# Supplementary material for: Barcoded HIV-1 reveals viral persistence driven by clonal proliferation and distinct epigenetic patterns
Source: Nat Commun. 2025 Feb 14;16:1641. doi: 10.1038/s41467-025-56771-4 (PMC11829055; doi:10.1038/s41467-025-56771-4)
Supplement: Supplementary file 3 — Supplementary Data S1-S6 [file 41467_2025_56771_MOESM3_ESM.xlsx]

## Sheet: S1
Supplementary Data 1. Viral RNA barcodes in vivo and the UMI per barcode (BC)
Mouse	Organ	Timepoint	Viral RNA BC	UMI per BC
C03 #03	BM	6wkpHIV	TGCCTCCTCCTCTGCACCGGC	405
C03 #03	BM	6wkpHIV	GTCCCCCTCTACTACTTCTCC	216
C03 #03	BM	6wkpHIV	GTCTGCGGCTCCATCCGCGGC	126
C03 #03	BM	6wkpHIV	TTCATCATCGACTCCGACTCC	51
C03 #03	BM	6wkpHIV	CACCTCTTCGACCTCTGCTTC	46
C03 #03	BM	6wkpHIV	TACGACTCCGTCGCCCTCTAC	40
C03 #03	BM	6wkpHIV	AACTCCTACTACAGCCTCTTC	7
C03 #03	BM	6wkpHIV	CACTCCTCCATCTCCGTCATC	6
C03 #03	BM	6wkpHIV	TCCTACGTCAACTTCCTCGGC	4
C03 #03	BM	6wkpHIV	TACCTCCGCATCGTCTTCACC	1
C03 #03	BM	6wkpHIV	TCCTACTTCGGCTCCGCCTTC	1
C03 #03	BM	6wkpHIV	TTCTTCCGCAGCTACTTCAGC	1
C03 #03	BM	6wkpHIV	CGCTTCCGCGCCTACTACATC	1
C03 #03	Imp	6wkpHIV	TGCCTCCTCCTCTGCACCGGC	212178
C03 #03	Imp	6wkpHIV	GTCCCCCTCTACTACTTCTCC	5774
C03 #03	Imp	6wkpHIV	CGCTTCCGCGCCTACTACATC	4512
C03 #03	Imp	6wkpHIV	TGCCTCCTCCCCTGCACCGGC	3048
C03 #03	Imp	6wkpHIV	GTCTGCGGCTCCATCCGCGGC	984
C03 #03	Imp	6wkpHIV	CACTCCTCCATCTCCGTCATC	897
C03 #03	Imp	6wkpHIV	TACGACTCCGTCGCCCTCTAC	778
C03 #03	Imp	6wkpHIV	TTCATCATCGACTCCGACTCC	718
C03 #03	Imp	6wkpHIV	TACCTCCGCATCGTCTTCACC	665
C03 #03	Imp	6wkpHIV	TCCTACGTCAACTTCCTCGGC	257
C03 #03	Imp	6wkpHIV	AGCTCCAACGGCATCCCCGAC	216
C03 #03	Imp	6wkpHIV	TACGTCTACGACAGCAACTTC	132
C03 #03	Imp	6wkpHIV	TTCTACGTCTTCTCCACCAAC	52
C03 #03	Imp	6wkpHIV	AACTGCAGCTGCATCTGCTCC	49
C03 #03	Imp	6wkpHIV	AACTCCTACTACAGCCTCTTC	47
C03 #03	Imp	6wkpHIV	ATCTTCACCAGCCGCGTCCGC	39
C03 #03	Imp	6wkpHIV	AACTACTACGACACCGACCGC	34
C03 #03	Imp	6wkpHIV	ATCTTCTACCACTTCTACTGC	21
C03 #03	Imp	6wkpHIV	CCCATCAGCTGCTGCCTCGTC	21
C03 #03	Imp	6wkpHIV	TGCTTCAGCGTCCCCCTCCAC	17
C03 #03	Imp	6wkpHIV	TCCATCAACTTCGTCGTCACC	17
C03 #03	Imp	6wkpHIV	TACTTCTTCAACTACTACTGC	15
C03 #03	Imp	6wkpHIV	CTCGTCTGCTGCAGCGCCTTC	13
C03 #03	Imp	6wkpHIV	CGCTTCTCCTTCTCCTTCAAC	9
C03 #03	Imp	6wkpHIV	GTCCACTTCTCCGGCTACGAC	9
C03 #03	Imp	6wkpHIV	TTCCCCCTCACCAGCCTCTTC	8
C03 #03	Imp	6wkpHIV	CTCATCAACAGCCCCAGCCCC	7
C03 #03	Imp	6wkpHIV	ATCTACTGCTACCACGTCGGC	5
C03 #03	Imp	6wkpHIV	CTCTTCCACCGCATCATCAAC	5
C03 #03	Imp	6wkpHIV	ACCTTCGACATCGTCCCCTAC	4
C03 #03	Imp	6wkpHIV	CTCTTCCGCACCAGCTTCACC	4
C03 #03	Imp	6wkpHIV	TTCGTCTGCATCACCAGCTCC	4
C03 #03	Imp	6wkpHIV	GTCCCCCTCTACTACATC	4
C03 #03	Imp	6wkpHIV	GGCTGCTGCTCCGGCGCCCTC	2
C03 #03	Imp	6wkpHIV	TGCCTCCTCCTCCTCTGCACCGGC	1
C03 #03	Imp	6wkpHIV	CGCTACACCGGCTGCATCTGC	1
C03 #03	Imp	6wkpHIV	CACTGCCTCGACAGCAACATC	1
C03 #03	Imp	6wkpHIV	TGCCCCCTCATCGGCAACGAC	1
C03 #03	Imp	6wkpHIV	TCCTACGTCAACAGCCTCTTC	1
C03 #03	Imp	6wkpHIV	TCCTACTTCGGCTCCGCCTTC	1
C03 #03	Imp	6wkpHIV	GTCTCCTTCTTCCACTTCTAC	1
C03 #03	Imp	6wkpHIV	TTCTTCCGCAGCTACTTCAGC	1
C03 #03	Imp	6wkpHIV	ACCAACACCCGTTCTTCATC	1
C03 #03	Sp	6wkpHIV	TGCCTCCTCCTCTGCACCGGC	1378
C03 #03	Sp	6wkpHIV	GTCCCCCTCTACTACTTCTCC	479
C03 #03	Sp	6wkpHIV	GTCTGCGGCTCCATCCGCGGC	330
C03 #03	Sp	6wkpHIV	CACCTCTTCGACCTCTGCTTC	299
C03 #03	Sp	6wkpHIV	TTCATCATCGACTCCGACTCC	275
C03 #03	Sp	6wkpHIV	CGCTTCCGCGCCTACTACATC	94
C03 #03	Sp	6wkpHIV	TACGACTCCGTCGCCCTCTAC	73
C03 #03	Sp	6wkpHIV	AGCTCCAACGGCATCCCCGAC	58
C03 #03	Sp	6wkpHIV	TCCTACGTCAACTTCCTCGGC	29
C03 #03	Sp	6wkpHIV	CACTCCTCCATCTCCGTCATC	28
C03 #03	Sp	6wkpHIV	AACTCCTACTACAGCCTCTTC	23
C03 #03	Sp	6wkpHIV	TTCCCCCTCACCAGCCTCTTC	15
C03 #03	Sp	6wkpHIV	CGCTTCTCCTTCTCCTTCAAC	13
C03 #03	Sp	6wkpHIV	ATCTTCACCAGCCGCGTCCGC	13
C03 #03	Sp	6wkpHIV	TTCTACGTCTTCTCCACCAAC	6
C03 #03	Sp	6wkpHIV	TCCATCAACTTCGTCGTCACC	6
C03 #03	Sp	6wkpHIV	CCCATCAGCTGCTGCCTCGTC	3
C03 #03	Sp	6wkpHIV	TACGTCTACGACAGCAACTTC	2
C03 #03	Sp	6wkpHIV	AACTACTACGACACCGACCGC	1
C03 #03	Sp	6wkpHIV	TACCTCCGCATCGTCTTCACC	1
C03 #03	Sp	6wkpHIV	ACCTTCGACATCGTCCCCTAC	1
C03 #03	Sp	6wkpHIV	ACCTTCCCCACCGCCTACTTC	1
C03 #03	TB	6wkpHIV	TGCCTCCTCCTCTGCACCGGC	68
C03 #03	TB	6wkpHIV	GTCCCCCTCTACTACTTCTCC	24
C03 #03	TB	6wkpHIV	GTCTGCGGCTCCATCCGCGGC	17
C03 #03	TB	6wkpHIV	TTCATCATCGACTCCGACTCC	12
C03 #03	TB	6wkpHIV	CACCTCTTCGACCTCTGCTTC	10
C03 #03	TB	6wkpHIV	TACGACTCCGTCGCCCTCTAC	4
C03 #03	TB	6wkpHIV	CGCTTCTCCTTCTCCTTCAAC	3
C03 #03	TB	6wkpHIV	CGCTTCCGCGCCTACTACATC	2
C03 #03	TB	6wkpHIV	AACTTCCCCGTCTGCTTCCAC	1
C03 #03	TB	6wkpHIV	ATCTTCACCAGCCGCGTCCGC	1
C03 #03	TB	6wkpHIV	AACTGCAGCTGCATCTGCTCC	1
C03 #03	TB	6wkpHIV	TCCTACGTCAACTTCCTTGGC	1
C03 #03	TB	6wkpHIV	CACTCCTCCATCTCCGTCATC	1
C03 #03	TB	6wkpHIV	ACCTTCGACATCGTCCCCTAC	1
C03 #09	BM	6wkpHIV	TTCTGCAACTACTACTCCTCC	508
C03 #09	BM	6wkpHIV	TCCTGCCGCGGCACCGGCTGC	211
C03 #09	BM	6wkpHIV	CACTGCTCCAACAACCTCCCC	120
C03 #09	BM	6wkpHIV	CGCTGCGACTCCTTCTGCTCC	69
C03 #09	BM	6wkpHIV	AACTTCCCCTACGGCAACCGC	60
C03 #09	BM	6wkpHIV	ATCCCCAGCACCGCCATCCTC	40
C03 #09	BM	6wkpHIV	CACTTCTACGTCATCCGCTCC	38
C03 #09	BM	6wkpHIV	ATCTTCTTCATCTACGTCTTC	36
C03 #09	BM	6wkpHIV	TGCATCATCGTCCTCCCCGCC	32
C03 #09	BM	6wkpHIV	CACTTCTTCAGCATCCTCCCC	30
C03 #09	BM	6wkpHIV	AACATCCACATCGTCGACGTC	30
C03 #09	BM	6wkpHIV	TTCTCCAGCGACTTCCTCCCC	27
C03 #09	BM	6wkpHIV	TTCTTCTGCATCACCATCCTC	25
C03 #09	BM	6wkpHIV	TCCATCACCGACTCCTACCAC	24
C03 #09	BM	6wkpHIV	ATCTGCCCCCACTTCTTCCGC	14
C03 #09	BM	6wkpHIV	ACCTGCTTCCGCCCCCACCGC	11
C03 #09	BM	6wkpHIV	AACCCCAACCGCTACTCCAAC	11
C03 #09	BM	6wkpHIV	GCCCACATCGACAACTACAAC	10
C03 #09	BM	6wkpHIV	TTCTCCCCCCTCAACGGCGTC	9
C03 #09	BM	6wkpHIV	TACTCCATCGGCCGCAACTTC	8
C03 #09	BM	6wkpHIV	CTCCTCACCATCTTCGTCAAC	7
C03 #09	BM	6wkpHIV	TCCTACATCACCTGCTTCCTC	6
C03 #09	BM	6wkpHIV	CACGGCTACTTCTACTTCAAC	3
C03 #09	BM	6wkpHIV	TACAACGACACCTTCGGCACC	3
C03 #09	BM	6wkpHIV	CGCTCCATCAACCCCCACACC	3
C03 #09	BM	6wkpHIV	GCCAACGGCCCCTACGACGCC	3
C03 #09	BM	6wkpHIV	CTCAGCATCCTCTCCATCGTC	3
C03 #09	BM	6wkpHIV	TTCAGCTTCTACTACTACTTC	2
C03 #09	BM	6wkpHIV	ATCTGCTTCGTCATCAACACC	2
C03 #09	BM	6wkpHIV	CCCATCCACTTCGCCGTCCGC	2
C03 #09	BM	6wkpHIV	GCCTTCCTCTGCTACATCGGC	2
C03 #09	BM	6wkpHIV	GGCCTCGCCCCCGGCTTCCAC	1
C03 #09	BM	6wkpHIV	CACCCCATCAGCAACACCGAC	1
C03 #09	BM	6wkpHIV	TTCTTCAACTTCAGCGGCCCC	1
C03 #09	BM	6wkpHIV	AACTCCGACACCAGCCTCTCC	1
C03 #09	BM	6wkpHIV	AGCTACACCGGCGACTTCTGC	1
C03 #09	BM	6wkpHIV	CGCCTCAACTTCACCGCCGAC	1
C03 #09	BM	6wkpHIV	TTCAACCGCGACTTCCTCGGC	1
C03 #09	BM	6wkpHIV	GTCATCAGCTCCTACCTCGCC	1
C03 #09	BM	6wkpHIV	ATCTACTCCTCCTTCTGCTGC	1
C03 #09	Imp	6wkpHIV	TTCTGCAACTACTACTCCTCC	147378
C03 #09	Imp	6wkpHIV	CACTGCTCCAACAACCTCCCC	42278
C03 #09	Imp	6wkpHIV	CGCTGCGACTCCTTCTGCTCC	22805
C03 #09	Imp	6wkpHIV	CACTTCTACGTCATCCGCTCC	16058
C03 #09	Imp	6wkpHIV	TGCATCATCGTCCTCCCCGCC	8596
C03 #09	Imp	6wkpHIV	ATCTCCAGCACCGCCATCCTC	5043
C03 #09	Imp	6wkpHIV	TCCTACATCACCTGCTTCCTC	3179
C03 #09	Imp	6wkpHIV	CACTTCTTCAGCATCCTCCCC	3091
C03 #09	Imp	6wkpHIV	GCCTTCCTCTGCTACATCGGC	2240
C03 #09	Imp	6wkpHIV	TTCAACCGCGACTTCCTCGGC	1912
C03 #09	Imp	6wkpHIV	CTCCTCACCATCTTCGTCAAC	1812
C03 #09	Imp	6wkpHIV	AACTTCCCCTACGGCAACCGC	1784
C03 #09	Imp	6wkpHIV	TCCTGCCGCGGCACCGGCTGC	1732
C03 #09	Imp	6wkpHIV	CGCTCCATCAACCCCCACACC	1566
C03 #09	Imp	6wkpHIV	TACTCCATCGGCCGCAACTTC	1435
C03 #09	Imp	6wkpHIV	AACATCCACATCGTCGACGTC	1147
C03 #09	Imp	6wkpHIV	AACCCCAACCGCTACTCCAAC	1068
C03 #09	Imp	6wkpHIV	CCCATCCACTTCGCCGTCCGC	1067
C03 #09	Imp	6wkpHIV	ACCTGCTTCCGCCCCCACCGC	949
C03 #09	Imp	6wkpHIV	AACGTCCGCGTCCTCCTCGTC	795
C03 #09	Imp	6wkpHIV	GTCTTCTTCGGCAGCGTCTGC	741
C03 #09	Imp	6wkpHIV	TCCGCCGCCTCCGCCGGCCGC	699
C03 #09	Imp	6wkpHIV	CTCAGCATCCTCTCCATCGTC	680
C03 #09	Imp	6wkpHIV	GTCACCCTCTACTGCTCCTAC	655
C03 #09	Imp	6wkpHIV	CTCTCCTTCGTCACCTGCTTC	610
C03 #09	Imp	6wkpHIV	GACATCACCCCCAACCTCTCC	491
C03 #09	Imp	6wkpHIV	GTCATCAGCTCCTACCTCGCC	449
C03 #09	Imp	6wkpHIV	GACTTCGTCCCCGGCGTCGGC	364
C03 #09	Imp	6wkpHIV	CACGGCTACTTCTACTTCAAC	360
C03 #09	Imp	6wkpHIV	TACTGCCCCTACCTCCTCAAC	346
C03 #09	Imp	6wkpHIV	ATCTTCTTCATCTACGTCTTC	333
C03 #09	Imp	6wkpHIV	ATCCCCATCGACAGCTTCACC	325
C03 #09	Imp	6wkpHIV	TACTTCTACTGCAACATCACC	313
C03 #09	Imp	6wkpHIV	AGCTACACCGGCGACTTCTGC	311
C03 #09	Imp	6wkpHIV	CGCCTCAACTTCACCGCCGAC	286
C03 #09	Imp	6wkpHIV	GTCCTCTACTACCTCTTCCGC	283
C03 #09	Imp	6wkpHIV	ATCTGCCCCCACTTCTTCCGC	260
C03 #09	Imp	6wkpHIV	ATCTACTCCTCCTTCTGCTGC	247
C03 #09	Imp	6wkpHIV	GTCTGCTTCATCACCTACTAC	219
C03 #09	Imp	6wkpHIV	GGCCTCGCCCCCGGCTTCCAC	193
C03 #09	Imp	6wkpHIV	TCCTTCCTCCTCAGCGCCTGC	162
C03 #09	Imp	6wkpHIV	AGCTACGTCTTCGCCTTCGAC	147
C03 #09	Imp	6wkpHIV	AACGCCGCCCCCGCCGTCATC	145
C03 #09	Imp	6wkpHIV	TTCTTCTGCATCACCATCCTC	138
C03 #09	Imp	6wkpHIV	CTCTGCCCCCTCCCCGCCTGC	134
C03 #09	Imp	6wkpHIV	GTCTACTGCAGCAACTGCATC	131
C03 #09	Imp	6wkpHIV	TACTACGACTTCTACTTCTTC	129
C03 #09	Imp	6wkpHIV	GCCCACATCGACAACTACAAC	119
C03 #09	Imp	6wkpHIV	GTCTGCGCCCGCACCATCGTC	117
C03 #09	Imp	6wkpHIV	TTCAGCAGCTGCTTCATCGTC	110
C03 #09	Imp	6wkpHIV	TCCGTCGTCAACAGCTTCCAC	109
C03 #09	Imp	6wkpHIV	TTCATCCACTGCAACAGCTAC	101
C03 #09	Imp	6wkpHIV	TTCTGCGACTTCTACTTCTTC	99
C03 #09	Imp	6wkpHIV	TTCTACAACTACTACTCCTCC	98
C03 #09	Imp	6wkpHIV	TCCATCGTCTCCTCCATCCAC	91
C03 #09	Imp	6wkpHIV	ATCACCTTCACCAGCTCCATC	90
C03 #09	Imp	6wkpHIV	AGCGTCTCCCGCATCTTCTGC	90
C03 #09	Imp	6wkpHIV	AGATACATCTGCAACGACAGC	89
C03 #09	Imp	6wkpHIV	GTCATCTCCTCCGTCATCCTC	89
C03 #09	Imp	6wkpHIV	TCCTGCTTCAGCGTCAGCACC	86
C03 #09	Imp	6wkpHIV	TTCCGCTCCCTCCTCTTCTTC	85
C03 #09	Imp	6wkpHIV	TTCTTCAACTTCAGCGGCCCC	75
C03 #09	Imp	6wkpHIV	TACCCCGTCGGCCTCATCTTC	74
C03 #09	Imp	6wkpHIV	ATCATCAACGCCAACTTCGTC	73
C03 #09	Imp	6wkpHIV	GTCTGCACCTTCGTCCCCCGC	66
C03 #09	Imp	6wkpHIV	CGCTTCTACAGCTCCCTCGGC	61
C03 #09	Imp	6wkpHIV	TACTACTGCTGCTCCTTCGTC	60
C03 #09	Imp	6wkpHIV	GACTTCTTCTACTGCATCTCC	59
C03 #09	Imp	6wkpHIV	ACCTCCCGCGTCCTCTTCGGC	59
C03 #09	Imp	6wkpHIV	ATCTGCTTCGTCATCAACACC	53
C03 #09	Imp	6wkpHIV	CCCTCCAACAGCTACATCGCC	52
C03 #09	Imp	6wkpHIV	ACCCCCTCCACCATCATCCAC	51
C03 #09	Imp	6wkpHIV	TACAACGGCGGCTCCGTCTTC	50
C03 #09	Imp	6wkpHIV	GACTGCCCCGTCCTCTTCTCC	50
C03 #09	Imp	6wkpHIV	GTCTACATCATCCACATCGAC	50
C03 #09	Imp	6wkpHIV	CTCTCCTACTTCAACCACACC	49
C03 #09	Imp	6wkpHIV	CTCGTCTACTTCAACTTCCCC	47
C03 #09	Imp	6wkpHIV	GTTCCGCGGCTACCTCCTCATC	46
C03 #09	Imp	6wkpHIV	GACTGCTACTGCGTCGGCTGC	46
C03 #09	Imp	6wkpHIV	CTCCTCTTCGTCTCCCTCGCC	45
C03 #09	Imp	6wkpHIV	AGCATCATCAACAGCTACTAC	43
C03 #09	Imp	6wkpHIV	TTCTCCAGCGACTTCCTCCCC	38
C03 #09	Imp	6wkpHIV	ATCCGCACCGGCTACATCGGC	33
C03 #09	Imp	6wkpHIV	TTCATCCTCGCCCCCCCCCCC	32
C03 #09	Imp	6wkpHIV	TTCTCCCCCCTCAACGGCGTC	29
C03 #09	Imp	6wkpHIV	ATCTCCAGCACCGCCAACCGC	29
C03 #09	Imp	6wkpHIV	TTCAGCTTCTACTACTACTTC	28
C03 #09	Imp	6wkpHIV	ATCGACGCCAACGTCGTCCCC	27
C03 #09	Imp	6wkpHIV	TTCTGCAACCACTACTCCTCC	25
C03 #09	Imp	6wkpHIV	ATCACCAGCCCCAACTGCACC	25
C03 #09	Imp	6wkpHIV	AACGCCTCCTCCTCCGGCCTC	23
C03 #09	Imp	6wkpHIV	GTCCTCGCCGGCGACTTCCAC	22
C03 #09	Imp	6wkpHIV	GGCTCCGGCTACTTCATCTCC	20
C03 #09	Imp	6wkpHIV	CGCTGCATCTGCACCTTCGAC	19
C03 #09	Imp	6wkpHIV	ATCTTCATCGTCCGCTTCCGC	18
C03 #09	Imp	6wkpHIV	TACCACATCCCCGTCATCGAC	17
C03 #09	Imp	6wkpHIV	GGCAGCGTCGCCAACATCCTC	17
C03 #09	Imp	6wkpHIV	GCCTACGTCTGCATCGGCGGC	15
C03 #09	Imp	6wkpHIV	TTCTGCCACGACAGCGGCCGC	15
C03 #09	Imp	6wkpHIV	GGCGCCATCATCCTCACCTCC	15
C03 #09	Imp	6wkpHIV	TTCGACGACGACGGCGTCTTC	15
C03 #09	Imp	6wkpHIV	CCCTACTTCTTCAACCTCTAC	13
C03 #09	Imp	6wkpHIV	TTCTTCCCCAGCAACACCAAC	12
C03 #09	Imp	6wkpHIV	GACTACAGCTTCGCCTGCTTC	11
C03 #09	Imp	6wkpHIV	AACTCCGACACCAGCCTCTCC	10
C03 #09	Imp	6wkpHIV	TACTACCTCATCGGCATCTAC	10
C03 #09	Imp	6wkpHIV	GTCGCCTCCTTCGGCGTCACC	9
C03 #09	Imp	6wkpHIV	GACTTCGTCCCCGCCGTCATC	9
C03 #09	Imp	6wkpHIV	TCCTTCAACCCCGTCGACCGC	8
C03 #09	Imp	6wkpHIV	GTCGTCGTCCACCCCTGCATC	8
C03 #09	Imp	6wkpHIV	TTCGGCACCTTCTCCGCCTCC	8
C03 #09	Imp	6wkpHIV	CTCGACTCCGCCACCTGCGGC	8
C03 #09	Imp	6wkpHIV	CACTACCGCTGCTACTTCACC	8
C03 #09	Imp	6wkpHIV	AACTGCCTCGTCCGCGTCCCC	8
C03 #09	Imp	6wkpHIV	TTCTGCTACTACTGCAACTGC	8
C03 #09	Imp	6wkpHIV	ACCCCCTTCGACCGCGTCTCC	7
C03 #09	Imp	6wkpHIV	TACCCCCCCTTCATCTTCCCC	7
C03 #09	Imp	6wkpHIV	AGCTACAGCTGCGACGTCCCC	7
C03 #09	Imp	6wkpHIV	TGCTCCGTCATCTACATCGAC	6
C03 #09	Imp	6wkpHIV	ACCCACTTCTTCAGCATCGTC	6
C03 #09	Imp	6wkpHIV	ATCTTCTTCTGCTACGGCAGC	6
C03 #09	Imp	6wkpHIV	TTCGTCAACTACCTCGTCATC	6
C03 #09	Imp	6wkpHIV	CACCCCATCAGCAACACCGAC	6
C03 #09	Imp	6wkpHIV	TACCACTCCTACTACCACATC	6
C03 #09	Imp	6wkpHIV	TTCTACCTCTTCATCGTCAAC	5
C03 #09	Imp	6wkpHIV	TGCTTCAACGTCTTCATCTTC	5
C03 #09	Imp	6wkpHIV	TGCTACGTCTTCTTCTTCAAC	5
C03 #09	Imp	6wkpHIV	CCCTGCTTCATCTTCAGCTAC	5
C03 #09	Imp	6wkpHIV	TACTACCCCTTCTACGCCAAC	5
C03 #09	Imp	6wkpHIV	CGCTCCGTCTTCCCCTACCCC	5
C03 #09	Imp	6wkpHIV	GACTTCGTCCCCGGCGTCGGA	5
C03 #09	Imp	6wkpHIV	CGCTGCGACTCCTACCAC	5
C03 #09	Imp	6wkpHIV	AACAGCCACTACGACTTCGGC	4
C03 #09	Imp	6wkpHIV	CCCGTCGACTTCTACCTCTAC	4
C03 #09	Imp	6wkpHIV	ATCTTCCCCGACGACTCCTAC	4
C03 #09	Imp	6wkpHIV	ATCATCGGCAGCGGCTTCCAC	4
C03 #09	Imp	6wkpHIV	AGCTACTTCTCCCTCTCCTTC	4
C03 #09	Imp	6wkpHIV	GTCCACGCCGTCCTCTTCCAC	4
C03 #09	Imp	6wkpHIV	GTCACCCTCTACTGCTCCTCGTC	3
C03 #09	Imp	6wkpHIV	TACGCCAACTTCTGCCTCTAC	3
C03 #09	Imp	6wkpHIV	CGCTGCACCTTCGTCTTCTTC	3
C03 #09	Imp	6wkpHIV	TGCCTCCGCTACGACGTCGCC	3
C03 #09	Imp	6wkpHIV	TTCTGCTACAGCTTCAACTTC	2
C03 #09	Imp	6wkpHIV	TACTTCCACTGCAGCGTCTAC	2
C03 #09	Imp	6wkpHIV	TTCTCCCTCATCTTCTACTAC	2
C03 #09	Imp	6wkpHIV	TCCATCACCCACTTCTTCCGC	2
C03 #09	Imp	6wkpHIV	AACTCCCACAACACCGTCGCC	2
C03 #09	Imp	6wkpHIV	ATCTTCCACCACCCCTTCGAC	2
C03 #09	Imp	6wkpHIV	GTCTTCTGCATCTGCCGCGAC	2
C03 #09	Imp	6wkpHIV	ACCTGCTTCCGCCCCCACCAC	2
C03 #09	Imp	6wkpHIV	TTCTGCAATTACTGCTCCTCC	2
C03 #09	Imp	6wkpHIV	TACTCCATCGACCGCCATCCTC	1
C03 #09	Imp	6wkpHIV	TACCTCTACGGCTTCTGCCAC	1
C03 #09	Imp	6wkpHIV	TTCTTCTTCAGCAGCTACTAC	1
C03 #09	Imp	6wkpHIV	TCCATCACCGACTCCTATCAC	1
C03 #09	Imp	6wkpHIV	AGCTCCTTCCGCCTCTTCTAC	1
C03 #09	Imp	6wkpHIV	GGCTTCGTCATCGCCTACATC	1
C03 #09	Imp	6wkpHIV	GTCTTCTCCGGCATCCTCAGC	1
C03 #09	Imp	6wkpHIV	ACCTGCTTCAACTCCCTCCTC	1
C03 #09	Imp	6wkpHIV	TCCTGCCTCGGCATCATCAAC	1
C03 #09	Imp	6wkpHIV	ATCGACTACGTCTTCCTCTGC	1
C03 #09	Imp	6wkpHIV	GACTTCATCGTCGACTTCCTC	1
C03 #09	Imp	6wkpHIV	AGCTCCTTCCACAACAGCGGC	1
C03 #09	Imp	6wkpHIV	TTCTCCGACCCCTGCGACTTC	1
C03 #09	Imp	6wkpHIV	TCCTGCCGCGGCGACTTCTGC	1
C03 #09	Imp	6wkpHIV	CTCTTCTGCTGCCTCCTCATC	1
C03 #09	Imp	6wkpHIV	GCCCACATCGGCCGCAACTTC	1
C03 #09	Imp	6wkpHIV	TCCTCCATCCACTACTTCTGC	1
C03 #09	Imp	6wkpHIV	GTCTACGTCCTCATCAACATC	1
C03 #09	Imp	6wkpHIV	TCCATCACCGACCCCCACCGC	1
C03 #09	Imp	6wkpHIV	AGCTACACCGGCCGCAACTTC	1
C03 #09	Imp	6wkpHIV	AACGGCAACGTCCTCCTCGGC	1
C03 #09	Imp	6wkpHIV	TCCGGCTGCTTCTACGTCACC	1
C03 #09	Imp	6wkpHIV	CCCGGCTTCGTCTGCCTCCTC	1
C03 #09	Imp	6wkpHIV	GCCTTCCTCTGCTACTCCTCC	1
C03 #09	Imp	6wkpHIV	TGCCTCTTCCGCCCCTACAGC	1
C03 #09	Imp	6wkpHIV	AACGTCTTCGTCAACGTCCTC	1
C03 #09	Imp	6wkpHIV	TTCTGCGACTCCTTCTGATCC	1
C03 #09	Imp	6wkpHIV	CCCGCCGCCTCCGCCATCCTC	1
C03 #09	Imp	6wkpHIV	AACCCCAACAACCTCCCC	1
C03 #09	Sp	6wkpHIV	TCCTGCCGCGGCACCGGCTGC	2498
C03 #09	Sp	6wkpHIV	TTCTGCAACTACTACTCCTCC	1126
C03 #09	Sp	6wkpHIV	CACTGCTCCAACAACCTCCCC	573
C03 #09	Sp	6wkpHIV	AACTTCCCCTACGGCAACCGC	275
C03 #09	Sp	6wkpHIV	ATCTTCTTCATCTACGTCTTC	216
C03 #09	Sp	6wkpHIV	ATCTGCCCCCACTTCTTCCGC	142
C03 #09	Sp	6wkpHIV	TGCATCATCGTCCTCCCCGCC	119
C03 #09	Sp	6wkpHIV	TCCATCACCGACTCCTACCAC	103
C03 #09	Sp	6wkpHIV	CGCTGCGACTCCTTCTGCTCC	93
C03 #09	Sp	6wkpHIV	CACTTCTACGTCATCCGCTCC	86
C03 #09	Sp	6wkpHIV	TTCTCCAGCGACTTCCTCCCC	77
C03 #09	Sp	6wkpHIV	CACGGCTACTTCTACTTCAAC	59
C03 #09	Sp	6wkpHIV	GCCCACATCGACAACTACAAC	50
C03 #09	Sp	6wkpHIV	ATCTCCAGCACCGCCATCCTC	42
C03 #09	Sp	6wkpHIV	TACCACTCCTACTACCACATC	35
C03 #09	Sp	6wkpHIV	CCCATCCACTTCGCCGTCCGC	28
C03 #09	Sp	6wkpHIV	CTCAGCATCCTCTCCATCGTC	28
C03 #09	Sp	6wkpHIV	GCCTTCCTCTGCTACATCGGC	28
C03 #09	Sp	6wkpHIV	GTCATCAGCTCCTACCTCGCC	23
C03 #09	Sp	6wkpHIV	CTCCTCACCATCTTCGTCAAC	23
C03 #09	Sp	6wkpHIV	TCCTACATCACCTGCTTCCTC	19
C03 #09	Sp	6wkpHIV	CACTTCTTCAGCATCCTCCCC	18
C03 #09	Sp	6wkpHIV	CGCTCCATCAACCCCCACACC	15
C03 #09	Sp	6wkpHIV	TCCTTCAACCCCGTCGACCGC	15
C03 #09	Sp	6wkpHIV	TCCTGCCTCGGCATCATCAAC	14
C03 #09	Sp	6wkpHIV	TTCATCCACTGCAACAGCTAC	13
C03 #09	Sp	6wkpHIV	ATCTTCTTTATCTACGTCTTC	12
C03 #09	Sp	6wkpHIV	TACTTCTACTGCAACATCACC	11
C03 #09	Sp	6wkpHIV	TGCCTCCGCTACGACGTCGCC	10
C03 #09	Sp	6wkpHIV	TACTCCATCGGCCGCAACTTC	9
C03 #09	Sp	6wkpHIV	ACCTGCTTCCGCCCCCACCGC	8
C03 #09	Sp	6wkpHIV	TACCACTTCATCTCCTCCATC	7
C03 #09	Sp	6wkpHIV	AGCTACATCTGCAACGACAGC	7
C03 #09	Sp	6wkpHIV	CTCTCCTTCGTCACCTGCTTC	6
C03 #09	Sp	6wkpHIV	TCCTCCATCCACTACTTCTGC	6
C03 #09	Sp	6wkpHIV	AACATCCACATCGTCGACGTC	6
C03 #09	Sp	6wkpHIV	GTCATCTCCTCAGTCATCCTC	6
C03 #09	Sp	6wkpHIV	CACTCCCACATCGTCAGCGGC	6
C03 #09	Sp	6wkpHIV	ACCTCCCGCGTCCTCTTCGGC	5
C03 #09	Sp	6wkpHIV	TACTCCTACGTCAACGTCAGC	5
C03 #09	Sp	6wkpHIV	TTCAACACCTCCTGCGTCATC	5
C03 #09	Sp	6wkpHIV	TTCTACTGCGTCTTCATCACC	5
C03 #09	Sp	6wkpHIV	TACTGCCCCTACCTCCTCAAC	5
C03 #09	Sp	6wkpHIV	GTCTACGTCCTCATCAACATC	4
C03 #09	Sp	6wkpHIV	AACCCCAACCGCTACTCCAAC	4
C03 #09	Sp	6wkpHIV	TTCTGCCACGACAGCGGCCGC	4
C03 #09	Sp	6wkpHIV	TTCAACCGCGACTTCCTCGGC	4
C03 #09	Sp	6wkpHIV	TCCTGCTTCAGCGTCAGCACC	3
C03 #09	Sp	6wkpHIV	TTCCGCTCCCTCCTCTTCTTC	3
C03 #09	Sp	6wkpHIV	TCCGCCGCCTCCGCCGGCCGC	3
C03 #09	Sp	6wkpHIV	GACACCTACTCCCGCATCGCC	3
C03 #09	Sp	6wkpHIV	TTCAGCTTCTACTACTACTTC	3
C03 #09	Sp	6wkpHIV	GACTTCGTCCCCGGCGTCGGC	2
C03 #09	Sp	6wkpHIV	CCCGTCGACTTCTACCTCTAC	2
C03 #09	Sp	6wkpHIV	GGCCTCGCCCCCGGCTTCCAC	2
C03 #09	Sp	6wkpHIV	CGCCTCAACTTCACCGCCGAC	2
C03 #09	Sp	6wkpHIV	CCCTGCGACACCCACAACTTC	2
C03 #09	Sp	6wkpHIV	TTCTTCTGCATCACCATCCTC	2
C03 #09	Sp	6wkpHIV	ATCTACTCCTCCTTCTGCTGC	1
C03 #09	Sp	6wkpHIV	GTCCTCGCCGGCGACTTCCAC	1
C03 #09	Sp	6wkpHIV	CTCTGCCCCCTCCCCGCCTGC	1
C03 #09	Sp	6wkpHIV	ATCAACTCCGTCCACAACGCC	1
C03 #09	Sp	6wkpHIV	ATCCACACCCACATCTTCTAC	1
C03 #09	Sp	6wkpHIV	GTCTGCTTCATCACCTACTAC	1
C03 #09	TB	6wkpHIV	TTCTGCAACTACTACTCCTCC	697
C03 #09	TB	6wkpHIV	TCCTGCCGCGGCACCGGCTGC	384
C03 #09	TB	6wkpHIV	CACTGCTCCAACAACCTCCCC	383
C03 #09	TB	6wkpHIV	ATCTTCTTCATCTACGTCTTC	164
C03 #09	TB	6wkpHIV	AACTTCCCCTACGGCAACCGC	94
C03 #09	TB	6wkpHIV	TTCTCCAGCGACTTCCTCCCC	88
C03 #09	TB	6wkpHIV	CACGGCTACTTCTACTTCAAC	60
C03 #09	TB	6wkpHIV	CGCTGCGACTCCTTCTGCTCC	51
C03 #09	TB	6wkpHIV	CACTTCTACGTCATCCGCTCC	30
C03 #09	TB	6wkpHIV	ATCCCCAGCACCGCCATCCTC	29
C03 #09	TB	6wkpHIV	TCCATCACCGACTCCTACCAC	27
C03 #09	TB	6wkpHIV	TGCATCATCGTCCTCCCCGCC	25
C03 #09	TB	6wkpHIV	TCCTACATCACCTGCTTCCTC	19
C03 #09	TB	6wkpHIV	TCCTGCCTCGGCATCATCAAC	18
C03 #09	TB	6wkpHIV	GCCTTCCTCTGCTACATCGGC	16
C03 #09	TB	6wkpHIV	CACTTCTTCAGCATCCTCCCC	14
C03 #09	TB	6wkpHIV	TACTTCTACTGCAACATCACC	12
C03 #09	TB	6wkpHIV	TACTGCCCCTACCTCCTCAAC	11
C03 #09	TB	6wkpHIV	CCCATCCACTTCGCCGTCCGC	11
C03 #09	TB	6wkpHIV	TTCAACCGCGACTTCCTCGGC	11
C03 #09	TB	6wkpHIV	TTCAACACCTCCTGCGTCATC	11
C03 #09	TB	6wkpHIV	ATCTTCTTTATCTACGTCTTC	11
C03 #09	TB	6wkpHIV	GTCATCAGCTCCTACCTCGCC	10
C03 #09	TB	6wkpHIV	TTCTACTGCGTCTTCATCACC	9
C03 #09	TB	6wkpHIV	AACATCCACATCGTCGACGTC	9
C03 #09	TB	6wkpHIV	ATCTACTCCTCCTTCTGCTGC	8
C03 #09	TB	6wkpHIV	TTCAGCTTCTACTACTACTTC	8
C03 #09	TB	6wkpHIV	ATCTGCCCCCACTTCTTCCGC	7
C03 #09	TB	6wkpHIV	TACTCCATCGGCCGCAACTTC	6
C03 #09	TB	6wkpHIV	TGCCTCCGCTACGACGTCGCC	6
C03 #09	TB	6wkpHIV	TCCTTCCTCCTCAGCGCCTGC	6
C03 #09	TB	6wkpHIV	CTCAGCATCCTCTCCATCGTC	6
C03 #09	TB	6wkpHIV	CACATCATCTCCAGCACCGTC	5
C03 #09	TB	6wkpHIV	CTCATCCCCTGCTCCATCAAC	5
C03 #09	TB	6wkpHIV	GTCTACTCCGCCCGCAGCGGC	4
C03 #09	TB	6wkpHIV	TCCTCCATCCACTACTTCTGC	4
C03 #09	TB	6wkpHIV	TACCACTCCTACTACCACATC	4
C03 #09	TB	6wkpHIV	ACCTGCTTCCGCCCCCACCGC	3
C03 #09	TB	6wkpHIV	TTCTCCCCCCTCAACGGCGTC	3
C03 #09	TB	6wkpHIV	GACTTCGTCCCCGGCGTCGGC	3
C03 #09	TB	6wkpHIV	AACCCCAACCGCTACTCCAAC	3
C03 #09	TB	6wkpHIV	AGCTACATCTGCAACGACAGC	3
C03 #09	TB	6wkpHIV	GACATCACCCCCAACCTCTCC	3
C03 #09	TB	6wkpHIV	CTCTCCTTCGTCACCTGCTTC	3
C03 #09	TB	6wkpHIV	TCCTTCAACCCCGTCGACCGC	3
C03 #09	TB	6wkpHIV	ACCCACTGCTGCACCAGCCAC	2
C03 #09	TB	6wkpHIV	ATCTTCATCGTCCGCTTCCGC	2
C03 #09	TB	6wkpHIV	CGCTCCATCAACCCCCACACC	2
C03 #09	TB	6wkpHIV	TCCTGCTTCAGCGTCAGCACC	2
C03 #09	TB	6wkpHIV	GGCAGCGTCGCCAACATCCTC	2
C03 #09	TB	6wkpHIV	CTCCTCACCATCTTCGTCAAC	2
C03 #09	TB	6wkpHIV	AACGCCTCCTCCTCCGGCCTC	2
C03 #09	TB	6wkpHIV	GCCCACATCGACAACTACAAC	2
C03 #09	TB	6wkpHIV	GTCATCTCCTCAGTCATCCTC	2
C03 #09	TB	6wkpHIV	GTCACCCTCTACTGCTCCTCGTC	1
C03 #09	TB	6wkpHIV	GACTTCTTCTACTCCTGCAGC	1
C03 #09	TB	6wkpHIV	TTCAGCAGCTGCTTCATCGTC	1
C03 #09	TB	6wkpHIV	TTCATCCACTGCAACAGCTAC	1
C03 #09	TB	6wkpHIV	TACGCCAACTTCTGCCTCTAC	1
C03 #09	TB	6wkpHIV	GTCCTCGCCGGCGACTTCCAC	1
C03 #09	TB	6wkpHIV	GTCTGCTTCATCACCTACTAC	1
C03 #09	TB	6wkpHIV	AACGTCTTCGTCAACGTCCTC	1
C03 #09	TB	6wkpHIV	CACTACCGCTGCTACTTCACC	1
C03 #09	TB	6wkpHIV	ATCAACTCCGTCCACAACGCC	1
C03 #09	TB	6wkpHIV	TACTCCGCCTCCGCCATCTAC	1
C03 #09	TB	6wkpHIV	ACCTCCCGCGTCCTCTTCGGC	1
C03 #09	TB	6wkpHIV	ATCGACGCCAACGTCGTCCCC	1
C03 #09	TB	6wkpHIV	ATCCACACCCACATCTTCTAC	1
C03 #09	TB	6wkpHIV	AACGTCCGCGTCCTCCTCGTC	1
C03 #09	TB	6wkpHIV	GGCTACTTCTTCCCCCACTAC	1
C03 #09	TB	6wkpHIV	GTCTGCACCTTCGTCCCCCGC	1
C03 #09	TB	6wkpHIV	TTCTTCTGCATCACCATCCTC	1
C03 #09	TB	6wkpHIV	CACTCCTCCTTCAACGGCTAC	1
C03 #09	TB	6wkpHIV	TACTACCCCTTCTACGCCAAC	1
C03 #09	TB	6wkpHIV	AACGCCGCCCCCGCCGTCATC	1
C03 #09	TB	6wkpHIV	TTCCGCTCCCTCCTCTTCTTC	1
C03 #09	TB	6wkpHIV	TACTACGACAGCTTCTTCAAC	1
C03 #14	BM	6wkpHIV	TCTTCTTCATCCGCATCCGC	912
C03 #14	BM	6wkpHIV	CTCTGCATCAACGGCCTCATC	365
C03 #14	BM	6wkpHIV	GCCGACGTCCGCCTCCGCGCC	267
C03 #14	BM	6wkpHIV	TTCCACTTCTTCGTCTGCTAC	115
C03 #14	BM	6wkpHIV	TACGACTTCAACCCCTGCAGC	96
C03 #14	BM	6wkpHIV	CACGTCCTCAGCATCTTCCAC	66
C03 #14	BM	6wkpHIV	GTCTGCCTCGACAACAGCGGC	44
C03 #14	BM	6wkpHIV	TACTTCGCCCGCTTCTTCACC	42
C03 #14	BM	6wkpHIV	TTCTTCCTCTCCGCCCACATC	40
C03 #14	BM	6wkpHIV	TTCTCCTCCCTCTTCATCAAC	34
C03 #14	BM	6wkpHIV	TCCCTCTTCTACCCCCCCAAC	34
C03 #14	BM	6wkpHIV	TTCCTCCTCTTCTTCTTCCAC	33
C03 #14	BM	6wkpHIV	TTCCGCTCCTACGGCGTCGTC	29
C03 #14	BM	6wkpHIV	AGCGTCATCATCGTCCTCCAC	24
C03 #14	BM	6wkpHIV	GCCTCCTCCATCTGCACCTAC	22
C03 #14	BM	6wkpHIV	CACGCCCTCGGCTCCGTCCTC	21
C03 #14	BM	6wkpHIV	TCCCCCCTCGCCTACGACGGC	19
C03 #14	BM	6wkpHIV	GTCTTCGCCCTCAGCGTCCAC	16
C03 #14	BM	6wkpHIV	GACTACAGCGCCTTCCACCTC	16
C03 #14	BM	6wkpHIV	GGCTTCCGCCGCGCCGACTAC	16
C03 #14	BM	6wkpHIV	CTCTACTTCCGCATCATCAAC	16
C03 #14	BM	6wkpHIV	CTCTACCACAACTCCTTCGGC	14
C03 #14	BM	6wkpHIV	GACCCCTCCAACTGCCTCTTC	13
C03 #14	BM	6wkpHIV	TCCTCCATCTGCCTCGTCGAC	11
C03 #14	BM	6wkpHIV	AACTTCTGCTTCTGCAACGGC	11
C03 #14	BM	6wkpHIV	TTCATCCACTACTTCTACTAC	9
C03 #14	BM	6wkpHIV	ATCAGCTTCACCACCTTCCAC	9
C03 #14	BM	6wkpHIV	TCCCACTACGACTACCGCGCC	8
C03 #14	BM	6wkpHIV	TCCTCCAGCATCGCCTTCTTC	7
C03 #14	BM	6wkpHIV	TACTACTCCTCCAGCTTCATC	7
C03 #14	BM	6wkpHIV	AACATCGACGGCGTCCGCTTC	7
C03 #14	BM	6wkpHIV	AGCTGCAGCACCCTCATCTTC	6
C03 #14	BM	6wkpHIV	AGCTTCGCCTTCAGCACCCTC	5
C03 #14	BM	6wkpHIV	AGCTTCAACGTCCACTACTTC	5
C03 #14	BM	6wkpHIV	AGCTACTCCCCCGTCGCCCTC	4
C03 #14	BM	6wkpHIV	CACGTCTACTACTTCATCTCC	4
C03 #14	BM	6wkpHIV	TACAACTGCTCCTGCTTCCGC	4
C03 #14	BM	6wkpHIV	GTCCACCTCTCCCTCACCGCC	4
C03 #14	BM	6wkpHIV	GTCTGCTTCGACCTCAGCTGC	4
C03 #14	BM	6wkpHIV	TCCTACCCCGACATCGGCCTC	3
C03 #14	BM	6wkpHIV	ATCCGCTACTGCATCCTCCAC	3
C03 #14	BM	6wkpHIV	CACTTCCGCTCCTACTTCTTC	3
C03 #14	BM	6wkpHIV	CTCTGCAGCAACTACACCGTC	3
C03 #14	BM	6wkpHIV	ACCTGCTTCGACGTCTTCAGC	3
C03 #14	BM	6wkpHIV	CGCGTCTTCTGCTCCTACTAC	2
C03 #14	BM	6wkpHIV	ACCTTTCTCTACCGCTACTTC	2
C03 #14	BM	6wkpHIV	ATCATCCTCGTCTACATCGTC	2
C03 #14	BM	6wkpHIV	AACTTCGACGTCTGCGACTTC	2
C03 #14	BM	6wkpHIV	AGCAGCTACGGCTACATCCTC	1
C03 #14	BM	6wkpHIV	GGCTCCTACGTCATCTTCCAC	1
C03 #14	BM	6wkpHIV	TGCGCCATCGGCATCAGCTAC	1
C03 #14	BM	6wkpHIV	CCCTTCATCAACGACTTCTTC	1
C03 #14	BM	6wkpHIV	CACTACTTCTTCTTCTACTAC	1
C03 #14	BM	6wkpHIV	TTCCACCCCCTCCGCGTCTTC	1
C03 #14	BM	6wkpHIV	TGCTTCATCTTCATCGTCTCC	1
C03 #14	BM	6wkpHIV	TACTTCCTCTACGACTTCCCC	1
C03 #14	BM	6wkpHIV	CTCGTCACCTGCTCCATCCGC	1
C03 #14	BM	6wkpHIV	CCCCACCTCTACTTCTTCAGC	1
C03 #14	BM	6wkpHIV	GCCTTCTACGACGACTTCATC	1
C03 #14	BM	6wkpHIV	TACTACCACGTCTTCTTCAAC	1
C03 #14	BM	6wkpHIV	GACTCCTCCTTCAACGCCTGC	1
C03 #14	BM	6wkpHIV	TCCGTACCGACGCCCCCTAC	1
C03 #14	Imp	6wkpHIV	TTCCACTTCTTCGTCTGCTAC	41989
C03 #14	Imp	6wkpHIV	GTCTGCCTCGACAACAGCGGC	14901
C03 #14	Imp	6wkpHIV	CTCTACTTCCGCATCATCAAC	11924
C03 #14	Imp	6wkpHIV	GACTACAGCGCCTTCCACCTC	10785
C03 #14	Imp	6wkpHIV	GCCGACGTCCGCCTCCGCGCC	10700
C03 #14	Imp	6wkpHIV	TACGACTTCAACCCCTGCAGC	4225
C03 #14	Imp	6wkpHIV	TACTTCGCCCGCTTCTTCACC	3491
C03 #14	Imp	6wkpHIV	AGCTTCAACGTCCACTACTTC	3124
C03 #14	Imp	6wkpHIV	CACGTCCTCAGCATCTTCCAC	2920
C03 #14	Imp	6wkpHIV	TACTACCACGTCTTCTTCAAC	2828
C03 #14	Imp	6wkpHIV	GCCTCCTCCATCTGCACCTAC	1181
C03 #14	Imp	6wkpHIV	CTCTTCTTCATCCGCATCCGC	1059
C03 #14	Imp	6wkpHIV	TTCCTCCTCTTCTTCTTCCAC	845
C03 #14	Imp	6wkpHIV	TCCCTCTTCTACCCCCCCAAC	669
C03 #14	Imp	6wkpHIV	AGCGTCATCATCGTCCTCCAC	508
C03 #14	Imp	6wkpHIV	TCCTACCTCCACATCAGCTTC	480
C03 #14	Imp	6wkpHIV	TACTACTCCTCCAGCTTCATC	473
C03 #14	Imp	6wkpHIV	TACGACTCCCTCTTCGTCAGC	445
C03 #14	Imp	6wkpHIV	ATCAGCTTCACCACCTTCCAC	434
C03 #14	Imp	6wkpHIV	AACTTCTGCTTCTGCAACGGC	292
C03 #14	Imp	6wkpHIV	GACTACTACTCCATCTACTAC	235
C03 #14	Imp	6wkpHIV	TACTGCATCCGCTCCGTCTTC	234
C03 #14	Imp	6wkpHIV	CTCTGCATCAACGGCCTCATC	211
C03 #14	Imp	6wkpHIV	TTCCACCCCCTCCGCGTCTTC	208
C03 #14	Imp	6wkpHIV	ACCTCCCTCTACTTCTACATC	169
C03 #14	Imp	6wkpHIV	AGCTGCAGCACCCTCATCTTC	120
C03 #14	Imp	6wkpHIV	AGCTACTCCCCCGTCGCCCTC	117
C03 #14	Imp	6wkpHIV	CACTTCCGCTCCTACTTCTTC	97
C03 #14	Imp	6wkpHIV	AGCACGCCATCTACATCCGC	93
C03 #14	Imp	6wkpHIV	CTCTGCAGCAACTACACCGTC	88
C03 #14	Imp	6wkpHIV	AACTTCGACGTCTGCGACTTC	80
C03 #14	Imp	6wkpHIV	CACTACAACGGCTGCGTCAAC	76
C03 #14	Imp	6wkpHIV	GTCATCCTCCACGTCGTCTTC	69
C03 #14	Imp	6wkpHIV	GCCTCCATCGTCTCCCTCCTC	62
C03 #14	Imp	6wkpHIV	TTCCGCTCCTACGGCGTCGTC	61
C03 #14	Imp	6wkpHIV	GCCTGCTGCAACTTCACCATC	60
C03 #14	Imp	6wkpHIV	GCCTTCCCCTCCTTCTACAAC	59
C03 #14	Imp	6wkpHIV	CGCGTCTTCTGCTCCTACTAC	55
C03 #14	Imp	6wkpHIV	TACTTCTCCTTCTACGTCCCC	53
C03 #14	Imp	6wkpHIV	TGCGCCATCGGCATCAGCTAC	46
C03 #14	Imp	6wkpHIV	CTCTACTTCCGCATCATTAAC	41
C03 #14	Imp	6wkpHIV	GGCCTCGGCTTCACCTGCCGC	31
C03 #14	Imp	6wkpHIV	TCCTACCCCGACATCGGCCTC	28
C03 #14	Imp	6wkpHIV	TACCACCTCAACTACGTCGAC	28
C03 #14	Imp	6wkpHIV	CACTCCCCCGACTTCGTCCAC	27
C03 #14	Imp	6wkpHIV	TCCTGCGTCTTCAACATCGGC	23
C03 #14	Imp	6wkpHIV	TCCTCCATCTGCCTCGTCGAC	22
C03 #14	Imp	6wkpHIV	AACATCCACTCCTTCGTCCGC	21
C03 #14	Imp	6wkpHIV	TCCCCCCTCGCCTACGACGGC	18
C03 #14	Imp	6wkpHIV	TTCACCCCCGACTGCTCCAAC	17
C03 #14	Imp	6wkpHIV	CACTACTTCTTCTTCTACTAC	17
C03 #14	Imp	6wkpHIV	TTCTCCTCCCTCTTCATCAAC	16
C03 #14	Imp	6wkpHIV	GCCTCCTGCGTCATCTCCGTC	16
C03 #14	Imp	6wkpHIV	TTCGTCGACGGCTCCAACGGC	15
C03 #14	Imp	6wkpHIV	ATCAGCTTCAACGCCGCCTCC	13
C03 #14	Imp	6wkpHIV	ACCTTCCTCTACCGCTACTTC	13
C03 #14	Imp	6wkpHIV	TCCTTCGCCGTCTACGTCTGC	13
C03 #14	Imp	6wkpHIV	TTCCACTTCTTCCTCCGCGCC	12
C03 #14	Imp	6wkpHIV	CACGCCCTCGGCTCCGTCCTC	12
C03 #14	Imp	6wkpHIV	GTCTTCCTCGGTCTACGACCTC	10
C03 #14	Imp	6wkpHIV	GTCTTCTGCTACTTCTTCTCC	10
C03 #14	Imp	6wkpHIV	TTCTCCTCCCGCGCCATCGCC	9
C03 #14	Imp	6wkpHIV	ATCCGCTACTGCATCCTCCAC	9
C03 #14	Imp	6wkpHIV	ATCCTCTACAACCACTTCTTC	8
C03 #14	Imp	6wkpHIV	CACGTCTACTACTTCATCTCC	8
C03 #14	Imp	6wkpHIV	GGCTCCTACGTCATCTTCCAC	7
C03 #14	Imp	6wkpHIV	TTCTACATCCGCTACTCCTGC	6
C03 #14	Imp	6wkpHIV	ATCTCCTTCGTCACCCACGGC	5
C03 #14	Imp	6wkpHIV	ATCACCGCCCCCTTCTACGCC	4
C03 #14	Imp	6wkpHIV	CGCTCCAACCTCCTCTGCACC	4
C03 #14	Imp	6wkpHIV	CACTTCTTCGACCGCCGCAGC	4
C03 #14	Imp	6wkpHIV	GTCCACCTCTCCCTCACCGCC	4
C03 #14	Imp	6wkpHIV	TCCTTCGTCGACTCCTTCAAC	3
C03 #14	Imp	6wkpHIV	ACCTGCTTCGACGTCTTCAGC	3
C03 #14	Imp	6wkpHIV	CGCTTCTTCTGCGACAGCACC	3
C03 #14	Imp	6wkpHIV	GCCCACTCCTCCTACTTCAAC	3
C03 #14	Imp	6wkpHIV	CCCTTCATCAACGACTTCTTC	3
C03 #14	Imp	6wkpHIV	GTCATCAACTTCTTCGTCCCC	3
C03 #14	Imp	6wkpHIV	TACTACCACGTCTTCTTCAAT	3
C03 #14	Imp	6wkpHIV	GTCGCCTTCAACACCACCTTC	2
C03 #14	Imp	6wkpHIV	TCCTGCTACGGCTTCTTCGGC	2
C03 #14	Imp	6wkpHIV	TTCGGCAACCGCCCCCTCAGC	2
C03 #14	Imp	6wkpHIV	AACTGCGGCGCCTTCTTCTGC	2
C03 #14	Imp	6wkpHIV	TACTTCCTCTACGACTTCCCC	2
C03 #14	Imp	6wkpHIV	GGCTTCCGCCGCGCCGACACC	1
C03 #14	Imp	6wkpHIV	CGCGACCCCCACGTCTACGTC	1
C03 #14	Imp	6wkpHIV	CTCTACGTCAGCACCGTCTAC	1
C03 #14	Imp	6wkpHIV	ATCTTCCACATCTTCCTCCAC	1
C03 #14	Imp	6wkpHIV	CTCTACCACAACTCCTTCGGC	1
C03 #14	Imp	6wkpHIV	TGCTCCTACGGCATCGTCCAC	1
C03 #14	Imp	6wkpHIV	AACTGCCCCGGCAACCACTTC	1
C03 #14	Imp	6wkpHIV	GTCTGCCTCGACATCATCAAC	1
C03 #14	Imp	6wkpHIV	TCCCACTACGACTACCGCGCC	1
C03 #14	Imp	6wkpHIV	TTCATCCACTACTTCTACTAC	1
C03 #14	Imp	6wkpHIV	ATCATCCTCGTCTACATCGTC	1
C03 #14	Imp	6wkpHIV	GCCGACGTCCGCATCATCAAC	1
C03 #14	Imp	6wkpHIV	CCCTTCGTCGACGTCTACCCC	1
C03 #14	Imp	6wkpHIV	CTCTACTTCCGCTTCTTCACC	1
C03 #14	Imp	6wkpHIV	GTCTGCTTCGACCTCAGCTGC	1
C03 #14	Imp	6wkpHIV	TTCTCCAACAACTTCGGCTGC	1
C03 #14	Sp	6wkpHIV	CTCTTCTTCATCCGCATCCGC	4587
C03 #14	Sp	6wkpHIV	CTCTGCATCAACGGCCTCATC	1648
C03 #14	Sp	6wkpHIV	GCCGACGTCCGCCTCCGCGCC	1164
C03 #14	Sp	6wkpHIV	TTCCACTTCTTCGTCTGCTAC	533
C03 #14	Sp	6wkpHIV	TACGACTTCAACCCCTGCAGC	423
C03 #14	Sp	6wkpHIV	CACGTCCTCAGCATCTTCCAC	354
C03 #14	Sp	6wkpHIV	TTCCTCCTCTTCTTCTTCCAC	298
C03 #14	Sp	6wkpHIV	GTCTGCCTCGACAACAGCGGC	245
C03 #14	Sp	6wkpHIV	TCCCTCTTCTACCCCCCCAAC	154
C03 #14	Sp	6wkpHIV	CTCTACTTCCGCATCATCAAC	146
C03 #14	Sp	6wkpHIV	AGCTACTCCCCCGTCGCCCTC	138
C03 #14	Sp	6wkpHIV	AGCGTCATCATCGTCCTCCAC	133
C03 #14	Sp	6wkpHIV	TTCTCCTCCCTCTTCATCAAC	114
C03 #14	Sp	6wkpHIV	TGCGCCATCGGCATCAGCTAC	113
C03 #14	Sp	6wkpHIV	GACTACAGCGCCTTCCACCTC	105
C03 #14	Sp	6wkpHIV	TACTTCGCCCGCTTCTTCACC	93
C03 #14	Sp	6wkpHIV	AACTTCTGCTTCTGCAACGGC	68
C03 #14	Sp	6wkpHIV	AGCTTCAACGTCCACTACTTC	67
C03 #14	Sp	6wkpHIV	TTCCGCTCCTACGGCGTCGTC	66
C03 #14	Sp	6wkpHIV	CACGCCCTCGGCTCCGTCCTC	65
C03 #14	Sp	6wkpHIV	ATCATCCTCGTCTACATCGTC	48
C03 #14	Sp	6wkpHIV	TTCATCCACTACTTCTACTAC	46
C03 #14	Sp	6wkpHIV	GGCTTCCGCCGCGCCGACACC	46
C03 #14	Sp	6wkpHIV	GCCTCCTCCATCTGCACCTAC	44
C03 #14	Sp	6wkpHIV	TACTACTCCTCCAGCTTCATC	41
C03 #14	Sp	6wkpHIV	CACTACAACGGCTGCGTCAAC	40
C03 #14	Sp	6wkpHIV	CACGTCTACTACTTCATCTCC	38
C03 #14	Sp	6wkpHIV	GGCTCCTACGTCATCTTCCAC	37
C03 #14	Sp	6wkpHIV	GACCCCTCCAACTGCCTCTTC	32
C03 #14	Sp	6wkpHIV	ATCCTCTACAACCACTTCTTC	29
C03 #14	Sp	6wkpHIV	TTCTCCAACAACTTCGGCTGC	28
C03 #14	Sp	6wkpHIV	GTCTTCGCCCTCAGCGTCCAC	27
C03 #14	Sp	6wkpHIV	GCCTGCTGCAACTTCACCATC	24
C03 #14	Sp	6wkpHIV	AACTGCGGCGCCTTCTTCTGC	22
C03 #14	Sp	6wkpHIV	TACGACTCCCTCTTCGTCAGC	21
C03 #14	Sp	6wkpHIV	AACTTCGTCATCATCTGCTAC	20
C03 #14	Sp	6wkpHIV	ATCAGCTTCACCACCTTCCAC	20
C03 #14	Sp	6wkpHIV	TGCTCCTACGGCATCGTCCAC	17
C03 #14	Sp	6wkpHIV	GTCCACCTCTCCCTCACCGCC	17
C03 #14	Sp	6wkpHIV	TACTTCCTCTACGACTTCCCC	15
C03 #14	Sp	6wkpHIV	TTCCACCCCCTCCGCGTCTTC	15
C03 #14	Sp	6wkpHIV	ACCTCCCTCTACTTCTACATC	14
C03 #14	Sp	6wkpHIV	TCCCACTACGACTACCGCGCC	13
C03 #14	Sp	6wkpHIV	GGCTACTTCAACTTCGACTGC	12
C03 #14	Sp	6wkpHIV	TCCTGCGTCTTCAACATCGGC	12
C03 #14	Sp	6wkpHIV	AGCACGCCATCTACATCCGC	12
C03 #14	Sp	6wkpHIV	GTCTTCCTCGGTCTACGACCTC	11
C03 #14	Sp	6wkpHIV	CACTACTTCTTCTTCTACTAC	11
C03 #14	Sp	6wkpHIV	CTCCACGGCGGCGGCCTCGGC	11
C03 #14	Sp	6wkpHIV	TCCTACCCCGACATCGGCCTC	10
C03 #14	Sp	6wkpHIV	CACTTCCGCTCCTACTTCTTC	8
C03 #14	Sp	6wkpHIV	ATCACCGGCTACATCGTCGTC	8
C03 #14	Sp	6wkpHIV	CGCGTCTTCTGCTCCTACTAC	8
C03 #14	Sp	6wkpHIV	CGCGACCCCCACGTCTACGTC	8
C03 #14	Sp	6wkpHIV	TACTACCACGTCTTCTTCAAC	8
C03 #14	Sp	6wkpHIV	TCCTTCATCATCATCTACCTC	8
C03 #14	Sp	6wkpHIV	AACGACATCGTCATCGTCGCC	7
C03 #14	Sp	6wkpHIV	CTCTTCAGCAGCAACATCGGC	7
C03 #14	Sp	6wkpHIV	CACTTCGCCCCCAGCATCACC	6
C03 #14	Sp	6wkpHIV	AGCTGCAGCACCCTCATCTTC	6
C03 #14	Sp	6wkpHIV	GTCTGCTTCGACCTCAGCTGC	6
C03 #14	Sp	6wkpHIV	CACTTCTTCGACCGCCGCAGC	5
C03 #14	Sp	6wkpHIV	TACAACTGCTCCTGCTTCCGC	5
C03 #14	Sp	6wkpHIV	CCCTTCATCAACGACTTCTTC	5
C03 #14	Sp	6wkpHIV	TCCCCCCTCGCCTACGACGGC	5
C03 #14	Sp	6wkpHIV	CTCTACGTCAGCACCGTCTAC	5
C03 #14	Sp	6wkpHIV	GTCTGCTACATCCCCTTCATC	4
C03 #14	Sp	6wkpHIV	GTCATCCTCCACGTCGTCTTC	4
C03 #14	Sp	6wkpHIV	TCCTCCATCTGCCTCGTCGAC	4
C03 #14	Sp	6wkpHIV	ATCCGCTACTGCATCCTCCAC	4
C03 #14	Sp	6wkpHIV	GGCTGCCCCCGCAACGGCCTC	3
C03 #14	Sp	6wkpHIV	ATCACCGCCCCCTTCTACGCC	3
C03 #14	Sp	6wkpHIV	CTCTTCTTCTTCCTCTTCCAC	3
C03 #14	Sp	6wkpHIV	TTCGTCAGCTTCGACCTCAAC	2
C03 #14	Sp	6wkpHIV	AACCCCTTCGTCCGCCTCAGC	2
C03 #14	Sp	6wkpHIV	GTCGCCTTCAACACCACCTTC	2
C03 #14	Sp	6wkpHIV	AACTCCTTCGCCTCCTTCAAC	2
C03 #14	Sp	6wkpHIV	TTCGGCAACCGCCCCCTCAGC	2
C03 #14	Sp	6wkpHIV	TCCTGCTACGGCTTCTTCGGC	2
C03 #14	Sp	6wkpHIV	AACTCCTTCCACCGCCGCGCC	2
C03 #14	Sp	6wkpHIV	CGCATCCTCGTCTGCATCTAC	2
C03 #14	Sp	6wkpHIV	CTCGTCACCTGCTCCATCCGC	2
C03 #14	Sp	6wkpHIV	TTCTTCCTCTCCGCCCACATC	2
C03 #14	Sp	6wkpHIV	CACTCCCCCGACTCCGTCCAC	2
C03 #14	Sp	6wkpHIV	GTCTGCATCCACAGCTCCAAC	2
C03 #14	Sp	6wkpHIV	ACCTTTCTCTACCGCTACTTC	2
C03 #14	Sp	6wkpHIV	AGCTTCGCCTTCAGCACCCTC	1
C03 #14	Sp	6wkpHIV	CACGGCGTCCACAGCATCGCC	1
C03 #14	Sp	6wkpHIV	GGCTCCTGCACCAGCTTCACC	1
C03 #14	Sp	6wkpHIV	CTCGTCTACAGCTCCATCGTC	1
C03 #14	Sp	6wkpHIV	TGCGACTCCTACTTCAGCTCC	1
C03 #14	Sp	6wkpHIV	TCCTACCTCCACATCAGCTTC	1
C03 #14	Sp	6wkpHIV	CCCCACCTCTACTTCCTCATC	1
C03 #14	Sp	6wkpHIV	ATCTCCTTCGTCACCCACGGC	1
C03 #14	Sp	6wkpHIV	GTCGTCTCCTACCACAACTAC	1
C03 #14	Sp	6wkpHIV	GCCTTCCCCTCCTTCTACAAC	1
C03 #14	Sp	6wkpHIV	ATCTTCGCCAGCTACCCCATC	1
C03 #14	Sp	6wkpHIV	TCCTCCAGCATCGCCTTCTTC	1
C03 #14	Sp	6wkpHIV	GTCTCCTCCCTCTCCATCTTC	1
C03 #14	Sp	6wkpHIV	AGCAGCTACGGCTACATCCTC	1
C03 #14	Sp	6wkpHIV	ATCTCCAGCCCCTCCGGCGAC	1
C03 #14	Sp	6wkpHIV	GCCTTCTACGACGACTTCAGC	1
C03 #14	Sp	6wkpHIV	AACTGCCCCGGCAACCACTTC	1
C03 #14	Sp	6wkpHIV	CTCCTCGTCTACTCCCACTGC	1
C03 #14	TB	6wkpHIV	CTCTTCTTCATCCGCATCCGC	313
C03 #14	TB	6wkpHIV	CTCTGCATCAACGGCCTCATC	115
C03 #14	TB	6wkpHIV	GCCGACGTCCGCCTCCGCGCC	108
C03 #14	TB	6wkpHIV	TTCCACTTCTTCGTCTGCTAC	40
C03 #14	TB	6wkpHIV	TACGACTTCAACCCCTGCAGC	23
C03 #14	TB	6wkpHIV	GTCTGCCTCGACAACAGCGGC	18
C03 #14	TB	6wkpHIV	TTCCTCCTCTTCTTCTTCCAC	18
C03 #14	TB	6wkpHIV	CACGTCCTCAGCATCTTCCAC	9
C03 #14	TB	6wkpHIV	AGCGTCATCATCGTCCTCCAC	8
C03 #14	TB	6wkpHIV	TTCTCCTCCCTCTTCATCAAC	8
C03 #14	TB	6wkpHIV	TCCCTCTTCTACCCCCCCAAC	8
C03 #14	TB	6wkpHIV	TACTTCGCCCGCTTCTTCACC	7
C03 #14	TB	6wkpHIV	CTCTACTTCCGCATCATCAAC	5
C03 #14	TB	6wkpHIV	AGCTACTCCCCCGTCGCCCTC	5
C03 #14	TB	6wkpHIV	AGCACGCCATCTACATCCGC	5
C03 #14	TB	6wkpHIV	GCCTCCTCCATCTGCACCTAC	4
C03 #14	TB	6wkpHIV	TTCTCCAACAACTTCGGCTGC	4
C03 #14	TB	6wkpHIV	GTCTTCGCCCTCAGCGTCCAC	4
C03 #14	TB	6wkpHIV	GGCTCCTACGTCATCTTCCAC	4
C03 #14	TB	6wkpHIV	TTCCGCTCCTACGGCGTCGTC	3
C03 #14	TB	6wkpHIV	ATCATCCTCGTCTACATCGTC	3
C03 #14	TB	6wkpHIV	AACTGCGTCACCCTCCCCACC	3
C03 #14	TB	6wkpHIV	GTCTTCCTCGGTCTACGACCTC	2
C03 #14	TB	6wkpHIV	CACGCCCTCGGCTCCGTCCTC	2
C03 #14	TB	6wkpHIV	GGCTGCCCCCGCAACGGCCTC	2
C03 #14	TB	6wkpHIV	GGCTTCCGCCGCGCCGACACC	2
C03 #14	TB	6wkpHIV	GTCCACCTCTCCCTCACCGCC	2
C03 #14	TB	6wkpHIV	TCCTGCGTCTTCAACATCGGC	2
C03 #14	TB	6wkpHIV	TGCGCCATCGGCATCAGCTAC	2
C03 #14	TB	6wkpHIV	TCCTCCAGCATCGCCTTCTTC	2
C03 #14	TB	6wkpHIV	AACTGCGGCGCCTTCTTCTGC	2
C03 #14	TB	6wkpHIV	CACGTCTACTACTTCATCTCC	2
C03 #14	TB	6wkpHIV	GACTACAGCGCCTTCCACCTC	1
C03 #14	TB	6wkpHIV	CTCTACGTCAGCACCGTCTAC	1
C03 #14	TB	6wkpHIV	CTCTTCTACGTCCACCTCGTC	1
C03 #14	TB	6wkpHIV	TCCTGCTACGGCTTCTTCGGC	1
C03 #14	TB	6wkpHIV	ACCTGCTTCGACGTCTTCAGC	1
C03 #14	TB	6wkpHIV	TACGACTCCCTCTTCGTCAGC	1
C03 #14	TB	6wkpHIV	CTCTCCAACAGCTGCGTCAAC	1
C03 #14	TB	6wkpHIV	CTCCTCGTCTACTCCCACTGC	1
C03 #14	TB	6wkpHIV	CTCTACCACAACTCCTTCGGC	1
C03 #14	TB	6wkpHIV	ATCCTCTACAACCACTTCTTC	1
C03 #14	TB	6wkpHIV	GGCTACTTCAACTTCGACTGC	1
C03 #14	TB	6wkpHIV	AACTGCCCCGGCAACCACTTC	1
C03 #14	TB	6wkpHIV	GTCATCAACTTCTTCGTCCCC	1
C03 #14	TB	6wkpHIV	TTCCACCCCCTCCGCGTCTTC	1
C03 #14	TB	6wkpHIV	TACTTCCTCTACGACTTCCCC	1
C03 #14	TB	6wkpHIV	CTCCACGGCGGCGGCCTCGGC	1
C03 #14	TB	6wkpHIV	CACTCCCCCGACTTCGTCCAC	1
C03 #14	TB	6wkpHIV	GACCCCTCCAACTGCCTCTTC	1
C03 #14	TB	6wkpHIV	ATCACCGGCTACATCGTCGTC	1
C03 #14	TB	6wkpHIV	ATCAGCTTCACCACCTTCCAC	1
C03 #17	BM	6wkpHIV	TACTACCTCGGCCACGGCAAC	399
C03 #17	BM	6wkpHIV	TACAACTACTACACCTACTTC	167
C03 #17	BM	6wkpHIV	AGCTTCCACTGCGACTTCGGC	91
C03 #17	BM	6wkpHIV	AACGTCCTCCTCGTCATCTTC	82
C03 #17	BM	6wkpHIV	GTCTCCAACGGCAGCTACGTC	74
C03 #17	BM	6wkpHIV	AGCTGCACCCGCGCCTACACC	50
C03 #17	BM	6wkpHIV	TTCAACGACCTCTTCAGCAGC	39
C03 #17	BM	6wkpHIV	TACGTCATCGGCTTCTGCAGC	35
C03 #17	BM	6wkpHIV	CACTACTTCTTCATCTTCCTC	31
C03 #17	BM	6wkpHIV	TACATCTACGTCTGCTTCAGC	26
C03 #17	BM	6wkpHIV	AGCATCTCCTACTTCTTCAAC	19
C03 #17	BM	6wkpHIV	TCCGTCTCCTCCTTCCCCCGC	19
C03 #17	BM	6wkpHIV	TTCTGCTTCTGCTCCTTCTGC	18
C03 #17	BM	6wkpHIV	ATCTGCCTCAGCGCCATCTGC	15
C03 #17	BM	6wkpHIV	AGCTTCATCCCCTTCATCACC	13
C03 #17	BM	6wkpHIV	GCCTCCCTCTGCTGCTCCCTC	12
C03 #17	BM	6wkpHIV	TCCTGCAACGGCCTCGTCTCC	8
C03 #17	BM	6wkpHIV	ATCTCCCACCACGTCGGCCTC	8
C03 #17	BM	6wkpHIV	AACGTCATCATCTTCTCCCTC	6
C03 #17	BM	6wkpHIV	TTCGTCATCGCCAGCCTCCGC	6
C03 #17	BM	6wkpHIV	CTCGACAGCCGCATCACCTAC	5
C03 #17	BM	6wkpHIV	GTCATCTACTGCCTCTGCGGC	4
C03 #17	BM	6wkpHIV	CACAGCCGCACCTGCATCTGC	4
C03 #17	BM	6wkpHIV	ATCTACCTCGCCTGCTTCATC	3
C03 #17	BM	6wkpHIV	ACCTACAACGTCAACCCCGAC	2
C03 #17	BM	6wkpHIV	CTCTGCTTCAGCTACTTCTTC	2
C03 #17	BM	6wkpHIV	CGCGACTACTACTACCTCATC	2
C03 #17	BM	6wkpHIV	ATCTGCTGCTACATCAGCAAC	1
C03 #17	BM	6wkpHIV	ATCTACTCCCACAACGGCTAC	1
C03 #17	BM	6wkpHIV	TTCATCCGCATCGTCGTCCTC	1
C03 #17	BM	6wkpHIV	AACTACAGCTACAACTTCTAC	1
C03 #17	BM	6wkpHIV	CTCGTCAGCTGCGCCTTCCGC	1
C03 #17	BM	6wkpHIV	TACTTCGTCAACTTCCTCGAC	1
C03 #17	BM	6wkpHIV	GACAGCTCCCTCCTCTACAAC	1
C03 #17	BM	6wkpHIV	ATCTTCTGCGCCGTCTTCGAC	1
C03 #17	BM	6wkpHIV	GTCTACAGCTTCCACCACTCC	1
C03 #17	BM	6wkpHIV	GACTTCCCCTTCGTCCTCTCC	1
C03 #17	Imp	6wkpHIV	TCCGTCTCCTCCTTCCCCCGC	42440
C03 #17	Imp	6wkpHIV	GTCTCCAACGGCAGCTACGTC	35129
C03 #17	Imp	6wkpHIV	TTCAACGACCTCTTCAGCAGC	34696
C03 #17	Imp	6wkpHIV	ACCTACAACGTCAACCCCGAC	14343
C03 #17	Imp	6wkpHIV	AACGTCCTCCTCGTCATCTTC	13972
C03 #17	Imp	6wkpHIV	TACTACCTCGGCCACGGCAAC	9945
C03 #17	Imp	6wkpHIV	ATCTGCCTCAGCGCCATCTGC	3610
C03 #17	Imp	6wkpHIV	TACAACTACTACACCTACTTC	3413
C03 #17	Imp	6wkpHIV	TCCAGCGGCCTCGGCGTCTAC	3000
C03 #17	Imp	6wkpHIV	ATCTACCTCGCCTGCTTCATC	1588
C03 #17	Imp	6wkpHIV	AACAGCATCATCTCCGTCTTC	1252
C03 #17	Imp	6wkpHIV	ATCGGCATCTGCCGCATCGAC	958
C03 #17	Imp	6wkpHIV	CCCCCCAGCATCGTCTGCCGC	725
C03 #17	Imp	6wkpHIV	TGCTGCTGCGGCGTCCCCAGC	693
C03 #17	Imp	6wkpHIV	CTCGTCACCTGCTCCATCCGC	496
C03 #17	Imp	6wkpHIV	GTCGCCATCTACCACTTCGGC	442
C03 #17	Imp	6wkpHIV	TACGTCATCGGCTTCTGCAGC	397
C03 #17	Imp	6wkpHIV	TTCGTCATCGCCAGCCTCCGC	253
C03 #17	Imp	6wkpHIV	TTCTGCTTCTGCTCCTTCTGC	240
C03 #17	Imp	6wkpHIV	TTCGGCATCTACAGCACCAAC	219
C03 #17	Imp	6wkpHIV	TCCGTCTACTCCTTCCCCCGC	75
C03 #17	Imp	6wkpHIV	GACCCCCTCAACCCCATCGAC	74
C03 #17	Imp	6wkpHIV	ACCGACGGCATCTGCTTCCTC	73
C03 #17	Imp	6wkpHIV	TTCTTCTGCCGCAGCCTCAGC	72
C03 #17	Imp	6wkpHIV	TACTCCGGCCCCATCGTCCGC	70
C03 #17	Imp	6wkpHIV	AACGTCATCATCTTCTCCCTC	69
C03 #17	Imp	6wkpHIV	AGCTGCACCCGCGCCTACACC	66
C03 #17	Imp	6wkpHIV	TTCATCTACGTCGTCATCACC	66
C03 #17	Imp	6wkpHIV	GCCTACTTCGTCCCCTTCTCC	58
C03 #17	Imp	6wkpHIV	AGCTTCATCGACTTCCTCAAC	57
C03 #17	Imp	6wkpHIV	TACTTCCTCAACTACGTCTTC	53
C03 #17	Imp	6wkpHIV	CACTACTTCTTCATCTTCCTC	51
C03 #17	Imp	6wkpHIV	CACAGCCGCACCTGCATCTGC	48
C03 #17	Imp	6wkpHIV	TACATCTACGTCTGCTTCAGC	47
C03 #17	Imp	6wkpHIV	TCCGGCGGCCTCGGCGTCTAC	39
C03 #17	Imp	6wkpHIV	TTCTCCTGCAACACCCGCATC	37
C03 #17	Imp	6wkpHIV	AGCTTCCACTGCGACTTCGGC	34
C03 #17	Imp	6wkpHIV	ATCCTCCGCTACATCTTCACC	22
C03 #17	Imp	6wkpHIV	GGCTCCTTCAGCACCCTCTAC	19
C03 #17	Imp	6wkpHIV	CTCTGCTTCAGCTACTTCTTC	19
C03 #17	Imp	6wkpHIV	TTCTTCTGCTACACCTACCTC	17
C03 #17	Imp	6wkpHIV	CTCTCCCTCTTCTTCGCCTTC	15
C03 #17	Imp	6wkpHIV	TCCAGCGGCTTCGGCGTCTAC	14
C03 #17	Imp	6wkpHIV	GCCGTCAGCTTCGTCTTCTCC	12
C03 #17	Imp	6wkpHIV	CACTGCTGCTTCTGCTCCTTC	9
C03 #17	Imp	6wkpHIV	CCCTTCGCCGGCATCGACGTC	8
C03 #17	Imp	6wkpHIV	TACCTCATCGCCTACCTCTGC	8
C03 #17	Imp	6wkpHIV	AGCTTCATCCCCTTCATCACC	8
C03 #17	Imp	6wkpHIV	GTCATCTACTGCCTCTGCGGC	7
C03 #17	Imp	6wkpHIV	TACTACTTCTTCTACCTCGCC	7
C03 #17	Imp	6wkpHIV	GCCGTCTACGCCCACATCACC	6
C03 #17	Imp	6wkpHIV	CCCTTCAACACCAGCACCGAC	6
C03 #17	Imp	6wkpHIV	AGCATCTCCTACTTCTTCAAC	4
C03 #17	Imp	6wkpHIV	TTCTCCGACTTCCCCTTCTTC	4
C03 #17	Imp	6wkpHIV	TGCATCGTCGACTACATCGAC	3
C03 #17	Imp	6wkpHIV	TCCACCCCCCGCTTCGCCCTC	3
C03 #17	Imp	6wkpHIV	CTCTGCTCCTCCGTCTGCGGC	3
C03 #17	Imp	6wkpHIV	AACTACAGCTACAACTTCTAC	3
C03 #17	Imp	6wkpHIV	CTCGTCAGCTGCGCCTTCCGC	3
C03 #17	Imp	6wkpHIV	GCCTACGGCGGCTGCATCAAC	3
C03 #17	Imp	6wkpHIV	TGCTGCGACCTCATCCGCACC	2
C03 #17	Imp	6wkpHIV	GTCCTCCGCTTCCACGACGAC	2
C03 #17	Imp	6wkpHIV	TTCGTCTACGACGGCTCCGTC	2
C03 #17	Imp	6wkpHIV	ATCTGCTGCTACATCAGCAAC	2
C03 #17	Imp	6wkpHIV	TTCAACGACCTCGTCATCTTC	2
C03 #17	Imp	6wkpHIV	TACTACCTCGCCACGGCAAC	2
C03 #17	Imp	6wkpHIV	GCCTACGTCATCATCCTCATC	1
C03 #17	Imp	6wkpHIV	GTCGACCCCAGCAGCTTCATC	1
C03 #17	Imp	6wkpHIV	GTCTACTCCGTCTACGCCGAC	1
C03 #17	Imp	6wkpHIV	AACGTCGTCTTCGTCTACTTC	1
C03 #17	Imp	6wkpHIV	TCCGTCCACTTCATCTTCTAC	1
C03 #17	Imp	6wkpHIV	TACTACCGCAGCACCTTCTTC	1
C03 #17	Imp	6wkpHIV	AACTACTACGTCAGCTTCACC	1
C03 #17	Imp	6wkpHIV	CGCGACTACTACTACCTCATC	1
C03 #17	Imp	6wkpHIV	ATCTTCGTCTCCGGCTACGCC	1
C03 #17	Imp	6wkpHIV	GTCTCCATCGTCTGCCGC	1
C03 #17	Imp	6wkpHIV	ATCTGCCTCAACCCCGAC	1
C03 #17	Sp	6wkpHIV	TACTACCTCGGCCACGGCAAC	1609
C03 #17	Sp	6wkpHIV	TACAACTACTACACCTACTTC	925
C03 #17	Sp	6wkpHIV	AGCTTCCACTGCGACTTCGGC	745
C03 #17	Sp	6wkpHIV	GTCTCCAACGGCAGCTACGTC	465
C03 #17	Sp	6wkpHIV	AACGTCCTCCTCGTCATCTTC	385
C03 #17	Sp	6wkpHIV	TTCAACGACCTCTTCAGCAGC	247
C03 #17	Sp	6wkpHIV	TCCGTCTCCTCCTTCCCCCGC	218
C03 #17	Sp	6wkpHIV	TACATCTACGTCTGCTTCAGC	196
C03 #17	Sp	6wkpHIV	AGCTGCACCCGCGCCTACACC	187
C03 #17	Sp	6wkpHIV	TACGTCATCGGCTTCTGCAGC	119
C03 #17	Sp	6wkpHIV	TTCGTCATCGCCAGCCTCCGC	110
C03 #17	Sp	6wkpHIV	AGCATCTCCTACTTCTTCAAC	90
C03 #17	Sp	6wkpHIV	GCCTCCCTCTGCTGCTCCCTC	70
C03 #17	Sp	6wkpHIV	CTCTGCTTCAGCTACTTCTTC	69
C03 #17	Sp	6wkpHIV	TCCTGCAACGGCCTCGTCTCC	59
C03 #17	Sp	6wkpHIV	TTCTGCTTCTGCTCCTTCTGC	54
C03 #17	Sp	6wkpHIV	AACGTCATCATCTTCTCCCTC	51
C03 #17	Sp	6wkpHIV	CACTACTTCTTCATCTTCCTC	45
C03 #17	Sp	6wkpHIV	ACCTACAACGTCAACCCCGAC	41
C03 #17	Sp	6wkpHIV	GTCATCTACTGCCTCTGCGGC	37
C03 #17	Sp	6wkpHIV	ATCTGCCTCAGCGCCATCTGC	33
C03 #17	Sp	6wkpHIV	TTCTTCTGCTACACCTACCTC	29
C03 #17	Sp	6wkpHIV	GTCTACAGCTTCCACCACTCC	26
C03 #17	Sp	6wkpHIV	AACTACAGCTACAACTTCTAC	25
C03 #17	Sp	6wkpHIV	CTCGTCAGCTGCGCCTTCCGC	21
C03 #17	Sp	6wkpHIV	GACAGCTCCCTCCTCTACAAC	18
C03 #17	Sp	6wkpHIV	ATCTACCTCGCCTGCTTCATC	15
C03 #17	Sp	6wkpHIV	GGCTCCTTCAGCACCCTCTAC	13
C03 #17	Sp	6wkpHIV	ACCCTCATCGACTTCTACACC	10
C03 #17	Sp	6wkpHIV	CACAGCCGCACCTGCATCTGC	10
C03 #17	Sp	6wkpHIV	TCCGTCCACTTCATATTCTAC	10
C03 #17	Sp	6wkpHIV	TGCTGCGACCTCATCCGCACC	9
C03 #17	Sp	6wkpHIV	ATCTGCTGCTACATCAGCAAC	9
C03 #17	Sp	6wkpHIV	TTCGTCTACGACGGCTCCGTC	9
C03 #17	Sp	6wkpHIV	TACCTCATCGCCTACC	9
C03 #17	Sp	6wkpHIV	AGCTCCAGCCTCGTCCTCGCC	8
C03 #17	Sp	6wkpHIV	CTCGACAGCCGCATCACCTAC	8
C03 #17	Sp	6wkpHIV	CACTGCTGCTTCTGCTCCTTC	7
C03 #17	Sp	6wkpHIV	TACTTCCTCAACTACGTCTTC	7
C03 #17	Sp	6wkpHIV	AACTACTACGTCAGCTTCACC	6
C03 #17	Sp	6wkpHIV	GCCGTCTACGCCCACATCACC	6
C03 #17	Sp	6wkpHIV	CGCGACTACTACTACCTCATC	6
C03 #17	Sp	6wkpHIV	GACTCCCACATCTCCGCCTTC	6
C03 #17	Sp	6wkpHIV	AGCTTCATCGACTTCCTCAAC	6
C03 #17	Sp	6wkpHIV	AGCTTCATCCCCTTCATCACC	6
C03 #17	Sp	6wkpHIV	CCCCCCAGCATCGTCTGCCGC	6
C03 #17	Sp	6wkpHIV	GACTGCTGCCTCATCCACACC	6
C03 #17	Sp	6wkpHIV	GTCTACTCCGTCTACGCCGAC	5
C03 #17	Sp	6wkpHIV	TTCTTCTGCCGCAGCCTCAGC	5
C03 #17	Sp	6wkpHIV	AACTACCCCCTCGCCAGCTTC	5
C03 #17	Sp	6wkpHIV	TACTACTTCTTCTACCTCGCC	5
C03 #17	Sp	6wkpHIV	TGCTGCTGCGGCGTCCCCAGC	5
C03 #17	Sp	6wkpHIV	ACCGTCCACAACATCGTCAGC	5
C03 #17	Sp	6wkpHIV	AACAGCATCATCTCCGTCTTC	4
C03 #17	Sp	6wkpHIV	GCCTACTTCGTCCCCTTCTCC	4
C03 #17	Sp	6wkpHIV	TTCGGCATCTACAGCACCAAC	3
C03 #17	Sp	6wkpHIV	GTCGCCATCTACCACTTCGGC	3
C03 #17	Sp	6wkpHIV	GACTTCCCCTTCGTCCTCTCC	2
C03 #17	Sp	6wkpHIV	GCCTACGTCATCATCCTCATC	2
C03 #17	Sp	6wkpHIV	ATCGGCATCTGCCGCATCGAC	2
C03 #17	Sp	6wkpHIV	ATCCTCCGCTACATCTTCACC	1
C03 #17	Sp	6wkpHIV	CGCGTCTACAGCGTCTTCTAC	1
C03 #17	Sp	6wkpHIV	ACCAGCAACCTCCGCATCGGC	1
C03 #17	Sp	6wkpHIV	TGCTACTTCAGCACCTTCAGC	1
C03 #17	Sp	6wkpHIV	GGCTTCGCCAGCAACTCCTCC	1
C03 #17	Sp	6wkpHIV	ATCAGCTCCCGCATCTTCCTC	1
C03 #17	Sp	6wkpHIV	TTCTCCGACTTCCCCTTCTTC	1
C03 #17	Sp	6wkpHIV	ATCTTCGTCTCCGGCTACGCC	1
C03 #17	Sp	6wkpHIV	GCCTACGGCGGCTGCATCAAC	1
C03 #17	Sp	6wkpHIV	ATCTACTCCCACAACGGCTAC	1
C03 #17	Sp	6wkpHIV	AGCACCTTCTTCTTCATCTGC	1
C03 #17	TB	6wkpHIV	TACTACCTCGGCCACGGCAAC	135
C03 #17	TB	6wkpHIV	TACAACTACTACACCTACTTC	74
C03 #17	TB	6wkpHIV	AACGTCCTCCTCGTCATCTTC	32
C03 #17	TB	6wkpHIV	GTCTCCAACGGCAGCTACGTC	28
C03 #17	TB	6wkpHIV	AGCTTCCACTGCGACTTCGGC	23
C03 #17	TB	6wkpHIV	TACATCTACGTCTGCTTCAGC	15
C03 #17	TB	6wkpHIV	TTCAACGACCTCTTCAGCAGC	12
C03 #17	TB	6wkpHIV	AGCATCTCCTACTTCTTCAAC	8
C03 #17	TB	6wkpHIV	AACGTCATCATCTTCTCCCTC	7
C03 #17	TB	6wkpHIV	AGCTGCACCCGCGCCTACACC	7
C03 #17	TB	6wkpHIV	TACGTCATCGGCTTCTGCAGC	7
C03 #17	TB	6wkpHIV	TTCATCATCGCCAGCCTCCGC	6
C03 #17	TB	6wkpHIV	TCCGTCTCCTCCTTCCCCCGC	5
C03 #17	TB	6wkpHIV	TCCTGCAACGGCCTCGTCTCC	5
C03 #17	TB	6wkpHIV	CACTACTTCTTCATCTTCCTC	4
C03 #17	TB	6wkpHIV	ATCTGCCTCAGCGCCATCTGC	4
C03 #17	TB	6wkpHIV	TTCTGCTTCTGCTCCTTCTGC	4
C03 #17	TB	6wkpHIV	CTCTGCTTCAGCTACTTCTTC	3
C03 #17	TB	6wkpHIV	TGCTGCGACCTCATCCGCACC	3
C03 #17	TB	6wkpHIV	TACTTCCTCAACTACGTCTTC	3
C03 #17	TB	6wkpHIV	ACCTACAACGTCAACCCCGAC	2
C03 #17	TB	6wkpHIV	GCCTCCCTCTGCTGCTCCCTC	2
C03 #17	TB	6wkpHIV	AACTACAGCTACAACTTCTAC	2
C03 #17	TB	6wkpHIV	ATCGGCATCTGCCGCATCGAC	2
C03 #17	TB	6wkpHIV	CACAGCCGCACCTGCATCTGC	2
C03 #17	TB	6wkpHIV	GCCGTCTACGCCCACATCACC	1
C03 #17	TB	6wkpHIV	GTCTACAGCTTCCACCACTCC	1
C03 #17	TB	6wkpHIV	TCCGTCCACTTCATCTTCTAC	1
C03 #17	TB	6wkpHIV	TCCTTCAGCGACTTCATCTCC	1
C03 #17	TB	6wkpHIV	AGCTTCATCCCCTTCATCACC	1
C03 #17	TB	6wkpHIV	TTCTTCTGCTACACCTACCTC	1
C03 #17	TB	6wkpHIV	AACTACTACGTCAGCTTCACC	1
C03 #17	TB	6wkpHIV	CGCGACTACTACTACCTCATC	1
C03 #17	TB	6wkpHIV	GCCTACGTCATCATCCTCATC	1
C03 #17	TB	6wkpHIV	CTCGTCACCTGCTCCATCCGC	1
C03 #24	BM	6wkpHIV	AACATCCGCCTCAGCATCAAC	662
C03 #24	BM	6wkpHIV	GTCCTCAACATCCGCATCTTC	413
C03 #24	BM	6wkpHIV	GTCCGCACCCTCGTCGACATC	202
C03 #24	BM	6wkpHIV	GCCTGCCGCGTCGGCAACCTC	163
C03 #24	BM	6wkpHIV	AGCTTCTTCATCTCCATCTCC	88
C03 #24	BM	6wkpHIV	AGCACCCTCCCCGTCATCCTC	66
C03 #24	BM	6wkpHIV	AACTGCTCCTGCATCCACGGC	65
C03 #24	BM	6wkpHIV	TGCTTCACCATCCACCTCCGC	59
C03 #24	BM	6wkpHIV	ATCAACCTCTACGTCATCACC	59
C03 #24	BM	6wkpHIV	TCCTACCGCATCCCCTTCTAC	55
C03 #24	BM	6wkpHIV	GGCTTCTGCACCCACTGCTTC	52
C03 #24	BM	6wkpHIV	CTCATCTTCAGCGTCCTCTCC	45
C03 #24	BM	6wkpHIV	GGCTTCTCCTCCGGCTACGGC	35
C03 #24	BM	6wkpHIV	AGCGCCGGCGGCTGCGCCCTC	28
C03 #24	BM	6wkpHIV	CTCATCGCCTTCGACAACCCC	25
C03 #24	BM	6wkpHIV	TACTTCCTCGGCTTCTTCGTC	24
C03 #24	BM	6wkpHIV	TGCGTCCCCCTCAGCGGCAAC	18
C03 #24	BM	6wkpHIV	CGCTTCAGCTACCGCATCACC	17
C03 #24	BM	6wkpHIV	CCCTGCATCTACATCGTCACC	15
C03 #24	BM	6wkpHIV	TTCTTCGTCAACGTCAGCGCC	13
C03 #24	BM	6wkpHIV	TGCTTCTTCATCTTCCTCTGC	11
C03 #24	BM	6wkpHIV	ATCTTCCGCAGCCGCATCTTC	10
C03 #24	BM	6wkpHIV	ACCTTCGCCCTCTACTACTAC	10
C03 #24	BM	6wkpHIV	AACTGCATCAACCTCTCCAAC	10
C03 #24	BM	6wkpHIV	TTCTTCATCGGCACCATCACC	9
C03 #24	BM	6wkpHIV	CACTACATCCTCCTCAGCGTC	7
C03 #24	BM	6wkpHIV	ATCTACATCTCCTTCTTCTCC	7
C03 #24	BM	6wkpHIV	CACTGCCTCTTCTTCATCTCC	7
C03 #24	BM	6wkpHIV	TTCTGCTCCAACCACCGCAAC	6
C03 #24	BM	6wkpHIV	CGCTTCTGCGTCCCCTACCAC	6
C03 #24	BM	6wkpHIV	TACTACGGCTACTTCTTCCGC	5
C03 #24	BM	6wkpHIV	TTCGGCTTCAGCTTCTACATC	4
C03 #24	BM	6wkpHIV	GCCTTCCCCACCGTCATCACC	4
C03 #24	BM	6wkpHIV	AACAACTACTTCTCCTTCTGC	3
C03 #24	BM	6wkpHIV	TTCTACTTCTGCATCTTCAAC	3
C03 #24	BM	6wkpHIV	CACGTCCGCTCCGGCTCCCGC	3
C03 #24	BM	6wkpHIV	TTCGACATCTTCATCATCTTC	3
C03 #24	BM	6wkpHIV	TCCCCCTTCAGCTTCTTCAGC	2
C03 #24	BM	6wkpHIV	GTCTCCAGCTTCTTCGGCGTC	2
C03 #24	BM	6wkpHIV	TACTACCGCGCCGGCACC	2
C03 #24	BM	6wkpHIV	CTCTTCCTCGACTTCTTCATC	1
C03 #24	BM	6wkpHIV	AACTGCGCCTACCCCAGCAAC	1
C03 #24	BM	6wkpHIV	GACGCCTTCGGCTGCATCAAC	1
C03 #24	Imp	6wkpHIV	AACTGCTCCTGCATCCACGGC	39283
C03 #24	Imp	6wkpHIV	AACATCCGCCTCAGCATCAAC	21542
C03 #24	Imp	6wkpHIV	CTCATCGCCTTCGACAACCCC	9863
C03 #24	Imp	6wkpHIV	TCCTACCGCATCCCCTTCTAC	6903
C03 #24	Imp	6wkpHIV	AGCTTCTTCATCTCCATCTCC	6276
C03 #24	Imp	6wkpHIV	GTCCGCACCCTCGTCGACATC	4502
C03 #24	Imp	6wkpHIV	TACTACCGCGCCGGCACC	4041
C03 #24	Imp	6wkpHIV	GGCTTCTGCACCCACTGCTTC	3591
C03 #24	Imp	6wkpHIV	GCCTGCCGCGTCGGCAACCTC	2405
C03 #24	Imp	6wkpHIV	GGCTTCTCCTCCGGCTACGGC	2113
C03 #24	Imp	6wkpHIV	TTCTGCTCCAACCACCGCAAC	1698
C03 #24	Imp	6wkpHIV	TGCGTCCCCCTCAGCGGCAAC	1583
C03 #24	Imp	6wkpHIV	CGCTTCTGCGTCCCCTACCAC	630
C03 #24	Imp	6wkpHIV	TACTACGGCTACTTCTTCCGC	560
C03 #24	Imp	6wkpHIV	CTCATCTTCAGCGTCCTCTCC	546
C03 #24	Imp	6wkpHIV	CGCTGCGACTCCTTCTGCTCC	301
C03 #24	Imp	6wkpHIV	TACGCCTACGACTACTGCAGC	267
C03 #24	Imp	6wkpHIV	AGCGCCGGCGGCTGCGCCCTC	261
C03 #24	Imp	6wkpHIV	GTCATCACCTCCTACTGCCTC	218
C03 #24	Imp	6wkpHIV	TTCTTCATCGGCACCATCACC	218
C03 #24	Imp	6wkpHIV	TACTTCACCATCCACCTCCGC	202
C03 #24	Imp	6wkpHIV	GTCTCCAGCTTCTTCGGCGTC	196
C03 #24	Imp	6wkpHIV	CCCTTCGGCGCCCTCCTCCCC	187
C03 #24	Imp	6wkpHIV	GTCCTCAACATCCGCATCTTC	141
C03 #24	Imp	6wkpHIV	CCCTGCATCTACATCGTCACC	122
C03 #24	Imp	6wkpHIV	AACTGCATCAACCTCTCCAAC	105
C03 #24	Imp	6wkpHIV	TTCGACATCTTCATCATCTTC	88
C03 #24	Imp	6wkpHIV	TCCTCCTACCTCCACATCCGC	80
C03 #24	Imp	6wkpHIV	CTCTTCCTCGACTTCTTCATC	67
C03 #24	Imp	6wkpHIV	AACAACTACTTCTCCTTCTGC	65
C03 #24	Imp	6wkpHIV	ACCAACAGCAACGGCCTCACC	56
C03 #24	Imp	6wkpHIV	TTCACCTTCAGCGCCGTCCGC	52
C03 #24	Imp	6wkpHIV	TTCATCATCCGCTACAACAAC	46
C03 #24	Imp	6wkpHIV	ACCTTCGCCCTCTACTACTAC	46
C03 #24	Imp	6wkpHIV	TGCTTCGCCCCCATCCCCACC	44
C03 #24	Imp	6wkpHIV	CTCAGCGTCTTCCTCATCGAC	38
C03 #24	Imp	6wkpHIV	AGCACCCTCCCCGTCATCCTC	34
C03 #24	Imp	6wkpHIV	CTCTTCAGCATCTGCGACGAC	31
C03 #24	Imp	6wkpHIV	TGCGGCACCAGCACCGGCCTC	31
C03 #24	Imp	6wkpHIV	CACTGCCTCTTCTTCATCTCC	29
C03 #24	Imp	6wkpHIV	TGCGACTTCCGCTGCATCCGC	24
C03 #24	Imp	6wkpHIV	TTCAGCATCAACCCCGTCTGC	23
C03 #24	Imp	6wkpHIV	GGCTTCTCCTGCTTCATCTAC	19
C03 #24	Imp	6wkpHIV	TTCAGCTACGTCGTCTTCCTC	18
C03 #24	Imp	6wkpHIV	TCCTTCTGCGGCTACCACATC	17
C03 #24	Imp	6wkpHIV	TTCTACTGCCCCGCCAGCACC	15
C03 #24	Imp	6wkpHIV	AACTACTTCGTCGGCTACTAC	14
C03 #24	Imp	6wkpHIV	CCCGCCATCCACCTCTCCGCC	11
C03 #24	Imp	6wkpHIV	AACATCCGCCTCAGCATCA	11
C03 #24	Imp	6wkpHIV	ATCAGCGTCATCCTCTCCTGC	10
C03 #24	Imp	6wkpHIV	GGCTTCTACTTCTGCAACTTC	9
C03 #24	Imp	6wkpHIV	CACGTCCGCTCCGGCTCCCGC	8
C03 #24	Imp	6wkpHIV	CGCCGCGCCGTCTTCCTCCGC	8
C03 #24	Imp	6wkpHIV	CACTACATCCTCCTCAGCGTC	7
C03 #24	Imp	6wkpHIV	ATCACCTTCACCAGCTCCATC	7
C03 #24	Imp	6wkpHIV	ATCAACCTCTACGTCATCACC	6
C03 #24	Imp	6wkpHIV	TCCCCCTTCAGCTTCTTCAGC	6
C03 #24	Imp	6wkpHIV	TTCTACTTCTGCATCTTCAAC	5
C03 #24	Imp	6wkpHIV	TACTACCCCAACGCCAACAAC	5
C03 #24	Imp	6wkpHIV	GACGTCCGCATCGGCGCCGAC	5
C03 #24	Imp	6wkpHIV	CGCTTCAGCTACCGCATCACC	5
C03 #24	Imp	6wkpHIV	AACTACGTCTACTTCGTCTAC	4
C03 #24	Imp	6wkpHIV	GTCTACTTCAGCGGCATCTTC	4
C03 #24	Imp	6wkpHIV	GTCCGCTCCTACTACGACTTC	3
C03 #24	Imp	6wkpHIV	GACGCCTACTGCTACAGCGGC	2
C03 #24	Imp	6wkpHIV	GTCGACACCTTCCCCAACTTC	2
C03 #24	Imp	6wkpHIV	TTCTGCTTCCCCTGCAACGCC	2
C03 #24	Imp	6wkpHIV	TTCTCCTACCGCTACGTCCTC	2
C03 #24	Imp	6wkpHIV	CACTTCTACTGCACCATCATC	2
C03 #24	Imp	6wkpHIV	AACATCCGCCTCAGCTCAAC	2
C03 #24	Imp	6wkpHIV	CGCTTCGACACCAACGACGAC	1
C03 #24	Imp	6wkpHIV	TCCCTCCACCGCGTCCTCTGC	1
C03 #24	Imp	6wkpHIV	ATCTACTTCCCCGACTTCAAC	1
C03 #24	Imp	6wkpHIV	GACTGCAACCTCTACGTCTGC	1
C03 #24	Imp	6wkpHIV	TTCTTCGTCAACGTCAGCGCC	1
C03 #24	Sp	6wkpHIV	AACATCCGCCTCAGCATCAAC	3305
C03 #24	Sp	6wkpHIV	GTCCTCAACATCCGCATCTTC	1128
C03 #24	Sp	6wkpHIV	CTCATCGCCTTCGACAACCCC	596
C03 #24	Sp	6wkpHIV	TGCTTCACCATCCACCTCCGC	530
C03 #24	Sp	6wkpHIV	GTCCGCACCCTCGTCGACATC	424
C03 #24	Sp	6wkpHIV	GCCTGCCGCGTCGGCAACCTC	381
C03 #24	Sp	6wkpHIV	GGCTTCTCCTCCGGCTACGGC	349
C03 #24	Sp	6wkpHIV	AACTGCTCCTGCATCCACGGC	340
C03 #24	Sp	6wkpHIV	TCCTACCGCATCCCCTTCTAC	278
C03 #24	Sp	6wkpHIV	AGCTTCTTCATCTCCATCTCC	190
C03 #24	Sp	6wkpHIV	CTCATCTTCAGCGTCCTCTCC	167
C03 #24	Sp	6wkpHIV	AGCACCCTCCCCGTCATCCTC	155
C03 #24	Sp	6wkpHIV	CGCTTCTGCGTCCCCTACCAC	141
C03 #24	Sp	6wkpHIV	GGCTTCTGCACCCACTGCTTC	138
C03 #24	Sp	6wkpHIV	TTCTGCTCCAACCACCGCAAC	92
C03 #24	Sp	6wkpHIV	TGCGTCCCCCTCAGCGGCAAC	75
C03 #24	Sp	6wkpHIV	ATCAACCTCTACGTCATCACC	59
C03 #24	Sp	6wkpHIV	GACGCCTACTGCTACAGCGGC	46
C03 #24	Sp	6wkpHIV	CACTACATCCTCCTCAGCGTC	42
C03 #24	Sp	6wkpHIV	CACTGCCTCTTCTTCATCTCC	39
C03 #24	Sp	6wkpHIV	AGCCGCGTCGCCTGCGTCACC	33
C03 #24	Sp	6wkpHIV	TCCTCCTACCTCCACATCCGC	31
C03 #24	Sp	6wkpHIV	CGCTTCAGCTACCGCATCACC	27
C03 #24	Sp	6wkpHIV	GTCCGCTCCTACTACGACTTC	24
C03 #24	Sp	6wkpHIV	ATCGTCTACGGCGCCTTCTTC	24
C03 #24	Sp	6wkpHIV	TTCTTCATCGGCACCATCACC	22
C03 #24	Sp	6wkpHIV	TACTACTCCCACGTCTTCCGC	21
C03 #24	Sp	6wkpHIV	CCCTTCGGCGCCCTCCTCCCC	20
C03 #24	Sp	6wkpHIV	CGCTGCGACTCCTTCTGCTCC	18
C03 #24	Sp	6wkpHIV	TCCCGCTCCGGCCCCTTCTCC	17
C03 #24	Sp	6wkpHIV	TACGCCTACGACTACTGCAGC	17
C03 #24	Sp	6wkpHIV	TCCCCCTTCAGCTTCTTCAGC	17
C03 #24	Sp	6wkpHIV	TGCGGCACCAGCACCGGCCTC	13
C03 #24	Sp	6wkpHIV	TTCAGCAGCACCATCTTCTTC	12
C03 #24	Sp	6wkpHIV	TGCAACTTCCGCTGCATCCGC	12
C03 #24	Sp	6wkpHIV	GTCAACATCTCCTCCAGCTTC	11
C03 #24	Sp	6wkpHIV	TACTACCGCGCCGGCACC	11
C03 #24	Sp	6wkpHIV	GACGCCTTCGGCTGCATCAAC	10
C03 #24	Sp	6wkpHIV	GGCTTCTACTTCTGCAACTTC	9
C03 #24	Sp	6wkpHIV	AGCGCCGGCGGCTGCGCCCTC	9
C03 #24	Sp	6wkpHIV	TCCCGCCTCGTCGTCTTCTGC	9
C03 #24	Sp	6wkpHIV	TTCTTCGTCAACGTCAGCGCC	8
C03 #24	Sp	6wkpHIV	TCCTTCTGCGGCTACCACATC	7
C03 #24	Sp	6wkpHIV	CTCTTCCGCAGCAGCTTCAAC	7
C03 #24	Sp	6wkpHIV	CACGTCCGCTCCGGCTCCCGC	7
C03 #24	Sp	6wkpHIV	GACGTCCGCATCGGCGCCGAC	6
C03 #24	Sp	6wkpHIV	TTCGGCTTCAGCTTCTACATC	5
C03 #24	Sp	6wkpHIV	TTCTACTTCTGCATCTTCAAC	4
C03 #24	Sp	6wkpHIV	TTCGACATCTTCATCATCTTC	3
C03 #24	Sp	6wkpHIV	ATCACCTTCACCAGCTCCATC	3
C03 #24	Sp	6wkpHIV	CCCTGCATCTACATCGTCACC	2
C03 #24	Sp	6wkpHIV	ATCTACATCTCCTTCTTCTCC	2
C03 #24	Sp	6wkpHIV	AACAACTACTTCTCCTTCTGC	2
C03 #24	Sp	6wkpHIV	GCCTTCCCCACCGTCATCACC	2
C03 #24	Sp	6wkpHIV	CTCTCCTACCTCGACTACACC	1
C03 #24	Sp	6wkpHIV	CTCAGCGTCTTCCTCATCGAC	1
C03 #24	Sp	6wkpHIV	GCCTGCCGCCTCAGCATCAAC	1
C03 #24	Sp	6wkpHIV	GTCTCCAGCTTCTTCGGCGTC	1
C03 #24	Sp	6wkpHIV	TACTTCCTCGGCTTCTTCGTC	1
C03 #24	Sp	6wkpHIV	TTCAGCATCAACCCCGTCTGC	1
C03 #24	Sp	6wkpHIV	TTCAGCTACGTCGTCTTCCTC	1
C03 #24	Sp	6wkpHIV	CACTTCTACTGCACCATCATC	1
C03 #24	Sp	6wkpHIV	ACCTTCGCCCTCTACTACTAC	1
C03 #24	Sp	6wkpHIV	TACTACCCCAACGCCAACAAC	1
C03 #24	Sp	6wkpHIV	TTCACCTTCAGCGCCGTCCGC	1
C03 #24	TB	6wkpHIV	AACATCCGCCTCAGCATCAAC	326
C03 #24	TB	6wkpHIV	GCCTGCCGCGTCGGCAACCTC	104
C03 #24	TB	6wkpHIV	GTCCTCAACATCCGCATCTTC	87
C03 #24	TB	6wkpHIV	GTCCGCACCCTCGTCGACATC	28
C03 #24	TB	6wkpHIV	TGCTTCACCATCCACCTCCGC	17
C03 #24	TB	6wkpHIV	CTCATCGCCTTCGACAACCCC	13
C03 #24	TB	6wkpHIV	AACTGCTCCTGCATCCACGGC	10
C03 #24	TB	6wkpHIV	TCCTACCGCATCCCCTTCTAC	10
C03 #24	TB	6wkpHIV	TTCTGCTCCAACCACCGCAAC	7
C03 #24	TB	6wkpHIV	AGCACCCTCCCCGTCATCCTC	7
C03 #24	TB	6wkpHIV	TTCTTCATCGGCACCATCACC	7
C03 #24	TB	6wkpHIV	AGCTTCTTCATCTCCATCTCC	7
C03 #24	TB	6wkpHIV	GCCTTCCCCACCGTCATCACC	6
C03 #24	TB	6wkpHIV	GGCTTCTGCACCCACTGCTTC	6
C03 #24	TB	6wkpHIV	CGCTTCTGCGTCCCCTACCAC	6
C03 #24	TB	6wkpHIV	TGCGTCCCCCTCAGCGGCAAC	5
C03 #24	TB	6wkpHIV	CACTACATCCTCCTCAGCGTC	5
C03 #24	TB	6wkpHIV	ATCTACATCTCCTTCTTCTCC	4
C03 #24	TB	6wkpHIV	CTCATCTTCAGCGTCCTCTCC	4
C03 #24	TB	6wkpHIV	CGCTTCAGCTACCGCATCACC	4
C03 #24	TB	6wkpHIV	CACTGCCTCTTCTTCATCTCC	4
C03 #24	TB	6wkpHIV	ATCAACCTCTACGTCATCACC	4
C03 #24	TB	6wkpHIV	GTCAACATCTCCTCCAGCTTC	3
C03 #24	TB	6wkpHIV	GTCTCCAGCTTCTTCGGCGTC	3
C03 #24	TB	6wkpHIV	CACGTCCGCTCCGGCTCCCGC	3
C03 #24	TB	6wkpHIV	GGCTTCTCCTCCGGCTACGGC	2
C03 #24	TB	6wkpHIV	TACTACGGCTACTTCTTCCGC	2
C03 #24	TB	6wkpHIV	AGCCGCGTCGCCTGCGTCACC	2
C03 #24	TB	6wkpHIV	CCCTGCATCTACATCGTCACC	2
C03 #24	TB	6wkpHIV	GACGCCTTCGGCTGCATCAAC	2
C03 #24	TB	6wkpHIV	CTCTACATCATCAACCTCCAC	1
C03 #24	TB	6wkpHIV	CACTTCTACTGCACCATCATC	1
C03 #24	TB	6wkpHIV	AACTGCATCAACCTCTCCAAC	1
C03 #24	TB	6wkpHIV	TCCTCCTACCTCCACATCCGC	1
C03 #24	TB	6wkpHIV	TCCCTCCACCGCGTCCTCTGC	1
C03 #24	TB	6wkpHIV	GCCTGCCGCGTCAGCATCAAC	1
C03 #24	TB	6wkpHIV	ACCTTCGCCCTCTACTACTAC	1
C03 #24	TB	6wkpHIV	GTCCGCTCCTACTACGACTTC	1
C03 #24	TB	6wkpHIV	GACTGCAACCTCTACGTCTGC	1
C03 #24	TB	6wkpHIV	CTCTTCCGCAGCAGCTTCAAC	1
C03 #24	TB	6wkpHIV	TACTACTCCCACGTCTTCCGC	1
C03 #24	TB	6wkpHIV	CGCATCAGCGGCGGCCTCGGC	1
C03 #24	TB	6wkpHIV	TGCTTCTACAACCTCGTCAGC	1
D #01	BM	Rebound	CACTTCGGCCGCAACTTCAGC	1486
D #01	BM	Rebound	GGCCTCACCTCCTCCTACGCC	598
D #01	BM	Rebound	TTCACCTGCGTCTTCCTCTTC	451
D #01	BM	Rebound	ATCTGCTTCTGCCCCTTCAAC	325
D #01	BM	Rebound	GCCTCCCTCTACGTCGTCTAC	302
D #01	BM	Rebound	TTCCTCTACTGCCGCGTCTGC	238
D #01	BM	Rebound	AGCTGCCACAGCTACTTCAGC	220
D #01	BM	Rebound	TACTGCTTCGACGGCTTCGTC	42
D #01	BM	Rebound	TTCTGCATCATCCCCTTCTCC	25
D #01	BM	Rebound	ATCTACTGCACCTCCTACAGC	3
D #01	BM	Rebound	TCCTACTTCCACTACTCCTTC	1
D #01	BM	Rebound	TGCCTCTTCTACATCTTCTAC	1
D #01	Imp	Rebound	CACTTCGGCCGCAACTTCAGC	34604
D #01	Imp	Rebound	GCCTCCCTCTACGTCGTCTAC	4104
D #01	Imp	Rebound	GGCCTCACCTCCTCCTACGCC	3121
D #01	Imp	Rebound	TTCCTCTACTGCCGCGTCTGC	2724
D #01	Imp	Rebound	ATCTGCTTCTGCCCCTTCAAC	945
D #01	Imp	Rebound	AGCTGCCACAGCTACTTCAGC	578
D #01	Imp	Rebound	TTCACCTGCGTCTTCCTCTTC	115
D #01	Imp	Rebound	CACTTCGGCCGCGTCTGC	21
D #01	Imp	Rebound	ATCCTCTGCGACTTCTACCTC	11
D #01	Imp	Rebound	CACCCCGGCGTCTCCGACTTC	10
D #01	Imp	Rebound	TACTGCTTCGACGGCTTCGTC	8
D #01	Imp	Rebound	GGCCTCATCCTACGCC	3
D #01	Imp	Rebound	TGCCTCTGCGACTCCGACCGC	1
D #01	Imp	Rebound	TTCTGCATCATCCCCTTCTCC	1
D #01	Sp	Rebound	CACTTCGGCCGCAACTTCAGC	1289
D #01	Sp	Rebound	GGCCTCACCTCCTCCTACGCC	355
D #01	Sp	Rebound	TTCACCTGCGTCTTCCTCTTC	336
D #01	Sp	Rebound	TTCCTCTACTGCCGCGTCTGC	196
D #01	Sp	Rebound	GCCTCCCTCTACGTCGTCTAC	188
D #01	Sp	Rebound	ATCTGCTTCTGCCCCTTCAAC	160
D #01	Sp	Rebound	AGCTGCCACAGCTACTTCAGC	127
D #01	Sp	Rebound	TACTGCTTCGACGGCTTCTCC	31
D #01	Sp	Rebound	TTCTGCATCATCCCCTTCTCC	9
D #01	Sp	Rebound	TTCTACTGCAACTCCGACTCC	6
D #01	Sp	Rebound	AGCTACCTCTGCTTCAGCTAC	6
D #01	Sp	Rebound	ATCCCCACCTACGTCATCGGC	2
D #01	Sp	Rebound	TCCTCCTCCTGCTTCCGCGGC	1
D #01	Sp	Rebound	CACTTCTGCTTCGGCTTCTTC	1
D #01	Sp	Rebound	TCCTACTTCCACTACTCCTTC	1
D #01	TB	Rebound	CACTTCGGCCGCAACTTCAGC	1349
D #01	TB	Rebound	TTCACCTGCGTCTTCCTCTTC	730
D #01	TB	Rebound	GGCCTCACCTCCTCCTACGCC	526
D #01	TB	Rebound	ATCTGCTTCTGCCCCTTCAAC	220
D #01	TB	Rebound	GCCTCCCTCTACGTCGTCTAC	218
D #01	TB	Rebound	TACTGCTTCGACGGCTTCGTC	179
D #01	TB	Rebound	TTCCTCTACTGCCGCGTCTGC	130
D #01	TB	Rebound	TTCTGCATCATCCCCTTCTCC	14
D #01	TB	Rebound	TGCCTCTTCTACATCTTCTAC	5
D #01	TB	Rebound	AGCTGCCACAGCAACTTCAGC	5
D #01	TB	Rebound	CACTTCGGCCGCAACTCAGC	3
D #01	TB	Rebound	CACTTCGGCCGCGTCTGC	2
D #01	TB	Rebound	TCCTACTTCCACTACTCCTTC	1
D #01	TB	Rebound	ATCCTCTGCGACTTCTACCTC	1
D #01	TB	Rebound	CTCTTCTACAGCTCCTTCATC	1
D #01	TB	Rebound	GTCTCCAGCTTCATCGTCTTC	1
D #01	TB	Rebound	TTCCTCTACTGCCCCTTCAAC	1
D #03	BM	Rebound	CTCGACTCCGCCTACGGCCTC	68595
D #03	BM	Rebound	GTCATCAGCCACACCGACATC	33043
D #03	BM	Rebound	GACTCCTTCTACGGCGTCGCC	21668
D #03	BM	Rebound	TCCTCCATCCGCTTCGTCTTC	1211
D #03	BM	Rebound	TTCTTCCTCTGCTGCAGCGGC	803
D #03	BM	Rebound	TTCAACTTCTGCCCCTGCAAC	780
D #03	BM	Rebound	GCCTTCTACGTCCCCATCCGC	748
D #03	BM	Rebound	TACTTCATCTGCATCTTCAGC	543
D #03	BM	Rebound	TCCTACTTCCGCGTCCTCTCC	145
D #03	BM	Rebound	TGCTTCAGCAGCTTCATCTGC	126
D #03	BM	Rebound	ATCTACAGCTTCTACATCAGC	92
D #03	BM	Rebound	TTCCCCACCTCCTACTTCGCC	57
D #03	BM	Rebound	ATCCTCATCAGCATCATCCAC	56
D #03	BM	Rebound	GTCATCAGCCTACGGCCTC	36
D #03	BM	Rebound	TCCCTCTACGGCACCGTCGCC	25
D #03	BM	Rebound	CCCTTCAACTTCGACTGCAAC	23
D #03	BM	Rebound	ACCTTCACCGGCTACGTCACC	22
D #03	BM	Rebound	AACTCCAACACCAGCTGCTTC	2
D #03	BM	Rebound	GTCTTCGCCCACCTCTTCATC	2
D #03	BM	Rebound	CTCTTCGTCACCGGCTTCTCC	2
D #03	BM	Rebound	TTCGGCACCCTCCACATCGTC	1
D #03	BM	Rebound	CTCCACGCCAGCGACTCCCAC	1
D #03	BM	Rebound	TTCTCCTGCAACTTCATCACC	1
D #03	BM	Rebound	GTCAGCATCAACTCCTTCTGC	1
D #03	Imp	Rebound	CTCGACTCCGCCTACGGCCTC	45881
D #03	Imp	Rebound	GTCATCAGCCACACCGACATC	9311
D #03	Imp	Rebound	GACTCCTTCTACGGCGTCGCC	6984
D #03	Imp	Rebound	TTCTTCCTCTGCTGCAGCGGC	513
D #03	Imp	Rebound	TTCAACTTCTGCCCCTGCAAC	238
D #03	Imp	Rebound	CTCCACACCTACATCATCAAC	221
D #03	Imp	Rebound	ATCCTCATCAGCATCATCCAC	141
D #03	Imp	Rebound	TCCTCCATCCGCTTCGTCTTC	57
D #03	Imp	Rebound	GCCTTCTACGTCCCCATCCGC	11
D #03	Imp	Rebound	TACTCCACCGACCTCTTCTAC	5
D #03	Imp	Rebound	GTCAGCATCAACTCCTTCTGC	5
D #03	Imp	Rebound	TCCCTCTACGGCACCGTCGCC	5
D #03	Imp	Rebound	ACCTTCACCGGCTACGTCACC	5
D #03	Imp	Rebound	TACGTCATCAGCTCCTTCTTC	2
D #03	Imp	Rebound	CTCGACTTACTCCGCCTACGGCCTC	1
D #03	Imp	Rebound	ATCTACAGCTTCTACATCAGC	1
D #03	Sp	Rebound	CTCGACTCCGCCTACGGCCTC	3444
D #03	Sp	Rebound	GTCATCAGCCACACCGACATC	1608
D #03	Sp	Rebound	GACTCCTTCTACGGCGTCGCC	1169
D #03	Sp	Rebound	TTCTTCCTCTGCTGCAGCGGC	120
D #03	Sp	Rebound	GTCTTCGACTGCAGCTTCTTC	21
D #03	Sp	Rebound	TGCTTCAGCAGCTTCATCTGC	12
D #03	Sp	Rebound	TTCAACTTCTGCCCCTGCAAC	12
D #03	Sp	Rebound	GCCTTCTACGTCCCCATCCGC	10
D #03	Sp	Rebound	TCCTCCATCCGCTTCGTCTTC	10
D #03	Sp	Rebound	ATCTACTGCACCTCCTACAGC	8
D #03	Sp	Rebound	ATCCTCATCAGCATCATCCAC	5
D #03	Sp	Rebound	ATCTCCATCTCCAACTACGTC	3
D #03	Sp	Rebound	GTCATCATCTTCCTCTTCGTC	2
D #03	Sp	Rebound	CACTCCTCCATCATCATCTTCT	1
D #03	Sp	Rebound	TCCAACGTCATCCACGTCTCC	1
D #03	Sp	Rebound	TGCCTCTACTTCTCCGGCAAC	1
D #03	Sp	Rebound	GCCGACGTCCGCCTCCGCGCC	1
D #03	Sp	Rebound	TCCTACTTCCGCGTCCTCTCC	1
D #03	Sp	Rebound	ATCTACAGCTTCTACATCAGC	1
D #03	Sp	Rebound	GTCTTCGCCCACCTCTTCATC	1
D #03	Sp	Rebound	TTCTGCATCATCCCCTTCTCC	1
D #03	Sp	Rebound	GTCTCCAGCAGCTCCTTCAGC	1
D #03	TB	Rebound	CTCGACTCCGCCTACGGCCTC	1025
D #03	TB	Rebound	GTCATCAGCCACACCGACATC	394
D #03	TB	Rebound	TTCTTCCTCTGCTGCAGCGGC	21
D #03	TB	Rebound	TCCTCCATCCGCTTCGTCTTC	6
D #03	TB	Rebound	GACTCCTTCTACGGCATCGCC	4
D #03	TB	Rebound	TTCAACTTCTGCCCCTGCAAC	3
D #03	TB	Rebound	ATCCTCATCAGCATCATCCAC	3
D #03	TB	Rebound	GCCTTCTACGTCCCCATCCGC	2
D #06	BM	Rebound	AACTTCGACGTCGGCTTCCTC	5097
D #06	BM	Rebound	TCCAACAACATCTGCTTCCTC	1438
D #06	BM	Rebound	GGCTACCTCCTCCTCTGCTTC	1053
D #06	BM	Rebound	TTCCGCCTCAACTCCCACTAC	952
D #06	BM	Rebound	TACTCCGCCTTCAACATCGCC	177
D #06	BM	Rebound	ATCTGCATCGTCAACATCATC	56
D #06	BM	Rebound	ATCATCTTCCACAACGTCCAC	52
D #06	BM	Rebound	TCCTGCATCAGTTGCATCTAC	46
D #06	BM	Rebound	CACCCCGGCGTCTCCGACTTC	37
D #06	BM	Rebound	CACTCCGGCTACTACGCCTTC	36
D #06	BM	Rebound	TCCGACATCAACAACCTCTTC	7
D #06	BM	Rebound	ATCTACTGCACCTCCTACAGC	5
D #06	BM	Rebound	GCCTTCTCCTGCGACAGCAGC	5
D #06	BM	Rebound	AGCGTCTACATCTCCGTCAAC	4
D #06	BM	Rebound	TACTCCCACAGCGTCTACAAC	3
D #06	BM	Rebound	AACTTCAACTTCCGCTCCTTC	2
D #06	BM	Rebound	TTCCGCCTCAACCCCCACTAC	2
D #06	BM	Rebound	AACTCCTCCTTCGGCTTCGGC	1
D #06	BM	Rebound	ATCTCCATCTCCAACTACGTC	1
D #06	BM	Rebound	AGCTGCACCAACAACTTCAGC	1
D #06	BM	Rebound	ACCTGCCCCTACGCCTTCAGC	1
D #06	BM	Rebound	GTCTTCAGCTCCTGCCACAAC	1
D #06	BM	Rebound	GTCTCCAGCAGCTCCTTCAGC	1
D #06	Imp	Rebound	AACTTCGACGTCGGCTTCCTC	83699
D #06	Imp	Rebound	ATCATCTTCCACAACGTCCAC	6163
D #06	Imp	Rebound	TCCAACAACATCTGCTTCCTC	1273
D #06	Imp	Rebound	TACTCCGCCTTCAACATCGCC	97
D #06	Imp	Rebound	TTCCGCCTCAACTCCCACTAC	83
D #06	Imp	Rebound	TTCACCCACTTCACCTCCGGC	36
D #06	Imp	Rebound	AGCACCGACTGCGACTCCAGC	6
D #06	Imp	Rebound	GTCATCCTCGACCACCACATC	5
D #06	Imp	Rebound	AACTTCAACTTCCGCTTCTTC	4
D #06	Imp	Rebound	AGCTGCACCAACAACTTCAGC	2
D #06	Imp	Rebound	CACCCCGGCGTCTCCGACTTC	2
D #06	Imp	Rebound	AACTCCTCCTTCGGCTTCGGC	1
D #06	Sp	Rebound	AACTTCGACGTCGGCTTCCTC	3547
D #06	Sp	Rebound	TCCAACAACATCTGCTTCCTC	606
D #06	Sp	Rebound	TTCCGCCTCAACTCCCACTAC	238
D #06	Sp	Rebound	ATCATCTTCCACAACGTCCAC	61
D #06	Sp	Rebound	AACTTCAACTTCCGCTTCTTC	52
D #06	Sp	Rebound	TACTCCGCCTTCAACATCGCC	40
D #06	Sp	Rebound	GGCTACCTCCTCCTCTGCTTC	34
D #06	Sp	Rebound	CACCCCGGCGTCTCCGACTTC	25
D #06	Sp	Rebound	AGCTGCACCAACAACTTCAGC	19
D #06	Sp	Rebound	GCCGACGTCCGCCTCCGCGCC	16
D #06	Sp	Rebound	AACTTCTGCTCCTCCTTCGGC	15
D #06	Sp	Rebound	TCCTGCATCAGTTGCATCTAC	8
D #06	Sp	Rebound	ATCTGCATCGTCAACATCATC	7
D #06	Sp	Rebound	GTCGTCTGCAACAGCATCCTC	3
D #06	Sp	Rebound	ATCTACCTCTCCTGCACCGGC	3
D #06	Sp	Rebound	AACTTCTTCAACTACCTCTTC	3
D #06	Sp	Rebound	TGCTTCATCTTCATCGTCTCC	2
D #06	Sp	Rebound	CACTCCGGCTACTACGCCTTC	2
D #06	Sp	Rebound	GCCTTCTCCTGCGACAGCAGC	2
D #06	Sp	Rebound	AGCGTCTACATCTCCGTCAAC	2
D #06	Sp	Rebound	TTCTTCCTCAACTACCGCCAC	2
D #06	Sp	Rebound	AACTCCTCCTTCGGCTTCCTC	1
D #06	Sp	Rebound	TTCTGCGTCTACCTCATCCCC	1
D #06	TB	Rebound	AACTTCGACGTCGGCTTCCTC	3944
D #06	TB	Rebound	TCCAACAACATCTGCTTCCTC	1103
D #06	TB	Rebound	TTCCGCCTCAACTCCCACTAC	160
D #06	TB	Rebound	AACTTCAACTTCCGCTTCTTC	99
D #06	TB	Rebound	TACTCCGCCTTCAACATCGCC	95
D #06	TB	Rebound	ATCTGCATCGTCAACATCATC	74
D #06	TB	Rebound	GGCTACCTCCTCCTCTGCTTC	29
D #06	TB	Rebound	CACCCCGGCGTCTCCGACTTC	25
D #06	TB	Rebound	TCCTGCATCAGTTGCATCTAC	24
D #06	TB	Rebound	AGCTGCACCAACAACTTCAGC	12
D #06	TB	Rebound	AACTCCTCCTTCGGCTTCGGC	11
D #06	TB	Rebound	CACTCCGGCTACTACGCCTTC	9
D #06	TB	Rebound	CACTCCTACTCCGTCGGCAGC	5
D #06	TB	Rebound	ATCATCTTCCACAACGTCCAC	4
D #06	TB	Rebound	CTCAGCACCCTCAACTTCATC	1
D #11	BM	Rebound	AACTGCGTCAACAGCAGCTTC	6204
D #11	BM	Rebound	TCCCCCGTCTCCTTCATCACC	54
D #11	BM	Rebound	GACTTCACCTCCAGCATCCTC	51
D #11	BM	Rebound	GTCTTCGACTGCAGCTTCTTC	34
D #11	BM	Rebound	TTCTACTGCAACTCCGACTCC	23
D #11	BM	Rebound	ATCTCCGGCGGCGTCGTCTGC	11
D #11	BM	Rebound	ATCTGCTGCTTCCACCTCGAC	10
D #11	BM	Rebound	AGCTACCTCTGCTTCAGCTAC	10
D #11	BM	Rebound	ATCCTCACCTTCATCAACATC	10
D #11	BM	Rebound	ATCCCCACCTACGTCATCGGC	3
D #11	BM	Rebound	ACCTTCTTCAACATCGTCGCC	3
D #11	BM	Rebound	GTCATCATCTTCCTCTTCGTC	2
D #11	BM	Rebound	ACCCCCGCCTCCATCTTCTTC	2
D #11	BM	Rebound	CACTCCTCCATCATCATCTTCT	1
D #11	BM	Rebound	CTCCTCTTCCACTACTCCCTC	1
D #11	BM	Rebound	GGCTTCATCGTCATCTACTTC	1
D #11	BM	Rebound	TACACCTCCTGCGGCACCTGC	1
D #11	BM	Rebound	CACTTCTGCTTCGGCTTCTTC	1
D #11	BM	Rebound	CACTTCCCCTGCGACTTCGTC	1
D #11	BM	Rebound	AGCCACTCCTGCTCCCTCAAC	1
D #11	Imp	Rebound	AACTGCGTCAACAGCAGCTTC	4472
D #11	Imp	Rebound	GTCTTCGACTGCAGCTTCTTC	117
D #11	Imp	Rebound	ATCTGCTGCTTCCACCTCGAC	21
D #11	Imp	Rebound	GTCTCCAGCAGCTCCTTCAGC	20
D #11	Imp	Rebound	TTCTACTGCAACTCCGACTCC	12
D #11	Imp	Rebound	GTCATCATCTTCCTCTTCGTC	9
D #11	Imp	Rebound	GGCAGCTCCAGCGTCACCTAC	2
D #11	Imp	Rebound	CACTCCTCCATCATCATCTTCT	1
D #11	Imp	Rebound	AACACCTTCATCCCCCTCGAC	1
D #11	Imp	Rebound	TTCTGCTTCTCCGTCTTCTAC	1
D #11	Imp	Rebound	ACCCCCGCCTCCATCTTCTTC	1
D #11	Imp	Rebound	GGCTTCATCGTCATCTACTTC	1
D #11	Imp	Rebound	ATCTACTACAACTCCTACGTC	1
D #11	Imp	Rebound	TACTCCTACTTCCACATCTTC	1
D #11	Sp	Rebound	AACTGCGTCAACAGCAGCTTC	1139
D #11	Sp	Rebound	GACTTCACCTCCAGCATCCTC	18
D #11	Sp	Rebound	TCCCCCGTCTCCTTCATCACC	3
D #11	Sp	Rebound	ATCTACTGCACCTCCTACAGC	3
D #11	Sp	Rebound	AGCTTCCGCCACTACCCCCTC	2
D #11	Sp	Rebound	GTCTCCACCGTCCCCCGCTCC	1
D #11	Sp	Rebound	ATCTGCTGCTTCCACCTCGAC	1
D #11	Sp	Rebound	ACCTACACCCACGTCTTCATC	1
D #11	TB	Rebound	AACTGCGTCAACAGCAGCTTC	351
D #11	TB	Rebound	GTCTTCGACTGCAGCTTCTTC	79
D #11	TB	Rebound	GTCTCCAGCAGCTCCTTCAGC	20
D #11	TB	Rebound	GTCATCATCTTCCTCTTCGTC	7
D #11	TB	Rebound	GGCTTCATCGTCATCTACTTC	2
D #11	TB	Rebound	GGCAGCTCCAGCGTCACCTAC	2
D #11	TB	Rebound	CACTTCTACTTCATCTTCATC	1
D #11	TB	Rebound	TTCTGCTTCTCCGTCTTCTAC	1
D #11	TB	Rebound	TACTCCTACTTCCACATCTTC	1
D #11	TB	Rebound	TTCTACTGCAACTCCGACTCC	1
D #11	TB	Rebound	ATCTACTACAACTCCTACGTC	1
D #11	TB	Rebound	TCCCCCGTCTCCTTCATCACC	1
D #11	TB	Rebound	AACACCTTCATCCCCCTCGAC	1
D #12	BM	Rebound	ATCTTCAGCGACCTCAGCCTC	113347
D #12	BM	Rebound	TTCTTCACCGTCAACTACAGC	6502
D #12	BM	Rebound	TTCTTCTTCAGCGACCTCATC	645
D #12	BM	Rebound	ATCTTCAGCAACCTCAGCCTC	583
D #12	BM	Rebound	GACTTCCGCCACGGCTTCTTC	482
D #12	BM	Rebound	TGCTCCCTCTGCTTCCACCTC	258
D #12	BM	Rebound	TCCTGCAGCACCTTCGACAAC	97
D #12	BM	Rebound	GGCAACCCCGGCTTCGGCTCC	76
D #12	BM	Rebound	ATCTTCAGCGCAGCCTC	58
D #12	BM	Rebound	GACGTCTCCTCCAGCTTCATC	56
D #12	BM	Rebound	ATCTTCGGCGCCGGCTTCTTC	11
D #12	BM	Rebound	AACTCCGCCTTCTTCGTCGTC	5
D #12	BM	Rebound	CTCTCCGTCTTCAGCTTCTAC	5
D #12	BM	Rebound	GCCATCATCTACCCCTTCCTC	1
D #12	BM	Rebound	GACCTCCCCCTCTTCGCCATC	1
D #12	BM	Rebound	TACTCCGACGGCGTCTTCATC	1
D #12	BM	Rebound	TTCGACGTCTTCAACATCCCC	1
D #12	BM	Rebound	ACCTCCAGCACCTGCATCGTC	1
D #12	BM	Rebound	GACTTCTGCTACTTCGACGTC	1
D #12	BM	Rebound	ACCTTCAGCGACCCCGAC	1
D #12	Imp	Rebound	ATCTTCAGCGACCTCAGCCTC	115823
D #12	Imp	Rebound	ATCTTCAGCGACCTCAACCTC	8956
D #12	Imp	Rebound	ATCTTCGGCGCCGGCTTCTTC	604
D #12	Imp	Rebound	TTCTTCACCGTCAACTACAGC	584
D #12	Imp	Rebound	TCCTGCAGCACCTTCGACAAC	57
D #12	Imp	Rebound	AACTCCGCCTTCTTCGTCGTC	43
D #12	Imp	Rebound	TGCTCCCTCTGCTTCCACCTC	16
D #12	Imp	Rebound	TTCTTCTTCAGCGACCTCATC	14
D #12	Imp	Rebound	ATCATCCTCAGCCACAACTTC	14
D #12	Imp	Rebound	TTCTTCACCGGCGTCTTCGTC	9
D #12	Imp	Rebound	ATCTTCAGCGACCCCGAC	9
D #12	Imp	Rebound	GACGTCTCCTCCAGCTTCATC	6
D #12	Imp	Rebound	GACTTCCGCCACGGCTTCTTC	3
D #12	Imp	Rebound	GACCTCCCCCTCTTCGCCATC	2
D #12	Imp	Rebound	TTCATCTACTCCCGCATCACC	2
D #12	Imp	Rebound	ATCAGATGCGACCTCAGCCTC	2
D #12	Imp	Rebound	CGCGACGTCTCCTACGTCGCC	2
D #12	Imp	Rebound	GGCAACCCCGGCTTCGGCTCC	1
D #12	Imp	Rebound	ACCTCCACCGTCGTCTCCAGC	1
D #12	Imp	Rebound	TTCTCCAACAGCTTCCACCAC	1
D #12	Imp	Rebound	TTCACCCACGTCCACAACGCC	1
D #12	Imp	Rebound	GTCGACCTCTCCTTCCTCTTC	1
D #12	Sp	Rebound	ATCTTCAGCGACCTCAGCCTC	11712
D #12	Sp	Rebound	TTCTTCACCGTCAACTACAGC	1070
D #12	Sp	Rebound	ATCTTCAGCAACCTCAGCCTC	236
D #12	Sp	Rebound	TGCTCCCTCTGCTTCCACCTC	115
D #12	Sp	Rebound	TTCTACTGCAACTCCGACTCC	27
D #12	Sp	Rebound	GGCAAACCCGGCTTCGGCTCC	26
D #12	Sp	Rebound	ACCTTCATCACCAACCCCGAC	14
D #12	Sp	Rebound	GTCTCCACCTTCCGCGTCTAC	9
D #12	Sp	Rebound	ATCTACTGCACCTCCTACAGC	4
D #12	Sp	Rebound	GACCTCCCCCTCTTCGCCATC	4
D #12	Sp	Rebound	ACCCCCGCCTCCATCTTCTTC	3
D #12	Sp	Rebound	AACTCCGCCTTCTTCGTCGTC	3
D #12	Sp	Rebound	TCCTGCAGCACCTTCGACAAC	3
D #12	Sp	Rebound	GACTTCCGCCACGGCTTCTTC	2
D #12	Sp	Rebound	ATCTTCAGCTTCAACTTCTGC	1
D #12	Sp	Rebound	GACTTCTGCTACTTCGACGTC	1
D #12	Sp	Rebound	GACGTCTCCTCCAGCTTCATC	1
D #12	Sp	Rebound	TCCGCCTGCTTCTCCATCGCC	1
D #12	Sp	Rebound	GCCCTCATCGTCTACTGCGCC	1
D #12	Sp	Rebound	CTCTTCTACATCGCCATCAGC	1
D #12	Sp	Rebound	TCCCGCATCTCCTGCGTCGTC	1
D #12	Sp	Rebound	CACTTCCCCTGCGACTTCGTC	1
D #12	Sp	Rebound	TGCCTCAACTACTACTCCTTC	1
D #12	TB	Rebound	ATCTTCAGCGACCTCAGCCTC	7284
D #12	TB	Rebound	TTCTTCACCGTCAACTACAGC	639
D #12	TB	Rebound	ACCTTCATCACCGACCCCGAC	148
D #12	TB	Rebound	TTCTTCTTCAGCGACCTCATC	40
D #12	TB	Rebound	TGCTCCCTCTGCTTCCACCTC	27
D #12	TB	Rebound	TTCAGCGACCTCAGCCTC	6
D #12	TB	Rebound	GGCAAACCCGACCTCAGCCTC	5
D #12	TB	Rebound	GACTTCCGCCACGGCTTCTTC	5
D #12	TB	Rebound	AACTCCGCCTTCTTCGTCGTC	5
D #12	TB	Rebound	ATCTTCGGCGCCGGCTTCTTC	3
D #12	TB	Rebound	GGCAAACCCGGCTTCGGCTCC	3
D #12	TB	Rebound	CACTGCCTCTCCTACTCCCTC	1
D #12	TB	Rebound	TCCTGCAGCACCTTCGACAAC	1
D #12	TB	Rebound	TACGCCAGCGCCCACGCCAAC	1
D #21	BM	Rebound	CCCAGCAGCCACATCGTCCAC	2009
D #21	BM	Rebound	TCCGCCCACCCCGACTGCTCCCTC	245
D #21	BM	Rebound	TGCTACTACTTCTTCAACCGC	8
D #21	BM	Rebound	TTCTACTGCAACTCCGACTCC	7
D #21	BM	Rebound	ATCTACTGCACCTCCTACAGC	3
D #21	BM	Rebound	ACCTACACCCACGTCTTCATC	1
D #21	Imp	Rebound	TCCGCCCACCCCGACTGCTCCCTC	119
D #21	Imp	Rebound	CCCAGCAGCCACATCGTCCAC	18
D #21	Imp	Rebound	TTCTACTGCAACTCCGACTCC	1
D #21	Sp	Rebound	CCCAGCAGCCACATCGTCCAC	1210
D #21	Sp	Rebound	TCCGCCCACCCCGACTGCTCCCTC	152
D #21	Sp	Rebound	TTCTACTGCAACTCCGACTCC	138
D #21	Sp	Rebound	GTCTCCCACTCCTCCATCTTC	16
D #21	Sp	Rebound	GTCTCCAGCAGCTCCTTCAGC	10
D #21	Sp	Rebound	ATCTACTACAACTCCTACGTC	10
D #21	Sp	Rebound	ATCTACTGCACCTCCTACAGC	3
D #21	Sp	Rebound	AACATCTTCCACGCCTTCGGC	2
D #21	Sp	Rebound	TTCTGCACCAGCACCTTCATC	1
D #21	Sp	Rebound	ACCTACACCCACGTCTTCATC	1
D #21	Sp	Rebound	TCCCACCACCTCAGCTTCCTC	1
D #21	TB	Rebound	CCCAGCAGCCACATCGTCCAC	190
D #21	TB	Rebound	TTCTACTGCAACTCCGACTCC	39
D #21	TB	Rebound	TCCGCCCACCCCGACTGCTCCCTC	31
D #21	TB	Rebound	AGCTACCTCTGCTTCAGCTAC	10
D #21	TB	Rebound	ATCCCCACCTACGTCATCGGC	3
D #21	TB	Rebound	ATCTACTACAACTCCTACGTC	2
D #21	TB	Rebound	CACTTCTGCTTCGGCTTCTTC	1
D #23	BM	Rebound	ATCCTCACCTTCATCGACATC	881
D #23	BM	Rebound	ACCTGCATCACCTGCGCCTTC	587
D #23	BM	Rebound	TTCTCCTTCATCGGCCCCTCC	136
D #23	BM	Rebound	TTCTCCATCTTCCACGTCAAC	27
D #23	BM	Rebound	CACTTCTTCATCTTCAACTAC	20
D #23	BM	Rebound	AACTTCTGCTCCTCCTTCGGC	16
D #23	BM	Rebound	GTCTCCACCTTCCGCGTATAC	12
D #23	BM	Rebound	TGCTACGGCTCCTCCAACTCC	8
D #23	BM	Rebound	TCCCGCATCTCCTGCGTCGTC	8
D #23	BM	Rebound	AGCTCCTCCTCCTTCTGCGAC	8
D #23	BM	Rebound	GTCGTCTGCAACAGCATCCTC	6
D #23	BM	Rebound	CACTTCCCCTGCGACTTCGTC	5
D #23	BM	Rebound	AACATCTTCCCCCTCATCCTC	4
D #23	BM	Rebound	TTCTTCCTCAACTACCGCCAC	2
D #23	BM	Rebound	AGCTACCCCTTCATCTTCAAC	2
D #23	BM	Rebound	GTCTACAACGGCAACGACTAC	1
D #23	BM	Rebound	ACCTTCTCCTTCACCTTCTAC	1
D #23	BM	Rebound	TTCTACTGCAACTCCGACTCC	1
D #23	Imp	Rebound	ATCCTCACCTTCATCGACATC	213029
D #23	Imp	Rebound	ACCTGCATCACCTGCGCCTTC	67486
D #23	Imp	Rebound	CACTTCTTCATCTTCAACTAC	21349
D #23	Imp	Rebound	TGCTACGGCTCCTCCAACTCC	6781
D #23	Imp	Rebound	TTCTCCATCTTCCACGTCAAC	2110
D #23	Imp	Rebound	TTCTCCTTCATCGGCCCCTCC	1698
D #23	Imp	Rebound	AGCTCCTCCTCCTTCTTCGAC	418
D #23	Imp	Rebound	TTCTTCTTCCGCCCCAGCAAC	331
D #23	Imp	Rebound	GTCTACAACGGCAACGACTAC	288
D #23	Imp	Rebound	GTCACCTCCCTCTCCCACATC	158
D #23	Imp	Rebound	ACCTGCTTCGACGGCACCCTC	142
D #23	Imp	Rebound	AACTGCATCATCTCCGTCCAC	131
D #23	Imp	Rebound	CACTTCTTCATCGACATC	129
D #23	Imp	Rebound	GTCTCCGACAGCGTCAACCGC	110
D #23	Imp	Rebound	CACTTCTTCATCTTTAACTAC	98
D #23	Imp	Rebound	AGCTACCCCTTCATCTTCAAC	69
D #23	Imp	Rebound	CACTTCCCCTGCGACTTCATC	46
D #23	Imp	Rebound	ATCCTCACCTGCGCCTTC	41
D #23	Imp	Rebound	CACTTCTTCATCTTCAACTTC	40
D #23	Imp	Rebound	GTCTCCACCTTCCGCGTCTAC	17
D #23	Imp	Rebound	AACATCTTCCCCCTCATCCTC	11
D #23	Imp	Rebound	TCCCGCATCTCCTGCGTCGTC	5
D #23	Imp	Rebound	GTCCGCCCCGTCTACGCCTCC	5
D #23	Imp	Rebound	TACTACCGCTACGTCTGCATC	3
D #23	Imp	Rebound	AACCTCTTCAACAACTTCTGC	3
D #23	Imp	Rebound	CTCGCCCTCAACAGCTGCGGC	2
D #23	Imp	Rebound	CGCTCCTTCATCTACATCAGC	2
D #23	Imp	Rebound	CTCTACCCCTACGGCAGCTAC	2
D #23	Imp	Rebound	GTCTACCCAACTGCCCCCGC	2
D #23	Imp	Rebound	ATCTTCTGCCGCGGCTTCTTCATC	1
D #23	Imp	Rebound	ATTCTTACCTTTATTGACATC	1
D #23	Imp	Rebound	TCCTGCGGCTTCTGCGTCCAC	1
D #23	Imp	Rebound	TTCTACACCTTCCGCTTCGAC	1
D #23	Imp	Rebound	ATCTTCTGCGCCGTCTTCGAC	1
D #23	Sp	Rebound	ATCCTCACCTTCATCAACATC	786
D #23	Sp	Rebound	ACCTGCATCACCTGCGCCTTC	517
D #23	Sp	Rebound	CACTTCTTCATCTTCAACTAC	83
D #23	Sp	Rebound	TTCTCCATCTTCCACGTCAAC	41
D #23	Sp	Rebound	CACTTCCCCTGCGACTTCGTC	31
D #23	Sp	Rebound	TGCTACGGCTCCTCCAACTCC	28
D #23	Sp	Rebound	TTCTCCTTCATCGGCCCCTCC	15
D #23	Sp	Rebound	AGCTCCTCCTCCTTCTTCGAC	13
D #23	Sp	Rebound	GTCTCCACCTTCCGCGTCTAC	3
D #23	Sp	Rebound	ATCTACTGCACCTCCTACAGC	3
D #23	Sp	Rebound	AGCTACCCCTTCATCTTCAAC	1
D #23	Sp	Rebound	TCCCGCATCTCCTGCGTCGTC	1
D #23	Sp	Rebound	AGCTACCTCTGCTTCAGCTAC	1
D #23	Sp	Rebound	ACCTACACCCACGTCTTCATC	1
D #23	TB	Rebound	ATCCTCACCTTCATCGACATC	173
D #23	TB	Rebound	ACCTGCATCACCTGCGCCTTC	125
D #23	TB	Rebound	GTCTCCACCTTCCGCGTCTAC	26
D #23	TB	Rebound	CACTTCTTCATCTTCAACTAC	24
D #23	TB	Rebound	CACTTCCCCTGCGACTTCGTC	6
D #23	TB	Rebound	TCCCGCATCTCCTGCGTCGTC	2
D #23	TB	Rebound	TGCTACGGCTCCTCCAACTCC	1
D #23	TB	Rebound	AACTGCATCATCTCCGTCCAC	1
D #23	TB	Rebound	TTCTCCATCTTCCACGTCAAC	1
D #23	TB	Rebound	ACCTACACCCACGTCTTCATC	1
D #23	TB	Rebound	GTCTACAACGGCAACGACTAC	1
D #23+A431	BM	Rebound	TCCAGCCCCCTCTTCATCCTC	21
D #24	BM	Rebound	TACCTCTGCTACTACTTCAGC	549
D #24	BM	Rebound	CGCAACTACACCAGTCTGCGAC	445
D #24	BM	Rebound	TCCTTCAGCACCATCAGCCCC	338
D #24	BM	Rebound	TTCTCCAACAGCTTCCACCAC	153
D #24	BM	Rebound	TACATCATCCGCTTCCCCTCC	74
D #24	BM	Rebound	AGCTTCTGCTCCATCATCCTC	32
D #24	BM	Rebound	CCCAACACCATCGGCCCCATC	25
D #24	BM	Rebound	GTCATCATCTTCCTCTTCGTC	16
D #24	BM	Rebound	TTCTACTGCAACTCCGACTCC	4
D #24	BM	Rebound	CACTACCACGTCAGCCTCGTC	3
D #24	BM	Rebound	TTCTGCCCCTGCCTCATCGTC	3
D #24	BM	Rebound	TACTTCTCCGTCGTCATCTTC	3
D #24	BM	Rebound	GTCTTCGACTGCAGCTTCTTC	2
D #24	BM	Rebound	TCCGGCCTCTACTACAATCAAC	1
D #24	BM	Rebound	TTCTACAACTACGTCAGCTCC	1
D #24	BM	Rebound	GGCGACTGCGTCTCCATCGTC	1
D #24	BM	Rebound	TCCGTCTGCTTCGGCATCTTC	1
D #24	BM	Rebound	GTCTCCACCTACGACAACTTC	1
D #24	Imp	Rebound	TACATCATCCGCTTCCCCTCC	47900
D #24	Imp	Rebound	TCCTTCAGCACCATCAGCCCC	34594
D #24	Imp	Rebound	AGCTTCTGCTCCATCATCCTC	17473
D #24	Imp	Rebound	TTCTCCAACAGCTTCCACCAC	14725
D #24	Imp	Rebound	TACCTCTGCTACTACTTCAGC	779
D #24	Imp	Rebound	CCCAACACCATCGGCCCCATC	361
D #24	Imp	Rebound	CGCAACTACACCAGTCTGCGAC	357
D #24	Imp	Rebound	TTCCTCCGCAACCGCTTCATC	65
D #24	Imp	Rebound	TCCGGCCTCTACTACAATCAAC	41
D #24	Imp	Rebound	CGCTACTACTTCCTCGTCTAC	29
D #24	Imp	Rebound	CACTACCACGTCAGCCTCGTC	21
D #24	Imp	Rebound	AACACCTTCAACTTCCTCGGC	20
D #24	Imp	Rebound	TTCTACAACTACGTCAGCTCC	13
D #24	Imp	Rebound	ATCTGCTGCTTCTCCGCCTGC	10
D #24	Imp	Rebound	TACTTCTCCGTCGTCATCTTC	8
D #24	Imp	Rebound	GGCGACTGCGTCTCCATCGTC	7
D #24	Imp	Rebound	CTCACCTTCCTCTACCTCCCC	4
D #24	Imp	Rebound	AACTTCTGCCTCACCTGCTCC	3
D #24	Imp	Rebound	TCCGTCTGCTTCGGCATCTTC	1
D #24	Imp	Rebound	CCCAACACCATCATCCTC	1
D #24	Sp	Rebound	TCCTTCAGCACCATCAGCCCC	2885
D #24	Sp	Rebound	TACCTCTGCTACTACTTCAGC	1849
D #24	Sp	Rebound	CGCAACTACACCAGTCTGCGAC	1689
D #24	Sp	Rebound	TTCTCCAACAGCTTCCACCAC	822
D #24	Sp	Rebound	AGCTTCTGCTCCATCATCCTC	531
D #24	Sp	Rebound	TACATCATCCGCTTCCCCTCC	453
D #24	Sp	Rebound	CCCAACACCATCGGCCCCATC	48
D #24	Sp	Rebound	TTCCTCCGCAACCGCTTCATC	19
D #24	Sp	Rebound	TCCGTCTGCTTCGGCATCTTC	19
D #24	Sp	Rebound	CACTACCACGTCAGCCTCGTC	18
D #24	Sp	Rebound	TACTTCTCCGTCGTCATCTTC	10
D #24	Sp	Rebound	GTCTCCACCTACGACAACTTC	9
D #24	Sp	Rebound	GTCATCAGCGCCGGCCTCTGCTCC	3
D #24	Sp	Rebound	GCCTCCACCTTCTCCTGCTTC	3
D #24	Sp	Rebound	AGCTTCCGCCACTACCCCCTC	3
D #24	Sp	Rebound	TCCGGCCTCTACTACAATCAAC	1
D #24	Sp	Rebound	TTCCACTGCGGCGTCTGCGTC	1
D #24	Sp	Rebound	ACCCCCGCCTCCATCTTCTTC	1
D #24	Sp	Rebound	TACTTCATCCGCATCTTCCGC	1
D #24	Sp	Rebound	ACCCCCGCCCGCGACGGCCTC	1
D #24	Sp	Rebound	TTCCACAGCAGCACCACCCAC	1
D #24	Sp	Rebound	AACGGCAACAGCGTCGGCACC	1
D #24	Sp	Rebound	TGCTACTACTTCTTCAACCGC	1
D #24	Sp	Rebound	GTCTCCAGCAGCTCCTTCAGC	1
D #24	TB	Rebound	TCCTTCAGCACCATCAGCCCC	919
D #24	TB	Rebound	TACCTCTGCTACTACTTCAGC	749
D #24	TB	Rebound	TTCTCCAACAGCTTCCACCAC	679
D #24	TB	Rebound	AGCTTCTGCTCCATCATCCTC	493
D #24	TB	Rebound	CGCAACTACACCAGTCTGCGAC	310
D #24	TB	Rebound	TACATCATCCGCTTCCCCTCC	122
D #24	TB	Rebound	TTCTACAACTACGTCAGCTCC	24
D #24	TB	Rebound	GTCTCCACCTACGACAACTTC	19
D #24	TB	Rebound	CCCAACACCATCGGCCCCATC	16
D #24	TB	Rebound	TCCGGCCTCTACTACAATCAAC	11
D #24	TB	Rebound	GCCTCCACCTTCTCCTGCTTC	8
D #24	TB	Rebound	TCCGTCTGCTTCGGCATCTTC	7
D #24	TB	Rebound	TTCTGCCCCTGCCTCATCGTC	7
D #24	TB	Rebound	CACTACCACGTCAGCCTCGTC	6
D #24	TB	Rebound	TACTTCTCCGTCGTCATCTTC	5
D #24	TB	Rebound	TCCTGCATCCTCGCCTACCGC	3
D #24	TB	Rebound	TCCTTCATCACCAGTCTGCGAC	2
D #24	TB	Rebound	GTCATCAGCGCCGGCCTCTGCTCC	1
D #24	TB	Rebound	GTCACCTCCCTCTCCCACATC	1
D #24	TB	Rebound	GCCACCTCCCTCAGCCGCATC	1

## Sheet: S2
Supplementary Data 2. Proviral barcodes (BC) in vivo
Mouse	Organ	Timepoint	Proviral BC	UMI per BC	IS per BC	UMI per BC (normalized)	UMI per IS (Mean)	vRNA BC abudance in plasma
C03 #22	Spleen	6wk pART	AACAAAAAGTGCTCCTGAAATAT	1	1	0.00162866	1	0
C03 #05	Spleen	6wk pART	AACAACAGCCTCTCCGCCGAC	21	21	0.0315789	1	0
C03 #05	Implant	6wk pART	AACAACAGCCTCTCCGCCGAC	3	3	0.00374065	1	0
C03 #24	Spleen	6wk pHIV	AACAACTACTTCTCCTTCTGC	35	1	0.0258684	35	0
C03 #05	Implant	6wk pART	AACACCGCCTACAGCGACTGC	1	1	0.00124688	1	0
C03 #01	Implant	6wk pART	AACAGCATCTTCGCCATCTAC	1	1	0.00306748	1	0
C03 #05	Spleen	6wk pART	AACAGCATCTTCGCCATCTAC	1	1	0.00150376	1	0
C03 #05	Implant	6wk pART	AACAGCTACCTCCCCTACGGC	1	1	0.00124688	1	0
C03 #01	Implant	6wk pART	AACAGCTCCCGCCACTTCGCC	3	3	0.00920245	1	0
C03 #05	Spleen	6wk pART	AACAGCTCCCGCCACTTCGCC	1	1	0.00150376	1	0
C03 #01	Implant	6wk pART	AACATCAACCACCTCTCCGTCTACCCCCAC	2	2	0.00613497	1	0
C03 #05	Implant	6wk pART	AACATCAACCACCTCTCCGTCTACCCCCAC	1	1	0.00124688	1	0
C03 #24	BM	6wk pHIV	AACATCCACATCGTCGACGTC	1	1	5.01907e-05	1	0
C03 #24	Spleen	6wk pHIV	AACATCCGCCTCAGCATCAAC	1	1	0.000739098	1	0.463727
C03 #24	Implant	6wk pHIV	AACATCCGCCTCAGCATCAAC	39	15	0.00143583	2.6	0.463727
C03 #05	Spleen	6wk pART	AACATCTACAGCAGCTTCAAC	1	1	0.00150376	1	0
C03 #05	Implant	6wk pART	AACATCTACAGCAGCTTCAAC	1	1	0.00124688	1	0
C03 #05	Implant	6wk pART	AACCACTACTTCGGCTACAAC	1	1	0.00124688	1	0
C03 #24	BM	6wk pHIV	AACCCCAACCGCTACTCCAAC	1	1	5.01907e-05	1	0
C03 #01	Implant	6wk pART	AACCTCTGCTTCTCCGGCCTC	1	1	0.00306748	1	0
C03 #05	Implant	6wk pART	AACCTCTGCTTCTCCGGCCTC	2	2	0.00249377	1	0
C03 #05	Implant	6wk pART	AACGGCCGCAGCGTCTTCTAC	1	1	0.00124688	1	0
C03 #05	Implant	6wk pART	AACGTCAACTGCCTCATCTGC	2	2	0.00249377	1	0
C03 #01	Implant	6wk pART	AACGTCAGCTTCTTCTGCTGC	3	3	0.00920245	1	0
C03 #05	Implant	6wk pART	AACGTCATCGGCGTCTACGAC	1	1	0.00124688	1	0
D #21	Spleen	Rebound	AACGTCATCGGCGTCTACGAC	3	3	0.00622407	1	0
C03 #17	Implant	6wk pHIV	AACGTCCTCCTCGTCATCTTC	2	2	0.00014476	1	0.0790123
C03 #05	Spleen	6wk pART	AACGTCCTCTACGCCAACGAC	1	1	0.00150376	1	0
C03 #05	Implant	6wk pART	AACTACATCTTCACCTACGTC	1	1	0.00124688	1	0
C03 #01	Implant	6wk pART	AACTACTACCTCGACCCCGAC	1	1	0.00306748	1	0
C03 #01	Implant	6wk pART	AACTGCATCGCCTTCAGCTAC	3	3	0.00920245	1	0
C03 #05	Implant	6wk pART	AACTGCATCGCCTTCAGCTAC	1	1	0.00124688	1	0
C03 #09	BM	6wk pHIV	AACTGCATCGCCTTCAGCTAC	15	15	0.170455	1	0
D #11	Spleen	Rebound	AACTGCGTCAACAACAGCTTC	2	2	0.000582581	1	0
C03 #09	Spleen	6wk pHIV	AACTGCGTCAACAGCAGCTTC	1	1	0.000832639	1	0
D #11	Spleen	Rebound	AACTGCGTCAACAGCAGCTTC	2009	1290	0.585202	1.55736	0.75
D #11	Implant	Rebound	AACTGCGTCAACAGCAGCTTC	1583	1205	0.801925	1.31369	0.75
D #11	Spleen	Rebound	AACTGCGTCAACAGCAGCTTCCATAAG	1	1	0.00029129	1	0
D #11	Spleen	Rebound	AACTGCGTCAACAGCAGCTTCTATATG	1	1	0.00029129	1	0
D #11	Implant	Rebound	AACTGCGTCAACAGCAGTTTC	1	1	0.000506586	1	0
D #11	Spleen	Rebound	AACTGCGTCAACAGTAGCTTC	2	2	0.000582581	1	0
C03 #24	Implant	6wk pHIV	AACTGCTCCTGCATCCACGGC	49	16	0.00180399	3.0625	0.0142248
D #11	Spleen	Rebound	AACTGTGTCAACAGCAGCTTC	2	2	0.000582581	1	0
D #11	Implant	Rebound	AACTGTGTCAACAGCAGCTTC	2	2	0.00101317	1	0
C03 #05	BM	6wk pART	AACTTCAACGTCTGCTTCTTC	2	2	0.00402414	1	0
D #06	BM	Rebound	AACTTCAACTTCCGCTTCTTC	1	1	0.00013508	1	0.0176944
D #12	Implant	Rebound	AACTTCACCGACCTCAGCCTC	2	2	0.000151757	1	0
C03 #01	Implant	6wk pART	AACTTCATCATCTACCGCTCC	1	1	0.00306748	1	0
C03 #09	Spleen	6wk pHIV	AACTTCCCCTACGGCAACCAC	1	1	0.000832639	1	0
C03 #09	Spleen	6wk pHIV	AACTTCCCCTACGGCAACCGC	78	60	0.0649459	1.3	0.040378
D #06	BM	Rebound	AACTTCGACATCGGCTTCCTC	1	1	0.00013508	1	0
D #06	Implant	Rebound	AACTTCGACGTCGACTTCCTC	1	1	0.000134626	1	0
D #06	Spleen	Rebound	AACTTCGACGTCGGCTTCCAC	1	1	0.000314762	1	0
D #06	BM	Rebound	AACTTCGACGTCGGCTTCCCC	1	1	0.00013508	1	0
D #06	Spleen	Rebound	AACTTCGACGTCGGCTTCCTC	14	8	0.00440667	1.75	0.704915
D #06	BM	Rebound	AACTTCGACGTCGGCTTCCTC	1219	1053	0.164663	1.15764	0.704915
D #06	Implant	Rebound	AACTTCGACGTCGGCTTCCTC	1080	900	0.145396	1.2	0.704915
D #06	Spleen	Rebound	AACTTCGACGTCGTCTTCCTC	2	2	0.000629525	1	0
D #06	Implant	Rebound	AACTTCGACGTTGGCTTCCTC	1	1	0.000134626	1	0
C03 #01	BM	6wk pART	AACTTCGGCGACTTCTTCTAC	1	1	0.000729927	1	0
C03 #05	Implant	6wk pART	AACTTCGGCGACTTCTTCTAC	1	1	0.00124688	1	0
D #06	Implant	Rebound	AACTTCTACTTCGGCTTCCTC	1	1	0.000134626	1	0
C03 #05	Spleen	6wk pART	ACCAACCTCTTCTACATCGTC	9	9	0.0135338	1	0
C03 #05	Implant	6wk pART	ACCAACCTCTTCTACATCGTC	3	3	0.00374065	1	0
C03 #01	Implant	6wk pART	ACCACCTACAGCAGCTTCTTC	1	1	0.00306748	1	0
C03 #05	Spleen	6wk pART	ACCACCTACAGCAGCTTCTTC	1	1	0.00150376	1	0
C03 #01	Implant	6wk pART	ACCATCTCCCCCGGCTACAGC	1	1	0.00306748	1	0
C03 #01	Implant	6wk pART	ACCCACCCCAGCTTCTTCGTC	1	1	0.00306748	1	0
C03 #05	Implant	6wk pART	ACCCACCCCAGCTTCTTCGTC	1	1	0.00124688	1	0
C03 #05	Spleen	6wk pART	ACCCTCTTCTTCTTCATCTAC	1	1	0.00150376	1	0
C03 #01	Implant	6wk pART	ACCGTCCTCTCCAGCATCTACTTCGCC	2	2	0.00613497	1	0
C03 #17	Implant	6wk pHIV	ACCTACAACGTCAACCCCGAC	3	3	0.00021714	1	0.00493827
C03 #05	Implant	6wk pART	ACCTACACCTGCAACTCCTCC	1	1	0.00124688	1	0
C03 #01	Implant	6wk pART	ACCTACTACTTCAGCATCGAC	2	2	0.00613497	1	0
C03 #05	Implant	6wk pART	ACCTACTACTTCAGCATCGAC	3	3	0.00374065	1	0
C03 #05	Spleen	6wk pART	ACCTACTGCGTCAACTACCCC	1	1	0.00150376	1	0
C03 #05	Implant	6wk pART	ACCTACTGCGTCAACTACCCC	1	1	0.00124688	1	0
C03 #01	BM	6wk pART	ACCTACTTCATCACCGCCCAC	1	1	0.000729927	1	0
D #23	Implant	Rebound	ACCTCACCTTCATCGACATC	1	1	1.81245e-05	1	0
C03 #01	Implant	6wk pART	ACCTCCAACGTCAGCTTCAAC	1	1	0.00306748	1	0
C03 #05	Spleen	6wk pART	ACCTCCAACGTCAGCTTCAAC	9	9	0.0135338	1	0
C03 #05	Spleen	6wk pART	ACCTGCAACGGCGACCTCCGC	4	4	0.00601504	1	0
D #23	Implant	Rebound	ACCTGCATCACCTGCGCCTTC	4	4	7.24979e-05	1	0.34626
D #23	Spleen	Rebound	ACCTGCATCACCTTCATCGACATC	1	1	0.000173581	1	0
D #23	BM	Rebound	ACCTGCATCACCTTCATCGACATC	1	1	0.000289436	1	0
C03 #01	Implant	6wk pART	ACCTGCTACTACAACATCAGC	2	2	0.00613497	1	0
C03 #05	Implant	6wk pART	AGCACCGTCGTCTACTTCACC	1	1	0.00124688	1	0
C03 #01	Implant	6wk pART	AGCCCCAGCCTCTCCGACTAC	1	1	0.00306748	1	0
C03 #01	BM	6wk pART	AGCCTCCGCTGCTCCAACATC	1	1	0.000729927	1	0
C03 #05	Spleen	6wk pART	AGCGCCCACAACTACAGCAGC	4	4	0.00601504	1	0
C03 #05	Implant	6wk pART	AGCGCCGACTGCCCCTGCGTC	1	1	0.00124688	1	0
C03 #05	Implant	6wk pART	AGCGTCCTCGCCTTCGACTGC	1	1	0.00124688	1	0
C03 #05	Spleen	6wk pART	AGCTACTTCCTCCCCAACTCC	9	9	0.0135338	1	0
D #01	BM	Rebound	AGCTGCCACAGCTACTTCAGC	2	2	0.000949217	1	0
C03 #03	BM	6wk pHIV	AGCTTCTGCTCCATCATCCTC	1	1	0.00149925	1	0
C03 #19	BM	6wk pART	AGCTTCTGCTCCATCATCCTC	1	1	0.0714286	1	0
D #24	Spleen	Rebound	AGCTTCTGCTCCATCATCCTC	7	7	0.001027	1	0.145729
C03 #24	Implant	6wk pHIV	AGCTTCTTCATCTCCATCTCC	3	3	0.000110448	1	0.00995733
C03 #19	BM	6wk pART	AGGAGCTGAAGGTTTCAGTGGAGGGAGTCACTGCAG	1	1	0.0714286	1	0
C03 #05	Spleen	6wk pART	ATCAACACCCCCGTCCGCACC	1	1	0.00150376	1	0
C03 #01	Implant	6wk pART	ATCACCTTCTCCACCACCGTC	1	1	0.00306748	1	0
C03 #01	BM	6wk pART	ATCCGCCTCACCCGCTTCTAC	1	1	0.000729927	1	0
C03 #01	Implant	6wk pART	ATCCGCCTCACCCGCTTCTAC	1	1	0.00306748	1	0
C03 #05	Implant	6wk pART	ATCCGCCTCACCCGCTTCTAC	3	3	0.00374065	1	0
C03 #01	Implant	6wk pART	ATCCGCGTCATCATCTTCGTC	5	4	0.0153374	1.25	0
C03 #05	Implant	6wk pART	ATCCGCGTCATCATCTTCGTC	1	1	0.00124688	1	0
D #23	Implant	Rebound	ATCCTCACCTTCATCGAAATC	2	2	3.6249e-05	1	0
D #23	Spleen	Rebound	ATCCTCACCTTCATCGACATC	256	206	0.0444367	1.24272	0.479224
D #23	BM	Rebound	ATCCTCACCTTCATCGACATC	394	343	0.114038	1.14869	0.479224
D #23	Implant	Rebound	ATCCTCACCTTCATCGACATC	491	136	0.00889912	3.61029	0.479224
D #23	Spleen	Rebound	ATCCTCACCTTCATCGACATCTATGAG	1	1	0.000173581	1	0
D #23	Spleen	Rebound	ATCCTCACCTTCATTGACATC	1	1	0.000173581	1	0
D #23	Implant	Rebound	ATCCTCCCCTTCATCGACATC	1	1	1.81245e-05	1	0
C03 #05	Implant	6wk pART	ATCCTCTCCGTCTTCATCCGC	2	2	0.00249377	1	0
C03 #05	Implant	6wk pART	ATCCTCTCCGTCTTTATCCGC	1	1	0.00124688	1	0
D #03	BM	Rebound	ATCGACTCCTCCTACGGCATC	1	1	0.000116986	1	0
C03 #01	Implant	6wk pART	ATCGCCCGCATCACCTACACC	1	1	0.00306748	1	0
C03 #05	Implant	6wk pART	ATCGCCCGCATCACCTACACC	2	2	0.00249377	1	0
C03 #05	Spleen	6wk pART	ATCGCCTCCTACGACTGCACCAGCTTC	4	4	0.00601504	1	0
C03 #05	Implant	6wk pART	ATCGCCTCCTACGACTGCACCAGCTTC	1	1	0.00124688	1	0
C03 #17	Implant	6wk pHIV	ATCGGCATCTGCCGCATCGAC	1	1	7.23798e-05	1	0.00493827
C03 #05	Spleen	6wk pART	ATCGTCTACCTCTACTGCTGC	3	3	0.00451128	1	0
C03 #01	Implant	6wk pART	ATCGTCTGCAGCACCTCCCCC	1	1	0.00306748	1	0
D #12	Implant	Rebound	ATCTACATCTACCTCAGCCAC	1	1	7.58783e-05	1	0
C03 #24	BM	6wk pHIV	ATCTACTCCTCCTTCTGCTGC	1	1	5.01907e-05	1	0
C03 #24	BM	6wk pHIV	ATCTCCAGCACCGCCATCCTC	1	1	5.01907e-05	1	0
C03 #01	Implant	6wk pART	ATCTCCGTCTTCTGCTTCGTC	1	1	0.00306748	1	0
D #01	BM	Rebound	ATCTGCTTCTGCCCCTTCAAC	2	2	0.000949217	1	0.0649734
D #12	BM	Rebound	ATCTTCACCGACGTCAGCCTC	1	1	7.29607e-05	1	0
D #12	Spleen	Rebound	ATCTTCACCGTCAACTACAGC	1	1	0.0001734	1	0
D #12	Implant	Rebound	ATCTTCAGCGACCTCAACCTC	1	1	7.58783e-05	1	0
D #12	Spleen	Rebound	ATCTTCAGCGACCTCAGCCTC	87	63	0.0150858	1.38095	0.891773
D #12	BM	Rebound	ATCTTCAGCGACCTCAGCCTC	1199	1029	0.0874799	1.16521	0.891773
D #12	Implant	Rebound	ATCTTCAGCGACCTCAGCCTC	24	13	0.00182108	1.84615	0.891773
D #12	Implant	Rebound	ATCTTCAGCGACCTCCGCCTC	1	1	7.58783e-05	1	0
D #12	Implant	Rebound	ATCTTCCACGTCTTCTTCCGC	1	1	7.58783e-05	1	0
D #12	Implant	Rebound	ATCTTCCGCCTCCTCAGCCTC	1	1	7.58783e-05	1	0
D #01	Implant	Rebound	ATCTTCGGCCGATACTTCAGC	1	1	6.41931e-05	1	0
D #23	Implant	Rebound	ATCTTCTGCCGCGGCTTCTTCTTCATC	2	1	3.6249e-05	2	0
D #12	Implant	Rebound	ATCTTCTGCGACATCAGCCTC	1	1	7.58783e-05	1	0
D #12	Implant	Rebound	ATCTTCTGCTACCTCAGCCTC	1	1	7.58783e-05	1	0
D #12	Implant	Rebound	ATCTTCTTCGACCTCTGCCTC	1	1	7.58783e-05	1	0
D #01	BM	Rebound	CAATTCGGCCGCAACTTCAGC	1	1	0.000474608	1	0
C03 #01	Implant	6wk pART	CACAACTACTTCTCCGGCAGC	1	1	0.00306748	1	0
C03 #05	BM	6wk pART	CACAACTACTTCTCCGGCAGC	3	3	0.00603622	1	0
C03 #05	Spleen	6wk pART	CACAACTACTTCTCCGGCAGC	2	2	0.00300752	1	0
C03 #05	Implant	6wk pART	CACAACTACTTCTCCGGCAGC	5	5	0.00623441	1	0
C03 #01	Implant	6wk pART	CACACCCGCTGCTACATCCGC	1	1	0.00306748	1	0
C03 #05	Implant	6wk pART	CACACCCGCTGCTACATCCGC	2	2	0.00249377	1	0
C03 #01	Implant	6wk pART	CACACCTTCTTCATCATCTAC	1	1	0.00306748	1	0
C03 #05	Spleen	6wk pART	CACACCTTCTTCATCATCTAC	2	2	0.00300752	1	0
C03 #05	Implant	6wk pART	CACACCTTCTTCATCATCTAC	1	1	0.00124688	1	0
C03 #01	Implant	6wk pART	CACATCAACAACGACCCCTTC	4	4	0.0122699	1	0
C03 #01	Implant	6wk pART	CACCACTCCGTCGCCTTCACC	1	1	0.00306748	1	0
C03 #05	Implant	6wk pART	CACCACTCCGTCGCCTTCACC	1	1	0.00124688	1	0
C03 #05	Implant	6wk pART	CACCTCAACTACACCATCTGC	2	2	0.00249377	1	0
C03 #24	Spleen	6wk pHIV	CACCTCAACTACACCATCTGC	1	1	0.000739098	1	0
C03 #17	BM	6wk pHIV	CACCTCTTCGACCTCTGCTTC	11	9	0.000820467	1.22222	0
C03 #01	Implant	6wk pART	CACGCCTACGACGTCGTCAAC	2	2	0.00613497	1	0
C03 #05	Spleen	6wk pART	CACGGCACCTCCCTCGTCAAC	1	1	0.00150376	1	0
C03 #05	Implant	6wk pART	CACTACGTCGGCTGCCTCTCC	1	1	0.00124688	1	0
C03 #09	Spleen	6wk pHIV	CACTGCTCCAACAACCTCCCC	29	27	0.0241465	1.07407	0.164519
C03 #24	BM	6wk pHIV	CACTGCTCCAACAACCTCCCC	29	8	0.00145553	3.625	0
C03 #05	Spleen	6wk pART	CACTGCTGCTCCTTCATCCAC	5	5	0.0075188	1	0
C03 #09	BM	6wk pHIV	CACTGCTGCTCCTTCATCCAC	9	9	0.102273	1	0
D #01	Implant	Rebound	CACTTCAGCCGCAACTTCAGC	1	1	6.41931e-05	1	0
D #23	Implant	Rebound	CACTTCCCCTGCGACTTCGTC	6	4	0.000108747	1.5	0.0166205
C03 #14	Spleen	6wk pHIV	CACTTCCGCTCCTACTTCTTC	4	1	0.000500877	4	0
D #01	BM	Rebound	CACTTCGGCCACAACTTCAGC	3	3	0.00142383	1	0
D #01	Implant	Rebound	CACTTCGGCCCCAACTTCCCC	1	1	6.41931e-05	1	0
D #01	Spleen	Rebound	CACTTCGGCCGCAACTTCAGC	23	23	0.00350023	1	0.398405
D #01	BM	Rebound	CACTTCGGCCGCAACTTCAGC	820	657	0.389179	1.2481	0.398405
D #01	Implant	Rebound	CACTTCGGCCGCAACTTCAGC	886	623	0.0568751	1.42215	0.398405
D #23	Implant	Rebound	CACTTCTACAACTTCAACTAC	1	1	1.81245e-05	1	0
C03 #24	BM	6wk pHIV	CACTTCTACGTCATCCGCTCC	502	7	0.0251957	71.7143	0
C03 #22	Spleen	6wk pART	CACTTCTACTTCATCTTCATC	200	5	0.325733	40	0
D #23	Spleen	Rebound	CACTTCTTCATCTTCAACTAC	4	4	0.000694324	1	0.066482
D #23	Implant	Rebound	CACTTCTTCATCTTCAACTAC	125	80	0.00226556	1.5625	0.066482
D #01	Implant	Rebound	CACTTTGGCCGCAACTTCAGC	1	1	6.41931e-05	1	0
C03 #05	BM	6wk pART	CCCAACCCCTCCAACGCCTTC	1	1	0.00201207	1	0
D #21	Spleen	Rebound	CCCAGCAGCCACATCGTCCAC	3	3	0.00622407	1	0.688406
D #21	BM	Rebound	CCCAGCAGCCACATCGTCCAC	1	1	0.000161629	1	0.688406
C03 #01	Implant	6wk pART	CCCATCAACTACGACGGCGAC	1	1	0.00306748	1	0
C03 #01	Implant	6wk pART	CCCCACACCTGCGCCGTCTAC	1	1	0.00306748	1	0
C03 #05	Spleen	6wk pART	CCCCCCATCGTCACCGCAAC	1	1	0.00150376	1	0
C03 #05	BM	6wk pART	CCCCCCGCCTGCACCCCCTTC	1	1	0.00201207	1	0
D #21	BM	Rebound	CCCGCCCACCCCGACTGCTCCCTC	2	2	0.000323258	1	0
C03 #01	Implant	6wk pART	CCCTACGACTTCAGCTACGTC	3	3	0.00920245	1	0
D #23	Spleen	Rebound	CCCTACTACGACAACGTCTTC	14	1	0.00243013	14	0
D #23	Spleen	Rebound	CCCTGCTACGACAACGTCTTC	1	1	0.000173581	1	0
C03 #05	Implant	6wk pART	CCCTGCTACGTCACCTTCTGC	4	3	0.00498753	1.33333	0
C03 #24	Implant	6wk pHIV	CCCTTCGGCGCCCTCCTCCCC	2	2	7.36323e-05	1	0
C03 #01	Implant	6wk pART	CGCAACGGCAGCTGCGTCTAC	1	1	0.00306748	1	0
C03 #05	Spleen	6wk pART	CGCAACGGCAGCTGCGTCTAC	1	1	0.00150376	1	0
C03 #01	Implant	6wk pART	CGCACCGTCCCCTTCCTCTAC	1	1	0.00306748	1	0
C03 #01	Implant	6wk pART	CGCATCCACGCCGTCCTC	3	3	0.00920245	1	0
C03 #05	Spleen	6wk pART	CGCATCCACGCCGTCCTC	5	5	0.0075188	1	0
C03 #09	Implant	6wk pHIV	CGCCACCTCTCCTTCGACGCC	29	27	0.241667	1.07407	0
C03 #05	Implant	6wk pART	CGCGTCATCAACGTCTACTTC	1	1	0.00124688	1	0
C03 #05	Implant	6wk pART	CGCTCCCTCTTCCGCATCAGC	1	1	0.00124688	1	0
C03 #01	Implant	6wk pART	CGCTCCTTCTTCCACTTCTTC	4	4	0.0122699	1	0
C03 #01	Implant	6wk pART	CGCTTCTACTACGCCTTCGTC	1	1	0.00306748	1	0
C03 #05	Implant	6wk pART	CGCTTCTACTACGCCTTCGTC	1	1	0.00124688	1	0
C03 #05	Spleen	6wk pART	CGCTTCTTCTTCAGCCACAAC	3	3	0.00451128	1	0
C03 #01	Implant	6wk pART	CTACTCGACTTCTACCTCCGC	1	1	0.00306748	1	0
C03 #01	Implant	6wk pART	CTATAGG	1	1	0.00306748	1	0
C03 #02	Implant	6wk pART	CTCACCTGCTTCCTCAGCTTC	105	82	0.889831	1.28049	0
C03 #24	Implant	6wk pHIV	CTCATCGCCTTCGACAACACC	1	1	3.68161e-05	1	0
C03 #24	Spleen	6wk pHIV	CTCATCGCCTTCGACAACCCC	37	2	0.0273466	18.5	0.0184922
C03 #24	Implant	6wk pHIV	CTCATCGCCTTCGACAACCCC	15	9	0.000552242	1.66667	0.0184922
C03 #01	Implant	6wk pART	CTCATCGTCTTCAGCTTCATC	1	1	0.00306748	1	0
C03 #05	Spleen	6wk pART	CTCATCTCCTTCTCCAACGCC	1	1	0.00150376	1	0
C03 #24	Implant	6wk pHIV	CTCATCTTCAGCGTCCTCTCC	1	1	3.68161e-05	1	0.0056899
C03 #17	Spleen	6wk pHIV	CTCCTCACCATCGGCGTCATC	2	2	0.000954198	1	0
C03 #01	Implant	6wk pART	CTCCTCGACTTCTACCTCCGC	5	5	0.0153374	1	0
C03 #05	BM	6wk pART	CTCCTCGACTTCTACCTCCGC	1	1	0.00201207	1	0
C03 #05	Spleen	6wk pART	CTCCTCGACTTCTACCTCCGC	4	3	0.00601504	1.33333	0
C03 #05	Implant	6wk pART	CTCCTCGACTTCTACCTCCGC	6	6	0.0074813	1	0
D #03	BM	Rebound	CTCGACTCCCCCTACGGCCTC	1	1	0.000116986	1	0
D #03	Spleen	Rebound	CTCGACTCCGCCTACGGCCTC	13	11	0.00232975	1.18182	0.703018
D #03	BM	Rebound	CTCGACTCCGCCTACGGCCTC	121	108	0.0141554	1.12037	0.703018
C03 #01	Implant	6wk pART	CTCGGCTTCAACGGCATCATC	2	2	0.00613497	1	0
C03 #05	Implant	6wk pART	CTCGTCATCTCCAACTACTTC	1	1	0.00124688	1	0
C03 #09	BM	6wk pHIV	CTCGTCATCTCCAACTACTTC	1	1	0.0113636	1	0
C03 #05	Spleen	6wk pART	CTCGTCCACTTCAACTTCGTC	3	3	0.00451128	1	0
C03 #01	BM	6wk pART	CTCGTCTTCGGCGTCATCTTC	1	1	0.000729927	1	0
C03 #05	Implant	6wk pART	CTCTACTACTACATCCTCTTC	1	1	0.00124688	1	0
C03 #14	Spleen	6wk pHIV	CTCTGCATCAACGGCCTCATC	1	1	0.000125219	1	0.152116
C03 #19	Implant	6wk pART	CTCTGCGACTGCATCTCCAGC	4	4	0.0168776	1	0
C03 #01	Implant	6wk pART	CTCTGCGGCTCCGGCAACTCC	2	2	0.00613497	1	0
C03 #05	Spleen	6wk pART	CTCTGCGGCTCCGGCAACTCC	1	1	0.00150376	1	0
C03 #05	Spleen	6wk pART	CTCTTCATCCGCGGCCGCAAC	1	1	0.00150376	1	0
C03 #05	Spleen	6wk pART	CTCTTCCACTTCCCCGTCTCC	1	1	0.00150376	1	0
D #12	Spleen	Rebound	CTCTTCGGCATCCTCTCCTGC	1	1	0.0001734	1	0
D #01	Implant	Rebound	CTCTTCGGCCGCAACTTCAGC	1	1	6.41931e-05	1	0
C03 #14	BM	6wk pHIV	CTCTTCTTCATCCGCATCCGC	413	324	0.549933	1.27469	0.414021
C03 #14	BM	6wk pHIV	CTCTTCTTCATCCGCATCCGCCATAAG	1	1	0.00133156	1	0
C03 #01	BM	6wk pART	G	10	2	0.00729927	5	0
C03 #01	Implant	6wk pART	G	109	98	0.334356	1.11224	0
C03 #03	BM	6wk pHIV	G	6	6	0.0089955	1	0
C03 #05	BM	6wk pART	G	74	60	0.148893	1.23333	0
C03 #05	Spleen	6wk pART	G	472	412	0.709774	1.14563	0
C03 #05	Implant	6wk pART	G	57	46	0.0710723	1.23913	0
C03 #08	BM	6wk pART	G	3	3	0.00275482	1	0
C03 #22	BM	6wk pART	G	23	1	0.105505	23	0
C03 #24	Spleen	6wk pHIV	G	17	8	0.0125647	2.125	0
C03 #24	BM	6wk pHIV	G	3	3	0.000150572	1	0
C03 #05	Spleen	6wk pART	GACAACTTCATCTTCAGCACC	2	2	0.00300752	1	0
C03 #05	Spleen	6wk pART	GACATCTACATCTACCTCGCC	2	2	0.00300752	1	0
C03 #01	Implant	6wk pART	GACCCCTTCTTCGTCAACTTC	1	1	0.00306748	1	0
C03 #05	Implant	6wk pART	GACCCCTTCTTCGTCAACTTC	2	2	0.00249377	1	0
C03 #05	Spleen	6wk pART	GACGCCTTCTCCTGCTTCCAC	2	2	0.00300752	1	0
C03 #01	Implant	6wk pART	GACGTCCGCGACTACGACGCC	1	1	0.00306748	1	0
C03 #05	Implant	6wk pART	GACGTCTTCTGCTCCAACTTC	2	2	0.00249377	1	0
D #03	Spleen	Rebound	GACTCCGTCTACGGCGTCGAC	1	1	0.000179211	1	0
D #03	Spleen	Rebound	GACTCCTTCTACGGCGTCGCC	79	76	0.0141577	1.03947	0
D #03	BM	Rebound	GACTCCTTCTACGGCGTCGCC	6	6	0.000701919	1	0
C03 #01	Implant	6wk pART	GCCAACTGCAACGTCGACACC	2	2	0.00613497	1	0
C03 #05	Implant	6wk pART	GCCAACTGCAACGTCGACACC	1	1	0.00124688	1	0
C03 #01	Implant	6wk pART	GCCCACGTCTGCCTCGGCTTC	1	1	0.00306748	1	0
C03 #17	BM	6wk pHIV	GCCCCCCTCTACTACTTCTCC	1	1	7.45879e-05	1	0
C03 #05	Implant	6wk pART	GCCCGCAACATCAACGGCGTC	2	2	0.00249377	1	0
D #01	Spleen	Rebound	GCCCGCTTCCTCAGCTTCGTC	1	1	0.000152184	1	0
C03 #05	Spleen	6wk pART	GCCTACTGCGGCCGCTGCTTC	7	7	0.0105263	1	0
D #01	Spleen	Rebound	GCCTCCCTCTACGTCGTCCAC	63	61	0.00958758	1.03279	0
D #01	Spleen	Rebound	GCCTCCCTCTACGTCGTCTAC	103	93	0.0156749	1.10753	0.0643828
D #01	Implant	Rebound	GCCTCCCTCTACGTCGTCTAC	56	26	0.00359481	2.15385	0.0643828
C03 #14	BM	6wk pHIV	GCCTCCTCCATCTGCACCTAC	2	1	0.00266312	2	0.00529101
C03 #24	Spleen	6wk pHIV	GCCTGCCGCGTCGGCAACCTC	17	14	0.0125647	1.21429	0.147937
C03 #24	Implant	6wk pHIV	GCCTGCCGCGTCGGCAACCTC	5	2	0.000184081	2.5	0.147937
C03 #01	Implant	6wk pART	GCCTTCGTCCTCAACGTCAAC	1	1	0.00306748	1	0
C03 #22	Spleen	6wk pART	GCCTTCGTCGACCTCTACCGC	134	3	0.218241	44.6667	0
C03 #19	Implant	6wk pART	GGAG	1	1	0.00421941	1	0
C03 #05	Implant	6wk pART	GGCAACAGCATCTCCTCCTTC	2	2	0.00249377	1	0
C03 #01	Implant	6wk pART	GGCAACATCTGCGTCGCCTTC	3	3	0.00920245	1	0
C03 #01	Implant	6wk pART	GGCAACCTCTTCTCCCTCTTC	1	1	0.00306748	1	0
C03 #05	Spleen	6wk pART	GGCAACCTCTTCTCCCTCTTC	1	1	0.00150376	1	0
C03 #03	Spleen	6wk pHIV	GGCAGCTGCTTCGTCTCCTGC	1	1	0.000143658	1	0
C03 #05	Implant	6wk pART	GGCAGCTGCTTCGTCTCCTGC	1	1	0.00124688	1	0
C03 #09	Implant	6wk pHIV	GGCAGCTGCTTCGTCTCCTGC	7	7	0.0583333	1	0
C03 #01	Implant	6wk pART	GGCCACTTCATCATCATCTTC	2	2	0.00613497	1	0
C03 #05	Implant	6wk pART	GGCCACTTCATCATCATCTTC	1	1	0.00124688	1	0
C03 #05	Spleen	6wk pART	GGCCTCAACTCCTTCCGCTAC	1	1	0.00150376	1	0
C03 #05	Implant	6wk pART	GGCCTCAACTCCTTCCGCTAC	1	1	0.00124688	1	0
D #01	Spleen	Rebound	GGCCTCACCTCCTCCTACGCC	19	19	0.00289149	1	0.155346
D #01	Implant	Rebound	GGCCTCACCTCCTCCTACGCC	2	2	0.000128386	1	0.155346
C03 #01	Implant	6wk pART	GGCCTCTTCAGCAACTTCTTC	1	1	0.00306748	1	0
C03 #05	Spleen	6wk pART	GGCCTCTTCAGCAACTTCTTC	1	1	0.00150376	1	0
C03 #01	Implant	6wk pART	GGCCTCTTCTACAACCACATC	1	1	0.00306748	1	0
C03 #24	Spleen	6wk pHIV	GGCCTCTTCTACAACCACATC	65	50	0.0480414	1.3	0
C03 #01	Implant	6wk pART	GGCGACGTCTGCGCCCACGAC	3	3	0.00920245	1	0
C03 #05	Spleen	6wk pART	GGCGACGTCTGCGCCCACGAC	1	1	0.00150376	1	0
D #06	BM	Rebound	GGCTACCTCCTCCTCTGCTTC	526	487	0.0710523	1.08008	0.0051832
C03 #01	BM	6wk pART	GGCTACTCCGACTTCTGCATC	1	1	0.000729927	1	0
C03 #01	Implant	6wk pART	GGCTCCGTCTGCGTCAACTCC	1	1	0.00306748	1	0
C03 #05	Implant	6wk pART	GGCTGCTACGTCATCCTCTTC	1	1	0.00124688	1	0
C03 #05	Implant	6wk pART	GTCAACTTCTCCCACTACTTC	1	1	0.00124688	1	0
D #23	Implant	Rebound	GTCACCTCCCTCTCCCACATC	4	1	7.24979e-05	4	0
C03 #05	Implant	6wk pART	GTCATCCACTACGTCTTCGCC	1	1	0.00124688	1	0
C03 #05	BM	6wk pART	GTCATCTTCGTCAGCATCTGC	6	6	0.0120724	1	0
C03 #01	BM	6wk pART	GTCCACACCTACCCCAGCTTC	1	1	0.000729927	1	0
C03 #22	Spleen	6wk pART	GTCCACTGCAACTGCGTCTGC	4	2	0.00651466	2	0
C03 #03	Spleen	6wk pHIV	GTCCCCCTCTACTACTTCTCC	17	17	0.00244218	1	0.164384
C03 #17	BM	6wk pHIV	GTCCCCCTCTACTACTTCTCC	114	52	0.00850302	2.19231	0
C03 #24	Implant	6wk pHIV	GTCCGCACCCTCGTCGACATC	19	14	0.000699507	1.35714	0.0398293
C03 #05	BM	6wk pART	GTCCTCTCCGTCGACTTCTAC	3	3	0.00603622	1	0
C03 #01	Implant	6wk pART	GTCCTCTTCCACGTCCTCCAC	2	2	0.00613497	1	0
C03 #05	Implant	6wk pART	GTCCTCTTCCACGTCCTCCAC	2	2	0.00249377	1	0
C03 #01	Implant	6wk pART	GTCGCGTCTTCGTCGACGGC	1	1	0.00306748	1	0
C03 #05	Implant	6wk pART	GTCGCGTCTTCGTCGACGGC	1	1	0.00124688	1	0
C03 #05	Spleen	6wk pART	GTCGTCTTCCCCATCTGCGTC	3	3	0.00451128	1	0
C03 #05	Implant	6wk pART	GTCGTCTTCCCCATCTGCGTC	1	1	0.00124688	1	0
D #23	Implant	Rebound	GTCTACAACGGCAACAACTAC	1	1	1.81245e-05	1	0
D #23	Implant	Rebound	GTCTACAACGGCAACGACTAC	248	205	0.00449487	1.20976	0.00277008
D #23	Implant	Rebound	GTCTACAACGGCTACGACTAC	1	1	1.81245e-05	1	0
D #23	Implant	Rebound	GTCTACATCGGCAACGACTAC	1	1	1.81245e-05	1	0
C03 #01	Implant	6wk pART	GTCTACTTCTACTCCAGCTAC	1	1	0.00306748	1	0
C03 #05	Implant	6wk pART	GTCTACTTCTACTCCAGCTAC	1	1	0.00124688	1	0
C03 #17	Implant	6wk pHIV	GTCTCCAACGGCAGCTACGTC	62	15	0.00448755	4.13333	0.0691358
C03 #03	BM	6wk pHIV	GTCTCCCCCCTCAACTTCCGC	1	1	0.00149925	1	0
C03 #01	BM	6wk pART	GTCTCCTTCGCCAACCCCTCC	1	1	0.000729927	1	0
C03 #01	Implant	6wk pART	GTCTCCTTCGCCAACCCCTCC	1	1	0.00306748	1	0
C03 #05	Implant	6wk pART	GTCTCCTTCGCCAACCCCTCC	1	1	0.00124688	1	0
C03 #14	Spleen	6wk pHIV	GTCTGCCTCGACAACAGCGGC	4	3	0.000500877	1.33333	0.0238095
C03 #17	BM	6wk pHIV	GTCTGCGGCTCCATCCGCGGC	15	4	0.00111882	3.75	0
D #03	Spleen	Rebound	GTCTTCATCGTCATCCTCTGC	1	1	0.000179211	1	0
D #11	Spleen	Rebound	GTTGTAGGAACTGCGTCAACAGCAGCTTC	1	1	0.00029129	1	0
D #06	BM	Rebound	GTTGTAGGAACTTCGACGTCGGCTTCCTC	2	2	0.000270161	1	0
D #01	Implant	Rebound	GTTGTAGGCACTTCGGCCGCAACTTCAGC	1	1	6.41931e-05	1	0
D #21	BM	Rebound	GTTGTAGGTCCGCCCACCCCGACTGCTCCCTC	1	1	0.000161629	1	0
D #24	Spleen	Rebound	TACAACCGCACCTTCTCCTTC	1	1	0.000146714	1	0
D #03	Spleen	Rebound	TACAACCTCTGCGACATCGGC	3	3	0.000537634	1	0
C03 #01	Implant	6wk pART	TACACCGCCAGCAACATCCTC	2	2	0.00613497	1	0
C03 #05	Spleen	6wk pART	TACACCTACATCTTCAACATC	1	1	0.00150376	1	0
C03 #21	Spleen	6wk pART	TACACCTACATCTTCAACATC	46	27	0.222222	1.7037	0
C03 #22	Implant	6wk pART	TACACCTACATCTTCAACATC	9	9	0.116883	1	0
C03 #01	Implant	6wk pART	TACAGCACCTCCGTCTTCCTC	1	1	0.00306748	1	0
C03 #05	Spleen	6wk pART	TACAGCACCTCCGTCTTCCTC	4	4	0.00601504	1	0
C03 #01	Implant	6wk pART	TACAGCGTCTACTGCACCGGC	1	1	0.00306748	1	0
C03 #03	BM	6wk pHIV	TACATCATCCGCTTCCCCTCC	3	2	0.00449775	1.5	0
C03 #21	Implant	6wk pART	TACATCATCCGCTTCCCCTCC	1	1	0.0120482	1	0
D #24	Spleen	Rebound	TACATCATCCGCTTCCCCTCC	1	1	0.000146714	1	0.0360627
D #24	Implant	Rebound	TACATCATCCGCTTCCCCTCC	11	11	0.00146024	1	0.0360627
C03 #05	Spleen	6wk pART	TACATCCGCTTCAACGTCAGCTTC	3	3	0.00451128	1	0
C03 #05	Implant	6wk pART	TACATCCGCTTCAACGTCAGCTTC	1	1	0.00124688	1	0
D #03	Spleen	Rebound	TACATCCTCCGCGTCGGCAAC	7	7	0.00125448	1	0
D #24	Implant	Rebound	TACATCTTCCGCTTCCCCTAC	1	1	0.000132749	1	0
C03 #05	Implant	6wk pART	TACATCTTCTTCTTCAGCAGC	2	2	0.00249377	1	0
C03 #05	Spleen	6wk pART	TACCGCAGCCGCTACATCTGC	2	2	0.00300752	1	0
C03 #01	Implant	6wk pART	TACCTCAACAACATCTTCGCC	2	2	0.00613497	1	0
C03 #01	Implant	6wk pART	TACCTCATCAACGTCCACTTC	1	1	0.00306748	1	0
C03 #05	Implant	6wk pART	TACCTCATCAACGTCTACTTC	1	1	0.00124688	1	0
D #24	Implant	Rebound	TACCTCATCCTCTTCCCCTCC	1	1	0.000132749	1	0
C03 #05	BM	6wk pART	TACCTCATCTCCCTCGACTGC	1	1	0.00201207	1	0
C03 #17	BM	6wk pHIV	TACCTCCGCATCGTCTTCACC	1	1	7.45879e-05	1	0
D #24	Spleen	Rebound	TACCTCTGCTACTACTTCAGC	2	2	0.000293427	1	0.221401
C03 #01	Implant	6wk pART	TACGCCGGCCTCGACTACAGC	1	1	0.00306748	1	0
C03 #14	Implant	6wk pHIV	TACTACCACGTCTTCTTCAAC	1	1	0.000125849	1	0
C03 #01	Implant	6wk pART	TACTACCCCCCCATCTCCGCC	3	3	0.00920245	1	0
C03 #17	Implant	6wk pHIV	TACTACCTCGGCCACGGCAAC	3	2	0.00021714	1.5	0.333333
D #24	Implant	Rebound	TACTCCCACATCTTCATCCAC	1	1	0.000132749	1	0
C03 #05	Spleen	6wk pART	TACTCCGTCTTCTGCTACGGC	2	2	0.00300752	1	0
C03 #01	Implant	6wk pART	TACTGCGTCCTCATCTACTAC	1	1	0.00306748	1	0
C03 #24	Implant	6wk pHIV	TACTGCTCCTGCATCCACGGC	1	1	3.68161e-05	1	0
C03 #01	Implant	6wk pART	TACTTCTTCTCCTTCATCGAC	1	1	0.00306748	1	0
D #23	Implant	Rebound	TC	1	1	1.81245e-05	1	0
C03 #09	BM	6wk pHIV	TCCAACTACGTCTGCATCCCC	2	2	0.0227273	1	0
D #21	BM	Rebound	TCCACCCACCCCGACTGCTCCCTC	6	6	0.000969775	1	0
D #23	BM	Rebound	TCCAGCCCCCTCTTCATCCTC	1	1	0.000289436	1	0
C03 #17	Implant	6wk pHIV	TCCAGCGGCCTCGGCGTCTAC	1	1	7.23798e-05	1	0
C03 #24	BM	6wk pHIV	TCCATCACCGACTCCTACCAC	2	2	0.000100381	1	0
C03 #05	Implant	6wk pART	TCCATCGACAACTACGACATC	1	1	0.00124688	1	0
C03 #01	BM	6wk pART	TCCATCTACATCGACTGCTTC	1	1	0.000729927	1	0
C03 #01	Implant	6wk pART	TCCGCCATCTACGCCAACTGC	2	2	0.00613497	1	0
C03 #05	Spleen	6wk pART	TCCGCCATCTACGCCAACTGC	2	2	0.00300752	1	0
C03 #05	Implant	6wk pART	TCCGCCATCTACGCCAACTGC	1	1	0.00124688	1	0
D #21	BM	Rebound	TCCGCCCACCCCAACTGCTCCCTC	1	1	0.000161629	1	0
D #21	BM	Rebound	TCCGCCCACCCCGACTACTCCCTC	3	3	0.000484888	1	0
D #21	BM	Rebound	TCCGCCCACCCCGACTGCACCCTC	1	1	0.000161629	1	0
D #21	BM	Rebound	TCCGCCCACCCCGACTGCTCCCCC	1	1	0.000161629	1	0
D #21	BM	Rebound	TCCGCCCACCCCGACTGCTCCCTC	4081	3189	0.659609	1.27971	0.112319
D #21	BM	Rebound	TCCGCCCACCCCGACTGCTCCCTCCATAAG	2	2	0.000323258	1	0
D #21	BM	Rebound	TCCGCCCACCCCGACTGCTCCCTCTATAGG	1	1	0.000161629	1	0
D #21	BM	Rebound	TCCGCCCACCCCGGCTGCTCCCTC	1	1	0.000161629	1	0
D #21	BM	Rebound	TCCGCCCATCCCGACTGCTCCCTC	1	1	0.000161629	1	0
C03 #05	Implant	6wk pART	TCCGCCCTCGACTTCTGCGCC	1	1	0.00124688	1	0
D #21	BM	Rebound	TCCGCCTACCCCGACTGCTCCCTC	2	2	0.000323258	1	0
C03 #01	Implant	6wk pART	TCCGGCCCCTGCTTCCTCCGC	2	2	0.00613497	1	0
C03 #08	BM	6wk pART	TCCGGCGTCTGCGTCTGCAGC	1	1	0.000918274	1	0
C03 #17	Implant	6wk pHIV	TCCGTCTCCTCCTTCCCCCGC	19	12	0.00137522	1.58333	0.0123457
C03 #05	Spleen	6wk pART	TCCGTCTGCATCAACCGCAGC	2	2	0.00300752	1	0
C03 #05	Implant	6wk pART	TCCGTCTGCATCAACCGCAGC	1	1	0.00124688	1	0
C03 #05	Implant	6wk pART	TCCTACCTCGACAGCTTCGCC	1	1	0.00124688	1	0
C03 #09	Spleen	6wk pHIV	TCCTACCTCGACAGCTTCGCC	1	1	0.000832639	1	0
C03 #05	Implant	6wk pART	TCCTACTTCTTCCTCTACAAC	1	1	0.00124688	1	0
C03 #14	BM	6wk pHIV	TCCTCCAGCATCGCCTTCTTC	2	2	0.00266312	1	0.0026455
C03 #09	Spleen	6wk pHIV	TCCTGCCGCGGCACCGGCTGC	5	5	0.0041632	1	0.164948
D #24	Spleen	Rebound	TCCTTCAGCACCATCAGCCCC	2	2	0.000293427	1	0.271652
C03 #01	Implant	6wk pART	TCCTTCGTCTCCCTCTACTGC	1	1	0.00306748	1	0
C03 #22	BM	6wk pART	TGC	1	1	0.00458716	1	0
C03 #05	Spleen	6wk pART	TGCAGCCTCGTCTTCTACTCC	1	1	0.00150376	1	0
C03 #24	BM	6wk pHIV	TGCATCATCGTCCTCCCCGCC	2	1	0.000100381	2	0
C03 #01	BM	6wk pART	TGCATCGTCAGCTACTACCTC	1	1	0.000729927	1	0
C03 #01	Implant	6wk pART	TGCCACATCTACGGCAACTTC	1	1	0.00306748	1	0
C03 #05	Implant	6wk pART	TGCCACATCTACGGCAACTTC	1	1	0.00124688	1	0
C03 #17	BM	6wk pHIV	TGCCCCCTCCTCTGCACCGGC	1	1	7.45879e-05	1	0
C03 #01	Implant	6wk pART	TGCCCCTCCTTCCGCATCAAC	2	2	0.00613497	1	0
C03 #05	Implant	6wk pART	TGCCCCTTCTCCCACTTCAGC	1	1	0.00124688	1	0
C03 #05	Spleen	6wk pART	TGCCGCATCGTCTTCCTCGTC	1	1	0.00150376	1	0
C03 #01	Implant	6wk pART	TGCCGCGGCTCCGACGACAGC	1	1	0.00306748	1	0
C03 #17	BM	6wk pHIV	TGCCTCCTCCCCTGCACCGGC	32	22	0.00238681	1.45455	0
C03 #17	BM	6wk pHIV	TGCCTCCTCCTCTACACCGGC	33	1	0.0024614	33	0
C03 #03	Spleen	6wk pHIV	TGCCTCCTCCTCTGCACCGGC	3	1	0.000430973	3	0.465753
C03 #03	BM	6wk pHIV	TGCCTCCTCCTCTGCACCGGC	16	16	0.023988	1	0.465753
C03 #17	BM	6wk pHIV	TGCCTCCTCCTCTGCACCGGC	516	61	0.0384874	8.45902	0
C03 #01	BM	6wk pART	TGCCTCTACTTCGTCAACTAC	1	1	0.000729927	1	0
C03 #01	Implant	6wk pART	TGCCTCTACTTCGTCAACTAC	1	1	0.00306748	1	0
D #03	Spleen	Rebound	TGCCTCTACTTCGTCAACTAC	9	9	0.0016129	1	0
C03 #01	Implant	6wk pART	TGCGACTTCAGCACCGGCTAC	2	2	0.00613497	1	0
C03 #05	Implant	6wk pART	TGCGACTTCAGCACCGGCTAC	1	1	0.00124688	1	0
C03 #05	Implant	6wk pART	TGCGGCCGCAGCTGCATCTAC	2	2	0.00249377	1	0
C03 #01	Implant	6wk pART	TGCGGCTTCTACATCATCATC	2	2	0.00613497	1	0
D #03	Spleen	Rebound	TGCGGCTTCTACATCATCATC	13	12	0.00232975	1.08333	0
C03 #01	Implant	6wk pART	TGCGTCTTCCCCGTCGTCATC	5	5	0.0153374	1	0
C03 #05	Implant	6wk pART	TGCGTCTTCCCCGTCGTCATC	1	1	0.00124688	1	0
D #23	Spleen	Rebound	TGCTACGGCTCCTCCAACTCC	90	79	0.0156223	1.13924	0.00277008
D #23	Implant	Rebound	TGCTACGGCTCCTCCAACTCC	85	4	0.00154058	21.25	0.00277008
C03 #05	Spleen	6wk pART	TGCTACTACTGCTCCTTCTAC	1	1	0.00150376	1	0
C03 #01	Implant	6wk pART	TGCTACTGCTCCGTCTGCGGC	3	3	0.00920245	1	0
C03 #21	Spleen	6wk pART	TGCTATAATACACCTACATCTTCAACATC	1	1	0.00483092	1	0
C03 #24	Spleen	6wk pHIV	TGCTCCGCCTTCAGCACCCAC	1	1	0.000739098	1	0
C03 #01	Implant	6wk pART	TGCTGCCTCGGCCACAGCTTC	1	1	0.00306748	1	0
C03 #24	Implant	6wk pHIV	TGCTTCACCATCCACCTCCGC	7	6	0.000257713	1.16667	0.0241821
C03 #05	Implant	6wk pART	TGCTTCGACGTCACCACCTTC	2	2	0.00249377	1	0
C03 #01	BM	6wk pART	TGCTTCGTCCACTCCGCCTTC	1	1	0.000729927	1	0
C03 #01	Implant	6wk pART	TGCTTCTTCAACACCAACTTC	1	1	0.00306748	1	0
D #23	BM	Rebound	TGCTTCTTCTACATCTCCTTC	1	1	0.000289436	1	0
D #06	BM	Rebound	TGTTGTAGGAACTTCGACGTCGGCTTCCTC	1	1	0.00013508	1	0
D #21	BM	Rebound	TGTTGTAGGTCCGCCCACCCCGACTGCTCCCTC	1	1	0.000161629	1	0
C03 #17	Spleen	6wk pHIV	TTCAACGACCTCTTCAGCAGC	699	537	0.333492	1.30168	0.0296296
C03 #17	Implant	6wk pHIV	TTCAACGACCTCTTCAGCAGC	42	18	0.00303995	2.33333	0.0296296
C03 #17	Spleen	6wk pHIV	TTCAACGACCTCTTCAGTAGC	1	1	0.000477099	1	0
C03 #17	Spleen	6wk pHIV	TTCAACGACCTCTTCGGCAGC	1	1	0.000477099	1	0
C03 #17	Spleen	6wk pHIV	TTCAATGACCTCTTCAGCAGC	1	1	0.000477099	1	0
D #01	Spleen	Rebound	TTCACCTGCGTCTTCCTCTTC	1	1	0.000152184	1	0.215594
D #24	Implant	Rebound	TTCATCATCCGCTTCCACTCC	1	1	0.000132749	1	0
C03 #05	Spleen	6wk pART	TTCCACGTCAACGTCCACTTC	1	1	0.00150376	1	0
C03 #05	Implant	6wk pART	TTCCACGTCAACGTCCACTTC	3	3	0.00374065	1	0
C03 #05	Implant	6wk pART	TTCCACGTCGTCTTCAACAGC	1	1	0.00124688	1	0
C03 #14	Spleen	6wk pHIV	TTCCACTTCTTCGTCTGCTAC	34	31	0.00425745	1.09677	0.0529101
C03 #14	Implant	6wk pHIV	TTCCACTTCTTCGTCTGCTAC	7	4	0.000880946	1.75	0.0529101
C03 #17	BM	6wk pHIV	TTCCCCCTCACCAGCCTCTTC	3	1	0.000223764	3	0
C03 #22	Implant	6wk pART	TTCCCCGGCTACTTCACCTTC	1	1	0.012987	1	0
C03 #08	BM	6wk pART	TTCCGCACCAGCTCCCGCGCC	1	1	0.000918274	1	0
C03 #05	Spleen	6wk pART	TTCCGCTGCATCTCCACCGGC	1	1	0.00150376	1	0
C03 #05	Implant	6wk pART	TTCCGCTGCATCTCCACCGGC	1	1	0.00124688	1	0
D #01	BM	Rebound	TTCCGCTGCATCTCCACCGGC	2	2	0.000949217	1	0
D #01	Implant	Rebound	TTCCTCTACTGCCGCGTCTGC	117	99	0.00751059	1.18182	0.0383934
C03 #05	Implant	6wk pART	TTCCTCTGCGACTACCTCTTC	1	1	0.00124688	1	0
C03 #24	Implant	6wk pHIV	TTCGACATCTTCATCATCTTC	5	1	0.000184081	5	0
C03 #05	Implant	6wk pART	TTCGCCGTCTTCTACATCCTCCGC	1	1	0.00124688	1	0
C03 #01	Implant	6wk pART	TTCGTCATCTGCTACACCCAC	1	1	0.00306748	1	0
C03 #01	BM	6wk pART	TTCGTCTGCCGCTCCTCCAAC	1	1	0.000729927	1	0
C03 #03	BM	6wk pHIV	TTCGTCTGCCGCTCCTCCAAC	27	27	0.0404798	1	0
C03 #05	Spleen	6wk pART	TTCGTCTGCCGCTCCTCCAAC	1	1	0.00150376	1	0
C03 #01	Implant	6wk pART	TTCTACACCCGCTACAACGTC	4	4	0.0122699	1	0
C03 #02	Spleen	6wk pART	TTCTACAGCAGCAGCTTCATC	1	1	0.000946074	1	0
C03 #05	Implant	6wk pART	TTCTACAGCAGCAGCTTCATC	1	1	0.00124688	1	0
C03 #21	BM	6wk pART	TTCTACATCCACGTCTGCCCC	1	1	0.0052356	1	0
C03 #01	BM	6wk pART	TTCTACGACTGCATCCGCTAC	2	1	0.00145985	2	0
C03 #05	Spleen	6wk pART	TTCTACTACTTCCCCAACTTC	1	1	0.00150376	1	0
D #23	Spleen	Rebound	TTCTCCAACAGCTTCCACCAC	12	10	0.00176056	1.2	0.200709
D #24	Implant	Rebound	TTCTCCAACAGCTTCCACCAC	2	2	0.000265498	1	0.200709
D #24	Spleen	Rebound	TTCTCCAACAGCTTCCACCTC	1	1	0.000146714	1	0
D #23	BM	Rebound	TTCTCCATCTTCCACGTCAAC	1	1	0.000289436	1	0.00277008
C03 #05	Implant	6wk pART	TTCTCCCACAGCGGCTACTTC	2	2	0.00249377	1	0
C03 #09	Spleen	6wk pHIV	TTCTCCCCCCTCAACGGCGTC	75	58	0.062448	1.2931	0.00128866
C03 #21	Spleen	6wk pART	TTCTCCTCCGTCGGCATCAGC	1	1	0.00483092	1	0
C03 #01	Implant	6wk pART	TTCTCCTGCGTCAACAGCCGC	1	1	0.00306748	1	0
C03 #02	Implant	6wk pART	TTCTGCAACTACTACTCCTCC	2	2	0.0169492	1	0
C03 #24	BM	6wk pHIV	TTCTGCAACTACTACTCCTCC	128	42	0.00642441	3.04762	0
C03 #08	BM	6wk pART	TTCTGCACCAGCTCCCGCGCC	28	27	0.0257117	1.03704	0
C03 #05	Implant	6wk pART	TTCTGCTTCAGCGCCCACACC	1	1	0.00124688	1	0
D #12	Spleen	Rebound	TTCTTCACCGTCAACTACAGC	4	2	0.000693602	2	0.0782321
D #12	BM	Rebound	TTCTTCACCGTCAACTACAGC	19	19	0.00138625	1	0.0782321
C03 #24	Implant	6wk pHIV	TTCTTCATCGGCACCATCACC	4	2	0.000147265	2	0.00995733
C03 #05	Implant	6wk pART	TTCTTCGCCTACGTCTGCATC	1	1	0.00124688	1	0
C03 #01	Implant	6wk pART	TTCTTCTCCGCCTCCAACATC	1	1	0.00306748	1	0
C03 #05	Spleen	6wk pART	TTCTTCTCCGCCTCCAACATC	1	1	0.00150376	1	0
C03 #05	Spleen	6wk pART	TTCTTCTTCGTCTACTGCTTC	3	3	0.00451128	1	0
D #11	Spleen	Rebound	TTGCAGGAACTGCGTCAACAGCAGCTTC	1	1	0.00029129	1	0
C03 #08	Spleen	6wk pART	TTGTAAGATCTCCTTCTTCCACCTCAGC	4	4	0.0714286	1	0
C03 #22	Implant	6wk pART	TTGTAAGGCCTTCTGCGGCTGCAGCATC	46	43	0.597403	1.06977	0
D #23	Spleen	Rebound	TTGTAGAATCCCCACCTTCATCGACATC	1	1	0.000173581	1	0
D #23	Spleen	Rebound	TTGTAGAATCCTCACCTTCATCGACATC	90	86	0.0156223	1.04651	0
D #01	Implant	Rebound	TTGTAGACACTTCGGCCGCAACTTCAGC	1	1	6.41931e-05	1	0
D #23	Implant	Rebound	TTGTAGCATCCTCACCTTCATCGACATC	1	1	1.81245e-05	1	0
D #12	Implant	Rebound	TTGTAGCATCTTCAGCGACCTCCCCATC	1	1	7.58783e-05	1	0
D #11	Spleen	Rebound	TTGTGGGAACTGCGTCAACAGCAGCTTC	1	1	0.00029129	1	0
D #11	Implant	Rebound	TTGTGGGAACTGCGTCAACAGCAGCTTC	1	1	0.000506586	1	0
D #01	BM	Rebound	TTGTGGGCACTTCGGCCGCAACTTCAGC	1	1	0.000474608	1	0
D #21	BM	Rebound	TTGTGGGTCCGCCCACCCCGACTGCTCCCTC	1	1	0.000161629	1	0
C03 #17	Spleen	6wk pHIV	TTGTGGGTTCAACGACCTCTTCAGCAGC	1	1	0.000477099	1	0
C03 #24	BM	6wk pHIV	TTTAACCGCGACTTCCTCGGC	1	1	5.01907e-05	1	0

## Sheet: S3
Supplementary Data 3. Number of live cells and frequency of CD4+ T cells
		Number of live cells collected from each organ			Number of live cells used for BI-seq			Frequency of CD4+ T cells among all cells
Mouse Number	Time point	Spleen	Bone marrow	Implant	Spleen	Bone marrow	Implant	Spleen	Bone marrow	Implant
C03 03	acute	14100000	18000000	7980000	2300000	798000	2590000	0.0942632	0.00967012	0.268262
C03 09	acute	15800000	24100000	18800000	2590000	867000	778000	0.342394	0.0408948	0.416392
C03 14	acute	14600000	29700000	225000000	2380000	1060000	1110000	0.368544	0.0347592	0.595512
C03 17	acute	15200000	34900000	40000000	2490000	933000	956000	0.21003	0.0154143	0.595929
C03 24	acute	6180000	31500000	173000000	980000	844000	1110000	0.279055	0.0208491	0.645907
C03 02	ART	26600000	37500000	1650000000	951000	1020000	1110000	0.528664	0.177803	0.5699
C03 08	ART	17400000	13200000	788000000	1770000	1870000	1110000	0.584527	0.170581	0.649502
C03 19	ART	26400000	44100000	1730000000	940000	1070000	1110000	0.11504	0.00912332	0.672111
C03 21	ART	24400000	33200000	590000000	851000	969000	1110000	0.426	0.0579276	0.669492
C03 22	ART	17400000	45500000	914000000	2030000	1110000	1110000	0.478951	0.0760787	0.673205
C03 01	ART	46400000	37500000	1050000000	1090000	1110000	1110000	0.173169	0.0988306	0.377595
C03 05	ART	47300000	36300000	788000000	1110000	1070000	1110000	0.144176	0.0860927	0.379584
D 01	Rebound	30000000	37700000	123000000	1020000	844000	1110000	0.346675	0.0519366	0.785857
D 03	Rebound	11300000	39200000	13300000	1500000	889000	589000	0.301301	0.021985	0.777735
D 06	Rebound	29800000	21400000	36600000	1020000	689000	778000	0.155975	0.0267377	0.770363
D 11	Rebound	10800000	45100000	7720000	1420000	1020000	567000	0.0988484	0.0659601	0.49803
D 12	Rebound	19000000	36500000	46500000	791000	822000	1110000	0.292228	0.0321373	0.749804
D 21	Rebound	10900000	42900000	1070000	1620000	967000	222000	0.0304971	0.00768199	0.200158
D 23	Rebound	10400000	64500000	7350000	1190000	1110000	816000	0.271667	0.0176355	0.314313
D 24	Rebound	7540000	62000000	23100000	1380000	1110000	616000	0.427369	0.0134147	0.719641

## Sheet: S4
Supplementary Data 4. Integration sites (IS) and linked proviral barcode (BC) in vivo
Integration site number	Integration site	UMI count	Mouse	Timepoint	Organ	truebc	host gene	ENSG	chromosome	circos bin	distance in bp to gene	distance in bp to promoter	distance in bp to enhancer	distance in bp to CTCF_binding_site	distance in bp to TF_binding_site	distance to H3K27me3	distance to H3K9me3	distance to H3K4me3	distance to H3K27ac	distance to H3K4me1	distance to H3K36me3	distance to TSS	orienation of TSS	distance to ATAC	in COSMIC genes	transcription frequency of BC in the plasma
0	chr2:85708835:-	1	D #01	Rebound	Spleen	GCCTCCCTCTACGTCGTCTAC			hs2	hs2:84000000	9983	-964	-13565	635	-129342	375	-122024	27259	548	1035	52615			1102	FALSE	0.0643828
1	chr5:168423417:-	4	D #01	Rebound	Spleen	GCCTCCCTCTACGTCGTCTAC	WWC1	ENSG00000113645	hs5	hs5:168000000	0	13216	-983	417	602	-106322	-119202	13269	13052	12457	-64922			12939	FALSE	0.0643828
2	chr11:34258609:+	1	D #01	Rebound	Spleen	GCCTCCCTCTACGTCGTCTAC	ABTB2	ENSG00000166016	hs11	hs11:34000000	0	-7008	591	-9	-48469	96910	118390	-6643	-6948	-6149	-110029			-7021	FALSE	0.0643828
3	chr1:48676335:-	1	D #01	Rebound	Spleen	GCCTCCCTCTACGTCGTCTAC	AGBL4	ENSG00000186094	hs1	hs1:48000000	0	-98864	-865	-465	-4199	677175	220075	-99837	-97885	-99204	-79604			-20892	FALSE	0.0643828
4	chr4:2695114:-	1	D #01	Rebound	Spleen	GCCTCCCTCTACGTCGTCTAC	FAM193A	ENSG00000125386	hs4	hs4:2000000	0	-59685	-1291	-16886	32092	673134	-39605	27560	2132	-18205	0			2555	FALSE	0.0643828
5	chr17:14744204:-	2	D #01	Rebound	Spleen	GCCTCCCTCTACGTCGTCTAC			hs17	hs17:14000000	14518	38604	0	6004	-24771	-44235	-24935	38563	-128163	-44215	-44215			5740	FALSE	0.0643828
6	chr6:54707992:+	2	D #01	Rebound	Spleen	GCCTCCCTCTACGTCGTCTAC			hs6	hs6:54000000	62591	137807	-191	9208	23301	-916232	4487	109336	157000	-852392	-1187552			9938	FALSE	0.0643828
7	chr14:99345793:+	1	D #01	Rebound	Spleen	GCCTCCCTCTACGTCGTCTAC			hs14	hs14:98000000	-13778	-70392	-17193	4407	-517	448546	-5953	-70960	50966	-25393	52986			-25454	FALSE	0.0643828
8	chr2:94735313:+	1	D #01	Rebound	Spleen	GCCTCCCTCTACGTCGTCTAC	GXYLT1P7	ENSG00000227265	hs2	hs2:94000000	0	121486	2887	287	1768	0	58066	74048	-151385	-188253	293386			138930	FALSE	0.0643828
9	chr14:54644876:+	1	D #01	Rebound	Spleen	GCCTCCCTCTACGTCGTCTAC	SAMD4A	ENSG00000020577	hs14	hs14:54000000	0	5523	-3876	-1276	-72135	-1336776	-71556	-14568	-77	1123	-106016			-14822	FALSE	0.0643828
10	chr10:85870946:+	1	D #01	Rebound	Spleen	GCCTCCCTCTACGTCGTCTAC	GRID1	ENSG00000182771	hs10	hs10:84000000	0	494253	-5746	-10746	-84241	-169386	-30646	-129082	-129233	175653	563913			75742	FALSE	0.0643828
11	chr6:158018235:-	1	D #01	Rebound	Spleen	GCCTCCCTCTACGTCGTCTAC	SYNJ2	ENSG00000078269	hs6	hs6:158000000	0	234	19836	-765	70655	635115	59335	-7975	-100	2575	0			-2060	FALSE	0.0643828
12	chr14:46432394:-	2	D #01	Rebound	Spleen	GCCTCCCTCTACGTCGTCTAC	LINC00871	ENSG00000258700	hs14	hs14:46000000	0	367794	0	-29006	87720	1520214	-10545	-123692	75538	1177914	1189974			-336924	FALSE	0.0643828
13	chr18:44959947:+	1	D #01	Rebound	Spleen	GCCTCCCTCTACGTCGTCTAC	SETBP1	ENSG00000152217	hs18	hs18:44000000	0	-233946	-2348	8453	8461	1796992	68492	-200117	60826	-64127	891512			-32434	TRUE	0.0643828
14	chr8:23145304:+	2	D #01	Rebound	Spleen	GCCTCCCTCTACGTCGTCTAC	TNFRSF10D	ENSG00000173530	hs8	hs8:22000000	0	16095	2896	2096	64053	256535	6715	15763	5125	6155	0			164	FALSE	0.0643828
15	chr4:43604568:+	1	D #01	Rebound	Spleen	GCCTCCCTCTACGTCGTCTAC			hs4	hs4:42000000	-5724	411832	1832	-42768	-193000	1155931	13491	160861	73057	-924508	-983628			-151238	FALSE	0.0643828
16	chr11:116981946:-	1	D #01	Rebound	Spleen	GCCTCCCTCTACGTCGTCTAC	SIK3	ENSG00000160584	hs11	hs11:116000000	0	-112653	7346	8746	156147	473846	-291753	566	450	0	27706			1340	FALSE	0.0643828
17	chr1:1484639:-	1	D #01	Rebound	Spleen	GCCTCCCTCTACGTCGTCTAC	ATAD3B	ENSG00000160072	hs1	hs1:0	0	10838	42040	-1561	-64176	45919	-8380	9604	-8577	10659	519			2549	FALSE	0.0643828
18	chr11:76699025:-	2	D #01	Rebound	Spleen	GCCTCCCTCTACGTCGTCTAC	GUCY2EP	ENSG00000204529	hs11	hs11:76000000	0	25824	0	25	283641	49565	-77694	25686	25755	25185	148845			12109	FALSE	0.0643828
19	chr14:46432407:-	1	D #01	Rebound	Spleen	GCCTCCCTCTACGTCGTCTAC	LINC00871	ENSG00000258700	hs14	hs14:46000000	0	367807	0	-28993	87733	1520227	-10532	-123679	75551	1177927	1189987			-336911	FALSE	0.0643828
20	chr5:76257142:-	1	D #01	Rebound	Spleen	GCCTCCCTCTACGTCGTCTAC	SV2C	ENSG00000122012	hs5	hs5:76000000	0	-33857	142	142	-78053	170062	23222	-46027	-12643	442	83262			558	FALSE	0.0643828
21	chr14:87281241:+	1	D #01	Rebound	Spleen	GCCTCCCTCTACGTCGTCTAC			hs14	hs14:86000000	-29562	709958	760	53759	138715	1039978	-10741	-32366	-11504	668818	646958			-442535	FALSE	0.0643828
22	chr7:24630446:+	1	D #01	Rebound	Spleen	GCCTCCCTCTACGTCGTCTAC	PALS2	ENSG00000105926	hs7	hs7:24000000	0	-54445	-9046	22154	-42238	128993	-13146	20865	-20396	22713	-4706			19131	FALSE	0.0643828
23	chr5:168423531:-	1	D #01	Rebound	Spleen	GCCTCCCTCTACGTCGTCTAC	WWC1	ENSG00000113645	hs5	hs5:168000000	0	13330	-869	531	716	-106208	-119088	13383	13166	12571	-64808			13053	FALSE	0.0643828
24	chr4:17820911:-	1	D #01	Rebound	Spleen	GCCTCCCTCTACGTCGTCTAC	NCAPG	ENSG00000109805	hs4	hs4:16000000	0	3311	2511	3311	-48413	38991	-41408	3489	7791	3091	13331			2408	FALSE	0.0643828
25	chr3:138947762:-	1	D #01	Rebound	Spleen	GCCTCCCTCTACGTCGTCTAC	FOXL2NB	ENSG00000206262	hs3	hs3:138000000	0	0	7761	1162	5956	2042	-17017	594	56434	2042	151662			423	FALSE	0.0643828
26	chr1:157062646:-	1	D #01	Rebound	Spleen	GCCTCCCTCTACGTCGTCTAC			hs1	hs1:156000000	1884	15445	5646	-354	2992	4486	1426	17053	-43457	15686	-59813			16374	FALSE	0.0643828
27	chr19:24939134:-	1	D #01	Rebound	Spleen	GCCTCCCTCTACGTCGTCTAC			hs19	hs19:24000000	775650	849934	845134	778934	779071	-346285	-725	-1132	833116	-289565	4974			838813	FALSE	0.0643828
28	chr7:132370820:-	1	D #01	Rebound	Spleen	GCCTCCCTCTACGTCGTCTAC	PLXNA4	ENSG00000221866	hs7	hs7:132000000	0	18419	-3381	-9180	99961	-195299	-172019	-61016	-38653	-23639	-422079			51525	FALSE	0.0643828
29	chr20:46916147:-	1	D #01	Rebound	Spleen	GCCTCCCTCTACGTCGTCTAC	EYA2	ENSG00000064655	hs20	hs20:46000000	0	18747	-253	7147	-22916	401547	-67372	-78281	-73773	157527	229047			-22963	FALSE	0.0643828
30	chr7:37997411:-	1	D #01	Rebound	Spleen	GCCTCCCTCTACGTCGTCTAC	SFRP4	ENSG00000106483	hs7	hs7:36000000	0	74610	-2189	-43989	23194	73251	-688	76862	166265	-170388	-204448			75851	TRUE	0.0643828
31	chr13:72958051:+	1	D #01	Rebound	Spleen	GCCTCCCTCTACGTCGTCTAC	PIBF1	ENSG00000083535	hs13	hs13:72000000	0	97948	1349	-4851	95260	389588	-206731	-31039	-18622	99608	-451			1644	FALSE	0.0643828
32	chr6:100647066:-	1	D #01	Rebound	Spleen	GCCTCCCTCTACGTCGTCTAC	ASCC3	ENSG00000112249	hs6	hs6:100000000	0	181465	-11497	-10134	23386	151966	-52513	-230948	-11051	-162493	0			-17985	FALSE	0.0643828
33	chr3:191947429:-	1	D #01	Rebound	Spleen	GCCTCCCTCTACGTCGTCTAC			hs3	hs3:190000000	-4920	-460171	-11372	62629	137581	-779090	10989	-10449	-253194	588529	1301529			-519925	FALSE	0.0643828
34	chr10:127938138:+	1	D #01	Rebound	Spleen	GCCTCCCTCTACGTCGTCTAC	PTPRE	ENSG00000132334	hs10	hs10:126000000	0	-29337	-338	15862	140367	-29078	42681	52422	7087	6841	112741			7290	FALSE	0.0643828
35	chr6:41573295:+	3	D #01	Rebound	Spleen	GCCTCCCTCTACGTCGTCTAC	FOXP4	ENSG00000137166	hs6	hs6:40000000	0	-23894	0	14105	-17096	-103015	-177855	-11862	-11756	-11195	215704			-1652	FALSE	0.0643828
36	chr5:113993114:-	1	D #01	Rebound	Spleen	GCCTCCCTCTACGTCGTCTAC			hs5	hs5:112000000	-62812	-61885	28314	2114	-108109	492394	14994	37983	154816	380554	398374			-225787	FALSE	0.0643828
37	chr22:45183304:-	1	D #01	Rebound	Spleen	GCCTCCCTCTACGTCGTCTAC	NUP50	ENSG00000093000	hs22	hs22:44000000	0	16303	904	-3096	33285	427424	48264	7732	808	564	0			-2848	FALSE	0.0643828
38	chr7:19709530:-	1	D #01	Rebound	Spleen	GCCTCCCTCTACGTCGTCTAC			hs7	hs7:18000000	493	0	-18270	0	-4202	-45149	24230	0	0	0	7170			205	FALSE	0.0643828
39	chr22:22079554:+	1	D #01	Rebound	Spleen	GCCTCCCTCTACGTCGTCTAC			hs22	hs22:22000000	216	37445	-1754	2046	8567	252005	80585	88692	-30178	-97154	-105514			19559	FALSE	0.0643828
40	chr19:37036660:+	1	D #01	Rebound	Spleen	GCCTCCCTCTACGTCGTCTAC	ZNF420	ENSG00000197050	hs19	hs19:36000000	0	-28060	273278	-63060	75170	-1166100	0	-7867	40884	40539	-38680			41213	FALSE	0.0643828
41	chr3:194402225:+	1	D #01	Rebound	Spleen	GCCTCCCTCTACGTCGTCTAC			hs3	hs3:194000000	447	-3624	0	775	2431	-84665	182034	2249	-3351	-1765	6574			-3885	FALSE	0.0643828
42	chr2:220708213:-	1	D #01	Rebound	Spleen	GCCTCCCTCTACGTCGTCTAC	ENSG00000236451	ENSG00000236451	hs2	hs2:220000000	0	-793586	4413	20213	20622	-875266	6993	588183	67171	-591366	1100853			20642	FALSE	0.0643828
43	chr16:55114285:+	1	D #01	Rebound	Spleen	GCCTCCCTCTACGTCGTCTAC			hs16	hs16:54000000	-64967	-174885	2514	-3085	41615	-161765	-210745	-183341	-328333	-182165	-1000625			-184762	FALSE	0.0643828
44	chr2:60612378:+	1	D #01	Rebound	Spleen	GCCTCCCTCTACGTCGTCTAC			hs2	hs2:60000000	28327	-54377	0	-14578	227047	-42238	254661	-42527	-55192	-41918	147441			-30204	FALSE	0.0643828
45	chr9:33029920:+	1	D #01	Rebound	Spleen	GCCTCCCTCTACGTCGTCTAC	DNAJA1	ENSG00000086061	hs9	hs9:32000000	0	-2719	1480	14880	18112	493099	-91680	0	-78	0	0			2326	FALSE	0.0643828
46	chr8:70008816:+	1	D #01	Rebound	Spleen	GCCTCCCTCTACGTCGTCTAC			hs8	hs8:70000000	-21119	59983	-216	-12616	-62240	58303	98363	-13941	95310	59863	103343			4763	FALSE	0.0643828
47	chr6:86720200:+	1	D #01	Rebound	Spleen	GCCTCCCTCTACGTCGTCTAC			hs6	hs6:86000000	9508	216599	3199	-13000	-4135	1245479	13719	87893	61027	431159	456239			358879	FALSE	0.0643828
48	chr2:15473264:+	1	D #01	Rebound	Spleen	GCCTCCCTCTACGTCGTCTAC	NBAS	ENSG00000151779	hs2	hs2:14000000	0	86135	12736	-1264	-37378	464775	-28344	57723	-2540	85275	0			38418	FALSE	0.0643828
49	chr4:130338602:-	1	D #01	Rebound	Spleen	GCCTCCCTCTACGTCGTCTAC			hs4	hs4:130000000	-37627	-1041197	4402	1202	-619077	858502	-45117	-178800	1393	1242402	1256702			1242365	FALSE	0.0643828
50	chr15:41603066:-	1	D #01	Rebound	Spleen	GCCTCCCTCTACGTCGTCTAC			hs15	hs15:40000000	-6391	-17334	-3933	-534	84665	101506	-15213	-1029	-17956	-773	-65713			-788	FALSE	0.0643828
51	chr2:228306453:+	1	D #01	Rebound	Spleen	GCCTCCCTCTACGTCGTCTAC			hs2	hs2:228000000	45667	-124253	-8053	11347	11831	-717713	-30453	122889	161980	-486793	-489853			-164955	FALSE	0.0643828
52	chr1:153385694:+	1	D #01	Rebound	Spleen	GCCTCCCTCTACGTCGTCTAC			hs1	hs1:152000000	4338	3505	21506	8306	47177	-120214	24905	-123392	-27958	-28154	157025			-29912	FALSE	0.0643828
53	chr17:3680348:-	1	D #01	Rebound	Spleen	GCCTCCCTCTACGTCGTCTAC	P2RX5	ENSG00000083454	hs17	hs17:2000000	0	10147	0	-1252	-11352	240208	271828	10422	3883	-2311	7888			-2670	FALSE	0.0643828
54	chr22:10682423:-	1	D #01	Rebound	Spleen	GCCTCCCTCTACGTCGTCTAC			hs22	hs22:10000000	-53748	-277176	-177	-2577	-4931	-7076	-2696	-21082	-34807	-38676	-34656			-73124	FALSE	0.0643828
55	chr14:33968822:+	1	D #01	Rebound	Spleen	GCCTCCCTCTACGTCGTCTAC	EGLN3	ENSG00000129521	hs14	hs14:32000000	0	-17021	-2422	-3822	18682	419937	-91922	-17074	20534	-16882	546917			-17554	FALSE	0.0643828
56	chr12:18069160:+	1	D #01	Rebound	Spleen	GCCTCCCTCTACGTCGTCTAC			hs12	hs12:18000000	11709	191439	-360	70440	-22669	-2280060	-6560	51808	96581	-427000	1375139			61787	FALSE	0.0643828
57	chr16:49834426:-	1	D #01	Rebound	Spleen	GCCTCCCTCTACGTCGTCTAC	ZNF423	ENSG00000102935	hs16	hs16:48000000	0	-18773	4626	-974	-56471	1020586	-173353	-22954	60621	-22993	-194613			-1854	FALSE	0.0643828
58	chr10:6192483:-	1	D #01	Rebound	Spleen	GCCTCCCTCTACGTCGTCTAC	PFKFB3	ENSG00000170525	hs10	hs10:6000000	0	-7916	8883	883	210501	-584156	-68936	-7789	-5092	4943	-12016			3704	FALSE	0.0643828
59	chr13:99215995:-	1	D #01	Rebound	Spleen	GCCTCCCTCTACGTCGTCTAC	UBAC2	ENSG00000134882	hs13	hs13:98000000	0	0	19795	18995	186764	360575	-7244	0	0	0	9175			110	FALSE	0.0643828
60	chr1:145588888:-	1	D #01	Rebound	Spleen	GCCTCCCTCTACGTCGTCTAC	NBPF25P	ENSG00000291005	hs1	hs1:144000000	0	-18511	-1513	-1512	75509	88728	5748	-18732	-4062	-1731	-151			-18853	FALSE	0.0643828
61	chr9:21333600:+	1	D #01	Rebound	Spleen	GCCTCCCTCTACGTCGTCTAC	KLHL9	ENSG00000198642	hs9	hs9:20000000	0	0	-8400	2800	100883	29879	-34760	0	-437	0	0			1305	FALSE	0.0643828
62	chr3:96637346:+	1	D #01	Rebound	Spleen	GCCTCCCTCTACGTCGTCTAC			hs3	hs3:96000000	-17515	175453	15854	-19146	-18763	174153	2573	-11121	15924	175313	1305413			175813	FALSE	0.0643828
63	chr8:46233511:+	1	D #01	Rebound	Spleen	GCCTCCCTCTACGTCGTCTAC			hs8	hs8:46000000	-204619	384088	1289	-311	-477	955688	54728	84415	438901	740868	978708			649565	FALSE	0.0643828
64	chr14:47855893:+	1	D #01	Rebound	Spleen	GCCTCCCTCTACGTCGTCTAC			hs14	hs14:46000000	-53692	-60493	-33093	-22093	61524	1559346	43386	-347875	20716	1722766	1717866			1012338	FALSE	0.0643828
65	chr16:12285085:-	1	D #01	Rebound	Spleen	GCCTCCCTCTACGTCGTCTAC	SNX29	ENSG00000048471	hs16	hs16:12000000	0	194684	286	13485	-8235	-1606294	-5514	15630	-37109	-92534	5945			-37991	TRUE	0.0643828
66	chr1:89632153:-	1	D #01	Rebound	Spleen	GCCTCCCTCTACGTCGTCTAC	LRRC8C-DT	ENSG00000231999	hs1	hs1:88000000	0	0	14554	1753	-105238	-437786	-13826	0	0	0	-3566			-420	FALSE	0.0643828
67	chr2:95323414:+	1	D #01	Rebound	Spleen	GCCTCCCTCTACGTCGTCTAC	KCNIP3	ENSG00000115041	hs2	hs2:94000000	0	21985	0	0	97398	115525	-32114	22359	78710	78025	-102574			21988	FALSE	0.0643828
68	chr7:44220669:+	1	D #01	Rebound	Spleen	GCCTCCCTCTACGTCGTCTAC	CAMK2B	ENSG00000058404	hs7	hs7:44000000	0	-17868	531	-269	23654	326130	-37549	-18410	-9082	-16369	-7949			-4790	FALSE	0.0643828
69	chr10:117617960:+	1	D #01	Rebound	Spleen	GCCTCCCTCTACGTCGTCTAC			hs10	hs10:116000000	-24064	-71159	-6561	2240	-20932	-67200	-171740	212773	-40892	-69640	-278880			35040	FALSE	0.0643828
70	chr4:149570802:+	1	D #01	Rebound	Spleen	GCCTCCCTCTACGTCGTCTAC	IQCM	ENSG00000234828	hs4	hs4:148000000	0	506398	34998	-20402	-20550	1752897	-11742	-33136	-51014	410217	693257			409637	FALSE	0.0643828
71	chr18:76169253:+	1	D #01	Rebound	Spleen	GCCTCCCTCTACGTCGTCTAC			hs18	hs18:76000000	4051	39347	-654	347	-42531	348306	-65053	205134	-8703	179626	201526			40469	FALSE	0.0643828
72	chr3:106701639:-	1	D #01	Rebound	Spleen	GCCTCCCTCTACGTCGTCTAC	LINC00882	ENSG00000242759	hs3	hs3:106000000	0	-538161	2039	-34961	15538	-1214720	-53760	362623	-12101	167359	-832580			91624	FALSE	0.0643828
73	chrX:34592505:+	1	D #01	Rebound	Spleen	GCCTCCCTCTACGTCGTCTAC			hsX	hsX:34000000	34570	60294	10095	-2105	41826	-9572465	102274	-262238	98283	-2142665	3248474			-2143215	FALSE	0.0643828
74	chr3:194658637:-	1	D #01	Rebound	Spleen	GCCTCCCTCTACGTCGTCTAC	LSG1	ENSG00000041802	hs3	hs3:194000000	0	-12162	0	-6363	115307	84857	74097	-12401	-30	-2402	0			3054	FALSE	0.0643828
75	chrX:152626156:-	1	D #01	Rebound	Spleen	GCCTCCCTCTACGTCGTCTAC	ENSG00000287394	ENSG00000287394	hsX	hsX:152000000	0	-11443	-9696	-5444	-6361	-3194983	18936	-204129	199768	-203603	-714743			-204332	FALSE	0.0643828
76	chrX:36271325:-	1	D #01	Rebound	Spleen	GCCTCCCTCTACGTCGTCTAC	CFAP47	ENSG00000165164	hsX	hsX:36000000	0	350925	-30275	29525	-117416	11251285	40925	694066	10564	-1473974	-1569654			-1414142	FALSE	0.0643828
77	chr7:134403830:+	1	D #01	Rebound	Spleen	GCCTCCCTCTACGTCGTCTAC	ENSG00000273297	ENSG00000273297	hs7	hs7:134000000	0	27769	3570	0	-43667	1135409	34809	28562	28394	28249	37749			28531	FALSE	0.0643828
78	chr3:39404142:-	1	D #01	Rebound	Spleen	GCCTCCCTCTACGTCGTCTAC			hs3	hs3:38000000	-2574	-457	-9258	-658	-39460	-402977	37182	-1876	-1854	-1497	-3237			-2190	FALSE	0.0643828
79	chrUn_KI270752v1:4299:+	1	D #01	Rebound	Spleen	GCCTCCCTCTACGTCGTCTAC			hsUn_KI270752v1		-1	-1	-1	-1	-1	-1	-1	-1	-1	-1	-1			-1	FALSE	0.0643828
80	chr5:144969613:-	1	D #01	Rebound	Spleen	GCCTCCCTCTACGTCGTCTAC	ENSG00000251031	ENSG00000251031	hs5	hs5:144000000	0	763413	-39587	-131387	156438	718973	-3506	-240810	-136069	776613	800853			-87074	FALSE	0.0643828
81	chr17:82282778:-	1	D #01	Rebound	Spleen	GCCTCCCTCTACGTCGTCTAC			hs17	hs17:82000000	3133	8177	22178	1178	-27082	-76621	-398361	8574	-6414	0	10338			314	FALSE	0.0643828
82	chr22:32317762:+	1	D #01	Rebound	Spleen	GCCTCCCTCTACGTCGTCTAC	ENSG00000289873	ENSG00000289873	hs22	hs22:32000000	0	36438	2038	-7362	126315	137297	272817	92463	45125	89637	69497			-51245	FALSE	0.0643828
83	chr4:159379582:-	1	D #01	Rebound	Spleen	GCCTCCCTCTACGTCGTCTAC			hs4	hs4:158000000	4260	95581	-6418	-5018	-169363	-3966337	101802	130308	20608	139962	23122			-66870	FALSE	0.0643828
84	chr14:25128158:+	1	D #01	Rebound	Spleen	GCCTCCCTCTACGTCGTCTAC	LINC02286	ENSG00000258098	hs14	hs14:24000000	0	-77157	4442	42	69552	-407418	57421	78114	229	-428438	-686318			4703	FALSE	0.0643828
85	chr5:107482607:-	1	D #01	Rebound	Spleen	GCCTCCCTCTACGTCGTCTAC	EFNA5	ENSG00000184349	hs5	hs5:106000000	0	93006	-592	-13193	135828	-122992	137907	-88808	12673	-88172	-380072			-3815	FALSE	0.0643828
86	chr8:80655642:-	1	D #01	Rebound	Spleen	GCCTCCCTCTACGTCGTCTAC	ZNF704	ENSG00000164684	hs8	hs8:80000000	0	10442	16843	13442	-21147	77322	-114517	77506	-90205	-45937	134282			-31604	FALSE	0.0643828
87	chr6:44487911:+	1	D #01	Rebound	Spleen	GCCTCCCTCTACGTCGTCTAC			hs6	hs6:44000000	25351	-98110	-1311	-1911	-10227	-190251	-44311	-97820	-33220	-71611	-37011			2020	FALSE	0.0643828
88	chr3:50556427:+	1	D #01	Rebound	Spleen	GCCTCCCTCTACGTCGTCTAC			hs3	hs3:50000000	1598	10372	-27	373	-150853	220472	139232	10712	10501	9912	22432			-6002	FALSE	0.0643828
89	chr21:44531417:-	1	D #01	Rebound	Spleen	GCCTCCCTCTACGTCGTCTAC	TSPEAR	ENSG00000175894	hs21	hs21:44000000	0	13016	-8183	-7983	16029	-167802	-10042	-15986	5829	-15522	193857			6293	FALSE	0.0643828
90	chr19:7843361:-	1	D #01	Rebound	Spleen	GCCTCCCTCTACGTCGTCTAC	EVI5L	ENSG00000142459	hs19	hs19:6000000	0	9560	-239	-1639	41558	112741	25221	4684	13386	-10058	-89718			-9893	FALSE	0.0643828
91	chr10:9978123:+	1	D #01	Rebound	Spleen	GCCTCCCTCTACGTCGTCTAC			hs10	hs10:8000000	80599	484476	-20390	14477	-99818	-341243	5256	127071	-4505	159996	1188296			231146	FALSE	0.0643828
92	chr14:22841697:-	1	D #01	Rebound	Spleen	GCCTCCCTCTACGTCGTCTAC	MMP14	ENSG00000157227	hs14	hs14:22000000	0	1896	14097	2097	-13263	129017	149317	3976	10746	3377	6857			-9710	FALSE	0.0643828
93	chr1:20750485:-	1	D #01	Rebound	Spleen	GCCTCCCTCTACGTCGTCCAC	HP1BP3	ENSG00000127483	hs1	hs1:20000000	0	16684	8485	17085	47747	223825	-81774	16618	-4077	16085	305			16904	FALSE	0
94	chr20:9515498:+	1	D #01	Rebound	Spleen	GCCTCCCTCTACGTCGTCCAC	LAMP5	ENSG00000125869	hs20	hs20:8000000	0	0	5702	1902	3289	448301	-13598	12940	105485	462521	528701			-97464	FALSE	0
95	chr22:47435160:+	1	D #01	Rebound	Spleen	GCCTCCCTCTACGTCGTCCAC			hs22	hs22:46000000	26139	195840	39312	-160	-4048	-1459240	7339	39243	-20509	57619	-262260			-97487	FALSE	0
96	chr14:33968822:+	1	D #01	Rebound	Spleen	GCCTCCCTCTACGTCGTCCAC	EGLN3	ENSG00000129521	hs14	hs14:32000000	0	-17021	-2422	-3822	18682	419937	-91922	-17074	20534	-16882	546917			-17554	FALSE	0
97	chr6:54707992:+	2	D #01	Rebound	Spleen	GCCTCCCTCTACGTCGTCCAC			hs6	hs6:54000000	62591	137807	-191	9208	23301	-916232	4487	109336	157000	-852392	-1187552			9938	FALSE	0
98	chrM:4908:+	1	D #01	Rebound	Spleen	GCCTCCCTCTACGTCGTCCAC			hsM		0	-1	-1	-1	-1	-1	-1	-1	-1	-1	-1			-1	FALSE	0
99	chr12:68394656:-	1	D #01	Rebound	Spleen	GCCTCCCTCTACGTCGTCCAC	LINC02384	ENSG00000251301	hs12	hs12:68000000	0	-10743	-144	-11344	52466	1208176	4836	10563	9833	10036	67616			19970	FALSE	0
100	chr3:50656734:-	1	D #01	Rebound	Spleen	GCCTCCCTCTACGTCGTCCAC			hs3	hs3:50000000	2921	-17265	334	3334	251160	-120165	-38925	-17713	407	834	8994			1153	FALSE	0
101	chr1:213914799:-	1	D #01	Rebound	Spleen	GCCTCCCTCTACGTCGTCCAC	PROX1-AS1	ENSG00000230461	hs1	hs1:212000000	0	-67800	-18801	-17001	-17083	-65280	-47580	-72434	43338	37439	-399940			-73009	FALSE	0
102	chr11:2742166:-	1	D #01	Rebound	Spleen	GCCTCCCTCTACGTCGTCCAC	KCNQ1	ENSG00000053918	hs11	hs11:2000000	0	40965	0	966	8988	-120933	31586	41157	41567	42786	82926			-30575	FALSE	0
103	chr9:131859962:+	1	D #01	Rebound	Spleen	GCCTCCCTCTACGTCGTCCAC	MED27	ENSG00000160563	hs9	hs9:130000000	0	-117161	-3963	-1762	-3477	550977	-25642	-115422	-19494	-19542	27317			-6152	FALSE	0
104	chr13:30816821:+	1	D #01	Rebound	Spleen	GCCTCCCTCTACGTCGTCCAC			hs13	hs13:30000000	-6176	-13220	0	-7821	5746	-943321	128378	-19929	-11422	-40721	-52281			-13419	FALSE	0
105	chr17:82282778:-	2	D #01	Rebound	Spleen	GCCTCCCTCTACGTCGTCCAC			hs17	hs17:82000000	3133	8177	22178	1178	-27082	-76621	-398361	8574	-6414	0	10338			314	FALSE	0
106	chr12:35052792:+	1	D #01	Rebound	Spleen	GCCTCCCTCTACGTCGTCCAC			hs12	hs12:34000000	-802834	-1028991	-711256	-426992	-427346	-1002432	507	13066	-537470	-834072	21827			-833377	FALSE	0
107	chr17:52301862:+	1	D #01	Rebound	Spleen	GCCTCCCTCTACGTCGTCCAC			hs17	hs17:52000000	88653	-968662	-45862	-4062	-4305	-571462	10037	122004	-181320	-761082	-1003262			-154057	FALSE	0
108	chr7:71481531:-	1	D #01	Rebound	Spleen	GCCTCCCTCTACGTCGTCCAC	GALNT17	ENSG00000185274	hs7	hs7:70000000	0	347130	0	-4869	-29871	-2168808	24431	-26707	-105074	651451	-1093048			651975	FALSE	0
109	chr20:58209836:+	1	D #01	Rebound	Spleen	GCCTCCCTCTACGTCGTCCAC			hs20	hs20:58000000	6290	18164	3341	0	-16912	16243	-100056	26753	0	19023	29723			21	FALSE	0
110	chr1:145588888:-	1	D #01	Rebound	Spleen	GCCTCCCTCTACGTCGTCCAC	NBPF25P	ENSG00000291005	hs1	hs1:144000000	0	-18511	-1513	-1512	75509	88728	5748	-18732	-4062	-1731	-151			-18853	FALSE	0
111	chr4:151383898:+	1	D #01	Rebound	Spleen	GCCTCCCTCTACGTCGTCCAC			hs4	hs4:150000000	23653	23701	-7098	-20698	-21605	-57478	106681	23667	23988	23441	-275258			-20826	FALSE	0
112	chr7:155247379:-	1	D #01	Rebound	Spleen	GCCTCCCTCTACGTCGTCCAC	ENSG00000290007	ENSG00000290007	hs7	hs7:154000000	0	32178	-5003	-4221	30178	-87160	50019	38268	-24166	38119	-52100			-78	FALSE	0
113	chr3:119387954:-	1	D #01	Rebound	Spleen	GCCTCCCTCTACGTCGTCCAC	ARHGAP31	ENSG00000031081	hs3	hs3:118000000	0	63753	6953	554	635	350794	-37745	35761	-11186	-7645	4014			34412	FALSE	0
114	chr1:42749101:+	1	D #01	Rebound	Spleen	GCCTCCCTCTACGTCGTCCAC	P3H1	ENSG00000117385	hs1	hs1:42000000	0	-8700	7699	-1301	-1555	-39541	-33801	15912	9674	14718	0			-1664	FALSE	0
115	chr1:102858381:-	1	D #01	Rebound	Spleen	GCCTCCCTCTACGTCGTCCAC			hs1	hs1:102000000	4539	-247419	-3	5381	24807	1465201	29241	417574	23689	-656718	-669458			-303906	FALSE	0
116	chr2:26781655:+	1	D #01	Rebound	Spleen	GCCTCCCTCTACGTCGTCCAC	CENPA	ENSG00000115163	hs2	hs2:26000000	0	3144	-55	4145	56889	62724	-312175	3582	0	3264	0			-2591	FALSE	0
117	chr6:89495482:+	1	D #01	Rebound	Spleen	GCCTCCCTCTACGTCGTCCAC	ANKRD6	ENSG00000135299	hs6	hs6:88000000	0	-61081	0	-682	102533	1095737	287897	-19961	-9596	-18822	139717			-19469	FALSE	0
118	chr14:102502521:-	1	D #01	Rebound	Spleen	GCCTCCCTCTACGTCGTCCAC	ANKRD9	ENSG00000156381	hs14	hs14:102000000	0	-5478	0	121	45928	-601418	99001	-7502	-7610	-7738	51881			-6680	FALSE	0
119	chr8:17950696:-	1	D #01	Rebound	Spleen	GCCTCCCTCTACGTCGTCCAC	PCM1	ENSG00000078674	hs8	hs8:16000000	0	23295	8496	-19504	-12234	146036	-153183	22238	402	8476	0			259	TRUE	0
120	chr7:74963929:+	1	D #01	Rebound	Spleen	GCCTCCCTCTACGTCGTCCAC			hs7	hs7:74000000	776	0	4272	3471	-1233	-936509	184470	68	52747	10	-62109			365	FALSE	0
121	chr9:79726193:+	1	D #01	Rebound	Spleen	GCCTCCCTCTACGTCGTCCAC	TLE4	ENSG00000106829	hs9	hs9:78000000	0	-62592	5407	4407	33227	-2640593	-46893	86567	4022	-25613	0			5104	FALSE	0
122	chr5:181473539:+	1	D #01	Rebound	Spleen	GCCTCCCTCTACGTCGTCCAC			hs5	hs5:180000000	-1109	-190739	-7740	-9939	487	0	-92739	-210914	-211245	-210659	-179			-211188	FALSE	0
123	chr2:52829156:-	1	D #01	Rebound	Spleen	GCCTCCCTCTACGTCGTCCAC	ENSG00000228033	ENSG00000228033	hs2	hs2:52000000	0	-105043	-15644	7156	18303	-1628383	83936	59330	33400	-939123	-855823			-106965	FALSE	0
124	chr22:44630084:+	1	D #01	Rebound	Spleen	GCCTCCCTCTACGTCGTCCAC			hs22	hs22:44000000	-4665	34715	2516	-1884	-6186	122655	-18244	22485	22561	2355	86415			-3557	FALSE	0
125	chr1:67608332:+	1	D #01	Rebound	Spleen	GCCTCCCTCTACGTCGTCCAC			hs1	hs1:66000000	-46886	-46131	668	6068	-29277	157327	298067	66236	38201	26187	78427			26648	FALSE	0
126	chr14:99345793:+	1	D #01	Rebound	Spleen	GCCTCCCTCTACGTCGTCCAC			hs14	hs14:98000000	-13778	-70392	-17193	4407	-517	448546	-5953	-70960	50966	-25393	52986			-25454	FALSE	0
127	chr10:124611528:-	1	D #01	Rebound	Spleen	GCCTCCCTCTACGTCGTCCAC	LHPP	ENSG00000107902	hs10	hs10:124000000	0	0	-3472	-272	115863	159648	31008	-25346	0	0	-55431			-238	FALSE	0
128	chr6:39506318:+	1	D #01	Rebound	Spleen	GCCTCCCTCTACGTCGTCCAC	KIF6	ENSG00000164627	hs6	hs6:38000000	0	-192117	2082	-14518	-116651	76501	-3358	165488	16521	-202958	-395898			23838	FALSE	0
129	chr13:20702805:+	1	D #01	Rebound	Spleen	GCCTCCCTCTACGTCGTCCAC	IL17D	ENSG00000172458	hs13	hs13:20000000	0	0	-2005	1195	-137369	-385	41114	0	65570	0	-43725			358	FALSE	0
130	chr8_KI270819v1_alt:57390:+	1	D #01	Rebound	Spleen	GCCTCCCTCTACGTCGTCCAC			hs8_KI270819v1_alt		-1	-1	-1	-1	-1	-1	-1	-1	-1	-1	-1			-1	FALSE	0
131	chr2:191829576:-	1	D #01	Rebound	Spleen	GCCTCCCTCTACGTCGTCCAC			hs2	hs2:190000000	-4734	-11624	-625	376	-21689	-342903	-254623	58773	-77036	69896	129596			4902	FALSE	0
132	chr14:31501628:+	1	D #01	Rebound	Spleen	GCCTCCCTCTACGTCGTCCAC	NUBPL	ENSG00000151413	hs14	hs14:30000000	0	-43227	3373	7972	-51283	55611	-1928	-43446	-43346	-42388	-48968			-43926	FALSE	0
133	chr6:16791812:-	1	D #01	Rebound	Spleen	GCCTCCCTCTACGTCGTCCAC			hs6	hs6:16000000	24929	20611	9613	-1988	-16104	-467567	-20787	26726	3316	20132	34552			20538	FALSE	0
134	chr4:190178882:-	1	D #01	Rebound	Spleen	GCCTCCCTCTACGTCGTCCAC	DUX4	ENSG00000260596	hs4	hs4:190000000	0	89681	-11718	4482	-16826	-6117	402	0	0	482	482			-152	FALSE	0
135	chr6:77042422:-	1	D #01	Rebound	Spleen	GCCTCCCTCTACGTCGTCCAC	ENSG00000271945	ENSG00000271945	hs6	hs6:76000000	0	267222	-31778	-8178	-131165	-423217	1142	79953	90816	1148582	1326322			201694	FALSE	0
136	chr8:23145304:+	1	D #01	Rebound	Spleen	GCCTCCCTCTACGTCGTCCAC	TNFRSF10D	ENSG00000173530	hs8	hs8:22000000	0	16095	2896	2096	64053	256535	6715	15763	5125	6155	0			164	FALSE	0
137	chr3:60359164:-	1	D #01	Rebound	Spleen	GCCTCCCTCTACGTCGTCCAC	FHIT	ENSG00000189283	hs3	hs3:60000000	0	277963	-5636	35564	54715	-1198435	-97915	-208080	-5432	24924	286904			-4734	TRUE	0
138	chr12:88883623:+	1	D #01	Rebound	Spleen	GCCTCCCTCTACGTCGTCCAC			hs12	hs12:88000000	-36232	135776	6177	31377	85546	-302003	29896	135812	99639	135396	540796			135605	FALSE	0
139	chr4:12832889:+	1	D #01	Rebound	Spleen	GCCTCCCTCTACGTCGTCCAC			hs4	hs4:12000000	26212	649310	13311	11911	12207	688490	35690	36749	-12690	602930	535230			-70883	FALSE	0
140	chr14:51905142:-	1	D #01	Rebound	Spleen	GCCTCCCTCTACGTCGTCCAC	GNG2	ENSG00000186469	hs14	hs14:50000000	0	40341	2143	-458	-21286	-161597	0	133	0	0	0			-360	FALSE	0
141	chrX:36997198:+	1	D #01	Rebound	Spleen	GCCTCCCTCTACGTCGTCCAC			hsX	hsX:36000000	-11105	-10598	3002	-11398	63860	-11977158	-295418	756871	-426918	748101	843781			688269	FALSE	0
142	chr17:14402830:+	1	D #01	Rebound	Spleen	GCCTCCCTCTACGTCGTCCAC	ENSG00000230647	ENSG00000230647	hs17	hs17:14000000	0	-29429	770	-28630	-107626	385609	-10750	1560	1250	769	-53310			1479	FALSE	0
143	chr20:51004397:+	1	D #01	Rebound	Spleen	GCCTCCCTCTACGTCGTCCAC	KCNG1	ENSG00000026559	hs20	hs20:50000000	0	17002	-6996	3	-19783	553242	263242	-43985	-34521	-22637	-49117			-2350	FALSE	0
144	chr4:125160240:+	1	D #01	Rebound	Spleen	GCCTCCCTCTACGTCGTCCAC			hs4	hs4:124000000	154678	153359	-3840	11560	31069	153699	12539	-28839	148306	153359	-1756640			154463	FALSE	0
145	chr11:129480805:+	1	D #01	Rebound	Spleen	GCCTCCCTCTACGTCGTCCAC			hs11	hs11:128000000	-28526	-102205	-20205	-22205	49435	-84685	29814	141354	113860	156894	362574			-45751	FALSE	0
146	chr15:77998369:+	1	D #01	Rebound	Spleen	GCCTCCCTCTACGTCGTCCAC	TBC1D2B	ENSG00000167202	hs15	hs15:76000000	0	-3168	1572	-369	-30062	-179729	188350	36002	2265	-6509	0			1744	FALSE	0
147	chr18:27235364:-	1	D #01	Rebound	Spleen	GCCTCCCTCTACGTCGTCCAC	LINC01908	ENSG00000265374	hs18	hs18:26000000	0	49364	3165	11564	-164598	1880904	22104	-305613	110111	688604	844464			482758	FALSE	0
148	chr18:34159352:-	1	D #01	Rebound	Spleen	GCCTCCCTCTACGTCGTCCAC	NOL4	ENSG00000101746	hs18	hs18:34000000	0	0	-36847	0	36282	-62447	19252	8690	-108583	-700047	-891447			0	FALSE	0
149	chr8:63271917:-	1	D #01	Rebound	Spleen	GCCTCCCTCTACGTCGTCCAC			hs8	hs8:62000000	37006	100316	-883	-2883	21515	318477	18597	44904	44693	44377	59017			44981	FALSE	0
150	chr10:18297100:-	1	D #01	Rebound	Spleen	GCCTCCCTCTACGTCGTCCAC	CACNB2	ENSG00000165995	hs10	hs10:18000000	0	35499	2300	-14700	57879	1766180	-74519	263963	-149121	-286019	-242379			3300	FALSE	0
151	chr5:11891380:-	1	D #01	Rebound	Spleen	GCCTCCCTCTACGTCGTCCAC	CTNND2	ENSG00000169862	hs5	hs5:10000000	0	-9620	-6220	-67620	-132314	1555900	10600	-614614	-236717	655700	1136240			-139874	TRUE	0
152	chr13:25499650:+	1	D #01	Rebound	Spleen	GCCTCCCTCTACGTCGTCCAC	ATP8A2	ENSG00000132932	hs13	hs13:24000000	0	-30250	-4450	-4650	-51902	-74270	25589	-196212	34786	-195770	-159010			-30605	FALSE	0
153	chr8:46119096:+	1	D #01	Rebound	Spleen	GCCTCCCTCTACGTCGTCCAC			hs8	hs8:46000000	-90204	498503	115704	-496	-89240	1070103	-21936	-36765	553316	855283	1093123			763980	FALSE	0
154	chr2:80398198:+	1	D #01	Rebound	Spleen	GGCCTCACCTCCTCCTACGCC	CTNNA2	ENSG00000066032	hs2	hs2:80000000	0	-93397	26402	31002	-85632	-3693598	-52158	-83160	-116987	3635221	-235838			2944603	TRUE	0.155346
155	chr14:33968822:+	1	D #01	Rebound	Spleen	GGCCTCACCTCCTCCTACGCC	EGLN3	ENSG00000129521	hs14	hs14:32000000	0	-17021	-2422	-3822	18682	419937	-91922	-17074	20534	-16882	546917			-17554	FALSE	0.155346
156	chr17:41564207:-	1	D #01	Rebound	Spleen	GGCCTCACCTCCTCCTACGCC			hs17	hs17:40000000	-1629	-15392	-2793	2207	-12481	406167	-42632	14852	-2818	14327	-125252			14665	FALSE	0.155346
157	chr5:168423417:-	1	D #01	Rebound	Spleen	GGCCTCACCTCCTCCTACGCC	WWC1	ENSG00000113645	hs5	hs5:168000000	0	13216	-983	417	602	-106322	-119202	13269	13052	12457	-64922			12939	FALSE	0.155346
158	chr15:22129379:-	1	D #01	Rebound	Spleen	GGCCTCACCTCCTCCTACGCC			hs15	hs15:22000000	2945	-29820	-3222	-5821	-100580	-168700	-44080	-5690	-4444	-2620	-149840			-18770	FALSE	0.155346
159	chrUn_GL000219v1:44927:-	1	D #01	Rebound	Spleen	GGCCTCACCTCCTCCTACGCC			hsUn_GL000219v1		-9297	-1	-1	-1	-1	0	-16432	0	-195	1727	-9592			-1	FALSE	0.155346
160	chr1:145588888:-	1	D #01	Rebound	Spleen	GGCCTCACCTCCTCCTACGCC	NBPF25P	ENSG00000291005	hs1	hs1:144000000	0	-18511	-1513	-1512	75509	88728	5748	-18732	-4062	-1731	-151			-18853	FALSE	0.155346
161	chr9:69143000:+	1	D #01	Rebound	Spleen	GGCCTCACCTCCTCCTACGCC	ENSG00000285130	ENSG00000285130	hs9	hs9:68000000	0	-19400	0	6600	10456	-416400	-113200	-19982	-20679	-19660	-69440			12437	FALSE	0.155346
162	chr3:49665276:+	1	D #01	Rebound	Spleen	GGCCTCACCTCCTCCTACGCC	BSN	ENSG00000164061	hs3	hs3:48000000	0	7323	125	2724	36145	-110936	-427076	7842	7843	6223	10783			8342	FALSE	0.155346
163	chr18:58875886:-	1	D #01	Rebound	Spleen	GGCCTCACCTCCTCCTACGCC	ZNF532	ENSG00000074657	hs18	hs18:58000000	0	7285	-2714	-21314	84335	-13033	-48833	12601	12809	-10973	124786			10822	FALSE	0.155346
164	chr2:189092894:-	1	D #01	Rebound	Spleen	GGCCTCACCTCCTCCTACGCC	COL5A2	ENSG00000204262	hs2	hs2:188000000	0	-82906	0	-906	42070	-1086465	164294	-12003	-9264	-11685	-351885			-1482	FALSE	0.155346
165	chr8:33204116:+	1	D #01	Rebound	Spleen	GGCCTCACCTCCTCCTACGCC			hs8	hs8:32000000	22732	266683	0	-30116	-111968	396723	58183	-12273	35071	267783	156803			113549	FALSE	0.155346
166	chr11:76699025:-	1	D #01	Rebound	Spleen	GGCCTCACCTCCTCCTACGCC	GUCY2EP	ENSG00000204529	hs11	hs11:76000000	0	25824	0	25	283641	49565	-77694	25686	25755	25185	148845			12109	FALSE	0.155346
167	chrY:8658234:-	1	D #01	Rebound	Spleen	GGCCTCACCTCCTCCTACGCC	LINC00279	ENSG00000286217	hsY	hsY:8000000	0	1746034	1314834	-210166	-41155	-1	-1	-1	-1	-1	-1			122165	FALSE	0.155346
168	chr6:55760416:+	1	D #01	Rebound	Spleen	GGCCTCACCTCCTCCTACGCC	BMP5	ENSG00000112175	hs6	hs6:54000000	0	110383	-817	-1016	12262	1081303	31443	77375	28773	781223	1289043			598901	TRUE	0.155346
169	chr21:34031289:-	1	D #01	Rebound	Spleen	GGCCTCACCTCCTCCTACGCC			hs21	hs21:34000000	-41935	-41110	3088	3289	-30719	387029	18629	32709	7510	7209	-43150			749	FALSE	0.155346
170	chr1:157289400:+	1	D #01	Rebound	Spleen	GGCCTCACCTCCTCCTACGCC	ENSG00000286073	ENSG00000286073	hs1	hs1:156000000	0	-149799	0	5400	-26362	-14220	26939	-133178	-61425	-133540	-153120			74314	FALSE	0.155346
171	chr6:21975872:-	1	D #01	Rebound	Spleen	GGCCTCACCTCCTCCTACGCC	CASC15	ENSG00000272168	hs6	hs6:20000000	0	24271	-3928	8472	-41396	309712	-197207	-171257	-11648	378252	742932			61433	FALSE	0.155346
172	chr6:41573295:+	1	D #01	Rebound	Spleen	GGCCTCACCTCCTCCTACGCC	FOXP4	ENSG00000137166	hs6	hs6:40000000	0	-23894	0	14105	-17096	-103015	-177855	-11862	-11756	-11195	215704			-1652	FALSE	0.155346
173	chr14:102546915:+	1	D #01	Rebound	Spleen	CACTTCGGCCGCAACTTCAGC	LINC02323	ENSG00000259230	hs14	hs14:102000000	0	-314	11685	-1115	23405	557024	-143395	7884	7847	-15575	-96275			-1899	FALSE	0.398405
174	chr17:21700161:-	1	D #01	Rebound	Spleen	CACTTCGGCCGCAACTTCAGC	KCNJ18	ENSG00000260458	hs17	hs17:20000000	0	125161	774	7761	18751	188501	33481	35395	57549	147581	-138078			-39409	FALSE	0.398405
175	chr5:139754894:-	1	D #01	Rebound	Spleen	CACTTCGGCCGCAACTTCAGC			hs5	hs5:138000000	7488	6693	-2907	-706	-53647	101574	36234	6447	7021	-225	124674			-586	FALSE	0.398405
176	chr4:17820911:-	1	D #01	Rebound	Spleen	CACTTCGGCCGCAACTTCAGC	NCAPG	ENSG00000109805	hs4	hs4:16000000	0	3311	2511	3311	-48413	38991	-41408	3489	7791	3091	13331			2408	FALSE	0.398405
177	chr2:26781655:+	1	D #01	Rebound	Spleen	CACTTCGGCCGCAACTTCAGC	CENPA	ENSG00000115163	hs2	hs2:26000000	0	3144	-55	4145	56889	62724	-312175	3582	0	3264	0			-2591	FALSE	0.398405
178	chr7:97749146:+	1	D #01	Rebound	Spleen	CACTTCGGCCGCAACTTCAGC			hs7	hs7:96000000	-8674	-15945	22854	29454	70127	-14526	32953	-35367	51635	120953	102553			86478	FALSE	0.398405
179	chr14:101891521:+	1	D #01	Rebound	Spleen	CACTTCGGCCGCAACTTCAGC	PPP2R5C	ENSG00000078304	hs14	hs14:100000000	0	-14720	-1221	-1121	7724	-323641	-150261	-14702	865	-11341	458			-11207	FALSE	0.398405
180	chr10:113150961:-	1	D #01	Rebound	Spleen	CACTTCGGCCGCAACTTCAGC	TCF7L2	ENSG00000148737	hs10	hs10:112000000	0	20360	0	-3439	-132255	140641	-51778	-70995	-19857	55861	434661			24076	TRUE	0.398405
181	chr4:32385708:-	1	D #01	Rebound	Spleen	CACTTCGGCCGCAACTTCAGC			hs4	hs4:32000000	32488	384908	78908	-31292	-10865	-4032891	-8151	71750	-257220	1667028	-3682171			-473327	FALSE	0.398405
182	chr3:135046086:-	1	D #01	Rebound	Spleen	CACTTCGGCCGCAACTTCAGC	EPHB1	ENSG00000154928	hs3	hs3:134000000	0	248485	-4314	-5314	-44332	637146	20506	558228	100081	552046	484026			-90233	FALSE	0.398405
183	chr22:44569384:-	1	D #01	Rebound	Spleen	CACTTCGGCCGCAACTTCAGC	LINC00207	ENSG00000187012	hs22	hs22:44000000	0	69784	-2016	0	1094	-183355	-42135	70301	70333	-50135	-147115			17753	FALSE	0.398405
184	chr7:39673183:+	1	D #01	Rebound	Spleen	CACTTCGGCCGCAACTTCAGC	RALA	ENSG00000006451	hs7	hs7:38000000	0	-47182	-583	12217	48726	-718863	-12003	-38582	-705	-5223	-7503			13047	FALSE	0.398405
185	chr8:23145304:+	1	D #01	Rebound	Spleen	CACTTCGGCCGCAACTTCAGC	TNFRSF10D	ENSG00000173530	hs8	hs8:22000000	0	16095	2896	2096	64053	256535	6715	15763	5125	6155	0			164	FALSE	0.398405
186	chrX:12022401:-	1	D #01	Rebound	Spleen	CACTTCGGCCGCAACTTCAGC	FRMPD4	ENSG00000169933	hsX	hsX:12000000	0	-115199	8402	13201	-93096	9250241	166961	230944	103493	195761	245801			14221	FALSE	0.398405
187	chr19:42285520:-	1	D #01	Rebound	Spleen	CACTTCGGCCGCAACTTCAGC	CIC	ENSG00000079432	hs19	hs19:42000000	0	0	-5280	-280	-26091	-26839	-389579	0	-191	0	35360			1038	TRUE	0.398405
188	chr12:103473652:-	1	D #01	Rebound	Spleen	CACTTCGGCCGCAACTTCAGC	C12orf42	ENSG00000179088	hs12	hs12:102000000	0	-20747	1852	-21148	-74937	505672	20952	-8398	-8925	16092	-303107			2611	FALSE	0.398405
189	chr8:37996618:-	1	D #01	Rebound	Spleen	CACTTCGGCCGCAACTTCAGC			hs8	hs8:36000000	13245	31217	-16194	0	2565	291638	3478	3906	-34042	-34921	98878			0	FALSE	0.398405
190	chr16:86485710:+	1	D #01	Rebound	Spleen	CACTTCGGCCGCAACTTCAGC	FENDRR	ENSG00000268388	hs16	hs16:86000000	0	11289	-7618	6890	-1017	12429	-1590	68608	52043	34009	51569			23482	FALSE	0.398405
191	chr1:154801368:+	1	D #01	Rebound	Spleen	CACTTCGGCCGCAACTTCAGC	KCNN3	ENSG00000143603	hs1	hs1:154000000	0	57432	1632	5832	-35011	-232428	-90168	-16384	665	-7968	122191			5755	FALSE	0.398405
192	chrX:71385585:+	1	D #01	Rebound	Spleen	CACTTCGGCCGCAACTTCAGC	TAF1	ENSG00000147133	hsX	hsX:70000000	0	-17184	-6185	22015	7469	523594	-58505	-16990	15116	-13685	0			15234	FALSE	0.398405
193	chr6:67064832:+	1	D #01	Rebound	Spleen	CACTTCGGCCGCAACTTCAGC			hs6	hs6:66000000	145576	-969832	110168	1368	1668	1567827	2507	-162762	-76401	1568987	2606547			658309	FALSE	0.398405
194	chr4:87997753:+	1	D #01	Rebound	Spleen	CACTTCGGCCGCAACTTCAGC	ENSG00000286618	ENSG00000286618	hs4	hs4:86000000	0	8846	-1753	1447	35612	-23813	28146	9398	10820	10586	11626			-5695	FALSE	0.398405
195	chr14:59320501:+	1	D #01	Rebound	Spleen	CACTTCGGCCGCAACTTCAGC	DAAM1	ENSG00000100592	hs14	hs14:58000000	0	9698	-1300	-5901	-58808	-190701	85958	-35006	4816	-18461	4258			7951	FALSE	0.398405
196	chr17:80695827:+	1	D #01	Rebound	Spleen	GCCCGCTTCCTCAGCTTCGTC	RPTOR	ENSG00000141564	hs17	hs17:80000000	0	47172	0	-2427	-65703	-287167	-38287	-16276	4396	6292	58752			-206	FALSE	0
197	chr14:33968826:+	1	D #01	Rebound	Spleen	TTCACCTGCGTCTTCCTCTTC	EGLN3	ENSG00000129521	hs14	hs14:32000000	0	-17025	-2426	-3826	18678	419933	-91926	-17078	20530	-16886	546913			-17558	FALSE	0.215594
198	chr1:154951890:+	3	D #03	Rebound	Spleen	CTCGACTCCGCCTACGGCCTC	PBXIP1	ENSG00000163346	hs1	hs1:154000000	0	0	7310	-6890	-45017	128369	-240690	0	0	0	0			89	FALSE	0.703018
199	chr14:75807173:+	1	D #03	Rebound	Spleen	CTCGACTCCGCCTACGGCCTC	TTLL5	ENSG00000119685	hs14	hs14:74000000	0	-144372	-373	-5773	-6029	329186	113246	-143944	23845	23806	-7153			30349	FALSE	0.703018
200	chr5:168423551:-	1	D #03	Rebound	Spleen	CTCGACTCCGCCTACGGCCTC	WWC1	ENSG00000113645	hs5	hs5:168000000	0	13350	-849	551	736	-106188	-119068	13403	13186	12591	-64788			13073	FALSE	0.703018
201	chr6:54707992:+	1	D #03	Rebound	Spleen	CTCGACTCCGCCTACGGCCTC			hs6	hs6:54000000	62591	137807	-191	9208	23301	-916232	4487	109336	157000	-852392	-1187552			9938	FALSE	0.703018
202	chr5:11654768:+	1	D #03	Rebound	Spleen	CTCGACTCCGCCTACGGCCTC	CTNND2	ENSG00000169862	hs5	hs5:10000000	0	-65367	-3168	-34368	-34773	-1319288	22311	-762213	-337251	-419088	-899628			376486	TRUE	0.703018
203	chr18:13076836:+	1	D #03	Rebound	Spleen	CTCGACTCCGCCTACGGCCTC	CEP192	ENSG00000101639	hs18	hs18:12000000	0	62764	-9237	7164	-39610	770303	67183	59872	-8155	-9136	1163			-9369	FALSE	0.703018
204	chr4:69824216:+	1	D #03	Rebound	Spleen	CTCGACTCCGCCTACGGCCTC	ENSG00000284695	ENSG00000284695	hs4	hs4:68000000	0	32584	-16	-16	-41893	-1282276	-17396	7408	-561	-116	-394636			7567	FALSE	0.703018
205	chr5:132254009:-	1	D #03	Rebound	Spleen	CTCGACTCCGCCTACGGCCTC	P4HA2	ENSG00000072682	hs5	hs5:132000000	0	-2790	0	1209	15356	114009	6209	-38761	-39139	-38810	-97870			-6833	FALSE	0.703018
206	chr2:164504802:+	1	D #03	Rebound	Spleen	CTCGACTCCGCCTACGGCCTC	GRB14	ENSG00000115290	hs2	hs2:164000000	0	115397	-201	-2	-25017	2789077	12257	94929	38896	483537	1362737			-116922	FALSE	0.703018
207	chr2:69993238:-	1	D #03	Rebound	Spleen	CTCGACTCCGCCTACGGCCTC	PCBP1-AS1	ENSG00000179818	hs2	hs2:68000000	0	-25161	1038	2038	-155951	-780701	-156281	46086	4509	-25741	-461			-21823	FALSE	0.703018
208	chr7:51776607:-	1	D #03	Rebound	Spleen	CTCGACTCCGCCTACGGCCTC	ENSG00000286987	ENSG00000286987	hs7	hs7:50000000	0	305006	-1593	2007	-71171	-1346152	-8952	338070	-273884	613267	1158587			613564	FALSE	0.703018
209	chr11:127380439:-	1	D #03	Rebound	Spleen	GACTCCTTCTACGGCGTCGCC			hs11	hs11:126000000	-25589	376239	-11561	-3361	517208	-407340	11679	-237916	116614	-654420	-915760			389762	FALSE	0
210	chr10:26403689:-	1	D #03	Rebound	Spleen	GACTCCTTCTACGGCGTCGCC			hs10	hs10:26000000	16315	-27910	-3112	23689	35471	180169	54529	-26945	-4066	-25950	-40330			-3757	FALSE	0
211	chr22:45511742:-	1	D #03	Rebound	Spleen	GACTCCTTCTACGGCGTCGCC	FBLN1	ENSG00000077942	hs22	hs22:44000000	0	4341	-2058	-858	20541	-461017	144262	70390	-71680	-66117	166642			-66306	FALSE	0
212	chr17:21700186:-	2	D #03	Rebound	Spleen	GACTCCTTCTACGGCGTCGCC	KCNJ18	ENSG00000260458	hs17	hs17:20000000	0	125186	799	7786	18776	188526	33506	35420	57574	147606	-138053			-39384	FALSE	0
213	chr19:28350711:+	1	D #03	Rebound	Spleen	GACTCCTTCTACGGCGTCGCC	ENSG00000267320	ENSG00000267320	hs19	hs19:28000000	0	118288	8288	4289	-111083	1246288	-11631	6469	35814	-554491	-151491			105602	FALSE	0
214	chr17:82282778:-	1	D #03	Rebound	Spleen	GACTCCTTCTACGGCGTCGCC			hs17	hs17:82000000	3133	8177	22178	1178	-27082	-76621	-398361	8574	-6414	0	10338			314	FALSE	0
215	chr17:11332359:-	1	D #03	Rebound	Spleen	GACTCCTTCTACGGCGTCGCC	SHISA6	ENSG00000188803	hs17	hs17:10000000	0	90559	0	34559	-174335	1684619	-41400	-379094	276592	586959	613439			486806	FALSE	0
216	chr10:41272726:+	1	D #03	Rebound	Spleen	GACTCCTTCTACGGCGTCGCC			hs10	hs10:40000000	876584	876673	440465	570874	919797	-225146	253	-1791	491338	570733	-40146			1095232	FALSE	0
217	chr19:41316575:-	1	D #03	Rebound	Spleen	GACTCCTTCTACGGCGTCGCC	TGFB1	ENSG00000105329	hs19	hs19:40000000	0	4774	-24225	-2025	154290	123355	-172704	5352	-558	2775	-64			6025	FALSE	0
218	chr5:168423417:-	1	D #03	Rebound	Spleen	GACTCCTTCTACGGCGTCGCC	WWC1	ENSG00000113645	hs5	hs5:168000000	0	13216	-983	417	602	-106322	-119202	13269	13052	12457	-64922			12939	FALSE	0
219	chr11:76699025:-	3	D #03	Rebound	Spleen	GACTCCTTCTACGGCGTCGCC	GUCY2EP	ENSG00000204529	hs11	hs11:76000000	0	25824	0	25	283641	49565	-77694	25686	25755	25185	148845			12109	FALSE	0
220	chr19:8593002:+	1	D #03	Rebound	Spleen	GACTCCTTCTACGGCGTCGCC	ADAMTS10	ENSG00000142303	hs19	hs19:8000000	0	0	5198	798	25760	148697	957	0	8922	0	8797			-64	FALSE	0
221	chr6:41573295:+	1	D #03	Rebound	Spleen	GACTCCTTCTACGGCGTCGCC	FOXP4	ENSG00000137166	hs6	hs6:40000000	0	-23894	0	14105	-17096	-103015	-177855	-11862	-11756	-11195	215704			-1652	FALSE	0
222	chr19:23044789:-	1	D #03	Rebound	Spleen	GACTCCTTCTACGGCGTCGCC			hs19	hs19:22000000	-2169	-25011	5989	-25211	-49076	-2240630	-16910	-55401	-72234	-226210	-177670			-72004	FALSE	0
223	chr22:33926343:-	1	D #03	Rebound	Spleen	GACTCCTTCTACGGCGTCGCC			hs22	hs22:32000000	3502	2142	344	2143	-129479	-756516	116863	3056	72127	2423	-1336496			4970	FALSE	0
224	chr2:224626723:+	1	D #03	Rebound	Spleen	GACTCCTTCTACGGCGTCGCC			hs2	hs2:224000000	-41326	-39322	18820	8477	151745	-311363	-59383	-40186	11245	11136	-60123			11560	FALSE	0
225	chr6:54707992:+	1	D #03	Rebound	Spleen	GACTCCTTCTACGGCGTCGCC			hs6	hs6:54000000	62591	137807	-191	9208	23301	-916232	4487	109336	157000	-852392	-1187552			9938	FALSE	0
226	chr8:27405062:+	1	D #03	Rebound	Spleen	GACTCCTTCTACGGCGTCGCC	PTK2B	ENSG00000120899	hs8	hs8:26000000	0	-13861	0	8338	35308	274257	-31122	146	0	0	-1442			0	FALSE	0
227	chr3:48957426:+	1	D #03	Rebound	Spleen	GACTCCTTCTACGGCGTCGCC	ARIH2	ENSG00000177479	hs3	hs3:48000000	0	30973	-4576	-4226	20779	594473	269393	31818	0	-4586	0			-4599	FALSE	0
228	chr6:73072213:-	1	D #03	Rebound	Spleen	GACTCCTTCTACGGCGTCGCC	KCNQ5	ENSG00000185760	hs6	hs6:72000000	0	-189787	-986	-1187	-151875	1651733	32413	-190197	-970	-191346	-352706			-57557	FALSE	0
229	chr10:70583396:-	1	D #03	Rebound	Spleen	GACTCCTTCTACGGCGTCGCC	PALD1	ENSG00000107719	hs10	hs10:70000000	0	-17603	0	7196	10438	296936	-36583	6004	4223	2596	-13323			3375	FALSE	0
230	chr7:33634861:-	1	D #03	Rebound	Spleen	GACTCCTTCTACGGCGTCGCC	BBS9	ENSG00000122507	hs7	hs7:32000000	0	-268738	-4738	17861	-42683	-261758	16441	350596	44734	443061	231101			-127466	FALSE	0
231	chr16:59682970:-	1	D #03	Rebound	Spleen	GACTCCTTCTACGGCGTCGCC			hs16	hs16:58000000	26634	-839430	-4830	36970	-166768	2052370	790	-54869	-1423	422330	959170			706066	FALSE	0
232	chr5:27516170:-	1	D #03	Rebound	Spleen	GACTCCTTCTACGGCGTCGCC			hs5	hs5:26000000	18299	39570	-17030	108970	-136336	-4139929	6650	203809	24392	2326630	-2554909			-700970	FALSE	0
233	chrUn_GL000224v1:36862:-	1	D #03	Rebound	Spleen	GACTCCTTCTACGGCGTCGCC			hsUn_GL000224v1		-1	-1	-1	-1	-1	0	-1497	-1668	-64258	18582	17662			-1	FALSE	0
234	chr14:99633313:-	1	D #03	Rebound	Spleen	GACTCCTTCTACGGCGTCGCC			hs14	hs14:98000000	7573	-11287	-287	2513	-22282	-161026	-45006	27284	23092	3853	122113			4039	FALSE	0
235	chr14:102773968:+	1	D #03	Rebound	Spleen	GACTCCTTCTACGGCGTCGCC	ENSG00000259508	ENSG00000259508	hs14	hs14:102000000	0	831	-1968	-168	-29419	329971	19871	1006	414	191	5651			719	FALSE	0
236	chr11:102246456:+	1	D #03	Rebound	Spleen	GACTCCTTCTACGGCGTCGCC			hs11	hs11:102000000	-13032	47143	-788	1344	26049	-11096	51403	1306	18568	22403	72003			22153	FALSE	0
237	chr6:39223710:-	1	D #03	Rebound	Spleen	GACTCCTTCTACGGCGTCGCC	KCNK5	ENSG00000164626	hs6	hs6:38000000	0	-2289	-15491	4310	27533	175090	46010	1077	1080	-1829	113290			4257	FALSE	0
238	chr4:4891239:+	1	D #03	Rebound	Spleen	GACTCCTTCTACGGCGTCGCC			hs4	hs4:4000000	2943	-29239	2361	-1839	-19842	-20799	71120	-30266	52055	-28799	-341539			-31236	FALSE	0
239	chr20:31229990:+	1	D #03	Rebound	Spleen	GACTCCTTCTACGGCGTCGCC			hs20	hs20:30000000	27674	244009	215810	0	-2042	-314890	0	0	0	0	0			230517	FALSE	0
240	chr2:87258388:+	1	D #03	Rebound	Spleen	GACTCCTTCTACGGCGTCGCC			hs2	hs2:86000000	-4638	-180387	-2389	5212	-22405	103711	14711	56433	-15008	-2968	-63488			-2618	FALSE	0
241	chr2:219421997:-	1	D #03	Rebound	Spleen	GACTCCTTCTACGGCGTCGCC	DES	ENSG00000175084	hs2	hs2:218000000	0	0	-6603	2997	37615	-13022	85297	-19415	24243	18377	36197			18708	FALSE	0
242	chr2:26781655:+	1	D #03	Rebound	Spleen	GACTCCTTCTACGGCGTCGCC	CENPA	ENSG00000115163	hs2	hs2:26000000	0	3144	-55	4145	56889	62724	-312175	3582	0	3264	0			-2591	FALSE	0
243	chr6:39483152:-	1	D #03	Rebound	Spleen	GACTCCTTCTACGGCGTCGCC	KIF6	ENSG00000164627	hs6	hs6:38000000	0	168951	-7048	-8448	93485	-99667	-19207	179828	-39687	179792	372732			-47004	FALSE	0
244	chr20:9515498:+	1	D #03	Rebound	Spleen	GACTCCTTCTACGGCGTCGCC	LAMP5	ENSG00000125869	hs20	hs20:8000000	0	0	5702	1902	3289	448301	-13598	12940	105485	462521	528701			-97464	FALSE	0
245	chr17:26619595:+	1	D #03	Rebound	Spleen	GACTCCTTCTACGGCGTCGCC			hs17	hs17:26000000	362099	467804	172959	116605	204614	112584	2964	64	227	5824	5884			262557	FALSE	0
246	chr17:8870496:+	1	D #03	Rebound	Spleen	GACTCCTTCTACGGCGTCGCC			hs17	hs17:8000000	-2819	-2695	1504	3904	-39615	129883	-45696	-2775	-2238	-1756	7263			-1481	FALSE	0
247	chr6:111998842:+	1	D #03	Rebound	Spleen	GACTCCTTCTACGGCGTCGCC			hs6	hs6:110000000	55233	55358	1558	-442	146437	91117	24977	-1137	-1128	-1062	72257			-1406	FALSE	0
248	chr19:49020463:+	1	D #03	Rebound	Spleen	GACTCCTTCTACGGCGTCGCC	ENSG00000268655	ENSG00000268655	hs19	hs19:48000000	0	-262	7537	-463	5271	45496	237816	-667	-2256	-623	-12363			-609	FALSE	0
249	chr3:52575566:+	1	D #03	Rebound	Spleen	GACTCCTTCTACGGCGTCGCC	SMIM4	ENSG00000168273	hs3	hs3:52000000	0	-35965	-5165	20834	-9344	-619866	24933	-37155	2289	-35766	-26			-19176	FALSE	0
250	chr15:25012082:+	1	D #03	Rebound	Spleen	GACTCCTTCTACGGCGTCGCC	SNHG14	ENSG00000224078	hs15	hs15:24000000	0	-52281	-49882	-34682	-79800	-447762	-682	-3325	-53920	-51782	-2422			-45431	FALSE	0
251	chr20:41625700:-	1	D #03	Rebound	Spleen	GACTCCTTCTACGGCGTCGCC	ENSG00000288843	ENSG00000288843	hs20	hs20:40000000	0	6099	1100	-1300	-29154	1480180	23060	6568	5685	5940	30020			6797	FALSE	0
252	chr12:17403487:+	1	D #03	Rebound	Spleen	GACTCCTTCTACGGCGTCGCC			hs12	hs12:16000000	-2573	185512	-44087	-41887	124925	-1614387	832	7929	-59990	238252	-1367947			-121014	FALSE	0
253	chr1:145588888:-	1	D #03	Rebound	Spleen	GACTCCTTCTACGGCGTCGCC	NBPF25P	ENSG00000291005	hs1	hs1:144000000	0	-18511	-1513	-1512	75509	88728	5748	-18732	-4062	-1731	-151			-18853	FALSE	0
254	chr19:3228558:+	1	D #03	Rebound	Spleen	GACTCCTTCTACGGCGTCGCC	CELF5	ENSG00000161082	hs19	hs19:2000000	0	-2357	0	42	8769	81641	24661	-41308	-41157	-38918	-47138			79	FALSE	0
255	chr1:201741407:+	1	D #03	Rebound	Spleen	GACTCCTTCTACGGCGTCGCC	NAV1	ENSG00000134369	hs1	hs1:200000000	0	0	3194	793	42199	146072	29392	-455	-1286	-1807	93432			-591	FALSE	0
256	chr16:70012691:-	1	D #03	Rebound	Spleen	GACTCCTTCTACGGCGTCGCC	PDXDC2P	ENSG00000255185	hs16	hs16:70000000	0	-50908	-510	-4109	-39955	-175788	-168428	-13420	-5536	-5648	0			-5623	FALSE	0
257	chr11:126124834:+	1	D #03	Rebound	Spleen	GACTCCTTCTACGGCGTCGCC	ENSG00000287666	ENSG00000287666	hs11	hs11:126000000	0	-60833	-33	-834	72803	-219574	-16614	-40400	-40019	-38854	71925			-14106	FALSE	0
258	chr10:28448573:+	1	D #03	Rebound	Spleen	GACTCCTTCTACGGCGTCGCC	LINC02652	ENSG00000237128	hs10	hs10:28000000	0	43026	8627	-15773	-2743	225166	67146	-15963	-76857	-54173	75166			-36499	FALSE	0
259	chr5:20002125:+	1	D #03	Rebound	Spleen	GACTCCTTCTACGGCGTCGCC	CDH18	ENSG00000145526	hs5	hs5:20000000	0	-13325	30746	1875	-142757	-3063485	1154	-146129	2848	-1229485	-1268645			-470146	FALSE	0
260	chr20:31723263:+	1	D #03	Rebound	Spleen	GACTCCTTCTACGGCGTCGCC	BCL2L1	ENSG00000171552	hs20	hs20:30000000	0	0	6938	737	37599	-134603	-381483	0	0	736	-3223			0	FALSE	0
261	chr3:76538176:+	1	D #03	Rebound	Spleen	GACTCCTTCTACGGCGTCGCC	ROBO2	ENSG00000185008	hs3	hs3:76000000	0	-226576	1424	-13176	-40172	-688076	41643	111728	24891	-752996	-758256			-752537	TRUE	0
262	chr8:13276331:+	1	D #03	Rebound	Spleen	GACTCCTTCTACGGCGTCGCC	DLC1	ENSG00000164741	hs8	hs8:12000000	0	0	1669	14469	-135014	-611151	-92971	82707	45893	-62251	-535631			187	FALSE	0
263	chr11_KI270721v1_random:32552:+	1	D #03	Rebound	Spleen	GACTCCTTCTACGGCGTCGCC			hs11_KI270721v1_random		19170	-1	-1	-1	-1	-1	-1	24892	-28338	-27892	-1			-1	FALSE	0
264	chr13:47223777:+	1	D #03	Rebound	Spleen	GACTCCTTCTACGGCGTCGCC			hs13	hs13:46000000	83305	-326376	-6777	-2977	65782	-328777	162	-329562	-20299	-328917	-432257			35713	FALSE	0
265	chr16:62064350:-	1	D #03	Rebound	Spleen	GACTCCTTCTACGGCGTCGCC			hs16	hs16:62000000	27315	27349	0	-2250	-62110	4433750	-4749	-25358	43150	-928309	-928389			3087446	FALSE	0
266	chr15:42555999:+	1	D #03	Rebound	Spleen	GACTCCTTCTACGGCGTCGCC	HAUS2	ENSG00000137814	hs15	hs15:42000000	0	-5198	-799	32601	54452	1036280	-177719	-5748	-5904	-3419	1800			-6644	FALSE	0
267	chr16:62124083:-	1	D #03	Rebound	Spleen	GACTCCTTCTACGGCGTCGCC			hs16	hs16:62000000	-63457	87082	16483	-1917	-2377	4493483	-10696	-27694	-39008	-868576	-868656			3147179	FALSE	0
268	chr20:58209836:+	1	D #03	Rebound	Spleen	GACTCCTTCTACGGCGTCGCC			hs20	hs20:58000000	6290	18164	3341	0	-16912	16243	-100056	26753	0	19023	29723			21	FALSE	0
269	chr12:111857513:-	1	D #03	Rebound	Spleen	GACTCCTTCTACGGCGTCGCC	MAPKAPK5	ENSG00000089022	hs12	hs12:110000000	0	13312	-1887	32713	18769	821993	23513	13687	5480	12153	-466			10526	FALSE	0
270	chr1:15083444:-	1	D #03	Rebound	Spleen	GACTCCTTCTACGGCGTCGCC	KAZN	ENSG00000189337	hs1	hs1:14000000	0	-67955	0	-756	36491	1194324	20824	-325312	-82595	-70695	-433615			9403	FALSE	0
271	chr15:90433480:-	1	D #03	Rebound	Spleen	GACTCCTTCTACGGCGTCGCC	IQGAP1	ENSG00000140575	hs15	hs15:90000000	0	18279	880	-32920	-56337	-622259	15660	14619	2096	8820	0			13217	FALSE	0
272	chr9:2690325:-	1	D #03	Rebound	Spleen	GACTCCTTCTACGGCGTCGCC			hs9	hs9:2000000	-27185	66124	-875	-675	-29768	65105	-83294	-11694	-22319	32525	-72834			34328	FALSE	0
273	chr5:87902823:+	1	D #03	Rebound	Spleen	GACTCCTTCTACGGCGTCGCC	ENSG00000287862	ENSG00000287862	hs5	hs5:86000000	0	148376	-2424	-3423	-16756	129396	-18243	238013	64017	-121183	291196			-121338	FALSE	0
274	chr1:188374085:-	1	D #03	Rebound	Spleen	GACTCCTTCTACGGCGTCGCC			hs1	hs1:188000000	131407	731885	2485	7885	870	2639785	-12754	52541	-60380	1280925	1953565			989231	FALSE	0
275	chr6:33499367:-	1	D #03	Rebound	Spleen	GACTCCTTCTACGGCGTCGCC			hs6	hs6:32000000	-40679	43566	-6033	1767	8764	285227	38667	-33923	31427	-12652	42047			-8951	FALSE	0
276	chr4:147187210:-	1	D #03	Rebound	Spleen	GACTCCTTCTACGGCGTCGCC			hs4	hs4:146000000	28142	240409	-10390	-4790	-14002	408110	45770	-11408	44911	128910	-433109			-141870	FALSE	0
277	chr6:41573725:+	1	D #03	Rebound	Spleen	GACTCCTTCTACGGCGTCGCC	FOXP4	ENSG00000137166	hs6	hs6:40000000	0	-24324	0	13675	-17526	-103445	-178285	-12292	-12186	-11625	215274			-2082	FALSE	0
278	chr3:192298164:-	1	D #03	Rebound	Spleen	GACTCCTTCTACGGCGTCGCC	FGF12	ENSG00000114279	hs3	hs3:192000000	0	-109436	564	-19636	21966	-428355	69604	-33668	-63429	-518295	-1298315			-169190	FALSE	0
279	chr20:40440184:+	1	D #03	Rebound	Spleen	GACTCCTTCTACGGCGTCGCC			hs20	hs20:40000000	245664	245015	-984	1816	218	-294664	-65244	-328959	-49776	315815	591915			248884	FALSE	0
280	chr2:105666117:+	1	D #03	Rebound	Spleen	GACTCCTTCTACGGCGTCGCC			hs2	hs2:104000000	-29480	77682	7883	-11117	-188494	550702	0	37032	8590	67202	80642			8942	FALSE	0
281	chr6:143034930:-	1	D #03	Rebound	Spleen	GACTCCTTCTACGGCGTCGCC	LINC01277	ENSG00000229017	hs6	hs6:142000000	0	-24269	-2070	-2070	0	-9269	4630	-24565	10390	-4689	109350			-4660	FALSE	0
282	chr20:11481334:-	1	D #03	Rebound	Spleen	GACTCCTTCTACGGCGTCGCC			hs20	hs20:10000000	-55072	-205265	6734	12134	42625	1516674	234	113902	-9640	908974	1064514			275705	FALSE	0
283	chr9:104988673:-	1	D #03	Rebound	Spleen	GACTCCTTCTACGGCGTCGCC	CT70	ENSG00000230013	hs9	hs9:104000000	0	-1926	673	10073	-90618	-409846	-44606	-2057	-2123	-266	99673			-2360	FALSE	0
284	chr4:190179631:-	1	D #03	Rebound	Spleen	GACTCCTTCTACGGCGTCGCC	DUX4	ENSG00000260596	hs4	hs4:190000000	0	90430	-10969	5231	-16077	-5368	1151	0	-19	0	1231			0	FALSE	0
285	chr1:110635349:+	1	D #03	Rebound	Spleen	GTCTTCATCGTCATCCTCTGC			hs1	hs1:110000000	-3875	250	-5549	-349	-86640	-27969	6510	291	0	0	18970			-195	FALSE	0
286	chr7:36834862:-	1	D #03	Rebound	Spleen	TGCCTCTACTTCGTCAACTAC			hs7	hs7:36000000	-4110	57261	6063	39862	346748	-804937	-13037	53330	-9571	-31717	-20637			13982	FALSE	0
287	chr7:155371728:+	1	D #03	Rebound	Spleen	TGCCTCTACTTCGTCAACTAC			hs7	hs7:154000000	-3794	9871	72	672	16630	2831	-41708	-26008	-32545	991	-60848			841	FALSE	0
288	chr18:22550192:-	1	D #03	Rebound	Spleen	TGCCTCTACTTCGTCAACTAC			hs18	hs18:22000000	-11862	200391	-409	-12808	132109	-11347	24472	65266	201125	157872	-395807			-155222	FALSE	0
289	chr5:155246508:-	1	D #03	Rebound	Spleen	TGCCTCTACTTCGTCAACTAC			hs5	hs5:154000000	47256	232308	-14092	-14292	-101362	208528	122208	218812	-33877	296388	277088			268752	FALSE	0
290	chr11:76699025:-	1	D #03	Rebound	Spleen	TGCCTCTACTTCGTCAACTAC	GUCY2EP	ENSG00000204529	hs11	hs11:76000000	0	25824	0	25	283641	49565	-77694	25686	25755	25185	148845			12109	FALSE	0
291	chr13:39050523:-	1	D #03	Rebound	Spleen	TGCCTCTACTTCGTCAACTAC			hs13	hs13:38000000	414	9722	1322	-277	33427	-25676	-5516	10825	1346	8703	763			11640	FALSE	0
292	chr6:7165621:-	1	D #03	Rebound	Spleen	TGCCTCTACTTCGTCAACTAC	RREB1	ENSG00000124782	hs6	hs6:6000000	0	-978	-11979	7621	-80755	-358798	-91218	17418	1236	4081	-11398			4312	FALSE	0
293	chr8:48863105:+	1	D #03	Rebound	Spleen	TGCCTCTACTTCGTCAACTAC			hs8	hs8:48000000	-39043	54094	0	-1105	-107009	56274	-68405	58890	-352	57514	-799385			58180	FALSE	0
294	chr7:156812927:+	1	D #03	Rebound	Spleen	TGCCTCTACTTCGTCAACTAC	LMBR1	ENSG00000105983	hs7	hs7:156000000	0	78272	9874	3673	6796	-161527	41632	78790	5408	33572	10432			-34906	FALSE	0
295	chr12:52496039:-	1	D #03	Rebound	Spleen	TACAACCTCTGCGACATCGGC			hs12	hs12:52000000	2782	3238	-3761	239	50723	373379	158959	-7156	-50736	-83840	417459			-87012	FALSE	0
296	chr18:50240949:+	1	D #03	Rebound	Spleen	TACAACCTCTGCGACATCGGC	CFAP53	ENSG00000172361	hs18	hs18:50000000	0	24451	-7949	4651	-264	-43249	470	-5902	-975	25630	27990			-368	FALSE	0
297	chr8:23145304:+	1	D #03	Rebound	Spleen	TACAACCTCTGCGACATCGGC	TNFRSF10D	ENSG00000173530	hs8	hs8:22000000	0	16095	2896	2096	64053	256535	6715	15763	5125	6155	0			164	FALSE	0
298	chr20:63955473:+	1	D #03	Rebound	Spleen	TGCGGCTTCTACATCATCATC	UCKL1	ENSG00000198276	hs20	hs20:62000000	0	0	-9873	3327	-20869	94386	52646	0	-44	1466	-19373			382	FALSE	0
299	chr8:23145304:+	1	D #03	Rebound	Spleen	TGCGGCTTCTACATCATCATC	TNFRSF10D	ENSG00000173530	hs8	hs8:22000000	0	16095	2896	2096	64053	256535	6715	15763	5125	6155	0			164	FALSE	0
300	chr4:21886624:-	1	D #03	Rebound	Spleen	TGCGGCTTCTACATCATCATC	KCNIP4	ENSG00000185774	hs4	hs4:20000000	0	-61375	-1376	7024	7035	-627415	-5655	-419	-152794	-556695	304364			1013296	FALSE	0
301	chr6:3657539:-	1	D #03	Rebound	Spleen	TGCGGCTTCTACATCATCATC	ENSG00000228793	ENSG00000228793	hs6	hs6:2000000	0	-84860	5139	10739	90308	-95560	55359	-85237	-139443	-85040	-355720			-69549	FALSE	0
302	chr12:7513873:+	1	D #03	Rebound	Spleen	TGCGGCTTCTACATCATCATC			hs12	hs12:6000000	-9980	-9872	327	-10873	-52816	-747513	-4793	-73768	-73750	124506	298826			-52984	FALSE	0
303	chr1:145588888:-	1	D #03	Rebound	Spleen	TGCGGCTTCTACATCATCATC	NBPF25P	ENSG00000291005	hs1	hs1:144000000	0	-18511	-1513	-1512	75509	88728	5748	-18732	-4062	-1731	-151			-18853	FALSE	0
304	chr11:76699025:-	2	D #03	Rebound	Spleen	TGCGGCTTCTACATCATCATC	GUCY2EP	ENSG00000204529	hs11	hs11:76000000	0	25824	0	25	283641	49565	-77694	25686	25755	25185	148845			12109	FALSE	0
305	chr1:208263790:+	1	D #03	Rebound	Spleen	TGCGGCTTCTACATCATCATC	ENSG00000286198	ENSG00000286198	hs1	hs1:208000000	0	-18189	4010	-10790	186179	464869	439529	-18252	-18923	-18290	-396370			-18269	FALSE	0
306	chr3:12693441:+	1	D #03	Rebound	Spleen	TGCGGCTTCTACATCATCATC			hs3	hs3:12000000	-19558	-28040	0	-1041	-5489	-139881	-127121	26380	-11540	26318	-74481			-10611	FALSE	0
307	chr5:41298360:-	1	D #03	Rebound	Spleen	TGCGGCTTCTACATCATCATC			hs5	hs5:40000000	-8592	84960	12160	-26040	27614	-1127479	-31959	-272932	26312	456240	-432219			393344	FALSE	0
308	chr11:124619976:+	1	D #03	Rebound	Spleen	TGCGGCTTCTACATCATCATC	PANX3	ENSG00000154143	hs11	hs11:124000000	0	1424	5424	13224	18556	-202736	62243	2020	1922	1863	4923			2553	FALSE	0
309	chr11:119719137:+	1	D #03	Rebound	Spleen	TGCGGCTTCTACATCATCATC	NECTIN1	ENSG00000110400	hs11	hs11:118000000	0	6262	20263	1663	-76854	10302	127162	8394	50040	10502	-414477			9549	FALSE	0
310	chr5:19406895:-	1	D #03	Rebound	Spleen	TACATCCTCCGCGTCGGCAAC			hs5	hs5:18000000	-64401	-580504	24695	-78305	-112645	2468255	-2804	33892	141044	634255	673415			-124853	FALSE	0
311	chr11:76699025:-	1	D #03	Rebound	Spleen	TACATCCTCCGCGTCGGCAAC	GUCY2EP	ENSG00000204529	hs11	hs11:76000000	0	25824	0	25	283641	49565	-77694	25686	25755	25185	148845			12109	FALSE	0
312	chr12:101396486:-	1	D #03	Rebound	Spleen	TACATCCTCCGCGTCGGCAAC	ARL1	ENSG00000120805	hs12	hs12:100000000	0	-9713	-13663	-17714	-18075	126986	4566	-9723	340	-5253	0			-1239	FALSE	0
313	chr18:75313150:+	1	D #03	Rebound	Spleen	TACATCCTCCGCGTCGGCAAC			hs18	hs18:74000000	-23200	-63749	-4750	1050	-21932	140769	39989	-64332	-30614	-35590	-23910			-35536	FALSE	0
314	chr20:12432220:+	1	D #03	Rebound	Spleen	TACATCCTCCGCGTCGGCAAC			hs20	hs20:12000000	-50965	-511620	-16620	9780	-73884	-2467560	-11560	83930	42139	533179	955519			492981	FALSE	0
315	chr2:87258388:+	1	D #03	Rebound	Spleen	TACATCCTCCGCGTCGGCAAC			hs2	hs2:86000000	-4638	-180387	-2389	5212	-22405	103711	14711	56433	-15008	-2968	-63488			-2618	FALSE	0
316	chr7:6423876:-	1	D #03	Rebound	Spleen	TACATCCTCCGCGTCGGCAAC	DAGLB	ENSG00000164535	hs7	hs7:6000000	0	-22523	0	-324	7072	-103383	136156	-12040	7119	-11263	-1883			-6403	FALSE	0
317	chr3:33848457:+	1	D #03	Rebound	Spleen	GACTCCGTCTACGGCGTCGAC	PDCD6IP	ENSG00000170248	hs3	hs3:32000000	0	-46656	0	15543	51984	-568877	-93337	-41154	67	0	-317			2158	FALSE	0
318	chr19:23511012:-	1	D #06	Rebound	Spleen	AACTTCGACGTCGGCTTCCTC	ZNF725P	ENSG00000268100	hs19	hs19:22000000	0	-86188	-37788	-24188	-60918	-1774407	-16907	60805	46936	95672	118032			-16818	FALSE	0.704915
319	chr3:45694833:+	1	D #06	Rebound	Spleen	AACTTCGACGTCGGCTTCCTC	SACM1L	ENSG00000211456	hs3	hs3:44000000	0	-3032	-8434	-233	137934	98786	-46133	0	0	0	1266			-286	FALSE	0.704915
320	chr6:83707510:+	1	D #06	Rebound	Spleen	AACTTCGACGTCGGCTTCCTC	SNAP91	ENSG00000065609	hs6	hs6:82000000	0	289	59490	490	-92130	144329	-39050	0	-61852	145289	156869			-114382	FALSE	0.704915
321	chr11:76699025:-	2	D #06	Rebound	Spleen	AACTTCGACGTCGGCTTCCTC	GUCY2EP	ENSG00000204529	hs11	hs11:76000000	0	25824	0	25	283641	49565	-77694	25686	25755	25185	148845			12109	FALSE	0.704915
322	chr9:127510489:+	1	D #06	Rebound	Spleen	AACTTCGACGTCGGCTTCCTC	NIBAN2	ENSG00000136830	hs9	hs9:126000000	0	10710	-89	-1089	-20349	-110969	12850	46560	44601	44550	2950			-6062	FALSE	0.704915
323	chr6:54707992:+	6	D #06	Rebound	Spleen	AACTTCGACGTCGGCTTCCTC			hs6	hs6:54000000	62591	137807	-191	9208	23301	-916232	4487	109336	157000	-852392	-1187552			9938	FALSE	0.704915
324	chr1:11985997:+	1	D #06	Rebound	Spleen	AACTTCGACGTCGGCTTCCTC	MFN2	ENSG00000116688	hs1	hs1:10000000	0	-2996	3003	3203	-16452	77822	96982	-4706	-1298	-1777	-637			-5241	FALSE	0.704915
325	chrX:45491346:+	1	D #06	Rebound	Spleen	AACTTCGACGTCGGCTTCCTC			hsX	hsX:44000000	14042	14253	-9946	12054	-5041	6552333	120653	260912	27767	217933	253573			6006	FALSE	0.704915
326	chrX:85137560:-	1	D #06	Rebound	Spleen	AACTTCGACGTCGTCTTCCTC	SATL1	ENSG00000184788	hsX	hsX:84000000	0	-105240	43560	-640	28006	-6639339	-70619	-106601	-62869	94700	-755359			84698	FALSE	0
327	chr6:43346447:-	1	D #06	Rebound	Spleen	AACTTCGACGTCGTCTTCCTC	ZNF318	ENSG00000171467	hs6	hs6:42000000	0	-20952	9647	-9353	-52141	102987	-38432	-15236	-1548	11147	0			14694	FALSE	0
328	chr9:108597004:-	1	D #06	Rebound	Spleen	AACTTCGACGTCGGCTTCCAC			hs9	hs9:108000000	-29829	-335195	1582	16604	180336	-570295	-62555	250	12311	-313895	-271055			117722	FALSE	0
329	chr2:176121207:+	1	D #11	Rebound	Spleen	AACTGCGTCAACAGCAGCTTC			hs2	hs2:176000000	404	592	-9316	-7	-37672	0	16532	11045	-118509	5992	-129587			8990	FALSE	0.75
330	chr19:38668383:-	396	D #11	Rebound	Spleen	AACTGCGTCAACAGCAGCTTC	ACTN4	ENSG00000130402	hs19	hs19:38000000	0	182	22984	-7417	-112551	-306696	11543	-1128	-169	0	31603			967	FALSE	0.75
331	chr20:12628341:-	1	D #11	Rebound	Spleen	AACTGCGTCAACAGCAGCTTC			hs20	hs20:12000000	-236861	-380258	-10459	-32459	57644	2663681	9281	-2421	-17440	-337058	-759398			-296860	FALSE	0.75
332	chr17:61845340:-	1	D #11	Rebound	Spleen	AACTGCGTCAACAGCAGCTTC	BRIP1	ENSG00000136492	hs17	hs17:60000000	0	-15859	-1460	6940	840	206720	24000	-17244	-4503	-16679	-21859			7827	TRUE	0.75
333	chr14:99345793:+	24	D #11	Rebound	Spleen	AACTGCGTCAACAGCAGCTTC			hs14	hs14:98000000	-13778	-70392	-17193	4407	-517	448546	-5953	-70960	50966	-25393	52986			-25454	FALSE	0.75
334	chr5:168423417:-	29	D #11	Rebound	Spleen	AACTGCGTCAACAGCAGCTTC	WWC1	ENSG00000113645	hs5	hs5:168000000	0	13216	-983	417	602	-106322	-119202	13269	13052	12457	-64922			12939	FALSE	0.75
335	chr7:27132535:-	1	D #11	Rebound	Spleen	AACTGCGTCAACAGCAGCTTC	HOXA3	ENSG00000105997	hs7	hs7:26000000	0	734	39935	-3065	41030	-2604	126055	1034	35906	-17864	289335			1305	FALSE	0.75
336	chr10:35098519:-	1	D #11	Rebound	Spleen	AACTGCGTCAACAGCAGCTTC	CUL2	ENSG00000108094	hs10	hs10:34000000	0	7118	18119	5319	34296	-537500	-127600	7287	7233	6979	26959			7626	FALSE	0.75
337	chr2:213747510:-	1	D #11	Rebound	Spleen	AACTGCGTCAACAGCAGCTTC	SPAG16	ENSG00000144451	hs2	hs2:212000000	0	461709	-19089	21110	-101161	510110	-77909	412853	-181901	459770	426730			-18656	FALSE	0.75
338	chr20:60299645:+	1	D #11	Rebound	Spleen	AACTGCGTCAACAGCAGCTTC	MIR646HG	ENSG00000228340	hs20	hs20:60000000	0	-160244	0	13955	13948	-774085	-8525	-160355	-26046	-33365	-354345			103829	FALSE	0.75
339	chr2:213088871:-	1	D #11	Rebound	Spleen	AACTGCGTCAACAGCAGCTTC	IKZF2	ENSG00000030419	hs2	hs2:212000000	0	-55528	-329	5271	5342	-147848	210651	-15974	6437	-13188	-208988			-62	FALSE	0.75
340	chrX:18391037:+	1	D #11	Rebound	Spleen	AACTGCGTCAACAGCAGCTTC			hsX	hsX:18000000	4957	33162	0	0	19062	6627682	168862	33526	34463	-37177	526842			-13018	FALSE	0.75
341	chr3:103492771:-	1	D #11	Rebound	Spleen	AACTGCGTCAACAGCAGCTTC			hs3	hs3:102000000	-31262	818770	-6283	16371	82129	-1857308	8151	-7221	-72962	-786548	-250488			750806	FALSE	0.75
342	chr19:47023125:+	1	D #11	Rebound	Spleen	AACTGCGTCAACAGCAGCTTC	NPAS1	ENSG00000130751	hs19	hs19:46000000	0	-1724	0	275	-16972	0	298494	12029	12059	-1725	-29785			205	FALSE	0.75
343	chr15:72755954:+	1	D #11	Rebound	Spleen	AACTGCGTCAACAGCAGCTTC	ADPGK	ENSG00000159322	hs15	hs15:72000000	0	25445	-155	7046	-33477	45245	11705	11657	-463	-1694	0			14770	FALSE	0.75
344	chr2:95074809:-	6	D #11	Rebound	Spleen	AACTGCGTCAACAGCAGCTTC	ENSG00000287362	ENSG00000287362	hs2	hs2:94000000	0	0	11210	-1191	88058	116669	-23530	0	0	0	-11250			0	FALSE	0.75
345	chr5:155246347:-	1	D #11	Rebound	Spleen	AACTGCGTCAACAGCAGCTTC			hs5	hs5:154000000	47095	232147	-14253	-14453	-101523	208367	122047	218651	-34038	296227	276927			268591	FALSE	0.75
346	chr3:19132681:-	1	D #11	Rebound	Spleen	AACTGCGTCAACAGCAGCTTC			hs3	hs3:18000000	-15829	-13518	2681	-15319	-123664	1233661	31341	-13939	142950	-13478	663461			-13968	FALSE	0.75
347	chr16:71230547:+	11	D #11	Rebound	Spleen	AACTGCGTCAACAGCAGCTTC	HYDIN	ENSG00000157423	hs16	hs16:70000000	0	0	-11547	-13347	85671	-80107	-707	57905	50214	56392	54492			42110	FALSE	0.75
348	chr10:49134992:+	2	D #11	Rebound	Spleen	AACTGCGTCAACAGCAGCTTC	FAM170B-AS1	ENSG00000234736	hs10	hs10:48000000	0	-18991	0	-792	125881	257327	-8412	49543	15357	41887	322327			4878	FALSE	0.75
349	chr1:247765472:-	1	D #11	Rebound	Spleen	AACTGCGTCAACAGCAGCTTC			hs1	hs1:246000000	4217	-91127	-56928	-68128	-59939	654992	11412	30250	94209	-141107	315432			-91663	FALSE	0.75
350	chr1:160698517:-	1	D #11	Rebound	Spleen	AACTGCGTCAACAGCAGCTTC	CD48	ENSG00000117091	hs1	hs1:160000000	0	-5682	11317	0	203578	617317	28917	-3441	0	0	337			-7412	FALSE	0.75
351	chr18:42562308:-	1	D #11	Rebound	Spleen	AACTGCGTCAACAGCAGCTTC	LINC00907	ENSG00000267586	hs18	hs18:42000000	0	-553091	9507	-33292	-33967	618708	-17391	-51574	223832	447528	479168			332549	FALSE	0.75
352	chr4:80452832:-	1	D #11	Rebound	Spleen	AACTGCGTCAACAGCAGCTTC	CFAP299	ENSG00000197826	hs4	hs4:80000000	0	116031	-1116	-7168	18123	91032	10352	-9459	-9274	-9007	10932			29501	FALSE	0.75
353	chr2:122726698:-	2	D #11	Rebound	Spleen	AACTGCGTCAACAGCAGCTTC	ENSG00000286481	ENSG00000286481	hs2	hs2:122000000	0	-346701	-7303	5298	275286	1585238	12958	-47507	143532	750838	958198			750973	FALSE	0.75
354	chr14:61323939:+	1	D #11	Rebound	Spleen	AACTGCGTCAACAGCAGCTTC	PRKCH	ENSG00000027075	hs14	hs14:60000000	0	0	-4339	-2539	-126825	-135879	-10719	0	0	1260	800			-600	FALSE	0.75
355	chr21:10325836:+	1	D #11	Rebound	Spleen	AACTGCGTCAACAGCAGCTTC			hs21	hs21:10000000	2575	1964	-213636	0	-188805	183003	623	0	0	0	0			0	FALSE	0.75
356	chr14:82431348:-	4	D #11	Rebound	Spleen	AACTGCGTCAACAGCAGCTTC			hs14	hs14:82000000	1192	-210652	-252	-16252	-190755	1163988	-3691	65527	-4855	895188	-260931			859550	FALSE	0.75
357	chr11:76699025:-	59	D #11	Rebound	Spleen	AACTGCGTCAACAGCAGCTTC	GUCY2EP	ENSG00000204529	hs11	hs11:76000000	0	25824	0	25	283641	49565	-77694	25686	25755	25185	148845			12109	FALSE	0.75
358	chr7:48610598:-	1	D #11	Rebound	Spleen	AACTGCGTCAACAGCAGCTTC	ABCA13	ENSG00000179869	hs7	hs7:48000000	0	155198	-401	-7202	81584	-1424261	6018	19850	-25256	499778	146838			229322	FALSE	0.75
359	chr11:67947669:-	1	D #11	Rebound	Spleen	AACTGCGTCAACAGCAGCTTC	ENSG00000290995	ENSG00000290995	hs11	hs11:66000000	0	-7130	3269	3669	-17150	-5870	-16470	-7331	16541	-8230	-86350			-8055	FALSE	0.75
360	chr19:53132153:+	2	D #11	Rebound	Spleen	AACTGCGTCAACAGCAGCTTC	ZNF415	ENSG00000170954	hs19	hs19:52000000	0	0	-1953	-22753	28949	746926	1626	0	368	25126	8966			603	FALSE	0.75
361	chr12:116385905:-	1	D #11	Rebound	Spleen	AACTGCGTCAACAGCAGCTTC	ENSG00000258346	ENSG00000258346	hs12	hs12:116000000	0	25704	-1294	0	-560	-493454	-12254	25876	25921	23825	246805			-24580	FALSE	0.75
362	chr12:131432990:-	1	D #11	Rebound	Spleen	AACTGCGTCAACAGCAGCTTC			hs12	hs12:130000000	-3457	60989	190	-4010	-5902	714730	-3489	133315	-29442	-40309	-280189			-7615	FALSE	0.75
363	chr17:3265424:-	2	D #11	Rebound	Spleen	AACTGCGTCAACAGCAGCTTC			hs17	hs17:2000000	-187	26223	-4176	18024	-52981	-173355	-5995	42401	42510	42064	236464			-120536	FALSE	0.75
364	chr11:95543618:+	1	D #11	Rebound	Spleen	AACTGCGTCAACAGCAGCTTC			hs11	hs11:94000000	27422	156781	582	1382	-299	-771478	24921	81741	293	2641	227501			675	FALSE	0.75
365	chr4:3568640:+	1	D #11	Rebound	Spleen	AACTGCGTCAACAGCAGCTTC			hs4	hs4:2000000	8229	-35040	-1864	-1640	-53482	309559	-31280	-35673	-36186	-35300	-43600			-35621	FALSE	0.75
366	chr7:139649416:-	6	D #11	Rebound	Spleen	AACTGCGTCAACAGCAGCTTC	HIPK2	ENSG00000064393	hs7	hs7:138000000	0	-73983	10817	816	28164	166456	88956	12634	-55	0	17356			32	FALSE	0.75
367	chr2:211406101:-	1	D #11	Rebound	Spleen	AACTGCGTCAACAGCAGCTTC	ERBB4	ENSG00000178568	hs2	hs2:210000000	0	-718299	-1099	18901	27225	-1129438	94701	-205289	132591	902521	933781			38065	TRUE	0.75
368	chr5:26607888:+	1	D #11	Rebound	Spleen	AACTGCGTCAACAGCAGCTTC			hs5	hs5:26000000	61458	429512	-34888	58512	-5790	5048211	5931	-82780	-827368	-1418348	3463191			-758197	FALSE	0.75
369	chr12:120584330:-	1	D #11	Rebound	Spleen	AACTGCGTCAACAGCAGCTTC			hs12	hs12:120000000	2928	0	-4663	0	4746	-56909	-170909	272	1856	0	4330			-223	FALSE	0.75
370	chrX:107965134:-	1	D #11	Rebound	Spleen	AACTGCGTCAACAGCAGCTTC			hsX	hsX:106000000	-8944	27934	-5266	-4866	70733	-1088945	-3085	-53584	-20676	-51645	37074			-14439	FALSE	0.75
371	chr11:30472447:-	5	D #11	Rebound	Spleen	AACTGCGTCAACAGCAGCTTC	MPPED2	ENSG00000066382	hs11	hs11:30000000	0	-110552	4847	24047	-49270	-787492	160887	-10262	39893	125787	32187			-113794	FALSE	0.75
372	chr9:124794087:+	1	D #11	Rebound	Spleen	AACTGCGTCAACAGCAGCTTC	OLFML2A	ENSG00000185585	hs9	hs9:124000000	0	6512	-87	-687	103370	-16867	-148327	-21865	-22345	-16987	62972			-16583	FALSE	0.75
373	chr12:110523361:-	1	D #11	Rebound	Spleen	AACTGCGTCAACAGCAGCTTC	RAD9B	ENSG00000151164	hs12	hs12:110000000	0	20360	-8240	-4439	38401	-511558	-45358	20573	-8355	20301	-7778			1652	FALSE	0.75
374	chr3:69122087:+	1	D #11	Rebound	Spleen	AACTGCGTCAACAGCAGCTTC	LMOD3	ENSG00000163380	hs3	hs3:68000000	0	0	-2687	-287	21478	-190047	214872	-17284	-12487	-527	-15327			-872	FALSE	0.75
375	chr17:82282778:-	9	D #11	Rebound	Spleen	AACTGCGTCAACAGCAGCTTC			hs17	hs17:82000000	3133	8177	22178	1178	-27082	-76621	-398361	8574	-6414	0	10338			314	FALSE	0.75
376	chr3:96161096:+	1	D #11	Rebound	Spleen	AACTGCGTCAACAGCAGCTTC			hs3	hs3:96000000	83636	188304	31704	2904	21696	650403	-10556	13211	-20414	651563	-1654516			-237283	FALSE	0.75
377	chr3:64757866:+	1	D #11	Rebound	Spleen	AACTGCGTCAACAGCAGCTTC	ADAMTS9-AS2	ENSG00000241684	hs3	hs3:64000000	0	-68465	-1065	6134	-39078	-214306	-44486	-142690	17406	-726346	-736926			-57117	FALSE	0.75
378	chr20:58209836:+	5	D #11	Rebound	Spleen	AACTGCGTCAACAGCAGCTTC			hs20	hs20:58000000	6290	18164	3341	0	-16912	16243	-100056	26753	0	19023	29723			21	FALSE	0.75
379	chr4:154042394:-	1	D #11	Rebound	Spleen	AACTGCGTCAACAGCAGCTTC	ENSG00000280241	ENSG00000280241	hs4	hs4:154000000	0	249193	11394	-7406	-7501	109894	-11245	249988	526	91054	404354			-30839	FALSE	0.75
380	chr19:31353292:-	1	D #11	Rebound	Spleen	AACTGCGTCAACAGCAGCTTC	TSHZ3-AS1	ENSG00000267662	hs19	hs19:30000000	0	891	-2907	-508	-2054	592	-81727	1612	11061	0	-994067			2159	FALSE	0.75
381	chr11:30472437:+	1	D #11	Rebound	Spleen	AACTGCGTCAACAGCAGCTTC	MPPED2	ENSG00000066382	hs11	hs11:30000000	0	110562	-4837	-24037	49280	787502	-160877	10272	-39883	-125777	-32177			113804	FALSE	0.75
382	chr8:73628583:+	1	D #11	Rebound	Spleen	AACTGCGTCAACAGCAGCTTC	STAU2	ENSG00000040341	hs8	hs8:72000000	0	116017	165	-1383	23121	716456	9096	116840	-15127	115776	-12023			36967	FALSE	0.75
383	chr11:123525202:-	1	D #11	Rebound	Spleen	AACTGCGTCAACAGCAGCTTC	GRAMD1B	ENSG00000023171	hs11	hs11:122000000	0	0	2203	-5598	-76009	-126077	-135017	-51495	5135	-35677	-199777			7177	FALSE	0.75
384	chr2:9184510:-	1	D #11	Rebound	Spleen	AACTGCGTCAACAGCAGCTTC			hs2	hs2:8000000	-22255	-20889	-2690	7910	23409	-892449	50430	-86879	-37748	41090	-221349			-7194	FALSE	0.75
385	chr12:47832602:-	1	D #11	Rebound	Spleen	AACTGCGTCAACAGCAGCTTC	HDAC7	ENSG00000061273	hs12	hs12:46000000	0	-397	-6798	-4598	-10574	-166897	187842	-142	0	0	27742			0	FALSE	0.75
386	chr17:28897887:-	1	D #11	Rebound	Spleen	AACTGCGTCAACAGCAGCTTC	DHRS13	ENSG00000167536	hs17	hs17:28000000	0	0	-8885	1887	17105	-108292	-30252	0	0	0	6467			0	FALSE	0.75
387	chr12:107542642:+	1	D #11	Rebound	Spleen	AACTGCGTCAACAGCAGCTTC	ABTB3	ENSG00000151136	hs12	hs12:106000000	0	141957	-2763	1158	-18048	293057	-9602	-8024	4709	-26302	72297			-26593	FALSE	0.75
388	chr3:69115531:-	1	D #11	Rebound	Spleen	AACTGCGTCAACAGCAGCTTC	LMOD3	ENSG00000163380	hs3	hs3:68000000	0	-5069	1131	3931	-28034	183491	-221428	10728	5931	-5588	8771			-273	FALSE	0.75
389	chr5:69104672:-	1	D #11	Rebound	Spleen	AACTGCGTCAACAGCAGCTTC	SLC30A5	ENSG00000145740	hs5	hs5:68000000	0	8471	272	10672	56139	565092	128032	9455	-271	5132	-67			862	FALSE	0.75
390	chr2:2938882:-	3	D #11	Rebound	Spleen	AACTGCGTCAACAGCAGCTTC	LINC01250	ENSG00000234423	hs2	hs2:2000000	0	-63117	-21718	13282	-92007	1076722	-43237	252216	-130841	248602	-253217			12200	FALSE	0.75
391	chr5:93125494:-	1	D #11	Rebound	Spleen	AACTGCGTCAACAGCAGCTTC			hs5	hs5:92000000	33726	297694	-1305	-1906	85198	-441285	-12945	-12177	144102	-444005	-610925			46833	FALSE	0.75
392	chr15:80184319:-	1	D #11	Rebound	Spleen	AACTGCGTCAACAGCAGCTTC	FAH	ENSG00000103876	hs15	hs15:80000000	0	23518	519	0	-7895	-65820	30919	30434	30484	22899	46559			10659	FALSE	0.75
393	chr13:26180290:-	1	D #11	Rebound	Spleen	AACTGCGTCAACAGCAGCTTC	RNF6	ENSG00000127870	hs13	hs13:26000000	0	-39909	-2910	-3110	-65837	104810	-14869	-5403	-5329	-3949	-20249			-4502	FALSE	0.75
394	chr22:19672181:-	2	D #11	Rebound	Spleen	AACTGCGTCAACAGCAGCTTC			hs22	hs22:18000000	4626	-41218	-2019	-2619	9795	-93978	22541	-46150	63652	42121	196561			41905	FALSE	0.75
395	chr13:109803498:-	1	D #11	Rebound	Spleen	AACTGCGTCAACAGCAGCTTC	ENSG00000275741	ENSG00000275741	hs13	hs13:108000000	0	14697	0	8898	57485	-614341	139358	15907	14240	8198	46338			10770	FALSE	0.75
396	chr9:16969340:+	1	D #11	Rebound	Spleen	AACTGCGTCAACAGCAGCTTC	ENSG00000237153	ENSG00000237153	hs9	hs9:16000000	0	48459	-4141	-9940	94263	-1871880	21799	226278	111296	-1415180	-1459740			165451	FALSE	0.75
397	chr3:38744037:-	1	D #11	Rebound	Spleen	AACTGCGTCAACAGCAGCTTC	SCN10A	ENSG00000185313	hs3	hs3:38000000	0	93836	637	4637	-38122	94577	-22622	92671	-17867	92597	218677			-84662	FALSE	0.75
398	chr6:126212871:-	1	D #11	Rebound	Spleen	AACTGCGTCAACAGCAGCTTC			hs6	hs6:126000000	9054	-124728	-4529	28071	89260	458031	-26528	-126692	13085	-87388	152611			31937	FALSE	0.75
399	chr3:15011132:-	1	D #11	Rebound	Spleen	AACTGCGTCAACAGCAGCTTC	NR2C2	ENSG00000177463	hs3	hs3:14000000	0	-52067	0	21932	153295	-174647	42632	51090	0	22412	0			-79	FALSE	0.75
400	chr15:77709704:-	1	D #11	Rebound	Spleen	AACTGCGTCAACAGCAGCTTC	LINGO1	ENSG00000169783	hs15	hs15:76000000	0	74503	-96	0	6788	74224	310664	9828	166081	75064	227324			62968	FALSE	0.75
401	chr4:40515934:+	1	D #11	Rebound	Spleen	AACTGCGTCAACAGCAGCTTC	RBM47	ENSG00000163694	hs4	hs4:40000000	0	0	-4534	-7534	15234	234165	-108454	34984	-31140	-12094	-220694			-74	FALSE	0.75
402	chr5:155246508:-	10	D #11	Rebound	Spleen	AACTGCGTCAACAGCAGCTTC			hs5	hs5:154000000	47256	232308	-14092	-14292	-101362	208528	122208	218812	-33877	296388	277088			268752	FALSE	0.75
403	chr10:68513589:+	1	D #11	Rebound	Spleen	AACTGCGTCAACAGCAGCTTC	SLC25A16	ENSG00000122912	hs10	hs10:68000000	0	12210	2531	5411	37014	-280829	-196289	13060	12937	12510	3450			13573	FALSE	0.75
404	chr14:100785135:-	1	D #11	Rebound	Spleen	AACTGCGTCAACAGCAGCTTC	MEG3	ENSG00000214548	hs14	hs14:100000000	0	-39264	-466	6535	33478	185635	182595	144584	-9179	-63984	257595			29215	FALSE	0.75
405	chr16:1245145:-	1	D #11	Rebound	Spleen	AACTGCGTCAACAGCAGCTTC			hs16	hs16:0	2591	-54054	1545	345	-23636	219285	302245	-63203	6798	-4474	-69634			-4349	FALSE	0.75
406	chr21:13831854:-	1	D #11	Rebound	Spleen	AACTGCGTCAACAGCAGCTTC			hs21	hs21:12000000	4227	107254	11254	5654	6070	-168865	100894	-146919	-195071	-194545	-540485			-148209	FALSE	0.75
407	chr5:180852411:+	1	D #11	Rebound	Spleen	AACTGCGTCAACAGCAGCTTC	ZFP62	ENSG00000196670	hs5	hs5:180000000	0	7188	189	-3211	-70066	56488	-1411	7888	-447	7028	-111			8137	FALSE	0.75
408	chr14:64216368:-	1	D #11	Rebound	Spleen	AACTGCGTCAACAGCAGCTTC	ESR2	ENSG00000140009	hs14	hs14:64000000	0	768	-632	-3632	0	-486391	173308	-77399	9003	18668	0			-2176	FALSE	0.75
409	chr20:51624353:+	1	D #11	Rebound	Spleen	AACTGCGTCAACAGCAGCTTC	ATP9A	ENSG00000054793	hs20	hs20:50000000	0	-58952	0	0	-6509	-60913	-356493	-29005	6643	6046	-85513			0	FALSE	0.75
410	chr6:141886068:-	1	D #11	Rebound	Spleen	AACTGCGTCAACAGCAGCTTC			hs6	hs6:140000000	-172262	-202731	36468	-84132	-93952	317588	-2971	32694	37077	36368	-280231			37068	FALSE	0.75
411	chr1:3904911:-	1	D #11	Rebound	Spleen	AACTGCGTCAACAGCAGCTTC	LINC01134	ENSG00000236423	hs1	hs1:2000000	0	2710	-490	0	-8364	-290288	6531	1527	247	231	8831			3358	FALSE	0.75
412	chr19:7697589:+	1	D #11	Rebound	Spleen	AACTGCGTCAACAGCAGCTTC	FCER2	ENSG00000104921	hs19	hs19:6000000	0	1010	-1989	-8589	-82134	29930	58930	8279	2222	6170	-72949			1743	FALSE	0.75
413	chr2:32618037:+	6	D #11	Rebound	Spleen	AACTGCGTCAACAGCAGCTTC	BIRC6	ENSG00000115760	hs2	hs2:32000000	0	8763	-3437	9363	29109	-1037457	-51857	9080	-2653	10842	0			9462	TRUE	0.75
414	chr14:90521072:-	1	D #11	Rebound	Spleen	AACTGCGTCAACAGCAGCTTC			hs14	hs14:90000000	-3492	66471	1673	-928	25340	-1423887	44572	-4391	-4367	-4467	113872			-4363	FALSE	0.75
415	chr3:138535659:+	1	D #11	Rebound	Spleen	AACTGCGTCAACAGCAGCTTC	CEP70	ENSG00000114107	hs3	hs3:138000000	0	57140	-22260	6741	31772	400780	4080	11453	11545	41660	8940			-21870	FALSE	0.75
416	chr18:14447644:-	1	D #11	Rebound	Spleen	AACTGCGTCAACAGCAGCTTC			hs18	hs18:14000000	-2572	-2355	-14956	-356	-190413	600124	24244	-3123	-158641	15304	687024			-2596	FALSE	0.75
417	chr1:23768530:+	1	D #11	Rebound	Spleen	AACTGCGTCAACAGCAGCTTC	ELOA-AS1	ENSG00000236810	hs1	hs1:22000000	0	8669	3452	2870	-2385	68049	79969	9108	-3605	3569	-3370			3640	FALSE	0.75
418	chr3:71684663:+	1	D #11	Rebound	Spleen	AACTGCGTCAACAGCAGCTTC	EIF4E3	ENSG00000163412	hs3	hs3:70000000	0	38336	2938	-2863	-42775	98276	57436	17707	-1417	16296	-1203			4593	FALSE	0.75
419	chr2:31323344:+	1	D #11	Rebound	Spleen	AACTGCGTCAACAGCAGCTTC			hs2	hs2:30000000	10977	-87143	4256	-3144	37324	-185824	95755	849	214	0	553815			925	FALSE	0.75
420	chr4:103421724:+	1	D #11	Rebound	Spleen	AACTGCGTCAACAGCAGCTTC	LINC02428	ENSG00000248740	hs4	hs4:102000000	0	133076	1876	-6324	21646	-1627584	-31904	89253	8945	-223504	-330464			76389	FALSE	0.75
421	chr4:148467884:+	1	D #11	Rebound	Spleen	AACTGCGTCAACAGCAGCTTC	ENSG00000287292	ENSG00000287292	hs4	hs4:148000000	0	-19883	-19284	-29484	-52037	-1688784	4975	-21478	-19766	-19764	-31384			-24865	FALSE	0.75
422	chr4:16926234:-	1	D #11	Rebound	Spleen	AACTGCGTCAACAGCAGCTTC			hs4	hs4:16000000	27556	27033	-4966	8834	11697	-852825	-212505	32763	32673	31254	-556425			9178	FALSE	0.75
423	chr14_GL000225v1_random:32146:-	1	D #11	Rebound	Spleen	AACTGCGTCAACAGCAGCTTC			hs14_GL000225v1_random		-151106	-1	-1	-1	-1	-1	0	0	-1487	6	24486			-1	FALSE	0.75
424	chr5:165582412:+	1	D #11	Rebound	Spleen	AACTGCGTCAACAGCAGCTTC	ENSG00000253693	ENSG00000253693	hs5	hs5:164000000	0	-1284011	-7812	34188	-56783	-2014732	-16632	229137	237297	-2015432	1629087			-1665739	FALSE	0.75
425	chr14:78237831:-	2	D #11	Rebound	Spleen	AACTGCGTCAACAGCAGCTTC	NRXN3	ENSG00000021645	hs14	hs14:78000000	0	63431	9717	5431	73232	2097091	12511	-98781	31855	436431	417871			-16190	FALSE	0.75
426	chr11:118437604:+	5	D #11	Rebound	Spleen	AACTGCGTCAACAGCAGCTTC	ENSG00000285827	ENSG00000285827	hs11	hs11:118000000	0	0	8596	-2804	31280	-282264	-350304	0	0	1095	2075			-699	FALSE	0.75
427	chr1:198113794:+	2	D #11	Rebound	Spleen	AACTGCGTCAACAGCAGCTTC			hs1	hs1:198000000	43200	42005	0	2806	-6060	-175214	-62494	-27249	2570	-10134	97805			7230	FALSE	0.75
428	chr2:212536410:-	1	D #11	Rebound	Spleen	AACTGCGTCAACAGCAGCTTC	ERBB4	ENSG00000178568	hs2	hs2:212000000	0	0	2410	3410	15748	0	54750	-205827	-24221	-421609	-761449			30494	TRUE	0.75
429	chr8:27409644:-	1	D #11	Rebound	Spleen	AACTGCGTCAACAGCAGCTTC	PTK2B	ENSG00000120899	hs8	hs8:26000000	0	18443	0	-3756	-30726	-269675	35704	-3498	0	0	484			-3831	FALSE	0.75
430	chr15:98541923:+	1	D #11	Rebound	Spleen	AACTGCGTCAACAGCAGCTTC	FAM169B	ENSG00000283597	hs15	hs15:98000000	0	5276	2677	-3923	-13161	-70763	-41723	6077	57928	5336	165796			5826	FALSE	0.75
431	chr6:41573295:+	9	D #11	Rebound	Spleen	AACTGCGTCAACAGCAGCTTC	FOXP4	ENSG00000137166	hs6	hs6:40000000	0	-23894	0	14105	-17096	-103015	-177855	-11862	-11756	-11195	215704			-1652	FALSE	0.75
432	chr11:62581004:-	1	D #11	Rebound	Spleen	AACTGCGTCAACAGCAGCTTC	ENSG00000255508	ENSG00000255508	hs11	hs11:62000000	0	5003	-6397	-7996	-28850	-340535	327644	5876	5769	8084	0			6361	FALSE	0.75
433	chr16:62526679:-	3	D #11	Rebound	Spleen	AACTGCGTCAACAGCAGCTTC			hs16	hs16:62000000	-69693	489678	1079	-18521	117528	-4421280	4079	-105364	-53379	-465980	-466060			-3448458	FALSE	0.75
434	chr10:14688762:+	1	D #11	Rebound	Spleen	AACTGCGTCAACAGCAGCTTC	FAM107B	ENSG00000065809	hs10	hs10:14000000	0	-28761	0	238	-11141	-507142	-22062	-26818	-23029	-19362	-86342			3776	FALSE	0.75
435	chr10:29127855:+	1	D #11	Rebound	Spleen	AACTGCGTCAACAGCAGCTTC			hs10	hs10:28000000	161206	-251654	0	0	2175	-444975	-9815	281045	51568	280764	292864			-143075	FALSE	0.75
436	chr1:199525936:+	1	D #11	Rebound	Spleen	AACTGCGTCAACAGCAGCTTC			hs1	hs1:198000000	-132629	511664	3463	-8736	-62003	132643	10783	10777	203885	-298396	-645776			20409	FALSE	0.75
437	chr4:190178882:-	4	D #11	Rebound	Spleen	AACTGCGTCAACAGCAGCTTC	DUX4	ENSG00000260596	hs4	hs4:190000000	0	89681	-11718	4482	-16826	-6117	402	0	0	482	482			-152	FALSE	0.75
438	chr16:65133149:+	2	D #11	Rebound	Spleen	AACTGCGTCAACAGCAGCTTC			hs16	hs16:64000000	-7037	-7948	-6550	-5349	69377	1814810	-89789	164714	-45916	1273730	1277790			841988	FALSE	0.75
439	chr17:11332358:-	1	D #11	Rebound	Spleen	AACTGCGTCAACAGCAGCTTC	SHISA6	ENSG00000188803	hs17	hs17:10000000	0	90558	0	34558	-174336	1684618	-41401	-379095	276591	586958	613438			486805	FALSE	0.75
440	chr2:126783479:+	1	D #11	Rebound	Spleen	AACTGCGTCAACAGCAGCTTC			hs2	hs2:126000000	-80537	-101678	-7479	2721	-33533	434380	-57499	-5862	-5872	-18959	-85779			-5801	FALSE	0.75
441	chr10:508214:+	11	D #11	Rebound	Spleen	AACTGCGTCAACAGCAGCTTC	DIP2C	ENSG00000151240	hs10	hs10:0	0	-22213	1786	786	-631	-473874	-34474	-22428	-21497	2485	-89294			2857	FALSE	0.75
442	chrY:13697151:-	1	D #11	Rebound	Spleen	AACTGCGTCAACAGCAGCTTC			hsY	hsY:12000000	-6748	2396551	-52649	-32249	-83929	-1	-1	-1	-1	-1	-1			-6173	FALSE	0.75
443	chr19:32472204:+	1	D #11	Rebound	Spleen	AACTGCGTCAACAGCAGCTTC	DPY19L3	ENSG00000178904	hs19	hs19:32000000	0	-64403	-604	-7204	-21492	-245544	34395	-46111	-12964	45555	-32164			-13133	FALSE	0.75
444	chr1:147899459:-	1	D #11	Rebound	Spleen	AACTGCGTCAACAGCAGCTTC			hs1	hs1:146000000	-3336	-28140	1460	5659	58201	-113200	19399	-24985	-28019	-5080	-34340			8836	FALSE	0.75
445	chr2:88274032:-	1	D #11	Rebound	Spleen	AACTGCGTCAACAGCAGCTTC			hs2	hs2:88000000	87396	102631	3632	21032	-33855	71992	124852	73344	92340	72772	219952			8102	FALSE	0.75
446	chr15:45689929:-	1	D #11	Rebound	Spleen	AACTGCGTCAACAGCAGCTTC	SQOR	ENSG00000137767	hs15	hs15:44000000	0	-14070	-12271	-13871	-104803	309929	62389	-14065	4796	-15950	0			0	FALSE	0.75
447	chr2:6327461:-	1	D #11	Rebound	Spleen	AACTGCGTCAACAGCAGCTTC	ENSG00000234275	ENSG00000234275	hs2	hs2:6000000	0	-312738	1192	8661	-25468	631441	-1038	-64991	-6180	-453438	-520378			-414022	FALSE	0.75
448	chr5:145125034:+	1	D #11	Rebound	Spleen	AACTGCGTCAACAGCAGCTTC	ENSG00000251031	ENSG00000251031	hs5	hs5:144000000	0	708365	8166	-21634	222042	-874394	-1854	85389	-19108	-932034	-956274			-67850	FALSE	0.75
449	chr2:240182500:-	1	D #11	Rebound	Spleen	AACTGCGTCAACAGCAGCTTC			hs2	hs2:240000000	-2216	45099	1700	1100	-34922	84300	-46519	45161	-12674	44840	48820			-22827	FALSE	0.75
450	chr17:29067655:-	1	D #11	Rebound	Spleen	AACTGCGTCAACAGCAGCTTC			hs17	hs17:28000000	-3467	24054	655	14055	151022	33975	139235	-70526	-922	-63284	-16024			-44085	FALSE	0.75
451	chr7:71116911:+	1	D #11	Rebound	Spleen	AACTGCGTCAACAGCAGCTTC			hs7	hs7:70000000	15233	13888	-3711	-26311	134710	2533428	-42471	-61336	-271439	-286831	1457668			-287355	FALSE	0.75
452	chr1:989272:-	4	D #11	Rebound	Spleen	AACTGCGTCAACAGCAGCTTC			hs1	hs1:0	-6694	6672	4643	3672	-120245	-14587	90892	-10137	-11181	-11767	32652			4822	FALSE	0.75
453	chr2:193963675:+	1	D #11	Rebound	Spleen	AACTGCGTCAACAGCAGCTTC			hs2	hs2:192000000	64244	-791875	1524	0	0	-1766055	14244	26190	58418	1208064	1708044			-72067	FALSE	0.75
454	chr20:47275724:+	1	D #11	Rebound	Spleen	AACTGCGTCAACAGCAGCTTC	ZMYND8	ENSG00000101040	hs20	hs20:46000000	0	39275	-5924	276	-4032	618675	-134144	74079	0	-384	0			-850	FALSE	0.75
455	chr11:119132526:-	1	D #11	Rebound	Spleen	AACTGCGTCAACAGCAGCTTC	HINFP	ENSG00000172273	hs11	hs11:118000000	0	9125	1526	-1474	-1903	-13893	-264973	9860	-51	5226	0			-1939	FALSE	0.75
456	chr21:35326453:-	1	D #11	Rebound	Spleen	AACTGCGTCAACAGCAGCTTC	RUNX1	ENSG00000159216	hs21	hs21:34000000	0	-148546	0	-10147	-13826	654233	37913	-16196	-9167	-9506	38433			9152	TRUE	0.75
457	chr8:62833042:+	1	D #11	Rebound	Spleen	AACTGCGTCAACAGCAGCTTC	NKAIN3	ENSG00000185942	hs8	hs8:62000000	0	30958	-45842	-66442	68811	120037	17417	154473	-107294	204877	336997			205496	FALSE	0.75
458	chr17:26885518:-	3	D #11	Rebound	Spleen	AACTGCGTCAACAGCAGCTTC			hs17	hs17:26000000	-96176	-201881	92685	56518	56703	-74521	5178	-223	-225	-41	5718			0	FALSE	0.75
459	chr1:168708244:-	1	D #11	Rebound	Spleen	AACTGCGTCAACAGCAGCTTC	DPT	ENSG00000143196	hs1	hs1:168000000	0	-18956	-157	-1956	20162	-10835	-144715	128911	66223	-125175	359024			-1749	FALSE	0.75
460	chrX:79749916:-	2	D #11	Rebound	Spleen	AACTGCGTCAACAGCAGCTTC			hsX	hsX:78000000	-264837	-271683	-20684	-100084	299371	3148936	5396	225154	42879	339576	516856			382192	FALSE	0.75
461	chrX:74464054:-	1	D #11	Rebound	Spleen	AACTGCGTCAACAGCAGCTTC	SLC16A2	ENSG00000147100	hsX	hsX:74000000	0	40253	-1546	-1346	26183	-1404785	-11045	42803	12316	111794	-125445			12420	FALSE	0.75
462	chr2:148304048:-	1	D #11	Rebound	Spleen	AACTGCGTCAACAGCAGCTTC	MBD5	ENSG00000204406	hs2	hs2:148000000	0	279847	0	9848	102218	-734891	-13531	-204961	-34991	193128	-38731			102384	FALSE	0.75
463	chr10:93061658:-	1	D #11	Rebound	Spleen	AACTGCGTCAACAGCAGCTTC	CYP26C1	ENSG00000187553	hs10	hs10:92000000	0	-541	-6142	-342	1063	-18221	-64801	159328	-53760	0	46958			-990	FALSE	0.75
464	chr2:16544284:-	1	D #11	Rebound	Spleen	AACTGCGTCAACAGCAGCTTC	ENSG00000279663	ENSG00000279663	hs2	hs2:16000000	0	-117915	6484	-8516	-1915	604424	-137615	-64334	-64434	-64815	902504			-64356	FALSE	0.75
465	chr1:101113207:+	1	D #11	Rebound	Spleen	AACTGCGTCAACAGCAGCTTC			hs1	hs1:100000000	19946	-85806	-7	-7007	-52820	279252	672	-1143	-149	-127	-74847			-827	FALSE	0.75
466	chr12:65844819:-	1	D #11	Rebound	Spleen	AACTGCGTCAACAGCAGCTTC	HMGA2	ENSG00000149948	hs12	hs12:64000000	0	14418	-181	-981	5414	15159	33599	19987	-73480	-72440	-276020			87308	TRUE	0.75
467	chr9:119669549:+	1	D #11	Rebound	Spleen	AACTGCGTCAACAGCAGCTTC			hs9	hs9:118000000	-145424	-299548	-1349	-1949	-29638	2027470	-61809	-40221	-594909	724570	718850			67232	FALSE	0.75
468	chr11:20610489:-	1	D #11	Rebound	Spleen	AACTGCGTCAACAGCAGCTTC	SLC6A5	ENSG00000165970	hs11	hs11:20000000	0	-58510	-6311	0	10362	-1550	32949	157595	29910	132329	102989			52	FALSE	0.75
469	chr7:106476629:+	1	D #11	Rebound	Spleen	AACTGCGTCAACAGCAGCTTC	ENSG00000243797	ENSG00000243797	hs7	hs7:106000000	0	-49828	-3429	-29	16616	568910	-17709	-49864	3505	-50269	-192749			3412	FALSE	0.75
470	chr20:46758203:+	2	D #11	Rebound	Spleen	AACTGCGTCAACAGCAGCTTC			hs20	hs20:46000000	-21856	-47402	0	0	9001	-243603	-87543	61104	-67909	36	-71103			-9928	FALSE	0.75
471	chr1:41328763:+	4	D #11	Rebound	Spleen	AACTGCGTCAACAGCAGCTTC	ENSG00000287400	ENSG00000287400	hs1	hs1:40000000	0	31836	1637	2037	4476	38636	10036	31794	-85938	31556	-107523			4594	FALSE	0.75
472	chr10:72353614:-	1	D #11	Rebound	Spleen	AACTGCGTCAACAGCAGCTTC	DNAJB12	ENSG00000148719	hs10	hs10:72000000	0	0	1814	-10186	-41900	1239194	-84465	0	0	0	2474			-727	FALSE	0.75
473	chr2:119121652:-	5	D #11	Rebound	Spleen	AACTGCGTCAACAGCAGCTTC			hs2	hs2:118000000	-34591	-36748	-4548	-4748	9592	265432	88112	-217182	-9299	-216547	-247547			-52710	FALSE	0.75
474	chr2:161647157:+	1	D #11	Rebound	Spleen	AACTGCGTCAACAGCAGCTTC	SLC4A10	ENSG00000144290	hs2	hs2:160000000	0	-20757	-45957	40443	33913	-20177	-55717	-22209	-29349	-53197	-144177			-21493	FALSE	0.75
475	chr8:46378800:+	1	D #11	Rebound	Spleen	AACTGCGTCAACAGCAGCTTC			hs8	hs8:46000000	170289	238799	-143800	0	-121520	810399	-7400	-9384	293612	595579	833419			504276	FALSE	0.75
476	chr10:14576565:+	1	D #11	Rebound	Spleen	AACTGCGTCAACAGCAGCTTC	FAM107B	ENSG00000065809	hs10	hs10:14000000	0	1834	17835	-12165	100758	-394945	-61285	565	0	0	0			-4023	FALSE	0.75
477	chr2:83277518:+	1	D #11	Rebound	Spleen	AACTGCGTCAACAGCAGCTTC			hs2	hs2:82000000	-58413	1179681	5082	-43718	6669	1073781	-16738	-40726	76201	755901	1144921			65283	FALSE	0.75
478	chr5:165265046:+	1	D #11	Rebound	Spleen	AACTGCGTCAACAGCAGCTTC			hs5	hs5:164000000	-23290	-966645	-5846	-12646	56975	-1697366	-142706	-142669	-54641	-1698066	-1742186			-1348373	FALSE	0.75
479	chr15:56837852:-	1	D #11	Rebound	Spleen	AACTGCGTCAACAGCAGCTTC	ENSG00000285253	ENSG00000285253	hs15	hs15:56000000	0	-48147	0	15452	-31735	-536587	27532	-48549	1621	-47827	-88187			15836	FALSE	0.75
480	chrX:127974783:-	1	D #11	Rebound	Spleen	AACTGCGTCAACAGCAGCTTC			hsX	hsX:126000000	-52539	1421583	28783	-46017	-131887	-2483836	-162576	359838	-187052	-1546856	-1807856			-1565290	FALSE	0.75
481	chr16:11496054:+	1	D #11	Rebound	Spleen	AACTGCGTCAACAGCAGCTTC	ENSG00000188897	ENSG00000188897	hs16	hs16:10000000	0	31145	6746	3346	-13652	-913774	-55434	-55077	34613	58645	51185			0	FALSE	0.75
482	chr6:27680235:+	1	D #11	Rebound	Spleen	AACTGCGTCAACAGCAGCTTC	ENSG00000287674	ENSG00000287674	hs6	hs6:26000000	0	0	5165	-27435	-35416	0	884	-177	6950	-7415	22904			7071	FALSE	0.75
483	chr6:168197170:+	1	D #11	Rebound	Spleen	AACTGCGTCAACAGCAGCTTC	ENSG00000234768	ENSG00000234768	hs6	hs6:168000000	0	104429	4230	-370	-422	244749	-157090	282530	-21657	89869	-1162630			89711	FALSE	0.75
484	chr11:8741149:-	1	D #11	Rebound	Spleen	AACTGCGTCAACAGCAGCTTC	DENND2B	ENSG00000166444	hs11	hs11:8000000	0	19348	149	10549	61726	-258510	104649	51377	51376	51009	53409			-3303	FALSE	0.75
485	chr3:32969073:-	1	D #11	Rebound	Spleen	AACTGCGTCAACAGCAGCTTC			hs3	hs3:32000000	12724	12673	0	0	-63881	-309326	3293	4502	-3270	3933	11533			-4865	FALSE	0.75
486	chr8:23145304:+	8	D #11	Rebound	Spleen	AACTGCGTCAACAGCAGCTTC	TNFRSF10D	ENSG00000173530	hs8	hs8:22000000	0	16095	2896	2096	64053	256535	6715	15763	5125	6155	0			164	FALSE	0.75
487	chr5:171313274:-	1	D #11	Rebound	Spleen	AACTGCGTCAACAGCAGCTTC			hs5	hs5:170000000	1135	2273	6074	-1526	39639	-6005	62914	-23488	-42119	0	-75525			-41975	FALSE	0.75
488	chr5:150174705:+	1	D #11	Rebound	Spleen	AACTGCGTCAACAGCAGCTTC	CDX1	ENSG00000113722	hs5	hs5:150000000	0	-5305	95	495	49872	-467405	362434	-172097	-123345	-171565	-120765			-12728	FALSE	0.75
489	chr7:51773668:-	1	D #11	Rebound	Spleen	AACTGCGTCAACAGCAGCTTC			hs7	hs7:50000000	-168	302067	0	-532	-74110	-1349091	-11891	335131	-276823	610328	1155648			610625	FALSE	0.75
490	chr7:33150980:+	1	D #11	Rebound	Spleen	AACTGCGTCAACAGCAGCTTC	BBS9	ENSG00000122507	hs7	hs7:32000000	0	-19579	-5180	34020	-58859	-384520	-14780	-20300	-18646	-19220	2459			-20963	FALSE	0.75
491	chr4:55135385:-	1	D #11	Rebound	Spleen	AACTGCGTCAACAGCAGCTTC			hs4	hs4:54000000	9790	8984	185	-8615	-192656	479425	-29434	-101112	-54301	173765	-263834			-177157	FALSE	0.75
492	chr16:12026807:+	1	D #11	Rebound	Spleen	AACTGCGTCAACAGCAGCTTC	SNX29	ENSG00000048471	hs16	hs16:12000000	0	10192	2394	-9807	21037	-1444527	45232	48532	8027	-16367	21452			7190	TRUE	0.75
493	chr4:130163695:+	1	D #11	Rebound	Spleen	AACTGCGTCAACAGCAGCTTC			hs4	hs4:130000000	-188366	-1066294	2905	24905	-522184	-683595	28764	-67976	-43538	-1067495	-1081795			-1067458	FALSE	0.75
494	chr2:8527209:+	1	D #11	Rebound	Spleen	AACTGCGTCAACAGCAGCTTC	LINC01814	ENSG00000236008	hs2	hs2:8000000	0	12790	-17209	-1409	84211	1549750	31550	16485	-3930	-3129	201110			-1310	FALSE	0.75
495	chr3:105179375:+	2	D #11	Rebound	Spleen	AACTGCGTCAACAGCAGCTTC			hs3	hs3:104000000	187534	185024	14425	25025	43451	170704	7264	-9864	-175949	186004	361984			143620	FALSE	0.75
496	chr5:16337225:-	1	D #11	Rebound	Spleen	AACTGCGTCAACAGCAGCTTC			hs5	hs5:16000000	-36136	-126374	24025	5825	-8211	-398714	39545	-118477	3395	-116394	-111594			-118777	FALSE	0.75
497	chr5:9076880:+	1	D #11	Rebound	Spleen	AACTGCGTCAACAGCAGCTTC	SEMA5A	ENSG00000112902	hs5	hs5:8000000	0	-75080	-6680	-13480	130994	-1226760	63699	-213471	111458	-617480	-616560			-618906	FALSE	0.75
498	chr17:8310184:+	1	D #11	Rebound	Spleen	AACTGCGTCAACAGCAGCTTC			hs17	hs17:8000000	57	15	-384	-5384	-3406	-186984	173095	-14038	63	-9364	-40524			-9080	FALSE	0.75
499	chr19:48230150:+	1	D #11	Rebound	Spleen	AACTGCGTCAACAGCAGCTTC	CARD8	ENSG00000105483	hs19	hs19:48000000	0	17849	9649	-12750	-35393	164349	-48390	11836	140	13309	0			11666	FALSE	0.75
500	chr3:137328530:-	1	D #11	Rebound	Spleen	AACTGCGTCAACAGCAGCTTC			hs3	hs3:136000000	-189604	358530	330	-7670	23534	247310	-44709	-73803	36337	295250	372510			295659	FALSE	0.75
501	chr9:126535399:-	1	D #11	Rebound	Spleen	AACTGCGTCAACAGCAGCTTC			hs9	hs9:126000000	5056	1198	13399	-13001	-22706	-72800	172479	11079	11631	10679	191979			-10469	FALSE	0.75
502	chr8:4146383:+	1	D #11	Rebound	Spleen	AACTGCGTCAACAGCAGCTTC	CSMD1	ENSG00000183117	hs8	hs8:4000000	0	846616	-2183	8617	76646	-1756483	9476	61204	-14838	-1412763	2263016			-1331608	FALSE	0.75
503	chr9:129791047:-	1	D #11	Rebound	Spleen	AACTGCGTCAACAGCAGCTTC			hs9	hs9:128000000	-149	-11352	60	47	2773	168727	-150912	-11800	-8095	7067	-16932			364	FALSE	0.75
504	chr2:54725119:-	1	D #11	Rebound	Spleen	AACTGCGTCAACAGCAGCTTC	EML6	ENSG00000214595	hs2	hs2:54000000	0	0	-3082	-3681	-15263	0	-195740	295	-1124	699	54759			1162	FALSE	0.75
505	chr20:13874578:-	1	D #11	Rebound	Spleen	AACTGCGTCAACAGCAGCTTC	SEL1L2	ENSG00000101251	hs20	hs20:12000000	0	87577	0	3578	-78687	-2851881	108058	87837	54445	85798	57478			-42771	FALSE	0.75
506	chr17:14744204:-	3	D #11	Rebound	Spleen	AACTGCGTCAACAGCAGCTTC			hs17	hs17:14000000	14518	38604	0	6004	-24771	-44235	-24935	38563	-128163	-44215	-44215			5740	FALSE	0.75
507	chr1:145588888:-	7	D #11	Rebound	Spleen	AACTGCGTCAACAGCAGCTTC	NBPF25P	ENSG00000291005	hs1	hs1:144000000	0	-18511	-1513	-1512	75509	88728	5748	-18732	-4062	-1731	-151			-18853	FALSE	0.75
508	chr10:59760013:+	2	D #11	Rebound	Spleen	AACTGCGTCAACAGCAGCTTC			hs10	hs10:58000000	-3972	-6612	2587	-613	-30304	-581253	-114313	89910	-5779	59186	30286			31547	FALSE	0.75
509	chr16:48119135:+	1	D #11	Rebound	Spleen	AACTGCGTCAACAGCAGCTTC	ABCC12	ENSG00000140798	hs16	hs16:48000000	0	45864	-935	0	-19290	694304	-99415	124871	4292	37384	132804			-1319	FALSE	0.75
510	chrX:73128523:+	1	D #11	Rebound	Spleen	AACTGCGTCAACAGCAGCTTC			hsX	hsX:72000000	-443	0	139677	-723	-191770	-816243	-16583	85085	-43285	-185363	459256			-290	FALSE	0.75
511	chr5:163946103:+	1	D #11	Rebound	Spleen	AACTGCGTCAACAGCAGCTTC			hs5	hs5:162000000	-58276	350296	5297	-303	-99236	-378423	-13343	-10517	92637	-379123	-423243			-29430	FALSE	0.75
512	chr16:6306108:+	1	D #11	Rebound	Spleen	AACTGCGTCAACAGCAGCTTC	RBFOX1	ENSG00000078328	hs16	hs16:6000000	0	-285708	292	-8108	29075	-1036508	-828	2567	-564679	-1188568	-1220668			-689593	FALSE	0.75
513	chr14:44224586:-	1	D #11	Rebound	Spleen	AACTGCGTCAACAGCAGCTTC	LINC02307	ENSG00000258969	hs14	hs14:44000000	0	-672013	19986	-26414	74605	-685893	-4213	195114	4805	-437313	-678593			-92146	FALSE	0.75
514	chr4:110736706:-	1	D #11	Rebound	Spleen	AACTGCGTCAACAGCAGCTTC			hs4	hs4:110000000	-57697	98705	19106	-19494	225356	94406	-131813	220060	-33720	209026	911826			104489	FALSE	0.75
515	chr20:61900683:-	1	D #11	Rebound	Spleen	AACTGCGTCAACAGCAGCTTC	CDH4	ENSG00000179242	hs20	hs20:60000000	0	-162316	83	-717	-17951	-1077256	-81456	-130585	-81082	-80416	-71516			57	FALSE	0.75
516	chr1:115835673:-	1	D #11	Rebound	Spleen	AACTGCGTCAACAGCAGCTTC			hs1	hs1:114000000	-704	-1527	1273	1273	-71041	-3806	56353	-140265	13896	-169746	-538586			-140420	FALSE	0.75
517	chr4:83530059:-	1	D #11	Rebound	Spleen	AACTGCGTCAACAGCAGCTTC			hs4	hs4:82000000	-5855	-4740	-4141	17259	34619	-193380	-69500	-5163	-5388	-4920	60079			-5353	FALSE	0.75
518	chr2:4474307:-	1	D #11	Rebound	Spleen	AACTGCGTCAACAGCAGCTTC			hs2	hs2:4000000	-39897	-168693	-25292	53907	119277	-1220752	-10972	44870	22422	822007	891847			693217	FALSE	0.75
519	chr10:84599868:-	2	D #11	Rebound	Spleen	AACTGCGTCAACAGCAGCTTC			hs10	hs10:84000000	38605	173068	-6932	268	47026	-1100811	73888	178119	-7362	62208	83308			49608	FALSE	0.75
520	chr4:157854413:-	1	D #11	Rebound	Spleen	AACTGCGTCAACAGCAGCTTC			hs4	hs4:156000000	-25489	30612	16813	34413	43805	2442893	1373	76898	-29306	-137566	-830186			-355997	FALSE	0.75
521	chrX:112680281:-	2	D #11	Rebound	Spleen	AACTGCGTCAACAGCAGCTTC			hsX	hsX:112000000	227	0	3081	4081	37594	3625541	-42778	0	0	0	914141			0	FALSE	0.75
522	chr20:63955392:+	1	D #11	Rebound	Spleen	AACTGCGTCAACAGCAGCTTC	UCKL1	ENSG00000198276	hs20	hs20:62000000	0	0	-9792	3408	-20788	94467	52727	0	0	1547	-19292			463	FALSE	0.75
523	chrUn_GL000216v2:142650:-	1	D #11	Rebound	Spleen	AACTGCGTCAACAGCAGCTTC			hsUn_GL000216v2		49341	-1	-1	-1	-1	-1	0	0	0	2150	2410			-1	FALSE	0.75
524	chr2:107694999:+	1	D #11	Rebound	Spleen	AACTGCGTCAACAGCAGCTTC	LINC01885	ENSG00000237880	hs2	hs2:106000000	0	52200	1601	-12799	-45620	419160	-66639	17984	-126908	135420	147920			675227	FALSE	0.75
525	chr21:37269978:-	1	D #11	Rebound	Spleen	AACTGCGTCAACAGCAGCTTC			hs21	hs21:36000000	1481	46977	-6422	-622	178	-262201	-47181	1414	1134	1138	8238			1713	FALSE	0.75
526	chr2:60672164:-	1	D #11	Rebound	Spleen	AACTGCGTCAACAGCAGCTTC			hs2	hs2:60000000	-10709	-63036	-2236	-2036	-167261	102024	-194875	-63115	-83404	-73235	-87655			-2441	FALSE	0.75
527	chr13:68339880:+	1	D #11	Rebound	Spleen	AACTGCGTCAACAGCAGCTTC			hs13	hs13:68000000	-8267	-1106280	-85680	-34880	29977	5007759	-1000	72347	21505	-1107860	-2633760			-1108903	FALSE	0.75
528	chr8:13499862:+	1	D #11	Rebound	Spleen	AACTGCGTCAACAGCAGCTTC	DLC1	ENSG00000164741	hs8	hs8:12000000	0	10538	6938	-30862	37314	-834682	-56682	-140559	72016	-285782	-759162			66868	FALSE	0.75
529	chr13:62463089:+	1	D #11	Rebound	Spleen	AACTGCGTCAACAGCAGCTTC			hs13	hs13:62000000	-56173	-1047089	10111	44111	-142627	-1631829	10810	155926	14668	-2034549	595910			179864	FALSE	0.75
530	chr1:206314615:-	1	D #11	Rebound	Spleen	AACTGCGTCAACAGCAGCTTC	SRGAP2	ENSG00000266028	hs1	hs1:206000000	0	-18385	-584	815	-124517	112095	-13744	25734	25587	24275	-5444			24519	FALSE	0.75
531	chr11:115197220:-	1	D #11	Rebound	Spleen	AACTGCGTCAACAGCAGCTTC	CADM1	ENSG00000182985	hs11	hs11:114000000	0	-303579	0	-18180	-41705	-302839	-248819	-307508	2460	-25519	561740			2168	FALSE	0.75
532	chr6:18985360:+	1	D #11	Rebound	Spleen	AACTGCGTCAACAGCAGCTTC			hs6	hs6:18000000	158335	-592559	6640	0	11998	-707960	88359	-8131	-149118	-388600	515299			-471567	FALSE	0.75
533	chr14_GL000225v1_random:49139:+	1	D #11	Rebound	Spleen	AACTGCGTCAACAGCAGCTTC			hs14_GL000225v1_random		134113	-1	-1	-1	-1	-1	-199	0	631	-319	11440			-1	FALSE	0.75
534	chr20:62675965:-	5	D #11	Rebound	Spleen	AACTGCGTCAACAGCAGCTTC	SLCO4A1	ENSG00000101187	hs20	hs20:62000000	0	22764	5566	765	98710	-301974	-337394	23268	22997	-9934	-133074			23295	FALSE	0.75
535	chr5:140664074:+	3	D #11	Rebound	Spleen	AACTGCGTCAACAGCAGCTTC			hs5	hs5:140000000	794	0	14925	8326	44705	175225	-70894	0	0	0	-1014			258	FALSE	0.75
536	chr11:121618447:-	1	D #11	Rebound	Spleen	AACTGCGTCAACAGCAGCTTC	SORL1	ENSG00000137642	hs11	hs11:120000000	0	27646	2248	25647	52984	422787	16907	-36815	117	-31392	0			26711	FALSE	0.75
537	chr3:27219004:-	2	D #11	Rebound	Spleen	AACTGCGTCAACAGCAGCTTC	NEK10	ENSG00000163491	hs3	hs3:26000000	0	-149595	0	-3196	-9824	-494075	13304	62277	-99669	-138475	-159255			15804	FALSE	0.75
538	chr4:100442694:-	1	D #11	Rebound	Spleen	AACTGCGTCAACAGCAGCTTC	EMCN	ENSG00000164035	hs4	hs4:100000000	0	21293	11094	20694	-61833	-245925	254	939	-16147	-15965	493914			-126531	FALSE	0.75
539	chr9:123104945:-	1	D #11	Rebound	Spleen	AACTGCGTCAACAGCAGCTTC			hs9	hs9:122000000	79	-7054	2345	1545	4285	425085	61525	-119939	2430	-6374	1385			-7065	FALSE	0.75
540	chr1:14321764:+	1	D #11	Rebound	Spleen	AACTGCGTCAACAGCAGCTTC	KAZN	ENSG00000189337	hs1	hs1:14000000	0	276035	-365	18836	73914	-432644	33915	-206019	-651	10415	-499664			277952	FALSE	0.75
541	chr12:106098515:+	1	D #11	Rebound	Spleen	AACTGCGTCAACAGCAGCTTC	NUAK1	ENSG00000074590	hs12	hs12:106000000	0	-13914	0	-4715	-151615	36524	70384	34445	-42346	37524	207064			-12804	FALSE	0.75
542	chr2:8365982:+	1	D #11	Rebound	Spleen	AACTGCGTCAACAGCAGCTTC	LINC00299	ENSG00000236790	hs2	hs2:8000000	0	14417	-782	6018	245438	1710977	192777	-28802	10742	10877	362337			10741	FALSE	0.75
543	chr14:31501628:+	3	D #11	Rebound	Spleen	AACTGCGTCAACAGCAGCTTC	NUBPL	ENSG00000151413	hs14	hs14:30000000	0	-43227	3373	7972	-51283	55611	-1928	-43446	-43346	-42388	-48968			-43926	FALSE	0.75
544	chr11:93578812:-	1	D #11	Rebound	Spleen	AACTGCGTCAACAGCAGCTTC			hs11	hs11:92000000	-8891	34411	813	-16588	25559	-54107	103472	34798	34831	33892	-88767			-633	FALSE	0.75
545	chr6:27680227:+	1	D #11	Rebound	Spleen	AACTGCGTCAACAGCAGCTTC	ENSG00000287674	ENSG00000287674	hs6	hs6:26000000	0	0	5173	-27427	-35408	0	892	-169	6958	-7407	22912			7079	FALSE	0.75
546	chr20:30897648:+	1	D #11	Rebound	Spleen	AACTGCGTCAACAGCAGCTTC			hs20	hs20:30000000	-81374	-80448	10356	-1248	-152942	12551	6891	13218	37899	15751	-30928			-85280	FALSE	0.75
547	chr15:81095984:+	1	D #11	Rebound	Spleen	AACTGCGTCAACAGCAGCTTC	CFAP161	ENSG00000156206	hs15	hs15:80000000	0	3015	-1985	3216	-51819	20555	-4284	-24036	-56257	2575	-113464			15488	FALSE	0.75
548	chr7:13041298:+	1	D #11	Rebound	Spleen	AACTGCGTCAACAGCAGCTTC	ENSG00000229618	ENSG00000229618	hs7	hs7:12000000	0	-349897	1102	3102	147	-469578	43901	16376	63056	-308418	-784118			16462	FALSE	0.75
549	chr6:116142327:-	1	D #11	Rebound	Spleen	AACTGCGTCAACAGCAGCTTC	NT5DC1	ENSG00000178425	hs6	hs6:116000000	0	40126	-1874	1927	-28452	-621432	-17492	40127	-6375	35867	1767			30107	FALSE	0.75
550	chr2:105951463:-	1	D #11	Rebound	Spleen	AACTGCGTCAACAGCAGCTTC	ENSG00000234162	ENSG00000234162	hs2	hs2:104000000	0	94662	0	-9537	-18119	-265356	-18096	12635	14692	0	50743			16038	FALSE	0.75
551	chr2:237692215:+	1	D #11	Rebound	Spleen	AACTGCGTCAACAGCAGCTTC	LRRFIP1	ENSG00000124831	hs2	hs2:236000000	0	0	16985	-5215	70038	-214115	90484	101	0	-635	16244			0	FALSE	0.75
552	chr10:71056352:+	1	D #11	Rebound	Spleen	AACTGCGTCAACAGCAGCTTC	ENSG00000285300	ENSG00000285300	hs10	hs10:70000000	0	155447	2847	7248	-30495	55407	60267	-167278	120818	-166892	-171252			16315	FALSE	0.75
553	chr3:196257887:-	1	D #11	Rebound	Spleen	AACTGCGTCAACAGCAGCTTC	ENSG00000272741	ENSG00000272741	hs3	hs3:196000000	0	-21512	4086	3687	33182	753427	-204372	-16442	1920	7767	0			3946	FALSE	0.75
554	chr4:178743668:+	1	D #11	Rebound	Spleen	AACTGCGTCAACAGCAGCTTC			hs4	hs4:178000000	-57712	720332	5331	-109868	-186457	-1949668	-34588	210847	-92617	-1259908	-1304708			-989627	FALSE	0.75
555	chr2:119011213:+	1	D #11	Rebound	Spleen	AACTGCGTCAACAGCAGCTTC			hs2	hs2:118000000	-16553	-70212	1787	0	17151	-154993	-10353	-127966	-108048	-107613	357986			11384	FALSE	0.75
556	chr14:104168926:+	1	D #11	Rebound	Spleen	AACTGCGTCAACAGCAGCTTC	KIF26A	ENSG00000066735	hs14	hs14:104000000	0	-28325	-5726	274	-37582	-92486	-38866	225530	46568	56293	-250486			14949	FALSE	0.75
557	chr16:71230463:+	1	D #11	Rebound	Spleen	AACTGCGTCAACAGCAGCTTC	HYDIN	ENSG00000157423	hs16	hs16:70000000	0	0	-11463	-13263	85755	-80023	-623	57989	50298	56476	54576			42194	FALSE	0.75
558	chr16:28532552:+	1	D #11	Rebound	Spleen	AACTGCGTCAACAGCAGCTTC			hs16	hs16:28000000	156	3847	-2958	0	48367	1364507	34647	20926	1764	907	23807			21197	FALSE	0.75
559	chr8:104350035:+	2	D #11	Rebound	Spleen	AACTGCGTCAACAGCAGCTTC	DCSTAMP	ENSG00000164935	hs8	hs8:104000000	0	-8834	0	-7235	-34904	-842715	-36915	180910	11400	168844	-904415			-12771	FALSE	0.75
560	chr6:23124983:+	1	D #11	Rebound	Spleen	AACTGCGTCAACAGCAGCTTC	RNU6-1060P	ENSG00000207394	hs6	hs6:22000000	0	-974982	20617	25017	-17735	-1458823	11636	-63091	-166061	1235076	1280056			-169573	FALSE	0.75
561	chr19:23474307:+	1	D #11	Rebound	Spleen	AACTGCGTCAACAGCAGCTTC			hs19	hs19:22000000	5455	-57707	-63107	-33107	-33181	1811112	8412	-24100	-10231	-58967	-81327			53523	FALSE	0.75
562	chr11:73779425:+	1	D #11	Rebound	Spleen	AACTGCGTCAACAGCAGCTTC			hs11	hs11:72000000	8447	7574	3975	-4825	-30785	-11505	282374	0	0	0	27534			0	FALSE	0.75
563	chrX:45581184:+	1	D #11	Rebound	Spleen	AACTGCGTCAACAGCAGCTTC	LINC01204	ENSG00000229563	hsX	hsX:44000000	0	-75183	10816	11016	-23458	6462495	30815	171074	40212	128095	163735			33719	FALSE	0.75
564	chr9:87033446:-	1	D #11	Rebound	Spleen	AACTGCGTCAACAGCAGCTTC	LINC02893	ENSG00000269994	hs9	hs9:86000000	0	-6953	-465	9046	-38014	88686	-14073	84208	84471	83966	682106			-6574	FALSE	0.75
565	chr22:42481835:+	2	D #11	Rebound	Spleen	AACTGCGTCAACAGCAGCTTC			hs22	hs22:42000000	18718	17964	-2636	-7635	20333	858384	-243575	18735	-2904	-2695	29544			-8013	FALSE	0.75
566	chr17:63491007:-	1	D #11	Rebound	Spleen	AACTGCGTCAACAGCAGCTTC	ACE	ENSG00000159640	hs17	hs17:62000000	0	11206	-3993	207	32210	1141927	190667	13684	-11838	11907	-62872			11797	FALSE	0.75
567	chr9:134101950:-	1	D #11	Rebound	Spleen	AACTGCGTCAACAGCAGCTTC			hs9	hs9:134000000	22506	-32249	150	1550	-39283	673870	-110869	-32806	-32828	-31949	-38049			2510	FALSE	0.75
568	chrY:11326638:-	1	D #11	Rebound	Spleen	AACTGCGTCAACAGCAGCTTC			hsY	hsY:10000000	3815	26038	-1064962	38	78194	-1	-1	-1	-1	-1	-1			-889011	FALSE	0.75
569	chr10:78371767:+	1	D #11	Rebound	Spleen	AACTGCGTCAACAGCAGCTTC	LINC00595	ENSG00000230417	hs10	hs10:78000000	0	34832	-166	3233	53009	19872	-44087	35167	-50241	-8767	-328787			34974	FALSE	0.75
570	chrX:43541245:+	1	D #11	Rebound	Spleen	AACTGCGTCAACAGCAGCTTC			hsX	hsX:42000000	-102588	112754	1555	16355	24946	8502434	34974	-92680	-47423	-350045	982494			-10094	FALSE	0.75
571	chr22:49387336:-	1	D #11	Rebound	Spleen	AACTGCGTCAACAGCAGCTTC			hs22	hs22:48000000	10217	-187463	13936	-6864	0	-283263	0	-123994	0	-124303	-207823			-112132	FALSE	0.75
572	chr8:99232667:-	1	D #11	Rebound	Spleen	AACTGCGTCAACAGCAGCTTC	VPS13B	ENSG00000132549	hs8	hs8:98000000	0	217666	3267	-1533	66738	243647	81627	187279	-11882	-45092	30007			-28783	FALSE	0.75
573	chr5:120144802:-	1	D #11	Rebound	Spleen	AACTGCGTCAACAGCAGCTTC			hs5	hs5:120000000	-100646	-318597	2802	-6398	88609	-318137	15062	-24509	-92954	690882	606642			-313052	FALSE	0.75
574	chr17:79705934:-	1	D #11	Rebound	Spleen	AACTGCGTCAACAGCAGCTTC			hs17	hs17:78000000	-1242	-2465	3135	-466	-5712	-43405	31854	-2647	-22561	-2225	-427405			-2731	FALSE	0.75
575	chr2:28544026:+	1	D #11	Rebound	Spleen	AACTGCGTCAACAGCAGCTTC	PLB1	ENSG00000163803	hs2	hs2:28000000	0	22173	0	-8426	-21949	-1046586	-31486	22250	678	13	-126246			1029	FALSE	0.75
576	chr19:53235707:+	2	D #11	Rebound	Spleen	AACTGCGTCAACAGCAGCTTC	ZNF677	ENSG00000197928	hs19	hs19:52000000	0	-10707	-45631	-20307	22048	643372	0	0	18824	18512	2072			18882	FALSE	0.75
577	chr14:69506621:-	1	D #11	Rebound	Spleen	AACTGCGTCAACAGCAGCTTC	PLEKHD1	ENSG00000175985	hs14	hs14:68000000	0	21421	3422	2221	252	-66538	-113538	-68107	46371	-66958	45401			-37076	FALSE	0.75
578	chr22:44745493:-	1	D #11	Rebound	Spleen	AACTGCGTCAACAGCAGCTTC	PRR5-ARHGAP8	ENSG00000248405	hs22	hs22:44000000	0	-6107	1292	3093	21337	-7246	-27246	42034	26672	41233	28693			9190	FALSE	0.75
579	chr5:43982411:+	1	D #11	Rebound	Spleen	AACTGCGTCAACAGCAGCTTC			hs5	hs5:42000000	84213	-359010	10789	-37611	-8757	-1405351	-27431	-40796	-73879	-178571	-276331			-115783	FALSE	0.75
580	chr10:6914890:+	1	D #11	Rebound	Spleen	AACTGCGTCAACAGCAGCTTC	ENSG00000287277	ENSG00000287277	hs10	hs10:6000000	0	5309	-1091	2910	92643	-103290	-53190	894	-1361	-1130	248209			-2024	FALSE	0.75
581	chr9:8603617:+	1	D #11	Rebound	Spleen	AACTGCGTCAACAGCAGCTTC	PTPRD	ENSG00000153707	hs9	hs9:8000000	0	129982	-2017	-3217	-88508	-1958157	20142	108800	68494	-619577	-805897			-166448	TRUE	0.75
582	chr10:6050867:+	1	D #11	Rebound	Spleen	AACTGCGTCAACAGCAGCTTC	IL2RA	ENSG00000134460	hs10	hs10:6000000	0	8932	-3268	0	-68885	725772	-19807	0	0	0	0			0	FALSE	0.75
583	chr16:56662667:-	1	D #11	Rebound	Spleen	AACTGCGTCAACAGCAGCTTC			hs16	hs16:56000000	1969	3267	7878	5067	12494	-4012	-91692	0	0	0	-71272			-230	FALSE	0.75
584	chr15:39759915:-	1	D #11	Rebound	Spleen	AACTGCGTCAACAGCAGCTTC	FSIP1	ENSG00000150667	hs15	hs15:38000000	0	-21684	2621	2115	29043	10915	147475	-14667	-14735	2815	-184204			-14763	FALSE	0.75
585	chr17:19594762:+	1	D #11	Rebound	Spleen	AACTGCGTCAACAGCAGCTTC	ENSG00000262769	ENSG00000262769	hs17	hs17:18000000	0	-14161	0	-3362	6723	-371962	22777	53028	52739	52277	60937			53553	FALSE	0.75
586	chr8:61814937:-	1	D #11	Rebound	Spleen	AACTGCGTCAACAGCAGCTTC	LINC02842	ENSG00000254119	hs8	hs8:60000000	0	99336	-263	4337	22489	-1138142	202657	99656	53461	-62382	951397			34223	FALSE	0.75
587	chr1:21262556:-	1	D #11	Rebound	Spleen	AACTGCGTCAACAGCAGCTTC	ECE1	ENSG00000117298	hs1	hs1:20000000	0	-16243	-2044	1956	14325	-244823	-117763	-17338	51	2976	876			425	FALSE	0.75
588	chr10:3013827:+	1	D #11	Rebound	Spleen	AACTGCGTCAACAGCAGCTTC			hs10	hs10:2000000	-716	31972	573	-3027	-55694	-159427	416732	53223	-11747	55612	56572			-3890	FALSE	0.75
589	chr14:90716190:+	1	D #11	Rebound	Spleen	AACTGCGTCAACAGCAGCTTC	TTC7B	ENSG00000165914	hs14	hs14:90000000	0	-17589	0	4210	107478	1228769	-46750	41413	5217	-36630	140829			5463	FALSE	0.75
590	chr6:26188352:+	1	D #11	Rebound	Spleen	AACTGCGTCAACAGCAGCTTC			hs6	hs6:26000000	358	0	2848	-12152	99663	143247	36267	0	0	0	-50052			157	FALSE	0.75
591	chr2:169089843:+	1	D #11	Rebound	Spleen	AACTGCGTCAACAGCAGCTTC	DHRS9	ENSG00000073737	hs2	hs2:168000000	0	-6442	24157	957	39672	562136	-34583	3892	13353	14396	-320103			-15543	FALSE	0.75
592	chr6:94382445:-	1	D #11	Rebound	Spleen	AACTGCGTCAACAGCAGCTTC			hs6	hs6:94000000	-15219	961244	24645	-27755	523900	-470914	-21674	70286	-2338	-1189414	-2128254			-820788	FALSE	0.75
593	chr3:119176697:-	1	D #11	Rebound	Spleen	AACTGCGTCAACAGCAGCTTC	ENSG00000251012	ENSG00000251012	hs3	hs3:118000000	0	2896	-4704	-2903	26850	139537	22837	-29798	-21164	-27962	-34582			-8142	FALSE	0.75
594	chr1:36458721:-	1	D #11	Rebound	Spleen	AACTGCGTCAACAGCAGCTTC	MRPS15	ENSG00000116898	hs1	hs1:36000000	0	320	13721	8721	42744	-252278	-308578	500	0	0	-1598			-91	FALSE	0.75
595	chr7:3157314:+	1	D #11	Rebound	Spleen	AACTGCGTCAACAGCAGCTTC	ENSG00000217455	ENSG00000217455	hs7	hs7:2000000	0	-39313	0	86	-2076	108405	-30394	-36333	-3479	-35834	-134814			-3840	FALSE	0.75
596	chrY:14306244:-	1	D #11	Rebound	Spleen	AACTGCGTCAACAGCAGCTTC			hsY	hsY:14000000	28755	3005644	-39156	-22556	21124	-1	-1	-1	-1	-1	-1			4230	FALSE	0.75
597	chr11:36288747:+	1	D #11	Rebound	Spleen	AACTGCGTCAACAGCAGCTTC	COMMD9	ENSG00000110442	hs11	hs11:36000000	0	0	-1747	3053	-95138	346472	-5747	26	0	0	-6007			519	FALSE	0.75
598	chr15:91358022:-	1	D #11	Rebound	Spleen	AACTGCGTCAACAGCAGCTTC			hs15	hs15:90000000	-45272	-50777	622	4822	18905	120002	-6857	8853	2554	7602	340822			-13364	FALSE	0.75
599	chr1:73998993:+	1	D #11	Rebound	Spleen	AACTGCGTCAACAGCAGCTTC			hs1	hs1:72000000	27022	198207	-18192	0	162538	1132226	31946	11316	-35204	197946	202986			50142	FALSE	0.75
600	chr7:70481872:+	1	D #11	Rebound	Spleen	AACTGCGTCAACAGCAGCTTC	AUTS2	ENSG00000158321	hs7	hs7:70000000	0	113727	0	10728	-287979	3168467	-152632	199892	99739	-127192	2092707			113949	FALSE	0.75
601	chr11:64513091:-	1	D #11	Rebound	Spleen	AACTGCGTCAACAGCAGCTTC			hs11	hs11:64000000	7705	12490	6891	1891	-3243	-197088	721231	63464	-83216	43491	144731			22731	FALSE	0.75
602	chr13:110043857:+	1	D #11	Rebound	Spleen	AACTGCGTCAACAGCAGCTTC	ENSG00000275830	ENSG00000275830	hs13	hs13:110000000	0	82542	-57	-257	-69209	373982	32742	8304	44739	93162	-286697			11275	FALSE	0.75
603	chr5:168159723:-	1	D #11	Rebound	Spleen	AACTGCGTCAACAGCAGCTTC	TENM2	ENSG00000145934	hs5	hs5:168000000	0	-109276	0	-18277	44900	-370016	15203	-68091	27432	-60296	-328616			35100	FALSE	0.75
604	chr1:36458726:-	1	D #11	Rebound	Spleen	AACTGCGTCAACAGCAGCTTC	MRPS15	ENSG00000116898	hs1	hs1:36000000	0	325	13726	8726	42749	-252273	-308573	505	0	0	-1593			-86	FALSE	0.75
605	chr4:140321178:+	1	D #11	Rebound	Spleen	AACTGCGTCAACAGCAGCTTC	SCOC	ENSG00000153130	hs4	hs4:140000000	0	51221	1022	5022	5267	-66578	17821	32484	1814	31621	57901			38511	FALSE	0.75
606	chr13:76749414:-	1	D #11	Rebound	Spleen	AACTGCGTCAACAGCAGCTTC	ENSG00000285572	ENSG00000285572	hs13	hs13:76000000	0	85213	0	-10586	31956	-230785	134714	-129118	-20189	24834	-248205			-78893	FALSE	0.75
607	chr7:132327838:-	1	D #11	Rebound	Spleen	AACTGCGTCAACAGCAGCTTC	PLXNA4	ENSG00000221866	hs7	hs7:132000000	0	-24361	-162	5838	56979	-238281	140618	83044	-81635	8178	-465061			8543	FALSE	0.75
608	chr2:218196210:+	1	D #11	Rebound	Spleen	AACTGCGTCAACAGCAGCTTC			hs2	hs2:218000000	4224	19789	-810	-2610	-16087	603469	12989	20130	4209	-9310	22709			-9459	FALSE	0.75
609	chr4:35906819:-	1	D #11	Rebound	Spleen	AACTGCGTCAACAGCAGCTTC			hs4	hs4:34000000	-41402	-334180	5619	-1781	-1842	-511780	-49040	78862	61214	-282480	-161060			-18873	FALSE	0.75
610	chr17:49763238:+	1	D #11	Rebound	Spleen	AACTGCGTCAACAGCAGCTTC	FAM117A	ENSG00000121104	hs17	hs17:48000000	0	0	3762	11162	-58868	138841	-222278	0	0	0	-4798			256	FALSE	0.75
611	chr5:149835127:-	1	D #11	Rebound	Spleen	AACTGCGTCAACAGCAGCTTC	PPARGC1B	ENSG00000155846	hs5	hs5:148000000	0	60326	3527	0	489	127827	59187	102551	11477	-25472	-141992			648	FALSE	0.75
612	chr9:87911961:+	1	D #11	Rebound	Spleen	AACTGCGTCAACAGCAGCTTC			hs9	hs9:86000000	2532	32638	2439	-1761	-27596	161538	-4661	-2145	-2148	61158	24978			-2088	FALSE	0.75
613	chr11:92423125:+	1	D #11	Rebound	Spleen	AACTGCGTCAACAGCAGCTTC	FAT3	ENSG00000165323	hs11	hs11:92000000	0	342074	-1125	9475	30012	1209794	-81045	1746	772	773434	734494			631814	TRUE	0.75
614	chr12:58918932:+	1	D #11	Rebound	Spleen	AACTGCGTCAACAGCAGCTTC	LRIG3	ENSG00000139263	hs12	hs12:58000000	0	0	-5732	-3732	-35813	-1286852	69607	-536716	-302123	655067	-588892			1166	TRUE	0.75
615	chr13:61231493:+	1	D #11	Rebound	Spleen	AACTGCGTCAACAGCAGCTTC			hs13	hs13:60000000	-31613	181907	15107	15907	29034	-400233	-18293	-3997	49201	-802953	564486			-541566	FALSE	0.75
616	chr20:23640893:-	1	D #11	Rebound	Spleen	AACTGCGTCAACAGCAGCTTC			hs20	hs20:22000000	2420	2092	9893	-307	-8979	-570086	50133	27698	16144	184313	238433			-27564	FALSE	0.75
617	chr11:5562477:-	1	D #11	Rebound	Spleen	AACTGCGTCAACAGCAGCTTC	ENSG00000239920	ENSG00000239920	hs11	hs11:4000000	0	-33322	-1723	8677	15729	206057	97657	-34286	-60155	-34282	-70862			-1914	FALSE	0.75
618	chr2:38001463:-	1	D #11	Rebound	Spleen	AACTGCGTCAACAGCAGCTTC	RMDN2	ENSG00000115841	hs2	hs2:38000000	0	-36536	6663	7863	7984	79903	34363	65787	50017	65763	-294636			-36037	FALSE	0.75
619	chr6:2087523:+	1	D #11	Rebound	Spleen	AACTGCGTCAACAGCAGCTTC	GMDS	ENSG00000112699	hs6	hs6:2000000	0	156076	-722	-4523	121743	-458563	-6963	23334	22935	22576	90356			-5746	FALSE	0.75
620	chr9:110513460:+	1	D #11	Rebound	Spleen	AACTGCGTCAACAGCAGCTTC	SVEP1	ENSG00000165124	hs9	hs9:110000000	0	63540	5940	-13260	58388	63639	75339	-196671	15519	-255340	-262980			113041	FALSE	0.75
621	chr10:100913442:-	1	D #11	Rebound	Spleen	AACTGCGTCAACAGCAGCTTC	SLF2	ENSG00000119906	hs10	hs10:100000000	0	0	2642	-16758	24168	75342	-260397	0	0	0	-1177			0	FALSE	0.75
622	chr7:128302422:-	2	D #11	Rebound	Spleen	AACTGCGTCAACAGCAGCTTC	RBM28	ENSG00000106344	hs7	hs7:128000000	0	34621	21	-18578	-8027	-50017	5002	-39807	1989	-18037	-2757			-41119	FALSE	0.75
623	chr7:15687582:-	1	D #11	Rebound	Spleen	AACTGCGTCAACAGCAGCTTC			hs7	hs7:14000000	-796	0	-17018	-28018	100410	-2330297	37102	464759	9409	-732177	-912497			-732951	FALSE	0.75
624	chr2:44810881:-	1	D #11	Rebound	Spleen	AACTGCGTCAACAGCAGCTTC			hs2	hs2:44000000	38289	-117518	6081	-119	17195	7661	28301	-130696	21472	8641	63221			-22891	FALSE	0.75
625	chr11:119757152:-	1	D #11	Rebound	Spleen	AACTGCGTCAACAGCAGCTTC			hs11	hs11:118000000	17529	26551	352	552	114869	15532	-89147	15010	-12025	14892	452492			5159	FALSE	0.75
626	chr6:27680347:+	1	D #11	Rebound	Spleen	AACTGCGTCAACAGCAGCTTC	ENSG00000287674	ENSG00000287674	hs6	hs6:26000000	0	0	5053	-27547	-35528	0	772	-289	6838	-7527	22792			6959	FALSE	0.75
627	chr5:180831962:-	1	D #11	Rebound	Spleen	AACTGCGTCAACAGCAGCTTC	LINC00847	ENSG00000245060	hs5	hs5:180000000	0	0	-12638	-4038	49617	-76937	2742	0	0	0	-2277			173	FALSE	0.75
628	chr2:47121967:+	1	D #11	Rebound	Spleen	AACTGCGTCAACAGCAGCTTC	ENSG00000273269	ENSG00000273269	hs2	hs2:46000000	0	-42566	0	0	82870	-434107	91872	49978	10646	39712	27192			21766	FALSE	0.75
629	chr10:3187901:-	1	D #11	Rebound	Spleen	AACTGCGTCAACAGCAGCTTC			hs10	hs10:2000000	-12928	13700	1501	3501	24963	-126118	-242658	-13470	1409	801	17601			1165	FALSE	0.75
630	chr5:176794653:-	2	D #11	Rebound	Spleen	AACTGCGTCAACAGCAGCTTC			hs5	hs5:176000000	-15866	-15146	453	4453	-11593	-16326	28213	-23578	37869	47913	-108066			4433	FALSE	0.75
631	chrY:19523616:+	1	D #11	Rebound	Spleen	AACTGCGTCAACAGCAGCTTC	BCORP1	ENSG00000291031	hsY	hsY:18000000	0	-8223016	-25416	-20016	839953	-1	-1	-1	-1	-1	-1			-20202	FALSE	0.75
632	chr18:38350700:+	1	D #11	Rebound	Spleen	AACTGCGTCAACAGCAGCTTC			hs18	hs18:38000000	304509	-782899	11499	11900	439663	-780180	-173860	-52223	91080	224059	-1281900			113367	FALSE	0.75
633	chr5:72129475:+	1	D #11	Rebound	Spleen	AACTGCGTCAACAGCAGCTTC	MAP1B	ENSG00000131711	hs5	hs5:72000000	0	-16674	0	7525	-27334	-250595	271084	103080	72341	102144	89684			9415	FALSE	0.75
634	chr14:95825568:-	1	D #11	Rebound	Spleen	AACTGCGTCAACAGCAGCTTC			hs14	hs14:94000000	-3195	-50232	-5832	-11032	10761	-214931	18708	204403	-24408	-201411	280948			-9854	FALSE	0.75
635	chr11:76795991:-	6	D #11	Rebound	Spleen	AACTGCGTCAACAGCAGCTTC	TSKU	ENSG00000182704	hs11	hs11:76000000	0	-3008	-14138	-1809	-235012	146531	18471	-3505	27876	-3428	-224168			-3162	FALSE	0.75
636	chr1:3030962:+	2	D #11	Rebound	Spleen	AACTGCGTCAACAGCAGCTTC			hs1	hs1:2000000	-8059	35437	1438	-6362	206984	-181342	-36022	8591	-171273	1237	-507782			2084	FALSE	0.75
637	chr19:16169577:+	1	D #11	Rebound	Spleen	AACTGCGTCAACAGCAGCTTC	CIB3	ENSG00000141977	hs19	hs19:16000000	0	14623	0	-9577	-15235	-213957	50562	15227	-7541	13302	-12657			-7368	FALSE	0.75
638	chr3:96514637:-	2	D #11	Rebound	Spleen	AACTGCGTCAACAGCAGCTTC			hs3	hs3:96000000	-51720	165037	63638	-363	-102487	-296862	23617	53592	15957	-298022	-1428122			-298522	FALSE	0.75
639	chr3:60205323:+	1	D #11	Rebound	Spleen	AACTGCGTCAACAGCAGCTTC	FHIT	ENSG00000189283	hs3	hs3:60000000	0	-124122	-6123	-22323	71973	-1135223	-159363	-122907	-6610	51316	-133063			-12248	TRUE	0.75
640	chr4:43590125:+	1	D #11	Rebound	Spleen	AACTGCGTCAACAGCAGCTTC			hs4	hs4:42000000	-2028	426275	16275	-28325	-178557	1170374	27934	175304	87500	-910065	-969185			-136795	FALSE	0.75
641	chrX:44001121:+	1	D #11	Rebound	Spleen	AACTGCGTCAACAGCAGCTTC			hsX	hsX:44000000	-27726	-26720	1279	11479	-101970	8042558	86818	-27162	-180225	29478	522618			11537	FALSE	0.75
642	chr2:106615764:-	1	D #11	Rebound	Spleen	AACTGCGTCAACAGCAGCTTC			hs2	hs2:106000000	71467	72363	164	17964	984	33824	-12135	32912	-62184	48844	162704			-25462	FALSE	0.75
643	chr1:226064160:-	1	D #11	Rebound	Spleen	AACTGCGTCAACAGCAGCTTC	H3-3A	ENSG00000163041	hs1	hs1:226000000	0	0	8161	-1240	54050	411680	-250019	0	0	-359	-979			-719	FALSE	0.75
644	chrY:11318800:+	1	D #11	Rebound	Spleen	AACTGCGTCAACAGCAGCTTC			hsY	hsY:10000000	-2613	-18200	1072800	0	-70356	-1	-1	-1	-1	-1	-1			896849	FALSE	0.75
645	chr5:179767865:-	1	D #11	Rebound	Spleen	AACTGCGTCAACAGCAGCTTC	MAML1	ENSG00000161021	hs5	hs5:178000000	0	4864	-7536	-935	-32802	-585614	-115474	-27617	343	3785	485			-588	FALSE	0.75
646	chr1:183563031:-	1	D #11	Rebound	Spleen	AACTGCGTCAACAGCAGCTTC	NCF2	ENSG00000116701	hs1	hs1:182000000	0	-24368	-3570	-169	19075	141251	-187808	-17115	5361	-16708	8031			-6223	FALSE	0.75
647	chr16:7387847:-	1	D #11	Rebound	Spleen	AACTGCGTCAACAGCAGCTTC	RBFOX1	ENSG00000078328	hs16	hs16:6000000	0	52446	17647	-5753	-17436	-1199872	-852	-164619	135333	-1234292	-1237772			-1179839	FALSE	0.75
648	chr15:78900639:-	1	D #11	Rebound	Spleen	AACTGCGTCAACAGCAGCTTC			hs15	hs15:78000000	1703	22038	-3962	-2161	-1594	87399	-142240	22130	-1424	14959	0			6805	FALSE	0.75
649	chr1:146968600:+	10	D #11	Rebound	Spleen	AACTGCGTCAACAGCAGCTTC	NBPF12	ENSG00000268043	hs1	hs1:146000000	0	-27399	-19386	-1600	-1863	-34120	12259	-28309	9408	-21840	0			-29403	FALSE	0.75
650	chr22:48826202:-	2	D #11	Rebound	Spleen	AACTGCGTCAACAGCAGCTTC	TAFA5	ENSG00000219438	hs22	hs22:48000000	0	-225398	402	-15998	105844	-844397	-7057	68838	-130050	-83917	-768957			-6435	FALSE	0.75
651	chr7:56853665:-	1	D #11	Rebound	Spleen	AACTGCGTCAACAGCAGCTTC			hs7	hs7:56000000	4865	-28335	-467734	-1935	274701	-1015674	40505	-82989	208200	-638894	-632514			746726	FALSE	0.75
652	chr8:100961307:+	1	D #11	Rebound	Spleen	AACTGCGTCAACAGCAGCTTC			hs8	hs8:100000000	-3127	-6906	0	-507	19935	526012	-103067	-6809	-5703	-6547	-12147			5745	FALSE	0.75
653	chr11:14230547:+	1	D #11	Rebound	Spleen	AACTGCGTCAACAGCAGCTTC	SPON1	ENSG00000262655	hs11	hs11:14000000	0	103853	0	1853	-81555	740292	-62287	18390	39848	17612	48612			7015	FALSE	0.75
654	chr17:12132335:+	1	D #11	Rebound	Spleen	AACTGCGTCAACAGCAGCTTC	MAP2K4	ENSG00000065559	hs17	hs17:12000000	0	-109334	-23735	43265	48393	910504	2044	-89297	1078	-75115	0			-33451	TRUE	0.75
655	chr10:49135168:+	1	D #11	Rebound	Spleen	AACTGCGTCAACAGCAGCTTC	FAM170B-AS1	ENSG00000234736	hs10	hs10:48000000	0	-19167	0	832	125705	257151	-8588	49367	15181	41711	322151			4702	FALSE	0.75
656	chr6:14244074:-	1	D #11	Rebound	Spleen	AACTGCGTCAACAGCAGCTTC			hs6	hs6:14000000	12504	31873	-1727	-20926	-36728	313114	-16605	31853	-5492	2454	107234			-10450	FALSE	0.75
657	chr11:103422175:+	1	D #11	Rebound	Spleen	AACTGCGTCAACAGCAGCTTC	DYNC2H1	ENSG00000187240	hs11	hs11:102000000	0	-310774	11026	2825	-12342	-1186815	-6555	220605	-60490	-311515	-332875			65919	FALSE	0.75
658	chr14:70790387:+	1	D #11	Rebound	Spleen	AACTGCGTCAACAGCAGCTTC	MAP3K9	ENSG00000006432	hs14	hs14:70000000	0	17212	-188	4013	-19514	-533027	152152	17359	17415	-7407	9612			-7640	FALSE	0.75
659	chr10:93597674:-	1	D #11	Rebound	Spleen	AACTGCGTCAACAGCAGCTTC	RBP4	ENSG00000138207	hs10	hs10:92000000	0	-2726	5275	674	238	115114	17334	94268	-54012	-98065	-67825			55459	FALSE	0.75
660	chr9:3202381:-	1	D #11	Rebound	Spleen	AACTGCGTCAACAGCAGCTTC			hs9	hs9:2000000	1936	20580	1780	-10219	50288	577161	56141	-17463	42816	-184018	-20858			-13362	FALSE	0.75
661	chr3:65193750:-	1	D #11	Rebound	Spleen	AACTGCGTCAACAGCAGCTTC			hs3	hs3:64000000	241	-207449	-450	9150	242388	214190	41830	145098	-100353	-1025929	-1030749			493001	FALSE	0.75
662	chr21:13901933:-	1	D #11	Rebound	Spleen	AACTGCGTCAACAGCAGCTTC			hs21	hs21:12000000	-4027	-76466	-67946	11333	5045	-98786	-53526	-76840	-124992	-124466	-470406			-78130	FALSE	0.75
663	chr8:126556564:+	1	D #11	Rebound	Spleen	AACTGCGTCAACAGCAGCTTC	LRATD2	ENSG00000168672	hs8	hs8:126000000	0	0	-3964	0	10318	1899715	37915	0	0	-44	-804			0	FALSE	0.75
664	chr14:25300709:+	1	D #11	Rebound	Spleen	AACTGCGTCAACAGCAGCTTC			hs14	hs14:24000000	-33373	-249708	-62109	7491	7585	-579969	23830	-94223	-99095	-600989	-858869			-167588	FALSE	0.75
665	chr22:30365495:+	1	D #11	Rebound	Spleen	AACTGCGTCAACAGCAGCTTC	CCDC157	ENSG00000187860	hs22	hs22:30000000	0	-7094	-2071	-2295	38832	138644	70424	-7960	-7912	-7555	-12095			-8181	FALSE	0.75
666	chr18:22550192:-	1	D #11	Rebound	Spleen	AACTGCGTCAACAGCAGCTTC			hs18	hs18:22000000	-11862	200391	-409	-12808	132109	-11347	24472	65266	201125	157872	-395807			-155222	FALSE	0.75
667	chr11:72010285:+	1	D #11	Rebound	Spleen	AACTGCGTCAACAGCAGCTTC	NUMA1	ENSG00000137497	hs11	hs11:72000000	0	-10484	1515	2915	-6529	229774	117654	-10349	0	-9345	0			-10893	TRUE	0.75
668	chr2:96052208:+	1	D #11	Rebound	Spleen	AACTGCGTCAACAGCAGCTTC			hs2	hs2:96000000	-12757	-17207	0	-2408	-322866	-415888	-10508	-40606	-41234	-40548	-64828			10860	FALSE	0.75
669	chr3:35092199:+	1	D #11	Rebound	Spleen	AACTGCGTCAACAGCAGCTTC			hs3	hs3:34000000	123506	546401	-47599	-27199	171315	548040	-979	-96738	10326	-1073359	-1223419			-729990	FALSE	0.75
670	chr2:27925829:+	1	D #11	Rebound	Spleen	AACTGCGTCAACAGCAGCTTC	MRPL33	ENSG00000243147	hs2	hs2:26000000	0	-33428	0	16571	-49886	-428389	41550	-21714	-3588	-3249	3950			-4981	FALSE	0.75
671	chr12:131432981:-	2	D #11	Rebound	Spleen	AACTGCGTCAACAGCAGCTTC			hs12	hs12:130000000	-3466	60980	181	-4019	-5911	714721	-3498	133306	-29451	-40318	-280198			-7624	FALSE	0.75
672	chr9:71941123:+	1	D #11	Rebound	Spleen	AACTGCGTCAACAGCAGCTTC	C9orf85	ENSG00000155621	hs9	hs9:70000000	0	-27122	0	22677	-114422	-386663	26596	-28643	4116	-26443	-17063			-16049	FALSE	0.75
673	chr16:35174781:+	1	D #11	Rebound	Spleen	AACTGCGTCAACAGCAGCTTC			hs16	hs16:34000000	-688	-4381	-174996	1619	13835	-372801	-6681	-3235	-86857	-268941	-82421			-1208890	FALSE	0.75
674	chr12:121834729:+	1	D #11	Rebound	Spleen	AACTGCGTCAACAGCAGCTTC			hs12	hs12:120000000	-2073	23670	-929	2871	-79513	-1184589	138190	4412	-255	5190	-4809			4638	FALSE	0.75
675	chr12:133265316:-	1	D #11	Rebound	Spleen	AACTGCGTCAACAGCAGCTTC			hs12	hs12:132000000	26767	82316	365716	0	288061	646876	10836	0	0	82236	61436			83311	FALSE	0.75
676	chr2:161238315:+	1	D #11	Rebound	Spleen	AACTGCGTCAACAGCAGCTTC	PSMD14-DT	ENSG00000235724	hs2	hs2:160000000	0	5284	-2915	-5315	-14863	41124	40264	0	0	-755	-2655			-85	FALSE	0.75
677	chrX:70170601:-	1	D #11	Rebound	Spleen	AACTGCGTCAACAGCAGCTTC			hsX	hsX:70000000	4277	35000	-400	1401	-26673	-1738578	67441	34995	15470	33921	4041			-3590	FALSE	0.75
678	chr22:38849476:+	1	D #11	Rebound	Spleen	AACTGCGTCAACAGCAGCTTC			hs22	hs22:38000000	-5448	-4875	1525	2324	-1747	-204756	-39456	-5912	7588	-6416	20223			-5267	FALSE	0.75
679	chr5:74944914:-	1	D #11	Rebound	Spleen	AACTGCGTCAACAGCAGCTTC	ENSG00000249856	ENSG00000249856	hs5	hs5:74000000	0	77713	1914	314	-1513	-811905	-26765	8844	8684	6094	-84665			-523	FALSE	0.75
680	chr12:97931103:+	1	D #11	Rebound	Spleen	AACTGCGTCAACAGCAGCTTC			hs12	hs12:96000000	7953	-463102	7297	-4503	-6600	-1238923	-37263	230723	114882	465856	592616			4502	FALSE	0.75
681	chr1:240767136:+	1	D #11	Rebound	Spleen	AACTGCGTCAACAGCAGCTTC	ENSG00000226919	ENSG00000226919	hs1	hs1:240000000	0	-154535	-136	4464	29842	-581656	123623	-154624	-78871	-78456	727963			26919	FALSE	0.75
682	chr3:51949099:-	1	D #11	Rebound	Spleen	AACTGCGTCAACAGCAGCTTC			hs3	hs3:50000000	232	5698	-21702	3899	46183	-5700	101919	5805	5744	5579	11579			6008	FALSE	0.75
683	chr4:105587529:-	1	D #11	Rebound	Spleen	AACTGCGTCAACAGCAGCTTC	ARHGEF38	ENSG00000236699	hs4	hs4:104000000	0	32929	0	329	66400	-1451030	19029	101726	6001	114329	-95150			-7056	FALSE	0.75
684	chr2:47784855:-	1	D #11	Rebound	Spleen	AACTGCGTCAACAGCAGCTTC	MSH6	ENSG00000116062	hs2	hs2:46000000	0	0	6455	-3945	68212	-127084	-18224	126	267	0	-6004			597	TRUE	0.75
685	chr18:31047012:+	1	D #11	Rebound	Spleen	AACTGCGTCAACAGCAGCTTC			hs18	hs18:30000000	-4197	-3412	-2012	-47412	0	451107	-105452	103326	-110557	611087	781747			556428	FALSE	0.75
686	chr5:147345494:+	1	D #11	Rebound	Spleen	AACTGCGTCAACAGCAGCTTC	STK32A	ENSG00000169302	hs5	hs5:146000000	0	37106	-94	506	48444	975245	-70974	-11045	-16491	-156354	244745			107877	FALSE	0.75
687	chr3:39822758:-	1	D #11	Rebound	Spleen	AACTGCGTCAACAGCAGCTTC	MYRIP	ENSG00000170011	hs3	hs3:38000000	0	11358	7958	9358	-77739	14538	18778	134577	-36201	410578	407958			-27190	FALSE	0.75
688	chr16:51684312:+	1	D #11	Rebound	Spleen	AACTGCGTCAACAGCAGCTTC			hs16	hs16:50000000	-12749	-37512	-312	-18512	-53904	-535992	-3492	-37818	26847	-843012	-884212			-841415	FALSE	0.75
689	chr21:15464750:+	1	D #11	Rebound	Spleen	AACTGCGTCAACAGCAGCTTC	ENSG00000229425	ENSG00000229425	hs21	hs21:14000000	0	-20149	-2550	18250	-8377	-1462350	13089	49186	15269	18229	-179670			13052	FALSE	0.75
690	chr4:82416940:-	1	D #11	Rebound	Spleen	AACTGCGTCAACAGCAGCTTC			hs4	hs4:82000000	-5625	-9259	12540	16540	-5230	-142719	81900	-9237	-5596	-6319	-5379			-6297	FALSE	0.75
691	chr6:109379409:-	1	D #11	Rebound	Spleen	AACTGCGTCAACAGCAGCTTC	CD164	ENSG00000135535	hs6	hs6:108000000	0	0	25410	-6991	-66506	-617590	22529	0	0	0	629			-2096	FALSE	0.75
692	chr7:68887298:-	1	D #11	Rebound	Spleen	AACTGCGTCAACAGCAGCTTC			hs7	hs7:68000000	-139135	-709501	-16902	38298	73020	3234458	-24421	786	-243700	-311261	1544818			-486501	FALSE	0.75
693	chr4:2933731:+	1	D #11	Rebound	Spleen	AACTGCGTCAACAGCAGCTTC	MFSD10	ENSG00000109736	hs4	hs4:2000000	0	0	7469	-1331	80314	-911751	122208	0	0	0	-3011			951	FALSE	0.75
694	chrX:140920343:+	1	D #11	Rebound	Spleen	AACTGCGTCAACAGCAGCTTC			hsX	hsX:140000000	5829	-153143	-1942	-1143	131762	1484836	197236	-155059	-91909	-986303	-886503			-2632	FALSE	0.75
695	chr10:1286147:+	1	D #11	Rebound	Spleen	AACTGCGTCAACAGCAGCTTC	ADARB2	ENSG00000185736	hs10	hs10:0	0	-45546	-347	-10547	-5379	-27707	-9167	-45572	-45467	-30887	-154347			37800	FALSE	0.75
696	chr10:63528456:-	1	D #11	Rebound	Spleen	AACTGCGTCAACAGCAGCTTC	REEP3	ENSG00000165476	hs10	hs10:62000000	0	5055	0	-1344	-291310	464596	282436	5397	5298	0	-48483			5833	FALSE	0.75
697	chr2:189189790:+	1	D #11	Rebound	Spleen	AACTGCGTCAACAGCAGCTTC	COL5A2	ENSG00000204262	hs2	hs2:188000000	0	-9389	1610	10010	36253	989569	148989	-10669	767	-10170	254989			14477	FALSE	0.75
698	chr19:38433114:+	1	D #11	Rebound	Spleen	AACTGCGTCAACAGCAGCTTC			hs19	hs19:38000000	577	85	3686	-5714	-17806	-175614	101905	836	-3009	665	-49054			418	FALSE	0.75
699	chr1:172043305:+	1	D #11	Rebound	Spleen	AACTGCGTCAACAGCAGCTTC	DNM3	ENSG00000197959	hs1	hs1:172000000	0	96094	1035	-1105	-40219	-198805	14874	-28880	1270	774	-244905			21037	FALSE	0.75
700	chr15:78093588:+	2	D #11	Rebound	Spleen	AACTGCGTCAACAGCAGCTTC	SH2D7	ENSG00000183476	hs15	hs15:78000000	0	-12187	0	3412	-125281	-274948	93131	-15310	9094	8711	-38988			10197	FALSE	0.75
701	chr17:80833490:-	1	D #11	Rebound	Spleen	AACTGCGTCAACAGCAGCTTC	RPTOR	ENSG00000141564	hs17	hs17:80000000	0	88689	4491	1690	-116560	424830	26310	0	0	0	10390			12	FALSE	0.75
702	chr14:104135251:+	1	D #11	Rebound	Spleen	AACTGCGTCAACAGCAGCTTC	ENSG00000289840	ENSG00000289840	hs14	hs14:104000000	0	748	7549	0	-3907	-58811	-5191	-213643	-56858	-56351	-216811			2245	FALSE	0.75
703	chr19:40444057:+	1	D #11	Rebound	Spleen	AACTGCGTCAACAGCAGCTTC	SERTAD3	ENSG00000167565	hs19	hs19:40000000	0	0	-4057	-8457	63762	119862	-313957	0	0	802	-2757			2	FALSE	0.75
704	chr18:8571915:-	1	D #11	Rebound	Spleen	AACTGCGTCAACAGCAGCTTC			hs18	hs18:8000000	25098	-36084	-12885	-23485	91122	-129404	38955	-32041	-32370	-35824	-52624			-29753	FALSE	0.75
705	chr6:57461497:-	1	D #11	Rebound	Spleen	AACTGCGTCAACAGCAGCTTC	PRIM2	ENSG00000146143	hs6	hs6:56000000	0	140497	-2103	1297	-90540	237877	-3962	5301	91301	90697	63857			70275	FALSE	0.75
706	chr1:179084888:-	1	D #11	Rebound	Spleen	AACTGCGTCAACAGCAGCTTC	TOR3A	ENSG00000186283	hs1	hs1:178000000	0	887	6888	-512	15392	-375391	107088	1455	590	708	-5471			2233	FALSE	0.75
707	chr3:161694118:-	1	D #11	Rebound	Spleen	AACTGCGTCAACAGCAGCTTC	ENSG00000288087	ENSG00000288087	hs3	hs3:160000000	0	264318	3518	-6882	-6975	1466678	-55301	-225833	-4074	266858	433278			321386	FALSE	0.75
708	chr8:126617284:+	1	D #11	Rebound	Spleen	AACTGCGTCAACAGCAGCTTC	PCAT1	ENSG00000253438	hs8	hs8:126000000	0	-57883	-2369	-7284	-13101	1838995	-11884	-58137	33347	-57284	56495			-33575	FALSE	0.75
709	chr2:50760020:+	1	D #11	Rebound	Spleen	AACTGCGTCAACAGCAGCTTC	NRXN1	ENSG00000179915	hs2	hs2:50000000	0	69580	-3620	-8420	-13179	-2847280	33219	162805	-5623	-267280	-2237700			-230159	FALSE	0.75
710	chr9:129790910:-	1	D #11	Rebound	Spleen	AACTGCGTCAACAGCAGCTTC			hs9	hs9:128000000	-286	-11489	0	0	2636	168590	-151049	-11937	-8232	6930	-17069			227	FALSE	0.75
711	chr9:1253585:-	1	D #11	Rebound	Spleen	AACTGCGTCAACAGCAGCTTC			hs9	hs9:0	-75079	201184	14585	14985	55016	196285	26965	981	-112266	202465	-776014			203096	FALSE	0.75
712	chr4:149963079:-	1	D #11	Rebound	Spleen	AACTGCGTCAACAGCAGCTTC			hs4	hs4:148000000	4507	-114121	679	-5921	-17819	-1360620	-63820	-116063	-23700	-17940	-300980			-17360	FALSE	0.75
713	chr15:35610592:-	1	D #11	Rebound	Spleen	AACTGCGTCAACAGCAGCTTC	DPH6-DT	ENSG00000248079	hs15	hs15:34000000	0	62191	5792	-39208	77128	1117952	-180767	49051	50021	63512	76332			52720	FALSE	0.75
714	chr4:187402111:+	1	D #11	Rebound	Spleen	AACTGCGTCAACAGCAGCTTC			hs4	hs4:186000000	6121	269689	75890	14489	-21648	-1814511	-191	-71084	68368	-775011	-1191391			-1199936	FALSE	0.75
715	chr2:238872261:+	1	D #11	Rebound	Spleen	AACTGCGTCAACAGCAGCTTC	TWIST2	ENSG00000233608	hs2	hs2:238000000	0	-20861	9739	739	-96767	-26101	277938	-26989	183	278398	178978			7621	FALSE	0.75
716	chr12:74941840:-	1	D #11	Rebound	Spleen	AACTGCGTCAACAGCAGCTTC			hs12	hs12:74000000	-79129	-266360	-2160	35040	38022	-265999	-77159	-4015	41214	-3599	398540			43563	FALSE	0.75
717	chr9:92807174:-	1	D #11	Rebound	Spleen	AACTGCGTCAACAGCAGCTTC	ENSG00000288062	ENSG00000288062	hs9	hs9:92000000	0	-1025	5774	-1626	119895	0	20774	-1660	24782	-2365	-39785			-727	FALSE	0.75
718	chr14:39488937:-	1	D #11	Rebound	Spleen	AACTGCGTCAACAGCAGCTTC	ENSG00000258526	ENSG00000258526	hs14	hs14:38000000	0	54736	0	-1863	14042	1279937	-19262	55128	40357	54777	64777			14028	FALSE	0.75
719	chr3:135940808:-	1	D #11	Rebound	Spleen	AACTGCGTCAACAGCAGCTTC			hs3	hs3:134000000	14641	-24191	10208	10808	5286	-99371	-18611	-25145	-24034	-207751	-209571			-24641	FALSE	0.75
720	chr7:27147209:-	1	D #11	Rebound	Spleen	AACTGCGTCAACAGCAGCTTC	HOXA6	ENSG00000106006	hs7	hs7:26000000	0	0	54609	2809	55704	-910	140729	-3776	50580	-3190	304009			-3441	FALSE	0.75
721	chr16:70594410:+	1	D #11	Rebound	Spleen	AACTGCGTCAACAGCAGCTTC	IL34	ENSG00000157368	hs16	hs16:70000000	0	-14209	2990	8590	-32343	89909	228629	-66735	-17576	-63390	-19170			-14479	FALSE	0.75
722	chr5:179032960:-	1	D #11	Rebound	Spleen	AACTGCGTCAACAGCAGCTTC	ZNF879	ENSG00000234284	hs5	hs5:178000000	0	7759	-108841	23560	170111	447220	0	0	8518	7780	0			8801	FALSE	0.75
723	chr4:4738777:-	1	D #11	Rebound	Spleen	AACTGCGTCAACAGCAGCTTC	STX18-AS1	ENSG00000247708	hs4	hs4:4000000	0	-120223	1977	-623	80330	-114582	11117	-114418	-54653	-118322	189077			-24038	FALSE	0.75
724	chr8:27222925:+	2	D #11	Rebound	Spleen	AACTGCGTCAACAGCAGCTTC			hs8	hs8:26000000	-12142	34674	-325	-16925	8738	456394	-5185	51265	-415	-445	60014			-358	FALSE	0.75
725	chr11:102201226:+	1	D #11	Rebound	Spleen	AACTGCGTCAACAGCAGCTTC	YAP1	ENSG00000137693	hs11	hs11:102000000	0	-80025	0	-16626	71279	-10326	96633	46536	-44807	67633	117233			67383	FALSE	0.75
726	chr22:32357983:+	1	D #11	Rebound	Spleen	AACTGCGTCAACAGCAGCTTC	RFPL3	ENSG00000128276	hs22	hs22:32000000	0	-2982	-1583	-1583	86094	97076	232596	52242	4904	49416	29276			52544	FALSE	0.75
727	chr15:56953042:-	1	D #11	Rebound	Spleen	AACTGCGTCAACAGCAGCTTC	TCF12	ENSG00000140262	hs15	hs15:56000000	0	31841	1042	-8558	41888	-421397	-3377	-10581	3279	862	18222			18469	TRUE	0.75
728	chr13:43936821:-	1	D #11	Rebound	Spleen	AACTGCGTCAACAGCAGCTTC	ENSG00000281883	ENSG00000281883	hs13	hs13:42000000	0	28020	0	-26379	30993	127901	-38758	56434	-8255	56021	-565638			3133	FALSE	0.75
729	chr1:186193164:-	1	D #11	Rebound	Spleen	AACTGCGTCAACAGCAGCTTC			hs1	hs1:186000000	2215	-180035	-2435	9764	-51676	458864	-24995	11592	-41587	-13155	-118855			4637	FALSE	0.75
730	chr7:130474131:-	1	D #11	Rebound	Spleen	AACTGCGTCAACAGCAGCTTC			hs7	hs7:130000000	-7360	-11668	0	-2069	9874	-252728	14531	-11680	-12609	-11468	-28808			-11944	FALSE	0.75
731	chr7:108349041:+	1	D #11	Rebound	Spleen	AACTGCGTCAACAGCAGCTTC	NRCAM	ENSG00000091129	hs7	hs7:108000000	0	105358	-642	-16241	0	108958	38998	95619	68841	66998	127018			-39843	FALSE	0.75
732	chr6:138761007:+	1	D #11	Rebound	Spleen	AACTGCGTCAACAGCAGCTTC	CCDC28A-AS1	ENSG00000279968	hs6	hs6:138000000	0	11392	-3607	4393	-117460	-189647	-45847	11748	-3195	11312	14752			12128	FALSE	0.75
733	chr12:108904386:-	1	D #11	Rebound	Spleen	AACTGCGTCAACAGCAGCTTC			hs12	hs12:108000000	3343	43585	-6014	8586	-7485	-725133	-96613	45379	-26817	44526	68966			19627	FALSE	0.75
734	chr7:52721993:-	1	D #11	Rebound	Spleen	AACTGCGTCAACAGCAGCTTC			hs7	hs7:52000000	-169844	-465007	1992	-27807	-4931	-400766	57933	3060	-45311	1558653	-1140346			1558950	FALSE	0.75
735	chr13:109862548:-	1	D #11	Rebound	Spleen	AACTGCGTCAACAGCAGCTTC			hs13	hs13:108000000	-52548	73747	-51	-6052	-41646	-555291	198408	74957	73290	67248	105388			-7077	FALSE	0.75
736	chr6:13571656:-	1	D #11	Rebound	Spleen	AACTGCGTCAACAGCAGCTTC			hs6	hs6:12000000	-2571	-1543	-7345	-1744	-32522	85916	-103183	-2176	-1638	-1603	-13283			-2473	FALSE	0.75
737	chr1:224958764:-	1	D #11	Rebound	Spleen	AACTGCGTCAACAGCAGCTTC	DNAH14	ENSG00000185842	hs1	hs1:224000000	0	27364	34764	12364	12362	25844	17324	127808	51896	-197255	-439555			28685	FALSE	0.75
738	chr1:113229823:+	1	D #11	Rebound	Spleen	AACTGCGTCAACAGCAGCTTC			hs1	hs1:112000000	-30565	-154422	2177	-9823	-105725	-725603	-57083	-155189	29498	-81443	-101103			-37661	FALSE	0.75
739	chr2:184988057:+	1	D #11	Rebound	Spleen	AACTGCGTCAACAGCAGCTTC			hs2	hs2:184000000	-48565	-386056	18542	79343	157659	1596162	24482	17701	320639	1438342	-1380317			-389059	FALSE	0.75
740	chr10:68404384:+	1	D #11	Rebound	Spleen	AACTGCGTCAACAGCAGCTTC	RUFY2	ENSG00000204130	hs10	hs10:68000000	0	415	18616	3616	-401	-171624	-87084	1508	1628	115	-2544			2051	FALSE	0.75
741	chr7:100104125:-	1	D #11	Rebound	Spleen	AACTGCGTCAACAGCAGCTTC	AP4M1	ENSG00000221838	hs7	hs7:100000000	0	1124	6325	725	66793	139225	31585	1949	2012	3685	-3974			2058	FALSE	0.75
742	chr13:65589424:+	1	D #11	Rebound	Spleen	AACTGCGTCAACAGCAGCTTC			hs13	hs13:64000000	198508	-1513024	3576	23376	11239	-4758164	-1144	57483	16256	1638575	116435			548936	FALSE	0.75
743	chr17:63827139:-	1	D #11	Rebound	Spleen	AACTGCGTCAACAGCAGCTTC	FTSJ3	ENSG00000108592	hs17	hs17:62000000	0	0	-3861	-5261	-29899	1478059	-241820	0	0	299	819			0	FALSE	0.75
744	chr22:20872880:+	1	D #11	Rebound	Spleen	AACTGCGTCAACAGCAGCTTC	SNAP29	ENSG00000099940	hs22	hs22:20000000	0	-4679	8120	12120	24839	-199580	452299	-12815	-4475	-5460	-1400			12689	FALSE	0.75
745	chr5:140795766:+	1	D #11	Rebound	Spleen	AACTGCGTCAACAGCAGCTTC	PCDHA1	ENSG00000204970	hs5	hs5:140000000	0	-165	72634	0	-61044	43533	0	-9233	-69838	-83406	-87786			-69259	FALSE	0.75
746	chr16:66566622:+	3	D #11	Rebound	Spleen	AACTGCGTCAACAGCAGCTTC	CKLF-CMTM1	ENSG00000254788	hs16	hs16:66000000	0	-11621	-1022	-3822	-31681	381337	-153962	-4655	-1057	-2262	-362			1407	FALSE	0.75
747	chr7:22472507:-	1	D #11	Rebound	Spleen	AACTGCGTCAACAGCAGCTTC	STEAP1B	ENSG00000105889	hs7	hs7:22000000	0	-26292	-5293	307	-32097	-42592	117487	-27232	-38772	-77832	-38832			-16443	FALSE	0.75
748	chr6:27680266:+	1	D #11	Rebound	Spleen	AACTGCGTCAACAGCAGCTTC	ENSG00000287674	ENSG00000287674	hs6	hs6:26000000	0	0	5134	-27466	-35447	0	853	-208	6919	-7446	22873			7040	FALSE	0.75
749	chr4:23863724:+	1	D #11	Rebound	Spleen	AACTGCGTCAACAGCAGCTTC	PPARGC1A	ENSG00000109819	hs4	hs4:22000000	0	16875	276	-5924	98720	-1349304	-76244	36649	353508	-527224	653295			-454464	FALSE	0.75
750	chr8:11277087:+	1	D #11	Rebound	Spleen	AACTGCGTCAACAGCAGCTTC			hs8	hs8:10000000	4277	6313	-11487	2113	72987	-7227	18272	5584	6222	6112	10072			3711	FALSE	0.75
751	chr12:117622616:-	1	D #11	Rebound	Spleen	AACTGCGTCAACAGCAGCTTC	KSR2	ENSG00000171435	hs12	hs12:116000000	0	-345383	18416	1816	22383	738396	12036	-345888	74265	-345703	-397203			111570	FALSE	0.75
752	chr8:28260808:-	1	D #11	Rebound	Spleen	AACTGCGTCAACAGCAGCTTC	ENSG00000253690	ENSG00000253690	hs8	hs8:28000000	0	-58991	1407	2608	-31114	341548	-5231	-86147	-12187	-61471	74128			59	FALSE	0.75
753	chr9:132162580:-	1	D #11	Rebound	Spleen	AACTGCGTCAACAGCAGCTTC	NTNG2	ENSG00000196358	hs9	hs9:132000000	0	0	-5020	1780	-4073	-248359	103540	0	4782	-999	84820			30	FALSE	0.75
754	chr15:95991069:-	1	D #11	Rebound	Spleen	AACTGCGTCAACAGCAGCTTC	ENSG00000275443	ENSG00000275443	hs15	hs15:94000000	0	-329130	1870	-37531	68256	-331750	205229	-5436	21936	-4510	1544989			-5507	FALSE	0.75
755	chr11:60835349:-	1	D #11	Rebound	Spleen	AACTGCGTCAACAGCAGCTTC			hs11	hs11:60000000	-647	-5250	0	-2651	-13465	160769	18189	-5786	-6214	-5850	-16210			3954	FALSE	0.75
756	chr4:94289960:-	1	D #11	Rebound	Spleen	AACTGCGTCAACAGCAGCTTC	SMARCAD1	ENSG00000163104	hs4	hs4:94000000	0	-51839	-9039	-40	-14473	112940	-21339	-49170	1317	-48559	0			4755	FALSE	0.75
757	chr19:56373229:-	1	D #11	Rebound	Spleen	AACTGCGTCAACAGCAGCTTC	ZNF542P	ENSG00000290720	hs19	hs19:56000000	0	3428	21429	21629	-22944	600369	0	-1093	-3125	3489	0			4472	FALSE	0.75
758	chr6:10230793:+	1	D #11	Rebound	Spleen	AACTGCGTCAACAGCAGCTTC			hs6	hs6:10000000	-8632	171606	17007	7007	6747	151586	-973	32718	40272	172486	466286			124636	FALSE	0.75
759	chr5:91380363:-	1	D #11	Rebound	Spleen	AACTGCGTCAACAGCAGCTTC	ARRDC3	ENSG00000113369	hs5	hs5:90000000	0	0	7163	-4437	-119628	795083	18283	0	0	1003	1663			0	FALSE	0.75
760	chr10:46283546:-	1	D #11	Rebound	Spleen	AACTGCGTCAACAGCAGCTTC			hs10	hs10:46000000	-2799	0	-8255	-4454	60025	-253893	40526	0	-1486	0	19986			221	FALSE	0.75
761	chr13:89458178:-	1	D #11	Rebound	Spleen	AACTGCGTCAACAGCAGCTTC	LINC02336	ENSG00000271395	hs13	hs13:88000000	0	1646578	0	23178	133171	-1699441	-52621	20593	-294250	1779538	448738			537867	FALSE	0.75
762	chr12:221462:+	1	D #11	Rebound	Spleen	AACTGCGTCAACAGCAGCTTC	SLC6A13	ENSG00000010379	hs12	hs12:0	0	-7061	-463	-462	4979	-9922	25077	164312	60360	66017	61197			-1222	FALSE	0.75
763	chr8:25458323:+	1	D #11	Rebound	Spleen	AACTGCGTCAACAGCAGCTTC	KCTD9	ENSG00000104756	hs8	hs8:24000000	0	0	-16923	-6723	-39726	-455843	-79783	0	0	-763	-18123			0	FALSE	0.75
764	chr8:9956833:-	1	D #11	Rebound	Spleen	AACTGCGTCAACAGCAGCTTC			hs8	hs8:8000000	-27171	49432	-5767	-767	6567	4233	15093	-96724	-66519	-96446	178453			9735	FALSE	0.75
765	chr3:70504544:+	1	D #11	Rebound	Spleen	AACTGCGTCAACAGCAGCTTC	SAMMSON	ENSG00000240405	hs3	hs3:70000000	0	-504743	-14344	26056	46217	-3024	-55904	141287	19324	468915	342935			46262	FALSE	0.75
766	chr12:125327722:+	1	D #11	Rebound	Spleen	AACTGCGTCAACAGCAGCTTC	TMEM132B	ENSG00000139364	hs12	hs12:124000000	0	-138321	-2122	1678	5204	-4677582	91137	-261656	214905	-261022	-202742			3261	FALSE	0.75
767	chr19:8325435:-	1	D #11	Rebound	Spleen	AACTGCGTCAACAGCAGCTTC	KANK3	ENSG00000186994	hs19	hs19:8000000	0	1634	-3566	235	-8188	-416264	94175	2001	1937	1135	995			3612	FALSE	0.75
768	chr20:2343642:+	1	D #11	Rebound	Spleen	AACTGCGTCAACAGCAGCTTC			hs20	hs20:2000000	-2563	-54841	2558	-2042	58967	-97782	17017	124646	-100582	34257	115237			8240	FALSE	0.75
769	chr4:185536281:+	1	D #11	Rebound	Spleen	AACTGCGTCAACAGCAGCTTC			hs4	hs4:184000000	-774	0	2920	3719	89095	0	-45501	-1116	24309	-21641	-113801			51099	FALSE	0.75
770	chr4:80732067:-	1	D #11	Rebound	Spleen	AACTGCGTCAACAGCAGCTTC	CFAP299	ENSG00000197826	hs4	hs4:80000000	0	-298132	-19733	-57733	-19182	370267	-6592	-6280	17578	21707	290167			53359	FALSE	0.75
771	chr1:67060265:+	1	D #11	Rebound	Spleen	AACTGCGTCAACAGCAGCTTC			hs1	hs1:66000000	-6117	-5264	0	8335	-46334	-306125	20854	-5396	-5621	-5145	-8985			-5591	FALSE	0.75
772	chr4:76182450:+	1	D #11	Rebound	Spleen	AACTGCGTCAACAGCAGCTTC	SCARB2	ENSG00000138760	hs4	hs4:76000000	0	11949	-25050	-650	-2143	67069	10089	30301	-15885	15489	-2850			-2269	FALSE	0.75
773	chr8:136128543:+	1	D #11	Rebound	Spleen	AACTGCGTCAACAGCAGCTTC	LINC02055	ENSG00000254101	hs8	hs8:136000000	0	-668542	-92143	42657	-68477	-665283	5196	-46629	126982	-671723	-1309583			-670810	FALSE	0.75
774	chr5:36667322:-	1	D #11	Rebound	Spleen	AACTGCGTCAACAGCAGCTTC	SLC1A3	ENSG00000079215	hs5	hs5:36000000	0	-15277	0	-3678	-67138	58642	-145697	-22626	-23507	-25697	-218097			-22666	FALSE	0.75
775	chr1:95098179:-	1	D #11	Rebound	Spleen	AACTGCGTCAACAGCAGCTTC			hs1	hs1:94000000	-19176	-18420	0	7979	-12668	-19680	69059	-18558	24329	-19860	-145040			4593	FALSE	0.75
776	chr9:87853165:-	1	D #11	Rebound	Spleen	AACTGCGTCAACAGCAGCTTC	ENSG00000233884	ENSG00000233884	hs9	hs9:86000000	0	-91434	0	-1435	28640	-220334	-49674	-56281	40352	39605	-83774			-25804	FALSE	0.75
777	chr15:75419941:+	1	D #11	Rebound	Spleen	AACTGCGTCAACAGCAGCTTC	SIN3A	ENSG00000169375	hs15	hs15:74000000	0	29658	6459	6259	89043	-129621	-69741	19059	-430	-2921	118			-12455	FALSE	0.75
778	chr16:54029258:-	1	D #11	Rebound	Spleen	AACTGCGTCAACAGCAGCTTC	FTO	ENSG00000140718	hs16	hs16:54000000	0	-252341	0	-33142	-11157	-873901	-1561	27867	-45825	75918	10878			76486	FALSE	0.75
779	chr20:22334511:-	1	D #11	Rebound	Spleen	AACTGCGTCAACAGCAGCTTC			hs20	hs20:22000000	-9182	-243088	-4481	0	0	626171	78631	123556	236392	-36848	-535328			-357190	FALSE	0.75
780	chr6:86996321:+	1	D #11	Rebound	Spleen	AACTGCGTCAACAGCAGCTTC	HTR1E	ENSG00000168830	hs6	hs6:86000000	0	-58520	-51921	-521	33459	969358	-94101	155087	-81905	155038	180118			82758	FALSE	0.75
781	chr1:46530716:+	1	D #11	Rebound	Spleen	AACTGCGTCAACAGCAGCTTC			hs1	hs1:46000000	1450	-40115	-916	0	140	-38336	-25136	2692	2637	2843	32543			-1115	FALSE	0.75
782	chr1:235725232:-	1	D #11	Rebound	Spleen	AACTGCGTCAACAGCAGCTTC	LYST	ENSG00000143669	hs1	hs1:234000000	0	74031	-368	-6368	-6446	71612	52252	50474	3328	-38587	-467			-9103	FALSE	0.75
783	chr3:66714093:-	2	D #11	Rebound	Spleen	AACTGCGTCAACAGCAGCTTC			hs3	hs3:66000000	-65983	212092	1692	-22707	-26251	-347026	31733	97980	42274	97993	255653			-102064	FALSE	0.75
784	chr3:187739257:-	1	D #11	Rebound	Spleen	AACTGCGTCAACAGCAGCTTC	BCL6	ENSG00000113916	hs3	hs3:186000000	0	0	18657	0	29736	908297	53757	0	0	0	6917			147	TRUE	0.75
785	chr8:27404876:+	2	D #11	Rebound	Spleen	AACTGCGTCAACAGCAGCTTC	PTK2B	ENSG00000120899	hs8	hs8:26000000	0	-13675	0	8524	35494	274443	-30936	332	0	0	-1256			68	FALSE	0.75
786	chr5:61355435:+	1	D #11	Rebound	Spleen	AACTGCGTCAACAGCAGCTTC	ZSWIM6	ENSG00000130449	hs5	hs5:60000000	0	-13434	-835	2165	2408	269344	1584	-19976	3327	2424	13084			-12996	FALSE	0.75
787	chr9:83061806:+	1	D #11	Rebound	Spleen	AACTGCGTCAACAGCAGCTTC	RASEF	ENSG00000165105	hs9	hs9:82000000	0	0	-2006	14194	5004	1078493	-8446	-230599	25488	411193	589633			158931	FALSE	0.75
788	chr1:22457488:-	2	D #11	Rebound	Spleen	AACTGCGTCAACAGCAGCTTC	ZBTB40	ENSG00000184677	hs1	hs1:22000000	0	3887	0	0	92397	59528	16268	4283	-3805	-3371	-34371			4844	FALSE	0.75
789	chr13:64130410:+	1	D #11	Rebound	Spleen	AACTGCGTCAACAGCAGCTTC			hs13	hs13:64000000	-54366	-54010	-20810	23790	-52022	-3299150	-11690	-63271	-20780	3097589	-1071150			-493499	FALSE	0.75
790	chr7:113774140:+	1	D #11	Rebound	Spleen	AACTGCGTCAACAGCAGCTTC			hs7	hs7:112000000	102637	140260	0	0	-63486	313739	4559	86718	-57083	273399	478659			15797	FALSE	0.75
791	chr5:148579807:-	1	D #11	Rebound	Spleen	AACTGCGTCAACAGCAGCTTC	HTR4	ENSG00000164270	hs5	hs5:148000000	0	-73993	-6993	-6193	5241	258347	-33932	-151329	103069	-39592	136247			-40938	FALSE	0.75
792	chrX:39814191:+	2	D #11	Rebound	Spleen	AACTGCGTCAACAGCAGCTTC			hsX	hsX:38000000	-22287	91408	-2391	0	-51467	12229488	236248	-37805	-39349	-35771	236148			287	FALSE	0.75
793	chr4:121644373:+	1	D #11	Rebound	Spleen	AACTGCGTCAACAGCAGCTTC			hs4	hs4:120000000	23573	49026	-10374	11427	11788	66266	-176413	51409	13977	44526	23826			24908	FALSE	0.75
794	chr2:157810982:-	1	D #11	Rebound	Spleen	AACTGCGTCAACAGCAGCTTC	ACVR1	ENSG00000115170	hs2	hs2:156000000	0	25781	982	17382	33091	1489222	53342	24879	5856	25422	-2677			-20089	TRUE	0.75
795	chr2:59052143:+	1	D #11	Rebound	Spleen	AACTGCGTCAACAGCAGCTTC	ENSG00000285673	ENSG00000285673	hs2	hs2:58000000	0	-437342	-17143	-24943	14754	1492576	5096	38601	-21897	-811223	-890283			-148402	FALSE	0.75
796	chr8:27841530:-	1	D #11	Rebound	Spleen	AACTGCGTCAACAGCAGCTTC			hs8	hs8:26000000	1148	2529	-270	-13670	-37962	-56309	-25149	3289	3432	3030	76910			3329	FALSE	0.75
797	chr2:165296009:+	1	D #11	Rebound	Spleen	AACTGCGTCAACAGCAGCTTC	SCN2A	ENSG00000136531	hs2	hs2:164000000	0	-1008	191	-1209	10427	1997870	194110	-192491	-22214	31750	571530			-1852	FALSE	0.75
798	chr10:12648846:-	1	D #11	Rebound	Spleen	AACTGCGTCAACAGCAGCTTC	CAMK1D	ENSG00000183049	hs10	hs10:12000000	0	297045	-6955	-6354	-226292	-792893	24166	17169	2502	11706	-113153			-7760	FALSE	0.75
799	chr1:170600097:+	1	D #11	Rebound	Spleen	AACTGCGTCAACAGCAGCTTC	ENSG00000235303	ENSG00000235303	hs1	hs1:170000000	0	60902	-8297	-16497	-86611	-7377	2102	-65892	-67007	-66417	-46777			-67566	FALSE	0.75
800	chr8:142215593:-	1	D #11	Rebound	Spleen	AACTGCGTCAACAGCAGCTTC	TSNARE1	ENSG00000171045	hs8	hs8:142000000	0	-186006	0	993	-1807	722213	-40566	-186086	-106201	-88086	-96566			17169	FALSE	0.75
801	chr10:84440764:+	2	D #11	Rebound	Spleen	AACTGCGTCAACAGCAGCTTC	CCSER2	ENSG00000107771	hs10	hs10:84000000	0	-13964	7036	836	93522	1259915	17615	-19015	-957	-9784	0			-10483	FALSE	0.75
802	chr22:44630084:+	2	D #11	Rebound	Spleen	AACTGCGTCAACAGCAGCTTC			hs22	hs22:44000000	-4665	34715	2516	-1884	-6186	122655	-18244	22485	22561	2355	86415			-3557	FALSE	0.75
803	chr16:631553:-	1	D #11	Rebound	Spleen	AACTGCGTCAACAGCAGCTTC	WFIKKN1	ENSG00000127578	hs16	hs16:0	0	0	6153	753	30366	-69506	-204626	-3997	-4496	-3206	169233			-4608	FALSE	0.75
804	chr20:38743439:+	1	D #11	Rebound	Spleen	AACTGCGTCAACAGCAGCTTC			hs20	hs20:38000000	5021	3960	7761	7561	-57143	-8319	78060	4048	4199	3860	8220			4460	FALSE	0.75
805	chr3:95509819:+	1	D #11	Rebound	Spleen	AACTGCGTCAACAGCAGCTTC			hs3	hs3:94000000	144604	-571619	-40619	1981	242434	-494259	-8759	195975	28124	1302840	-1003239			-90767	FALSE	0.75
806	chr7:124709414:-	1	D #11	Rebound	Spleen	AACTGCGTCAACAGCAGCTTC			hs7	hs7:124000000	-32898	-52185	-2187	-786	19989	677814	192294	-55644	65873	-213145	-113345			-55391	FALSE	0.75
807	chr12:6946261:-	3	D #11	Rebound	Spleen	AACTGCGTCAACAGCAGCTTC			hs12	hs12:6000000	-207	0	26061	-2939	-34516	179901	-159758	0	0	0	-8158			1335	FALSE	0.75
808	chr4:76246087:+	1	D #11	Rebound	Spleen	AACTGCGTCAACAGCAGCTTC	FAM47E	ENSG00000189157	hs4	hs4:76000000	0	4912	4113	0	-65780	3432	-5407	5138	-28266	-30427	-50747			4962	FALSE	0.75
809	chr10:5293219:-	1	D #11	Rebound	Spleen	AACTGCGTCAACAGCAGCTTC			hs10	hs10:4000000	4749	9218	4419	-581	-30257	-1483420	-12860	0	0	0	-10520			906	FALSE	0.75
810	chr3:146944049:+	1	D #11	Rebound	Spleen	AACTGCGTCAACAGCAGCTTC	ENSG00000243620	ENSG00000243620	hs3	hs3:146000000	0	-22049	9351	-15049	-126001	427790	-20189	25821	-236167	-392689	-411209			-392592	FALSE	0.75
811	chr16:50924548:+	1	D #11	Rebound	Spleen	AACTGCGTCAACAGCAGCTTC			hs16	hs16:50000000	-23485	-43947	7052	-5548	133850	222791	104631	-82889	-117572	-83248	-124448			-81651	FALSE	0.75
812	chr19:10396030:-	1	D #11	Rebound	Spleen	AACTGCGTCAACAGCAGCTTC	CDC37	ENSG00000105401	hs19	hs19:10000000	0	-4969	-1970	630	31839	-20969	188430	-4951	-2002	-4269	1550			5037	FALSE	0.75
813	chr11:66583194:+	1	D #11	Rebound	Spleen	AACTGCGTCAACAGCAGCTTC			hs11	hs11:66000000	6982	9005	-1394	-3394	6829	145265	196385	9456	9459	-3494	16425			-3750	FALSE	0.75
814	chr19:5977248:+	1	D #11	Rebound	Spleen	AACTGCGTCAACAGCAGCTTC	RANBP3	ENSG00000031823	hs19	hs19:4000000	0	0	5752	-8448	20234	-409708	150891	0	0	0	-1388			441	FALSE	0.75
815	chr11:91508447:+	1	D #11	Rebound	Spleen	AACTGCGTCAACAGCAGCTTC			hs11	hs11:90000000	-125158	-535647	-17847	5153	-72436	-1526287	-3327	256112	-120420	-1256287	-1225267			-1257162	FALSE	0.75
816	chr2:125338378:+	1	D #11	Rebound	Spleen	AACTGCGTCAACAGCAGCTTC			hs2	hs2:124000000	326953	-1312977	-63378	1622	-24262	1879481	-16558	-88449	-284681	1074341	1335121			1074781	FALSE	0.75
817	chr16:10403101:-	1	D #11	Rebound	Spleen	AACTGCGTCAACAGCAGCTTC	ATF7IP2	ENSG00000166669	hs16	hs16:10000000	0	15100	-1300	33701	1629	-178138	121	313	8748	11541	-238			16625	FALSE	0.75
818	chr4:149043276:+	1	D #11	Rebound	Spleen	AACTGCGTCAACAGCAGCTTC	ENSG00000249752	ENSG00000249752	hs4	hs4:148000000	0	-595275	14324	7524	-11565	-2264176	49063	-294313	-44891	-595156	-606776			-393029	FALSE	0.75
819	chr1:96781005:-	1	D #11	Rebound	Spleen	AACTGCGTCAACAGCAGCTTC	PTBP2	ENSG00000117569	hs1	hs1:96000000	0	56405	-22795	16205	8184	-1260274	-72514	37057	3634	-21134	0			58484	FALSE	0.75
820	chr20:15170406:+	1	D #11	Rebound	Spleen	AACTGCGTCAACAGCAGCTTC	MACROD2	ENSG00000172264	hs20	hs20:14000000	0	814193	-13606	-47006	66421	1556053	-33146	-7687	29505	-1381626	1141433			147262	FALSE	0.75
821	chr2:113080918:+	1	D #11	Rebound	Spleen	AACTGCGTCAACAGCAGCTTC			hs2	hs2:112000000	-5075	35481	-5119	-118	-29614	189721	-25138	17037	-709	16841	96621			-537	FALSE	0.75
822	chr13:26517836:-	1	D #11	Rebound	Spleen	AACTGCGTCAACAGCAGCTTC			hs13	hs13:26000000	21716	-39163	-165	13436	-26877	-64583	7956	34720	423	33396	113016			14597	FALSE	0.75
823	chr13:48354702:+	1	D #11	Rebound	Spleen	AACTGCGTCAACAGCAGCTTC	RB1	ENSG00000139687	hs13	hs13:48000000	0	-32502	17698	3298	-125186	864277	-2	-557	-10704	-19682	-1602			-7800	TRUE	0.75
824	chr15:93806130:+	1	D #11	Rebound	Spleen	AACTGCGTCAACAGCAGCTTC	LINC01579	ENSG00000258754	hs15	hs15:92000000	0	56469	-4730	-4930	94713	-581170	-8030	-151664	-61909	179429	437069			313774	FALSE	0.75
825	chr1:220894209:-	1	D #11	Rebound	Spleen	AACTGCGTCAACAGCAGCTTC			hs1	hs1:220000000	9150	10608	609	6609	80859	14229	-56290	15344	-68307	12549	625629			14378	FALSE	0.75
826	chr6:97831818:-	1	D #11	Rebound	Spleen	AACTGCGTCAACAGCAGCTTC	ENSG00000271860	ENSG00000271860	hs6	hs6:96000000	0	-147381	0	1618	156673	-987441	32258	-273569	28400	547538	561198			162294	FALSE	0.75
827	chr17:21453297:-	3	D #11	Rebound	Spleen	AACTGCGTCAACAGCAGCTTC	LINC02693	ENSG00000212719	hs17	hs17:20000000	0	-4702	-1103	497	2961	-57402	-24762	625	-4210	417	140017			-3660	FALSE	0.75
828	chr10:92170486:-	2	D #11	Rebound	Spleen	AACTGCGTCAACAGCAGCTTC	CPEB3	ENSG00000107864	hs10	hs10:92000000	0	-45713	-10914	-10914	-48947	391666	35406	-41100	22451	-40253	-126013			-40598	TRUE	0.75
829	chr11:93226834:-	1	D #11	Rebound	Spleen	AACTGCGTCAACAGCAGCTTC			hs11	hs11:92000000	5204	27833	4634	34	-9931	-406085	38634	28063	1212	29734	41014			-7849	FALSE	0.75
830	chr14:46432394:-	6	D #11	Rebound	Spleen	AACTGCGTCAACAGCAGCTTC	LINC00871	ENSG00000258700	hs14	hs14:46000000	0	367794	0	-29006	87720	1520214	-10545	-123692	75538	1177914	1189974			-336924	FALSE	0.75
831	chrX:118933781:+	1	D #11	Rebound	Spleen	AACTGCGTCAACAGCAGCTTC			hsX	hsX:118000000	4372	39818	-4981	-6381	9768	1061958	231538	40151	-30052	58338	49378			40694	FALSE	0.75
832	chr14:78767909:-	1	D #11	Rebound	Spleen	AACTGCGTCAACAGCAGCTTC	NRXN3	ENSG00000021645	hs14	hs14:78000000	0	363709	1709	6709	70217	-2294510	-160970	148421	42332	966509	947949			169557	FALSE	0.75
833	chr4:71274800:+	1	D #11	Rebound	Spleen	AACTGCGTCAACAGCAGCTTC	SLC4A4	ENSG00000080493	hs4	hs4:70000000	0	-38399	-5199	-2400	-3572	-2732860	-109540	-86201	772	0	-235760			64167	FALSE	0.75
834	chr11:126938828:+	1	D #11	Rebound	Spleen	AACTGCGTCAACAGCAGCTTC	KIRREL3	ENSG00000149571	hs11	hs11:126000000	0	51571	6772	9772	-75597	848951	267771	-2784	-73747	-457528	-596048			-20781	FALSE	0.75
835	chr17:50409036:+	1	D #11	Rebound	Spleen	AACTGCGTCAACAGCAGCTTC			hs17	hs17:50000000	-11148	-10835	-4636	2964	-7291	122363	9923	-11107	-10959	11343	-13696			-11154	FALSE	0.75
836	chr11:31731556:+	1	D #11	Rebound	Spleen	AACTGCGTCAACAGCAGCTTC	ELP4	ENSG00000109911	hs11	hs11:30000000	0	76243	-8556	30044	50693	64863	0	70372	34674	71863	-6076			-78765	FALSE	0.75
837	chr12:40905337:+	1	D #11	Rebound	Spleen	AACTGCGTCAACAGCAGCTTC	CNTN1	ENSG00000018236	hs12	hs12:40000000	0	-211137	1264	-1937	-282754	282222	-86617	-13153	12752	616162	1180882			579919	FALSE	0.75
838	chr4:101900552:-	1	D #11	Rebound	Spleen	AACTGCGTCAACAGCAGCTTC	BANK1	ENSG00000153064	hs4	hs4:100000000	0	108351	29552	-52448	14574	106412	-8627	109510	49116	372432	-366407			86530	FALSE	0.75
839	chr3:197852228:-	1	D #11	Rebound	Spleen	AACTGCGTCAACAGCAGCTTC	LRCH3	ENSG00000186001	hs3	hs3:196000000	0	3627	-1773	-9772	30863	-225851	-114671	3253	-193	2888	0			3772	FALSE	0.75
840	chr1:101535740:+	1	D #11	Rebound	Spleen	AACTGCGTCAACAGCAGCTTC			hs1	hs1:100000000	103769	-279139	-12540	-14940	-15087	-142560	29079	-81640	-11507	-80660	-291100			-28886	FALSE	0.75
841	chr14:77392246:-	1	D #11	Rebound	Spleen	AACTGCGTCAACAGCAGCTTC			hs14	hs14:76000000	83	14045	10847	11646	-21607	1251506	-27633	14360	14375	14226	-31233			14748	FALSE	0.75
842	chr6:141091562:-	1	D #11	Rebound	Spleen	AACTGCGTCAACAGCAGCTTC			hs6	hs6:140000000	71536	192562	-11637	13362	-112633	-475377	-13037	-235304	22715	-60237	-1074737			-11720	FALSE	0.75
843	chr12:1940497:+	1	D #11	Rebound	Spleen	AACTGCGTCAACAGCAGCTTC			hs12	hs12:0	-3923	-17896	-27	0	-80552	110022	-35097	-537	-351	0	0			-16	FALSE	0.75
844	chr9:103708647:-	1	D #11	Rebound	Spleen	AACTGCGTCAACAGCAGCTTC			hs9	hs9:102000000	19070	-382552	7647	15047	-6422	-1689872	-8012	-50698	-73955	-382992	-391412			-89861	FALSE	0.75
845	chr4:118672751:-	1	D #11	Rebound	Spleen	AACTGCGTCAACAGCAGCTTC	METTL14-DT	ENSG00000281731	hs4	hs4:118000000	0	-10648	1551	3151	7774	1411	4491	-12092	-12101	-11588	-16548			-12420	FALSE	0.75
846	chr16:19848529:-	1	D #11	Rebound	Spleen	AACTGCGTCAACAGCAGCTTC	IQCK	ENSG00000174628	hs16	hs16:18000000	0	-11670	-2271	-30871	25636	-33890	-107390	-35163	43115	-34070	142849			-36221	FALSE	0.75
847	chr1:47953567:-	1	D #11	Rebound	Spleen	AACTGCGTCAACAGCAGCTTC	TRABD2B	ENSG00000269113	hs1	hs1:46000000	0	-39832	8167	1367	5056	-44112	-197952	-198606	218670	-140352	571667			-43939	FALSE	0.75
848	chr2:229321265:-	1	D #11	Rebound	Spleen	AACTGCGTCAACAGCAGCTTC			hs2	hs2:228000000	-9971	49064	0	10465	85801	-391494	60085	300190	-308690	-453794	-442214			-392366	FALSE	0.75
849	chr12:3302814:-	1	D #11	Rebound	Spleen	AACTGCGTCAACAGCAGCTTC	ENSG00000291189	ENSG00000291189	hs12	hs12:2000000	0	1813	-787	-786	-32109	169494	-103085	2157	2153	1774	-307005			2018	FALSE	0.75
850	chr21:13801215:-	1	D #11	Rebound	Spleen	AACTGCGTCAACAGCAGCTTC			hs21	hs21:12000000	8074	76615	-18739	-5185	-5341	-199504	70255	-177558	-225710	-225184	-571124			-178848	FALSE	0.75
851	chr1:201292893:+	1	D #11	Rebound	Spleen	AACTGCGTCAACAGCAGCTTC	PKP1	ENSG00000081277	hs1	hs1:200000000	0	-7292	-1093	-2493	-78206	244286	-54633	-120836	-38349	-120613	-148253			-6137	FALSE	0.75
852	chrY:11310772:-	1	D #11	Rebound	Spleen	AACTGCGTCAACAGCAGCTTC			hsY	hsY:10000000	2591	10172	-1080828	372	62328	-1	-1	-1	-1	-1	-1			-904877	FALSE	0.75
853	chr8:94030096:+	1	D #11	Rebound	Spleen	AACTGCGTCAACAGCAGCTTC			hs8	hs8:94000000	-55320	-109496	-3897	-5496	26880	-321176	-2316	-4500	-497	-3576	-104776			807	FALSE	0.75
854	chr12:131432863:-	1	D #11	Rebound	Spleen	AACTGCGTCAACAGCAGCTTC			hs12	hs12:130000000	-3584	60862	63	-4137	-6029	714603	-3616	133188	-29569	-40436	-280316			-7742	FALSE	0.75
855	chr10:93702497:-	1	D #11	Rebound	Spleen	AACTGCGTCAACAGCAGCTTC	FRA10AC1	ENSG00000148690	hs10	hs10:92000000	0	0	-14303	4697	21751	-32862	122157	0	0	337	2657			0	FALSE	0.75
856	chr14_GL000225v1_random:74526:-	1	D #11	Rebound	Spleen	AACTGCGTCAACAGCAGCTTC			hs14_GL000225v1_random		-108726	-1	-1	-1	-1	-1	-953	-173	-246	-833	4126			-1	FALSE	0.75
857	chr9:133490204:+	1	D #11	Rebound	Spleen	AACTGCGTCAACAGCAGCTTC			hs9	hs9:132000000	-11077	-10004	-604	196	-25586	-62124	11155	-10395	-1619	-3624	-75364			-3575	FALSE	0.75
858	chr16:57999486:+	1	D #11	Rebound	Spleen	AACTGCGTCAACAGCAGCTTC	ZNF319	ENSG00000166188	hs16	hs16:56000000	0	0	5315	0	12202	-368886	272813	0	0	0	-3046			477	FALSE	0.75
859	chr16:50924757:+	4	D #11	Rebound	Spleen	AACTGCGTCAACAGCAGCTTC			hs16	hs16:50000000	-23694	-44156	6843	-5757	133641	222582	104422	-83098	-117781	-83457	-124657			-81860	FALSE	0.75
860	chr1:110635349:+	1	D #11	Rebound	Spleen	AACTGCGTCAACAGCAGCTTC			hs1	hs1:110000000	-3875	250	-5549	-349	-86640	-27969	6510	291	0	0	18970			-195	FALSE	0.75
861	chr14:40956347:-	1	D #11	Rebound	Spleen	AACTGCGTCAACAGCAGCTTC	LINC02315	ENSG00000251363	hs14	hs14:40000000	0	0	11746	31147	-114136	-256372	-3732	66572	47486	-647792	1532187			-557855	FALSE	0.75
862	chr3:100285705:-	1	D #11	Rebound	Spleen	AACTGCGTCAACAGCAGCTTC	TBC1D23	ENSG00000036054	hs3	hs3:100000000	0	20904	-3095	15505	-191234	647765	-41634	23761	-3978	8785	0			15102	FALSE	0.75
863	chr18:9849356:-	1	D #11	Rebound	Spleen	AACTGCGTCAACAGCAGCTTC	RAB31	ENSG00000168461	hs18	hs18:8000000	0	-43	4756	-1044	-29491	138156	-16523	-63693	22436	-63463	-82423			-12621	FALSE	0.75
864	chr8:38433713:-	1	D #11	Rebound	Spleen	AACTGCGTCAACAGCAGCTTC	FGFR1	ENSG00000077782	hs8	hs8:38000000	0	1912	313	2313	7612	728733	-156846	-31622	28029	22553	85413			8873	TRUE	0.75
865	chr21:13106271:+	1	D #11	Rebound	Spleen	AACTGCGTCAACAGCAGCTTC	ZNF355P	ENSG00000168122	hs21	hs21:12000000	0	598329	438529	-53071	-45916	894448	-631	-29340	438789	406908	-373731			439365	FALSE	0.75
866	chr2:31697193:+	1	D #11	Rebound	Spleen	AACTGCGTCAACAGCAGCTTC			hs2	hs2:30000000	-45331	259606	14407	-2193	-21312	-116613	0	-2987	114617	113826	179966			114907	FALSE	0.75
867	chr20:676360:+	1	D #11	Rebound	Spleen	AACTGCGTCAACAGCAGCTTC			hs20	hs20:0	-558	0	1240	-2560	9688	0	69439	-22120	-15393	0	-135680			-442	FALSE	0.75
868	chr4:35922882:-	1	D #11	Rebound	Spleen	AACTGCGTCAACAGCAGCTTC			hs4	hs4:34000000	-25339	-318117	3682	-10918	13880	-495717	-32977	94925	77277	-266417	-144997			-2810	FALSE	0.75
869	chr14:48585166:+	1	D #11	Rebound	Spleen	AACTGCGTCAACAGCAGCTTC			hs14	hs14:48000000	-93399	-316965	634	-4166	-744	830073	16813	88820	195877	993493	988593			283065	FALSE	0.75
870	chr12:85462088:-	1	D #11	Rebound	Spleen	AACTGCGTCAACAGCAGCTTC			hs12	hs12:84000000	-105790	142888	-712	-5912	183304	180788	-125331	-87425	-46371	467388	1157188			425526	FALSE	0.75
871	chr9:65887242:+	1	D #11	Rebound	Spleen	AACTGCGTCAACAGCAGCTTC	AQP7P3	ENSG00000279688	hs9	hs9:64000000	0	168557	558	-10042	-99892	79997	-27062	-38542	-13061	-21242	-152502			265787	FALSE	0.75
872	chr16:49834486:-	2	D #11	Rebound	Spleen	AACTGCGTCAACAGCAGCTTC	ZNF423	ENSG00000102935	hs16	hs16:48000000	0	-18713	4686	-914	-56411	1020646	-173293	-22894	60681	-22933	-194553			-1794	FALSE	0.75
873	chr14:41793807:-	1	D #11	Rebound	Spleen	AACTGCGTCAACAGCAGCTTC	LRFN5	ENSG00000165379	hs14	hs14:40000000	0	183206	65207	7807	-36927	185847	1107	43645	-12487	43827	2369647			43970	FALSE	0.75
874	chr4:49149401:+	1	D #11	Rebound	Spleen	AACTGCGTCAACAGCAGCTTC			hs4	hs4:48000000	53770	-162401	-178201	0	-116491	97918	0	0	-42	-81	0			0	FALSE	0.75
875	chr15:45913534:+	2	D #11	Rebound	Spleen	AACTGCGTCAACAGCAGCTTC	ENSG00000259200	ENSG00000259200	hs15	hs15:44000000	0	-207333	4067	27066	-117694	-533534	-5374	-207538	4479	-207274	-221774			-207581	FALSE	0.75
876	chr10:43896043:-	1	D #11	Rebound	Spleen	AACTGCGTCAACAGCAGCTTC	LINC00840	ENSG00000226808	hs10	hs10:42000000	0	49242	-2358	443	9897	625803	66663	49256	33398	47783	249503			33503	FALSE	0.75
877	chr2:226218400:+	1	D #11	Rebound	Spleen	AACTGCGTCAACAGCAGCTTC			hs2	hs2:226000000	-33029	-32399	-2034	400	-9238	-185920	26519	204944	23570	204199	619839			-2145	FALSE	0.75
878	chr19:48073866:-	1	D #11	Rebound	Spleen	AACTGCGTCAACAGCAGCTTC	PLA2G4C	ENSG00000105499	hs19	hs19:48000000	0	-33533	11564	4066	8994	110466	-20093	-36519	25631	-33133	-45893			-20690	FALSE	0.75
879	chr12:105338275:-	1	D #11	Rebound	Spleen	AACTGCGTCAACAGCAGCTTC	C12orf75	ENSG00000235162	hs12	hs12:104000000	0	3474	-4324	2675	-2781	-163424	-2704	6372	5932	3175	108455			-3343	FALSE	0.75
880	chr8:37964164:-	1	D #11	Rebound	Spleen	AACTGCGTCAACAGCAGCTTC	ADRB3	ENSG00000188778	hs8	hs8:36000000	0	-1035	722	-2836	-2950	259184	-28315	-28312	38758	60184	66424			3027	FALSE	0.75
881	chr17:49471079:-	1	D #11	Rebound	Spleen	AACTGCGTCAACAGCAGCTTC	ENSG00000262039	ENSG00000262039	hs17	hs17:48000000	0	-23720	4680	-121	-9838	-26600	47979	-23779	20608	-25740	47099			-23865	FALSE	0.75
882	chr12:81319754:+	1	D #11	Rebound	Spleen	AACTGCGTCAACAGCAGCTTC	PPFIA2	ENSG00000139220	hs12	hs12:80000000	0	-238553	-21155	7646	9412	-1631154	-11014	-327163	-41873	620485	1029565			348733	FALSE	0.75
883	chr15:43209169:+	1	D #11	Rebound	Spleen	AACTGCGTCAACAGCAGCTTC	EPB42	ENSG00000166947	hs15	hs15:42000000	0	-21968	-369	0	0	383110	-36489	-22119	-16274	16230	-10689			-4576	FALSE	0.75
884	chr21:44985313:+	1	D #11	Rebound	Spleen	AACTGCGTCAACAGCAGCTTC			hs21	hs21:44000000	4551	17886	2488	-1313	82008	252666	61626	-19814	-15377	-18273	-39493			-15185	FALSE	0.75
885	chr16:3263947:-	1	D #11	Rebound	Spleen	AACTGCGTCAACAGCAGCTTC	ENSG00000290183	ENSG00000290183	hs16	hs16:2000000	0	0	-10453	-2853	55917	65627	-22972	0	0	7	-1692			0	FALSE	0.75
886	chr2:40258155:+	1	D #11	Rebound	Spleen	AACTGCGTCAACAGCAGCTTC	SLC8A1	ENSG00000183023	hs2	hs2:40000000	0	177244	-1354	-755	-241333	-588395	233024	63499	29154	-476495	-284835			-46859	FALSE	0.75
887	chr3:29852241:-	1	D #11	Rebound	Spleen	AACTGCGTCAACAGCAGCTTC	RBMS3	ENSG00000144642	hs3	hs3:28000000	0	209440	1841	1041	49823	-85938	38501	-363935	-14458	-233298	-756598			-83791	FALSE	0.75
888	chr4:162515077:-	1	D #11	Rebound	Spleen	AACTGCGTCAACAGCAGCTTC			hs4	hs4:162000000	-6605	350076	8077	12877	93450	-830842	97497	1748	-21584	-633282	-598722			350870	FALSE	0.75
889	chr9:135306484:+	1	D #11	Rebound	Spleen	AACTGCGTCAACAGCAGCTTC			hs9	hs9:134000000	36765	162315	-5684	-14084	-16934	-219824	-95384	173805	109535	139295	197275			72214	FALSE	0.75
890	chr5:76082347:-	1	D #11	Rebound	Spleen	AACTGCGTCAACAGCAGCTTC	SV2C-AS1	ENSG00000248127	hs5	hs5:76000000	0	-452	0	7347	7493	0	47367	-20310	1536	-2772	-87672			-601	FALSE	0.75
891	chr1:109309683:-	3	D #11	Rebound	Spleen	AACTGCGTCAACAGCAGCTTC	SORT1	ENSG00000134243	hs1	hs1:108000000	0	2082	0	283	29775	-84676	-21176	25554	25535	25183	70223			2006	FALSE	0.75
892	chr9:106929002:+	1	D #11	Rebound	Spleen	AACTGCGTCAACAGCAGCTTC	ZNF462	ENSG00000148143	hs9	hs9:106000000	0	-62401	398	198	37567	537157	9217	46980	-19110	314217	371537			-175472	FALSE	0.75
893	chr13:50999257:+	1	D #11	Rebound	Spleen	AACTGCGTCAACAGCAGCTTC	RNASEH2B	ENSG00000136104	hs13	hs13:50000000	0	80743	344	-2857	28506	228022	-74497	-82291	-6471	-6117	-24457			-6493	FALSE	0.75
894	chr2:189045700:-	1	D #11	Rebound	Spleen	AACTGCGTCAACAGCAGCTTC	COL5A2	ENSG00000204262	hs2	hs2:188000000	0	64899	20100	-5500	-4014	-1133659	117100	-59197	-56458	-58879	-399079			-48676	FALSE	0.75
895	chr19:36265856:+	1	D #11	Rebound	Spleen	AACTGCGTCAACAGCAGCTTC	ENSG00000267053	ENSG00000267053	hs19	hs19:36000000	0	-856	-31856	2344	-21474	-395296	2483	3762	-40290	-40736	-27256			-50480	FALSE	0.75
896	chr10:11986880:+	1	D #11	Rebound	Spleen	AACTGCGTCAACAGCAGCTTC	UPF2	ENSG00000151461	hs10	hs10:10000000	0	53919	0	0	-35839	-965880	-19960	35754	532	0	1319			35549	FALSE	0.75
897	chr2:224583648:-	1	D #11	Rebound	Spleen	AACTGCGTCAACAGCAGCTTC	CUL3	ENSG00000036257	hs2	hs2:224000000	0	0	-7152	-5752	190252	268288	16308	0	0	0	17048			-1183	TRUE	0.75
898	chr20:31633997:-	1	D #11	Rebound	Spleen	AACTGCGTCAACAGCAGCTTC			hs20	hs20:30000000	-3915	-3802	0	0	80438	45337	292217	-27484	-27810	-27882	-31182			-340	FALSE	0.75
899	chr17:28254889:+	1	D #11	Rebound	Spleen	AACTGCGTCAACAGCAGCTTC			hs17	hs17:28000000	1486	-20288	2911	-2489	13424	-459589	-41029	-3010	-58293	-2569	-63389			-2899	FALSE	0.75
900	chr1:194111527:+	2	D #11	Rebound	Spleen	AACTGCGTCAACAGCAGCTTC	ENSG00000227240	ENSG00000227240	hs1	hs1:194000000	0	-652126	-6726	6073	6101	-1642127	-34207	22875	38988	22932	-620727			39676	FALSE	0.75
901	chr5:115042281:-	1	D #11	Rebound	Spleen	AACTGCGTCAACAGCAGCTTC			hs5	hs5:114000000	10387	-126118	13081	7881	8057	-126038	102601	127129	-166184	-126418	-169258			-26368	FALSE	0.75
902	chr15:55243794:+	2	D #11	Rebound	Spleen	AACTGCGTCAACAGCAGCTTC	RAB27A	ENSG00000069974	hs15	hs15:54000000	0	11205	0	-10394	-75021	339245	-98034	-2590	5	0	305			1325	FALSE	0.75
903	chr4:183514404:-	1	D #11	Rebound	Spleen	AACTGCGTCAACAGCAGCTTC			hs4	hs4:182000000	1975	7003	-5196	13604	-60951	-389855	-66435	7541	2091	7104	2464			7933	FALSE	0.75
904	chr4:166513527:+	1	D #11	Rebound	Spleen	AACTGCGTCAACAGCAGCTTC	ENSG00000249675	ENSG00000249675	hs4	hs4:166000000	0	-637927	-927	-10927	80811	-1125007	4752	122697	103377	66492	-1171427			-347358	FALSE	0.75
905	chr3:185635596:+	1	D #11	Rebound	Spleen	AACTGCGTCAACAGCAGCTTC			hs3	hs3:184000000	-2045	-47995	0	-6196	-63145	180523	41963	-48083	-2452	24583	-7856			0	FALSE	0.75
906	chr1:33073664:+	1	D #11	Rebound	Spleen	AACTGCGTCAACAGCAGCTTC	AK2	ENSG00000004455	hs1	hs1:32000000	0	6535	-602	7136	201687	-100584	-7524	6647	6999	6155	-41884			7170	FALSE	0.75
907	chr5:86327529:-	1	D #11	Rebound	Spleen	AACTGCGTCAACAGCAGCTTC			hs5	hs5:86000000	-7495	-289870	24062	-10671	22279	-1704690	-58790	-138324	-102157	-289770	-291810			42782	FALSE	0.75
908	chr16:12903965:-	1	D #11	Rebound	Spleen	AACTGCGTCAACAGCAGCTTC	SHISA9	ENSG00000237515	hs16	hs16:12000000	0	0	-2235	-3435	-3760	-987414	65345	-22606	99899	100385	425865			57583	FALSE	0.75
909	chr10:57917382:+	1	D #11	Rebound	Spleen	AACTGCGTCAACAGCAGCTTC			hs10	hs10:56000000	37913	347217	-2182	-26382	2509	1260877	-21402	322280	28205	320277	276257			240047	FALSE	0.75
910	chr7:149264301:+	1	D #11	Rebound	Spleen	AACTGCGTCAACAGCAGCTTC	ZNF783	ENSG00000204946	hs7	hs7:148000000	0	-700	-6501	-2101	28184	424998	76178	-47	0	0	2618			-1537	FALSE	0.75
911	chr2:62477418:+	1	D #11	Rebound	Spleen	AACTGCGTCAACAGCAGCTTC			hs2	hs2:62000000	-13345	27781	5781	-218	43525	215061	56681	227226	92191	-65218	-251238			-1650	FALSE	0.75
912	chr2:208009066:-	1	D #11	Rebound	Spleen	AACTGCGTCAACAGCAGCTTC	PLEKHM3	ENSG00000178385	hs2	hs2:208000000	0	-14333	1466	-14334	-33046	1246026	46546	-15202	-4688	-4433	8606			1905	FALSE	0.75
913	chr3:13674101:+	1	D #11	Rebound	Spleen	AACTGCGTCAACAGCAGCTTC	LINC00620	ENSG00000224514	hs3	hs3:12000000	0	-22700	-1901	0	-11459	-25421	58578	48187	-18760	-18801	-275061			-15936	FALSE	0.75
914	chr7:140293065:-	1	D #11	Rebound	Spleen	AACTGCGTCAACAGCAGCTTC	PPP1R2P6	ENSG00000241661	hs7	hs7:140000000	0	-56134	465	-4135	-4130	-343774	-19074	60781	-8735	-11334	-41054			-11192	FALSE	0.75
915	chr3:177538719:+	1	D #11	Rebound	Spleen	AACTGCGTCAACAGCAGCTTC	LINC00578	ENSG00000228221	hs3	hs3:176000000	0	-96318	2481	12881	-38104	123520	-80859	0	0	0	-375959			-9180	FALSE	0.75
916	chr9:9206754:-	3	D #11	Rebound	Spleen	AACTGCGTCAACAGCAGCTTC	PTPRD	ENSG00000153707	hs9	hs9:8000000	0	115554	-10445	-92446	-690263	2561294	-58545	46258	-6990	1222714	1409034			433460	TRUE	0.75
917	chr20:14451617:-	1	D #11	Rebound	Spleen	AACTGCGTCAACAGCAGCTTC	MACROD2	ENSG00000172264	hs20	hs20:14000000	0	113816	-1583	-1583	-45371	-2274842	-10622	61603	243257	662837	634517			-48779	FALSE	0.75
918	chr18:698129:+	1	D #11	Rebound	Spleen	AACTGCGTCAACAGCAGCTTC	ENOSF1	ENSG00000132199	hs18	hs18:0	0	-11528	2112	-129	-31673	-198669	-30369	12154	1439	4950	4950			-1180	FALSE	0.75
919	chr12:128922180:-	1	D #11	Rebound	Spleen	AACTGCGTCAACAGCAGCTTC	GLT1D1	ENSG00000151948	hs12	hs12:128000000	0	67379	980	-29220	-10911	-1457039	45180	41870	36298	100380	107080			2687	FALSE	0.75
920	chr20:30579971:-	1	D #11	Rebound	Spleen	AACTGCGTCAACAGCAGCTTC			hs20	hs20:30000000	23544	-143028	8571	-1829	-1948	58751	-3128	31279	76427	76351	176011			202442	FALSE	0.75
921	chr7:127664802:+	1	D #11	Rebound	Spleen	AACTGCGTCAACAGCAGCTTC	SND1	ENSG00000197157	hs7	hs7:126000000	0	-9001	0	-9802	-32130	-42882	14937	2550	1704	677	-3062			2243	TRUE	0.75
922	chr7:113878069:-	1	D #11	Rebound	Spleen	AACTGCGTCAACAGCAGCTTC	PPP1R3A	ENSG00000154415	hs7	hs7:112000000	0	-36331	-14332	-40931	-148494	-209810	9629	16960	161012	-169470	-374730			87933	FALSE	0.75
923	chr3:84153934:+	1	D #11	Rebound	Spleen	AACTGCGTCAACAGCAGCTTC			hs3	hs3:84000000	-102515	-198934	-42734	-17134	70425	806465	17405	-14626	116981	805885	-64194			804640	FALSE	0.75
924	chr1:174037460:-	1	D #11	Rebound	Spleen	AACTGCGTCAACAGCAGCTTC			hs1	hs1:174000000	14293	13459	0	-140	4318	368800	-88539	14064	-7117	13060	43980			-7149	FALSE	0.75
925	chr6:3013566:+	1	D #11	Rebound	Spleen	AACTGCGTCAACAGCAGCTTC	NQO2	ENSG00000124588	hs6	hs6:2000000	0	7833	0	34	-9173	215233	-1406	-1405	-1230	9193	0			10142	FALSE	0.75
926	chr10:10786126:+	1	D #11	Rebound	Spleen	AACTGCGTCAACAGCAGCTTC	SFTA1P	ENSG00000225383	hs10	hs10:10000000	0	2473	15274	48874	-3138	227753	25953	-128823	-6303	222833	380293			83538	FALSE	0.75
927	chr8:48863105:+	1	D #11	Rebound	Spleen	AACTGCGTCAACAGCAGCTTC			hs8	hs8:48000000	-39043	54094	0	-1105	-107009	56274	-68405	58890	-352	57514	-799385			58180	FALSE	0.75
928	chr5:59892928:-	1	D #11	Rebound	Spleen	AACTGCGTCAACAGCAGCTTC	PDE4D	ENSG00000113448	hs5	hs5:58000000	0	0	17927	-21472	-30638	124748	-60051	-55054	28905	92608	856788			82632	FALSE	0.75
929	chr12:22848150:-	1	D #11	Rebound	Spleen	AACTGCGTCAACAGCAGCTTC	LINC02955	ENSG00000256995	hs12	hs12:22000000	0	145950	-7050	-7450	35195	834050	4230	-201240	71318	160030	162570			117838	FALSE	0.75
930	chr12:114014902:+	1	D #11	Rebound	Spleen	AACTGCGTCAACAGCAGCTTC			hs12	hs12:114000000	-48577	-47501	9698	-302	-573	379897	69177	42324	-47725	-46962	-49782			-48281	FALSE	0.75
931	chr15:80184318:-	1	D #11	Rebound	Spleen	AACTGCGTCAACAGCAGCTTC	FAH	ENSG00000103876	hs15	hs15:80000000	0	23517	518	0	-7896	-65821	30918	30433	30483	22898	46558			10658	FALSE	0.75
932	chr16:32897658:+	2	D #11	Rebound	Spleen	AACTGCGTCAACAGCAGCTTC			hs16	hs16:32000000	5784	-85258	-49458	0	206	-77978	-10478	-61744	104703	-2698	-89458			-156174	FALSE	0.75
933	chr10:79240694:+	1	D #11	Rebound	Spleen	AACTGCGTCAACAGCAGCTTC	ZMIZ1	ENSG00000108175	hs10	hs10:78000000	0	-93	-7294	-5694	-37811	657305	334225	1113	951	625	-35674			1515	FALSE	0.75
934	chr1:150975435:-	1	D #11	Rebound	Spleen	AACTGCGTCAACAGCAGCTTC	ENSG00000231073	ENSG00000231073	hs1	hs1:150000000	0	0	-12965	-365	-9756	717095	43415	0	58	0	6315			340	FALSE	0.75
935	chr10:32231597:-	1	D #11	Rebound	Spleen	AACTGCGTCAACAGCAGCTTC			hs10	hs10:32000000	-252	-112602	-403	15797	11972	574197	11477	-63164	-12461	-25282	-35542			-12710	FALSE	0.75
936	chr2:222815649:+	1	D #11	Rebound	Spleen	AACTGCGTCAACAGCAGCTTC			hs2	hs2:222000000	45293	44150	-1449	1951	14628	-114189	121770	-25694	-25430	-25029	73890			-1803	FALSE	0.75
937	chr13:105363865:+	1	D #11	Rebound	Spleen	AACTGCGTCAACAGCAGCTTC			hs13	hs13:104000000	46951	46535	2135	8135	-161128	1230694	24074	-188759	-184590	-222805	1177554			-223556	FALSE	0.75
938	chr1:232119270:-	1	D #11	Rebound	Spleen	AACTGCGTCAACAGCAGCTTC			hs1	hs1:232000000	-40821	271470	-8930	47470	-20274	655950	38270	198585	23731	-107069	153850			72117	FALSE	0.75
939	chr16:1011533:+	1	D #11	Rebound	Spleen	AACTGCGTCAACAGCAGCTTC			hs16	hs16:0	-10607	-10133	-333	467	31461	13526	-68633	-13335	-6766	-5653	-56153			-7119	FALSE	0.75
940	chr17:73937746:-	1	D #11	Rebound	Spleen	AACTGCGTCAACAGCAGCTTC	ENSG00000285648	ENSG00000285648	hs17	hs17:72000000	0	109745	7346	146	34534	-735813	127606	-29626	-74325	12506	201646			-15033	FALSE	0.75
941	chr20:672474:-	1	D #11	Rebound	Spleen	AACTGCGTCAACAGCAGCTTC	SCRT2	ENSG00000215397	hs20	hs20:0	0	-125	-5126	-526	-13574	-1945	-73325	18234	11507	-3305	131794			-2867	FALSE	0.75
942	chr3:186410930:+	1	D #11	Rebound	Spleen	AACTGCGTCAACAGCAGCTTC			hs3	hs3:186000000	28309	-48129	-1930	7670	-102985	-214810	-31230	3138	104155	3069	135229			1090	FALSE	0.75
943	chr14:88824817:-	1	D #11	Rebound	Spleen	AACTGCGTCAACAGCAGCTTC	TTC8	ENSG00000165533	hs14	hs14:88000000	0	0	-2584	1817	4843	-200662	41297	0	0	-22	209417			0	FALSE	0.75
944	chr1:168303409:-	1	D #11	Rebound	Spleen	AACTGCGTCAACAGCAGCTTC	TBX19	ENSG00000143178	hs1	hs1:168000000	0	74008	210	-11791	-18574	-45550	46929	-39002	-39174	-38750	39649			15919	FALSE	0.75
945	chrX:52791228:+	1	D #11	Rebound	Spleen	AACTGCGTCAACAGCAGCTTC			hsX	hsX:52000000	-923	104571	13372	-37428	-39908	-267848	46251	42269	105054	104431	110211			105335	FALSE	0.75
946	chr14:30529920:-	1	D #11	Rebound	Spleen	AACTGCGTCAACAGCAGCTTC	G2E3-AS1	ENSG00000257636	hs14	hs14:30000000	0	-28279	120	6920	86183	-1027319	124920	7502	7194	7140	-56819			-23437	FALSE	0.75
947	chr7:40534909:-	1	D #11	Rebound	Spleen	AACTGCGTCAACAGCAGCTTC	SUGCT	ENSG00000175600	hs7	hs7:40000000	0	-10490	-6291	309	27430	1580589	48889	193908	18011	399029	402229			-16850	FALSE	0.75
948	chr7:1758938:-	1	D #11	Rebound	Spleen	AACTGCGTCAACAGCAGCTTC			hs7	hs7:0	10992	15537	1689	0	20	354118	-3861	91355	6040	-60041	-128121			76	FALSE	0.75
949	chr7:125287766:-	1	D #11	Rebound	Spleen	AACTGCGTCAACAGCAGCTTC	POT1-AS1	ENSG00000224897	hs7	hs7:124000000	0	23165	6966	-28634	253870	1256166	42466	357348	32524	358266	372146			-68072	FALSE	0.75
950	chr1:152540408:+	1	D #11	Rebound	Spleen	AACTGCGTCAACAGCAGCTTC			hs1	hs1:152000000	-24400	245791	-2608	392	-6738	-103968	75371	-79939	-79342	-59528	-506428			-60088	FALSE	0.75
951	chr3:101609272:+	1	D #11	Rebound	Spleen	AACTGCGTCAACAGCAGCTTC			hs3	hs3:100000000	6554	-32271	-3472	-472	22688	-543132	-83812	-33222	-11087	-27952	-14552			26857	FALSE	0.75
952	chr2:126895332:+	1	D #11	Rebound	Spleen	AACTGCGTCAACAGCAGCTTC			hs2	hs2:126000000	3532	129267	-5732	-8132	-20030	322527	-19552	76003	76590	130647	165907			-57720	FALSE	0.75
953	chr1:174998660:-	1	D #11	Rebound	Spleen	AACTGCGTCAACAGCAGCTTC	ENSG00000287697	ENSG00000287697	hs1	hs1:174000000	0	0	15045	60	11405	-50519	97240	0	0	0	5240			-579	FALSE	0.75
954	chr1:3422694:-	1	D #11	Rebound	Spleen	AACTGCGTCAACAGCAGCTTC	PRDM16	ENSG00000142611	hs1	hs1:2000000	0	-30105	0	-106	19021	573074	-23585	-107722	104586	-107025	-211825			-2031	TRUE	0.75
955	chr15:33552544:-	1	D #11	Rebound	Spleen	AACTGCGTCAACAGCAGCTTC	RYR3	ENSG00000198838	hs15	hs15:32000000	0	240743	0	-40056	-56227	-565755	-334655	-161323	-317363	325304	-100835			-148295	FALSE	0.75
956	chr9:135821535:-	1	D #11	Rebound	Spleen	AACTGCGTCAACAGCAGCTTC	CAMSAP1	ENSG00000130559	hs9	hs9:134000000	0	-83264	4609	1135	1311	-382244	-7084	-23627	-28670	-19524	0			15786	FALSE	0.75
957	chr17:6055922:-	1	D #11	Rebound	Spleen	AACTGCGTCAACAGCAGCTTC	ENSG00000285471	ENSG00000285471	hs17	hs17:6000000	0	-13277	-5477	9522	-213666	456722	-166637	-13660	222936	-13177	473962			-13055	FALSE	0.75
958	chr14:105250811:-	1	D #11	Rebound	Spleen	AACTGCGTCAACAGCAGCTTC	BRF1	ENSG00000185024	hs14	hs14:104000000	0	810	-3989	-4389	-7985	-811408	110431	2429	1969	2351	18051			1649	FALSE	0.75
959	chr19:56423778:-	1	D #11	Rebound	Spleen	AACTGCGTCAACAGCAGCTTC	ZNF583	ENSG00000198440	hs19	hs19:56000000	0	18178	-66622	27178	27263	650918	0	0	18538	17718	78			18803	FALSE	0.75
960	chr3:119085334:+	1	D #11	Rebound	Spleen	AACTGCGTCAACAGCAGCTTC	IGSF11	ENSG00000144847	hs3	hs3:118000000	0	-49933	40466	0	-140	-48174	-26534	-49889	-22245	-49874	125945			-50090	FALSE	0.75
961	chr5:74933839:-	1	D #11	Rebound	Spleen	AACTGCGTCAACAGCAGCTTC	ENSG00000249856	ENSG00000249856	hs5	hs5:74000000	0	66638	-562	-761	-12588	-822980	23559	-986	-103	-40	-95740			-1095	FALSE	0.75
962	chr2:185585492:-	1	D #11	Rebound	Spleen	AACTGCGTCAACAGCAGCTTC			hs2	hs2:184000000	37674	-152508	1493	-23108	-23371	-998727	-987	15686	-29107	-840907	-909847			-153339	FALSE	0.75
963	chr13:28612298:-	1	D #11	Rebound	Spleen	AACTGCGTCAACAGCAGCTTC			hs13	hs13:28000000	12246	-45101	8698	-11902	-38042	78518	6878	-45406	153	0	-48021			-24479	FALSE	0.75
964	chr18:56983750:-	1	D #11	Rebound	Spleen	AACTGCGTCAACAGCAGCTTC	WDR7	ENSG00000091157	hs18	hs18:56000000	0	-85050	550	-1050	-260019	-140089	99750	-100777	-17034	-19929	-40949			-8868	FALSE	0.75
965	chr12:10209050:-	1	D #11	Rebound	Spleen	AACTGCGTCAACAGCAGCTTC			hs12	hs12:10000000	-3408	-2749	1250	-16350	14371	-233329	102090	-3164	-3107	-4469	-10609			-3099	FALSE	0.75
966	chr11:74685948:-	1	D #11	Rebound	Spleen	AACTGCGTCAACAGCAGCTTC			hs11	hs11:74000000	443	-11051	0	-652	-15501	218508	-73911	-59870	0	-53711	38168			-16490	FALSE	0.75
967	chr2:3663876:+	2	D #11	Rebound	Spleen	AACTGCGTCAACAGCAGCTTC	ALLC	ENSG00000151360	hs2	hs2:2000000	0	-46076	-1197	-1076	1078	-1801716	132823	-11662	-2578	-11576	-81416			-2941	FALSE	0.75
968	chr5:141366180:+	1	D #11	Rebound	Spleen	AACTGCGTCAACAGCAGCTTC	PCDHGA1	ENSG00000204956	hs5	hs5:140000000	0	-1180	66820	-1780	61911	0	-720	4201	-39665	-44300	-45920			3890	FALSE	0.75
969	chr17:31845378:+	1	D #11	Rebound	Spleen	AACTGCGTCAACAGCAGCTTC			hs17	hs17:30000000	6493	12221	0	-1778	-46619	104081	-181638	12777	22595	-2258	16521			-2481	FALSE	0.75
970	chr1:105285492:-	1	D #11	Rebound	Spleen	AACTGCGTCAACAGCAGCTTC			hs1	hs1:104000000	-148502	1131492	-88308	19692	147701	-1811087	-6007	787	-38063	1751012	1709632			520044	FALSE	0.75
971	chr4:147676077:+	1	D #11	Rebound	Spleen	AACTGCGTCAACAGCAGCTTC	PRMT9	ENSG00000164169	hs4	hs4:146000000	0	6522	13123	2923	-1223	-896977	-208537	6542	4598	4322	-3417			7703	FALSE	0.75
972	chr2:238641621:+	1	D #11	Rebound	Spleen	AACTGCGTCAACAGCAGCTTC	LINC01937	ENSG00000234279	hs2	hs2:238000000	0	-86420	1379	18779	-67940	201438	-124181	-201312	18780	-146221	-188921			2471	FALSE	0.75
973	chr2:14047234:-	1	D #11	Rebound	Spleen	AACTGCGTCAACAGCAGCTTC	LINC00276	ENSG00000230448	hs2	hs2:14000000	0	-584566	-24766	18234	-90476	918434	-38245	58737	-74128	1039874	-1142145			-856583	FALSE	0.75
974	chr4:159959513:+	1	D #11	Rebound	Spleen	AACTGCGTCAACAGCAGCTTC			hs4	hs4:158000000	-181685	-675512	7087	-3513	67213	3386406	-26893	-72244	-34549	-719893	-603053			-472001	FALSE	0.75
975	chr15:60155850:+	1	D #11	Rebound	Spleen	AACTGCGTCAACAGCAGCTTC			hs15	hs15:60000000	-37530	-148449	0	2150	56722	-143930	-93910	-11024	-26760	-110	191489			-27682	FALSE	0.75
976	chr11:63869713:-	3	D #11	Rebound	Spleen	AACTGCGTCAACAGCAGCTTC	MARK2	ENSG00000072518	hs11	hs11:62000000	0	-1486	9114	313	-32059	-164206	77853	28	0	0	24753			-2186	FALSE	0.75
977	chr15:86874522:+	1	D #11	Rebound	Spleen	AACTGCGTCAACAGCAGCTTC	AGBL1	ENSG00000273540	hs15	hs15:86000000	0	-1078721	1678	2678	2606	1539337	-51982	62549	-91378	-217122	-1126482			-188926	FALSE	0.75
978	chr13:113218961:+	1	D #11	Rebound	Spleen	AACTGCGTCAACAGCAGCTTC	CUL4A	ENSG00000139842	hs13	hs13:112000000	0	-7560	5639	1839	-79070	-67021	-160961	-7508	1250	-1381	1418			-1874	FALSE	0.75
979	chr1:26992373:+	1	D #11	Rebound	Spleen	AACTGCGTCAACAGCAGCTTC			hs1	hs1:26000000	1319	0	-5173	-373	-39661	2006	-403213	717	-30181	446	-45673			-530	FALSE	0.75
980	chr20:15295127:-	1	D #11	Rebound	Spleen	AACTGCGTCAACAGCAGCTTC	MACROD2	ENSG00000172264	hs20	hs20:14000000	0	-689472	3927	26927	57949	-1431332	17427	48986	63221	-1276792	-1016712			-22541	FALSE	0.75
981	chr10:70648400:-	1	D #11	Rebound	Spleen	AACTGCGTCAACAGCAGCTTC	PALD1	ENSG00000107719	hs10	hs10:70000000	0	-23199	-1199	3200	-99	361940	0	-1775	29101	29980	51240			-8160	FALSE	0.75
982	chr2:29990357:-	1	D #11	Rebound	Spleen	AACTGCGTCAACAGCAGCTTC			hs2	hs2:28000000	34952	67956	0	-17843	-100471	-4442	-11642	-37389	-135208	-148522	-159962			-49835	FALSE	0.75
983	chr11:8388925:+	1	D #11	Rebound	Spleen	AACTGCGTCAACAGCAGCTTC			hs11	hs11:8000000	2943	-119924	0	-4325	16956	12274	35314	-120721	22165	-124765	231454			-45179	FALSE	0.75
984	chr9:23972989:-	1	D #11	Rebound	Spleen	AACTGCGTCAACAGCAGCTTC			hs9	hs9:22000000	16545	145788	-4611	-42411	-117632	149109	7849	147028	-40951	380649	2081269			146381	FALSE	0.75
985	chr2:101996437:-	1	D #11	Rebound	Spleen	AACTGCGTCAACAGCAGCTTC	IL1R2	ENSG00000115590	hs2	hs2:100000000	0	3636	-363	-2363	-76381	-192162	-51642	-36712	-2635	-24402	101797			-2376	FALSE	0.75
986	chr1:150037366:-	1	D #11	Rebound	Spleen	AACTGCGTCAACAGCAGCTTC			hs1	hs1:150000000	-8294	25765	-13027	-13034	34166	-218473	-77773	26056	24973	25706	-39353			-13248	FALSE	0.75
987	chr16:86382804:-	1	D #11	Rebound	Spleen	AACTGCGTCAACAGCAGCTTC			hs16	hs16:86000000	33116	38803	-558	-3396	-72284	-115335	-28835	-171514	-154949	-136915	-154475			64426	FALSE	0.75
988	chr10:71208668:+	1	D #11	Rebound	Spleen	AACTGCGTCAACAGCAGCTTC			hs10	hs10:70000000	3902	3131	-2468	0	-182811	-94248	-10508	105894	17992	109751	114511			354	FALSE	0.75
989	chr5:7092643:+	1	D #11	Rebound	Spleen	AACTGCGTCAACAGCAGCTTC	LINC02196	ENSG00000250974	hs5	hs5:6000000	0	196557	-3243	-4443	2051	-401423	32996	196618	196782	-242723	-335683			212455	FALSE	0.75
990	chr20:34074456:+	1	D #11	Rebound	Spleen	AACTGCGTCAACAGCAGCTTC	RALY	ENSG00000125970	hs20	hs20:34000000	0	35543	0	1144	10073	142203	-125576	-12442	232	-4316	0			-4325	FALSE	0.75
991	chr9:99607352:+	3	D #11	Rebound	Spleen	AACTGCGTCAACAGCAGCTTC	ENSG00000237461	ENSG00000237461	hs9	hs9:98000000	0	211047	0	-30952	-66973	-663692	-56332	112611	-18267	59407	194547			-4199	FALSE	0.75
992	chr1:223143800:+	1	D #11	Rebound	Spleen	AACTGCGTCAACAGCAGCTTC			hs1	hs1:222000000	249	0	5001	-1000	80732	491499	75219	0	0	0	-140820			0	FALSE	0.75
993	chr5:51427445:+	1	D #11	Rebound	Spleen	AACTGCGTCAACAGCAGCTTC			hs5	hs5:50000000	551	-36844	5954	-10645	-22581	-38065	48574	109889	-154202	-457745	-582445			105682	FALSE	0.75
994	chr10:13497540:+	1	D #11	Rebound	Spleen	AACTGCGTCAACAGCAGCTTC	BEND7	ENSG00000165626	hs10	hs10:12000000	0	29459	0	7660	2643	31759	51739	-12740	14146	30439	94379			31363	FALSE	0.75
995	chr1:233054895:-	1	D #11	Rebound	Spleen	AACTGCGTCAACAGCAGCTTC	PCNX2	ENSG00000135749	hs1	hs1:232000000	0	101894	-5705	-12505	37742	-845544	80395	76310	-21065	75715	-10264			-950	FALSE	0.75
996	chr2:216868403:+	1	D #11	Rebound	Spleen	AACTGCGTCAACAGCAGCTTC	LINC01921	ENSG00000223874	hs2	hs2:216000000	0	-172402	-603	8597	3020	-168503	33396	-174124	-169231	-17723	-361343			-68228	FALSE	0.75
997	chr8:97348789:+	1	D #11	Rebound	Spleen	AACTGCGTCAACAGCAGCTTC			hs8	hs8:96000000	9476	-70188	0	-13989	14616	1008290	17730	-70384	73675	247090	-204329			-70585	FALSE	0.75
998	chr1:160097880:+	1	D #11	Rebound	Spleen	AACTGCGTCAACAGCAGCTTC	IGSF8	ENSG00000162729	hs1	hs1:160000000	0	0	-2880	-1880	50155	-16680	219419	0	0	0	-5480			211	FALSE	0.75
999	chr7:157098014:-	1	D #11	Rebound	Spleen	AACTGCGTCAACAGCAGCTTC			hs7	hs7:156000000	9471	-38185	17214	17614	8551	70514	-2305	-40037	-40099	-39885	-43325			-15567	FALSE	0.75
1000	chr10:101138055:+	1	D #11	Rebound	Spleen	AACTGCGTCAACAGCAGCTTC			hs10	hs10:100000000	-266	-2454	1945	1345	1612	0	35784	-2871	9641	0	-99355			4075	FALSE	0.75
1001	chr21:24883993:+	1	D #11	Rebound	Spleen	AACTGCGTCAACAGCAGCTTC	LINC01692	ENSG00000226983	hs21	hs21:24000000	0	-454192	12406	0	-43343	1955886	121266	298375	-58469	-453413	-439813			196625	FALSE	0.75
1002	chr20:48758613:+	2	D #11	Rebound	Spleen	AACTGCGTCAACAGCAGCTTC	PREX1	ENSG00000124126	hs20	hs20:48000000	0	63786	-18014	-7013	-12904	729006	-2933	1910	0	0	-2753			1585	FALSE	0.75
1003	chr1:2926757:+	1	D #11	Rebound	Spleen	AACTGCGTCAACAGCAGCTTC			hs1	hs1:2000000	33901	139642	43	-3957	311189	-77137	14722	66073	-67068	-85497	-403577			118	FALSE	0.75
1004	chr2:71668581:-	1	D #11	Rebound	Spleen	AACTGCGTCAACAGCAGCTTC	DYSF	ENSG00000135636	hs2	hs2:70000000	0	199980	381	-3419	109603	63881	10181	122737	231051	214841	229501			-77055	FALSE	0.75
1005	chr20:4016951:+	1	D #11	Rebound	Spleen	AACTGCGTCAACAGCAGCTTC			hs20	hs20:4000000	-1393	-350	7849	-351	-104534	103608	64588	-931	-800	-371	-66771			-1094	FALSE	0.75
1006	chr1:15083489:-	1	D #11	Rebound	Spleen	AACTGCGTCAACAGCAGCTTC	KAZN	ENSG00000189337	hs1	hs1:14000000	0	-67910	0	-711	36536	1194369	20869	-325267	-82550	-70650	-433570			9448	FALSE	0.75
1007	chr4:29465993:+	1	D #11	Rebound	Spleen	AACTGCGTCAACAGCAGCTTC	ENSG00000251113	ENSG00000251113	hs4	hs4:28000000	0	1250006	-89393	26207	242512	-2380413	15246	9592	-91830	1249666	-2442053			-2455354	FALSE	0.75
1008	chr17:39747845:-	1	D #11	Rebound	Spleen	AACTGCGTCAACAGCAGCTTC			hs17	hs17:38000000	554	6244	-14955	2645	23149	45705	-74154	-5836	-5368	-4874	-13834			-5984	FALSE	0.75
1009	chr8:106720060:-	1	D #11	Rebound	Spleen	AACTGCGTCAACAGCAGCTTC	OXR1	ENSG00000164830	hs8	hs8:106000000	0	-5739	660	-3740	-136377	-1462679	8240	-5809	416	540	-2479			-5808	FALSE	0.75
1010	chr2:83087988:-	1	D #11	Rebound	Spleen	AACTGCGTCAACAGCAGCTTC			hs2	hs2:82000000	-130902	-1369211	4189	15588	16262	-1263311	268	-148602	205334	-945431	-1334451			-254813	FALSE	0.75
1011	chr3:130720597:+	1	D #11	Rebound	Spleen	AACTGCGTCAACAGCAGCTTC	PIK3R4	ENSG00000196455	hs3	hs3:130000000	0	24802	-11964	-7997	-17232	586542	86262	6257	7094	20502	1422			17081	FALSE	0.75
1012	chr6:44445712:+	1	D #11	Rebound	Spleen	AACTGCGTCAACAGCAGCTTC	CDC5L	ENSG00000096401	hs6	hs6:44000000	0	-55911	289	-512	3327	-148052	-2112	-55621	6087	-29412	0			10591	FALSE	0.75
1013	chr8:129554347:-	1	D #11	Rebound	Spleen	AACTGCGTCAACAGCAGCTTC	CCDC26	ENSG00000229140	hs8	hs8:128000000	0	-2652	0	-6653	-19086	-1030092	33067	-135769	17389	6407	-66332			18042	FALSE	0.75
1014	chr17:26619595:+	3	D #11	Rebound	Spleen	AACTGCGTCAACAGCAGCTTC			hs17	hs17:26000000	362099	467804	172959	116605	204614	112584	2964	64	227	5824	5884			262557	FALSE	0.75
1015	chr7:130911326:-	1	D #11	Rebound	Spleen	AACTGCGTCAACAGCAGCTTC	LINC00513	ENSG00000233559	hs7	hs7:130000000	0	0	31585	-10074	79135	169666	49486	0	0	0	0			764	FALSE	0.75
1016	chr4:126790831:+	1	D #11	Rebound	Spleen	AACTGCGTCAACAGCAGCTTC			hs4	hs4:126000000	-12417	831768	3369	0	0	841588	29548	85505	-17892	991588	1056648			832298	FALSE	0.75
1017	chr8:69943084:+	1	D #11	Rebound	Spleen	AACTGCGTCAACAGCAGCTTC	SDCBPP2	ENSG00000247570	hs8	hs8:68000000	0	0	10716	-84	3081	124035	-77584	-78	161042	0	169075			-102	FALSE	0.75
1018	chrX:29221643:-	1	D #11	Rebound	Spleen	AACTGCGTCAACAGCAGCTTC	IL1RAPL1	ENSG00000169306	hsX	hsX:28000000	0	630642	-21357	-9957	-3961	4201603	145143	442443	321462	-1354296	-1448336			-1346486	FALSE	0.75
1019	chr14:77320454:+	1	D #11	Rebound	Spleen	AACTGCGTCAACAGCAGCTTC	POMT2	ENSG00000009830	hs14	hs14:76000000	0	0	-2454	1946	33161	-1179714	99425	0	0	-134	18785			0	FALSE	0.75
1020	chr11:113434781:+	1	D #11	Rebound	Spleen	AACTGCGTCAACAGCAGCTTC	DRD2	ENSG00000149295	hs11	hs11:112000000	0	39618	819	819	-95709	37378	-78161	-119411	62294	-68521	-63101			4944	FALSE	0.75
1021	chr3:146599117:-	1	D #11	Rebound	Spleen	AACTGCGTCAACAGCAGCTTC	PLSCR5	ENSG00000231213	hs3	hs3:146000000	0	53516	316	3117	8871	-772722	-60902	-26091	3227	47757	66277			47660	FALSE	0.75
1022	chr11:95036710:-	1	D #11	Rebound	Spleen	AACTGCGTCAACAGCAGCTTC			hs11	hs11:94000000	-772	-489	910	-690	-63263	264570	129810	-417	-29820	-29689	-33689			-864	FALSE	0.75
1023	chr18:12090797:+	1	D #11	Rebound	Spleen	AACTGCGTCAACAGCAGCTTC			hs18	hs18:12000000	877	-13596	603	1003	1939	33602	44602	-51802	-143118	-94337	-187737			-2303	FALSE	0.75
1024	chr1:94485875:-	1	D #11	Rebound	Spleen	AACTGCGTCAACAGCAGCTTC	ABCD3	ENSG00000117528	hs1	hs1:94000000	0	-50724	-1125	3675	-28228	-52944	33795	33832	3577	-56244	-1664			4109	FALSE	0.75
1025	chr17:44464477:-	1	D #11	Rebound	Spleen	AACTGCGTCAACAGCAGCTTC	GPATCH8	ENSG00000186566	hs17	hs17:44000000	0	-36122	0	18477	-65382	77157	731137	-36058	-33	-4642	0			19435	FALSE	0.75
1026	chr11:68212603:+	1	D #11	Rebound	Spleen	AACTGCGTCAACAGCAGCTTC	KMT5B	ENSG00000110066	hs11	hs11:68000000	0	0	6997	2397	22596	-258103	217156	0	0	-3	-12543			0	FALSE	0.75
1027	chrX:47629782:-	1	D #11	Rebound	Spleen	AACTGCGTCAACAGCAGCTTC	CFP	ENSG00000126759	hsX	hsX:46000000	0	0	7582	382	-53245	-4413897	29082	-39	-39	-337	-10977			382	FALSE	0.75
1028	chr2:140440187:-	1	D #11	Rebound	Spleen	AACTGCGTCAACAGCAGCTTC	LRP1B	ENSG00000168702	hs2	hs2:140000000	0	1659186	2987	-30213	-14585	-2585252	-16712	-17400	-392	1923147	1866027			1610570	TRUE	0.75
1029	chr4:52860271:+	1	D #11	Rebound	Spleen	AACTGCGTCAACAGCAGCTTC	LINC01618	ENSG00000250302	hs4	hs4:52000000	0	1128	-2471	2929	74977	-83351	-166531	1211	-36262	2188	-143011			1589	FALSE	0.75
1030	chr12:128922165:-	1	D #11	Rebound	Spleen	AACTGCGTCAACAGCAGCTTC	GLT1D1	ENSG00000151948	hs12	hs12:128000000	0	67364	965	-29235	-10926	-1457054	45165	41855	36283	100365	107065			2672	FALSE	0.75
1031	chr9:21366656:+	1	D #11	Rebound	Spleen	AACTGCGTCAACAGCAGCTTC			hs9	hs9:20000000	716	29143	16944	4944	67827	-2516	7003	-8452	-8273	-7516	-33016			-8541	FALSE	0.75
1032	chr1:9686893:-	1	D #11	Rebound	Spleen	AACTGCGTCAACAGCAGCTTC	PIK3CD	ENSG00000171608	hs1	hs1:8000000	0	0	-6907	-3507	-66114	480493	397713	-241	0	0	-1526			-272	FALSE	0.75
1033	chrY:13355461:-	1	D #11	Rebound	Spleen	AACTGCGTCAACAGCAGCTTC	UTY	ENSG00000183878	hsY	hsY:12000000	0	2054861	-7539	11461	59	-1	-1	-1	-1	-1	-1			-6291	FALSE	0.75
1034	chr7:1690858:+	2	D #11	Rebound	Spleen	AACTGCGTCAACAGCAGCTTC	ELFN1	ENSG00000225968	hs7	hs7:0	0	50341	343	-10258	-47984	-286038	-5278	-23275	61854	-97358	196201			-21687	FALSE	0.75
1035	chr1:216128532:+	1	D #11	Rebound	Spleen	AACTGCGTCAACAGCAGCTTC	USH2A	ENSG00000042781	hs1	hs1:216000000	0	-557531	-6332	-7532	-8604	2033267	6107	92752	-102978	-559412	1320447			-560573	FALSE	0.75
1036	chr10:102118488:-	1	D #11	Rebound	Spleen	AACTGCGTCAACAGCAGCTTC	LDB1	ENSG00000198728	hs10	hs10:102000000	0	0	-9112	888	16968	-107931	-85471	0	0	0	6308			387	FALSE	0.75
1037	chr4:148600500:-	1	D #11	Rebound	Spleen	AACTGCGTCAACAGCAGCTTC	ENSG00000287292	ENSG00000287292	hs4	hs4:148000000	0	152499	-51500	-3700	184653	1821400	11660	65990	152382	152380	164000			-49295	FALSE	0.75
1038	chr17:49763314:+	1	D #11	Rebound	Spleen	AACTGCGTCAACAGCAGCTTC	FAM117A	ENSG00000121104	hs17	hs17:48000000	0	0	3686	11086	-58944	138765	-222354	0	0	0	-4874			180	FALSE	0.75
1039	chr18:36076354:+	1	D #11	Rebound	Spleen	AACTGCGTCAACAGCAGCTTC			hs18	hs18:36000000	-8778	-7954	0	0	19605	-1380554	4005	-8325	-8192	-9474	32965			-8438	FALSE	0.75
1040	chrUn_KI270757v1:14958:+	1	D #11	Rebound	Spleen	AACTGCGTCAACAGCAGCTTC			hsUn_KI270757v1		-1	-1	-1	-1	-1	-1	0	0	505	0	0			-1	FALSE	0.75
1041	chr3:54451350:-	1	D #11	Rebound	Spleen	AACTGCGTCAACAGCAGCTTC	CACNA2D3	ENSG00000157445	hs3	hs3:54000000	0	-183049	16950	16950	3478	325630	-6409	-157607	-138016	558310	561610			559096	FALSE	0.75
1042	chr18:55118613:+	1	D #11	Rebound	Spleen	AACTGCGTCAACAGCAGCTTC	LINC01929	ENSG00000267013	hs18	hs18:54000000	0	147386	2787	5387	822	-158033	37846	-171668	132254	-171033	-713633			-30321	FALSE	0.75
1043	chr3:193459497:-	1	D #11	Rebound	Spleen	AACTGCGTCAACAGCAGCTTC	ATP13A4	ENSG00000127249	hs3	hs3:192000000	0	-94703	-503	-903	-2168	115877	42657	-132541	55686	-132522	-136982			-2236	FALSE	0.75
1044	chr1:92266991:-	1	D #11	Rebound	Spleen	AACTGCGTCAACAGCAGCTTC	GLMN	ENSG00000174842	hs1	hs1:92000000	0	-29809	-9809	-13209	-24379	857191	13131	-30725	-1605	-29288	531			7265	FALSE	0.75
1045	chr4:190178474:-	1	D #11	Rebound	Spleen	AACTGCGTCAACAGCAGCTTC	DUX4	ENSG00000260596	hs4	hs4:190000000	0	89273	-12126	4074	-17234	-6525	0	0	0	74	74			-560	FALSE	0.75
1046	chr19:6710890:+	1	D #11	Rebound	Spleen	AACTGCGTCAACAGCAGCTTC	C3	ENSG00000125730	hs19	hs19:6000000	0	7110	0	0	6251	-119010	-91050	25168	24754	24989	36969			7780	FALSE	0.75
1047	chr8:118774753:-	1	D #11	Rebound	Spleen	AACTGCGTCAACAGCAGCTTC	SAMD12-AS1	ENSG00000281641	hs8	hs8:118000000	0	151752	7353	1753	61932	1579253	-24046	84162	19624	153213	195853			152243	FALSE	0.75
1048	chr19:45862131:-	1	D #11	Rebound	Spleen	AACTGCGTCAACAGCAGCTTC	SYMPK	ENSG00000125755	hs19	hs19:44000000	0	0	-11469	-1669	-26941	-111828	-197968	0	0	0	2251			-387	FALSE	0.75
1049	chrX:67866404:-	1	D #11	Rebound	Spleen	AACTGCGTCAACAGCAGCTTC			hsX	hsX:66000000	73509	-245595	-51196	-12996	73388	-4042775	-5315	-482782	24834	-314535	-648235			85350	FALSE	0.75
1050	chr14:43120284:+	1	D #11	Rebound	Spleen	AACTGCGTCAACAGCAGCTTC			hs14	hs14:42000000	-130801	-1509683	63516	26916	45400	-1512324	7995	-278040	-166841	-1370304	1782895			-596185	FALSE	0.75
1051	chr3:190103762:-	1	D #11	Rebound	Spleen	AACTGCGTCAACAGCAGCTTC	P3H2	ENSG00000090530	hs3	hs3:190000000	0	-14037	-2438	-2438	-40818	-15457	-136577	-65985	916	-65677	-452637			-16361	FALSE	0.75
1052	chr17:59391359:+	1	D #11	Rebound	Spleen	AACTGCGTCAACAGCAGCTTC	YPEL2	ENSG00000175155	hs17	hs17:58000000	0	-18758	-559	-14359	30263	-480259	368020	-16816	-15199	-9259	-19			-14500	FALSE	0.75
1053	chr3:86746383:+	1	D #11	Rebound	Spleen	AACTGCGTCAACAGCAGCTTC			hs3	hs3:86000000	70357	238416	18817	25217	27795	469956	-39563	-144747	-18471	421216	498856			25663	FALSE	0.75
1054	chr11:6169334:+	1	D #11	Rebound	Spleen	AACTGCGTCAACAGCAGCTTC	ENSG00000254444	ENSG00000254444	hs11	hs11:6000000	0	15866	4066	-15134	100576	88685	-3634	33985	26949	33325	37005			24941	FALSE	0.75
1055	chr9:107144946:-	1	D #11	Rebound	Spleen	AACTGCGTCAACAGCAGCTTC			hs9	hs9:106000000	23241	-137053	1946	2346	2672	-321213	-38613	20098	23506	-98273	-155593			-13451	FALSE	0.75
1056	chr7:32234013:+	1	D #11	Rebound	Spleen	AACTGCGTCAACAGCAGCTTC	PDE1C	ENSG00000154678	hs7	hs7:32000000	0	64186	16188	-16813	-23021	65406	646	87015	62367	254666	252226			255887	FALSE	0.75
1057	chr12:9995:+	1	D #11	Rebound	Spleen	AACTGCGTCAACAGCAGCTTC			hs12	hs12:0	2315	19804	5405	0	200169	22144	48844	0	0	12924	7404			11789	FALSE	0.75
1058	chr2:117767032:-	1	D #11	Rebound	Spleen	AACTGCGTCAACAGCAGCTTC	ENSG00000238207	ENSG00000238207	hs2	hs2:116000000	0	-36168	-4768	-4968	-18738	-260107	-67	-36388	7758	-46347	-49207			-18756	FALSE	0.75
1059	chr19:14156992:-	1	D #11	Rebound	Spleen	AACTGCGTCAACAGCAGCTTC	ADGRL1	ENSG00000072071	hs19	hs19:14000000	0	16591	2192	-808	-44562	289652	63312	6990	6262	6092	55552			7066	FALSE	0.75
1060	chr8:5056868:-	1	D #11	Rebound	Spleen	AACTGCGTCAACAGCAGCTTC			hs8	hs8:4000000	-15777	61867	-5533	-1932	59512	-2034091	11088	41619	165696	-1347671	-1352531			-1348814	FALSE	0.75
1061	chr3:97886464:+	1	D #11	Rebound	Spleen	AACTGCGTCAACAGCAGCTTC	CRYBG3	ENSG00000080200	hs3	hs3:96000000	0	-62263	0	3336	41204	-1074204	17495	-5687	-2958	-2684	56295			-2931	FALSE	0.75
1062	chr3:114496201:-	1	D #11	Rebound	Spleen	AACTGCGTCAACAGCAGCTTC	ZBTB20	ENSG00000181722	hs3	hs3:114000000	0	40400	0	-599	15362	1889301	-139278	-4006	-4155	-3098	115521			-3910	FALSE	0.75
1063	chr4:77984799:+	1	D #11	Rebound	Spleen	AACTGCGTCAACAGCAGCTTC			hs4	hs4:76000000	3061	71001	5800	6601	-1254	71960	26540	-39207	-31340	72740	-30639			-31918	FALSE	0.75
1064	chr2:171000075:-	1	D #11	Rebound	Spleen	AACTGCGTCAACAGCAGCTTC	TLK1	ENSG00000198586	hs2	hs2:170000000	0	68474	15475	3475	32588	173815	82015	8270	-807	-17404	-664			-18468	FALSE	0.75
1065	chr2:110659225:-	1	D #11	Rebound	Spleen	AACTGCGTCAACAGCAGCTTC	BUB1	ENSG00000169679	hs2	hs2:110000000	0	-15574	-375	-20175	-32551	40285	64765	-17881	920	-17794	-2494			1012	FALSE	0.75
1066	chr14:100287667:+	1	D #11	Rebound	Spleen	AACTGCGTCAACAGCAGCTTC	ENSG00000259052	ENSG00000259052	hs14	hs14:100000000	0	9532	1089	-267	74921	311292	218312	-1827	-1741	-8467	-8547			-1682	FALSE	0.75
1067	chr8:130103020:-	1	D #11	Rebound	Spleen	AACTGCGTCAACAGCAGCTTC	ASAP1	ENSG00000153317	hs8	hs8:130000000	0	34019	0	7420	-11394	-481419	-118099	34062	-1699	20800	-2139			2811	FALSE	0.75
1068	chr13:96602343:-	1	D #11	Rebound	Spleen	AACTGCGTCAACAGCAGCTTC	HS6ST3	ENSG00000185352	hs13	hs13:96000000	0	-381456	-47802	-48257	-220593	-397736	5123	2032	-225430	-412676	-629036			-381721	FALSE	0.75
1069	chr10:15116291:+	1	D #11	Rebound	Spleen	AACTGCGTCAACAGCAGCTTC	RPP38	ENSG00000152464	hs10	hs10:14000000	0	-16690	2109	-3291	-7504	-934671	188	-1849	0	7188	0			6352	FALSE	0.75
1070	chr17:72970241:+	1	D #11	Rebound	Spleen	AACTGCGTCAACAGCAGCTTC	SLC39A11	ENSG00000133195	hs17	hs17:72000000	0	21159	0	1159	-41250	-851261	47838	121502	19499	-38241	114178			15950	FALSE	0.75
1071	chr17:79402010:-	1	D #11	Rebound	Spleen	AACTGCGTCAACAGCAGCTTC	RBFOX3	ENSG00000167281	hs17	hs17:78000000	0	217809	2410	0	8300	9710	-239009	518	54096	790	403530			612	FALSE	0.75
1072	chr2:214167126:-	1	D #11	Rebound	Spleen	AACTGCGTCAACAGCAGCTTC	SPAG16	ENSG00000144451	hs2	hs2:214000000	0	-516074	-21074	13726	132456	929726	-5213	-140905	-61144	-515593	-561033			97433	FALSE	0.75
1073	chr9:96189035:+	1	D #11	Rebound	Spleen	AACTGCGTCAACAGCAGCTTC			hs9	hs9:96000000	-41179	-39034	0	-11435	33161	-617855	-50615	29006	-51674	29284	-176175			-28347	FALSE	0.75
1074	chr2:103238077:+	1	D #11	Rebound	Spleen	AACTGCGTCAACAGCAGCTTC			hs2	hs2:102000000	37827	-473677	3523	-1477	123626	-620917	1022	-11197	-221688	-433377	-439277			196790	FALSE	0.75
1075	chr15:94538604:+	1	D #11	Rebound	Spleen	AACTGCGTCAACAGCAGCTTC	ENSG00000287950	ENSG00000287950	hs15	hs15:94000000	0	-240803	-1604	5596	38297	40235	-30104	179147	-55964	44995	-92524			46126	FALSE	0.75
1076	chr16:23304996:+	1	D #11	Rebound	Spleen	AACTGCGTCAACAGCAGCTTC	SCNN1B	ENSG00000168447	hs16	hs16:22000000	0	-1796	15004	-1796	-7693	-124336	-259676	147103	120815	-122436	86503			1256	FALSE	0.75
1077	chr17:50143783:+	1	D #11	Rebound	Spleen	AACTGCGTCAACAGCAGCTTC	PPP1R9B	ENSG00000108819	hs17	hs17:50000000	0	2016	-5383	-1783	-66795	-130343	81896	2738	235	96	336			-3227	FALSE	0.75
1078	chr19:9171886:+	1	D #11	Rebound	Spleen	AACTGCGTCAACAGCAGCTTC			hs19	hs19:8000000	7093	-28685	-4087	12114	-49547	-385506	-8946	-29874	13964	-17526	-8126			-30982	FALSE	0.75
1079	chr15:65017825:+	1	D #11	Rebound	Spleen	AACTGCGTCAACAGCAGCTTC	MTFMT	ENSG00000103707	hs15	hs15:64000000	0	9974	-5826	2575	153640	337894	-116505	10519	10790	9954	0			11215	FALSE	0.75
1080	chr18:53025016:-	1	D #11	Rebound	Spleen	AACTGCGTCAACAGCAGCTTC	DCC	ENSG00000187323	hs18	hs18:52000000	0	682215	44576	-5784	-244	-1934723	83716	-50950	81516	231956	231936			-771112	TRUE	0.75
1081	chr6:4137410:-	1	D #11	Rebound	Spleen	AACTGCGTCAACAGCAGCTTC	ENSG00000254821	ENSG00000254821	hs6	hs6:4000000	0	409	9010	11010	197050	383910	23430	417	18	0	4910			0	FALSE	0.75
1082	chr11:78124073:+	1	D #11	Rebound	Spleen	AACTGCGTCAACAGCAGCTTC	ALG8	ENSG00000159063	hs11	hs11:78000000	0	14326	4727	-18873	-936	1310886	116986	14476	-12354	14106	0			14945	FALSE	0.75
1083	chr10:36981718:+	1	D #11	Rebound	Spleen	AACTGCGTCAACAGCAGCTTC			hs10	hs10:36000000	13305	-457117	-178518	-7518	-81217	-1342298	-7398	53441	-114015	872581	368741			-446752	FALSE	0.75
1084	chr10:77715491:+	1	D #11	Rebound	Spleen	AACTGCGTCAACAGCAGCTTC			hs10	hs10:76000000	15275	-76690	1309	0	-144	676148	25048	-67338	85940	-73371	262348			-3760	FALSE	0.75
1085	chr22:32168130:+	1	D #11	Rebound	Spleen	AACTGCGTCAACAGCAGCTTC			hs22	hs22:32000000	-7738	34469	-1930	8270	8296	8769	-153990	-29360	-24097	-22610	-217110			-22931	FALSE	0.75
1086	chr11:77656660:+	1	D #11	Rebound	Spleen	AACTGCGTCAACAGCAGCTTC			hs11	hs11:76000000	3349	-18059	1340	-21660	-1623	-1007200	73799	-18118	7824	-18120	8319			-18503	FALSE	0.75
1087	chr18:78821101:-	1	D #11	Rebound	Spleen	AACTGCGTCAACAGCAGCTTC			hs18	hs18:78000000	24429	-156899	0	46501	-58065	-164378	-23478	-66984	118598	185941	-217578			-118035	FALSE	0.75
1088	chr22:42061057:-	1	D #11	Rebound	Spleen	AACTGCGTCAACAGCAGCTTC	NAGA	ENSG00000198951	hs22	hs22:42000000	0	-8342	-3943	1057	13524	-1279162	3397	-8922	-8813	-8602	-21162			-53	FALSE	0.75
1089	chrY:57217253:-	1	D #11	Rebound	Spleen	AACTGCGTCAACAGCAGCTTC			hsY	hsY:56000000	361765	45916653	31818453	368253	3114772	-1	-1	-1	-1	-1	-1			30546432	FALSE	0.75
1090	chr3:143028052:+	1	D #11	Rebound	Spleen	AACTGCGTCAACAGCAGCTTC	U2SURP	ENSG00000163714	hs3	hs3:142000000	0	-23451	7148	9748	45872	-101672	76947	-23211	1415	8327	0			1292	FALSE	0.75
1091	chr1:190609090:-	1	D #11	Rebound	Spleen	AACTGCGTCAACAGCAGCTTC			hs1	hs1:190000000	-15800	128689	-6910	-6710	456	-1859509	16150	-237485	-47269	-1903309	-2202249			130480	FALSE	0.75
1092	chr18:109713:+	1	D #11	Rebound	Spleen	AACTGCGTCAACAGCAGCTTC	ROCK1P1	ENSG00000290877	hs18	hs18:0	0	-35912	-4913	-14513	-18580	-74493	0	0	-222	0	-233			-1030	FALSE	0.75
1093	chr13:62666474:+	1	D #11	Rebound	Spleen	AACTGCGTCAACAGCAGCTTC			hs13	hs13:62000000	5811	1144926	-3274	-39274	-22937	-1835214	10185	-47206	-188493	-2237934	392525			-23109	FALSE	0.75
1094	chr2:44432008:+	1	D #11	Rebound	Spleen	AACTGCGTCAACAGCAGCTTC	CAMKMT	ENSG00000143919	hs2	hs2:44000000	0	-68407	0	-3808	-2628	369111	31491	43504	45758	47091	-85808			47228	FALSE	0.75
1095	chr15:43208972:+	1	D #11	Rebound	Spleen	AACTGCGTCAACAGCAGCTTC	EPB42	ENSG00000166947	hs15	hs15:42000000	0	-21771	-172	0	0	383307	-36292	-21922	-16077	16427	-10492			-4379	FALSE	0.75
1096	chr8:21079766:+	1	D #11	Rebound	Spleen	AACTGCGTCAACAGCAGCTTC	ENSG00000254092	ENSG00000254092	hs8	hs8:20000000	0	90033	-11166	-18566	-23120	705693	-90166	176340	-16771	-38546	825993			22897	FALSE	0.75
1097	chr15:36879688:-	1	D #11	Rebound	Spleen	AACTGCGTCAACAGCAGCTTC	ENSG00000259280	ENSG00000259280	hs15	hs15:36000000	0	-6712	-512	2088	0	-2111	-105631	-219570	152942	-219531	-552811			-4034	FALSE	0.75
1098	chr7:37099642:-	1	D #11	Rebound	Spleen	AACTGCGTCAACAGCAGCTTC	ELMO1	ENSG00000155849	hs7	hs7:36000000	0	112641	442	1842	-92184	-540157	-24977	-42680	350	-1297	2242			1404	FALSE	0.75
1099	chr16:1970323:-	3	D #11	Rebound	Spleen	AACTGCGTCAACAGCAGCTTC			hs16	hs16:0	-1332	-76	723	723	92115	-226716	-709076	-812	-787	-276	6063			-1175	FALSE	0.75
1100	chr5:115520094:+	1	D #11	Rebound	Spleen	AACTGCGTCAACAGCAGCTTC			hs5	hs5:114000000	814	19105	2506	29106	-120939	123385	25145	15720	2555	2145	625			2872	FALSE	0.75
1101	chrUn_KI270752v1:4270:+	1	D #11	Rebound	Spleen	AACTGCGTCAACAGCAGCTTC			hsUn_KI270752v1		-1	-1	-1	-1	-1	-1	-1	-1	-1	-1	-1			-1	FALSE	0.75
1102	chr16:3263949:-	1	D #11	Rebound	Spleen	AACTGCGTCAACAGCAGCTTC	ENSG00000290183	ENSG00000290183	hs16	hs16:2000000	0	0	-10451	-2851	55919	65629	-22970	0	0	9	-1690			0	FALSE	0.75
1103	chr21:9608754:-	1	D #11	Rebound	Spleen	AACTGCGTCAACAGCAGCTTC			hs21	hs21:8000000	-25490	-24845	-84647	-15446	-217589	-352225	34	9354	21900	360334	-114345			360540	FALSE	0.75
1104	chr5:160779498:+	1	D #11	Rebound	Spleen	AACTGCGTCAACAGCAGCTTC	ATP10B	ENSG00000118322	hs5	hs5:160000000	0	-94097	-4099	-1298	108147	-409078	46241	189115	-12874	-269898	-291798			7785	FALSE	0.75
1105	chr20:59496048:+	1	D #11	Rebound	Spleen	AACTGCGTCAACAGCAGCTTC			hs20	hs20:58000000	19143	19151	0	0	23440	-15048	160931	75756	-48424	-66128	-239568			0	FALSE	0.75
1106	chr10:125188470:+	1	D #11	Rebound	Spleen	AACTGCGTCAACAGCAGCTTC			hs10	hs10:124000000	-21533	-25270	1930	-10270	127987	-736590	-7550	-29760	-76772	-122810	-200290			12578	FALSE	0.75
1107	chr21:33894748:+	1	D #11	Rebound	Spleen	AACTGCGTCAACAGCAGCTTC	ENSG00000249209	ENSG00000249209	hs21	hs21:32000000	0	19251	-1747	0	6760	-250488	34251	19608	5005	17951	6651			0	FALSE	0.75
1108	chrX:25514926:+	1	D #11	Rebound	Spleen	AACTGCGTCAACAGCAGCTTC			hsX	hsX:24000000	76427	-498526	8873	8474	454146	-494886	-64346	-501724	-320864	-464406	-687406			-430897	FALSE	0.75
1109	chr13:87546560:+	1	D #11	Rebound	Spleen	AACTGCGTCAACAGCAGCTTC	MIR4500HG	ENSG00000228824	hs13	hs13:86000000	0	124039	-85560	9840	130125	127579	12219	124878	23033	131699	1462539			124635	FALSE	0.75
1110	chr7:258843:+	1	D #11	Rebound	Spleen	AACTGCGTCAACAGCAGCTTC	FAM20C	ENSG00000177706	hs7	hs7:0	0	-29042	-11843	3357	-4179	-18243	14416	-18384	16594	91056	91136			6195	FALSE	0.75
1111	chr1:53319757:+	1	D #11	Rebound	Spleen	AACTGCGTCAACAGCAGCTTC	LRP8	ENSG00000157193	hs1	hs1:52000000	0	5642	-1158	1643	1625	393242	36882	5566	5155	5402	-57457			6144	FALSE	0.75
1112	chr20:50929462:+	1	D #11	Rebound	Spleen	AACTGCGTCAACAGCAGCTTC	ADNP	ENSG00000101126	hs20	hs20:50000000	0	0	-16263	-662	-33756	628177	338177	0	0	0	0			0	FALSE	0.75
1113	chr5:163800547:-	1	D #11	Rebound	Spleen	AACTGCGTCAACAGCAGCTTC			hs5	hs5:162000000	4382	290346	24747	-8853	10366	232867	16767	-134819	-38529	233567	277687			103947	FALSE	0.75
1114	chr2:106096476:-	2	D #11	Rebound	Spleen	AACTGCGTCAACAGCAGCTTC	UXS1	ENSG00000115652	hs2	hs2:106000000	0	0	7477	276	-7888	-120343	7636	0	0	0	-1263			0	FALSE	0.75
1115	chr7:27936175:+	1	D #11	Rebound	Spleen	AACTGCGTCAACAGCAGCTTC	JAZF1	ENSG00000153814	hs7	hs7:26000000	0	-193774	225	1025	-19401	-544995	53404	16565	15178	13924	-103055			-10031	TRUE	0.75
1116	chrY:20402020:-	1	D #11	Rebound	Spleen	AACTGCGTCAACAGCAGCTTC			hsY	hsY:20000000	5224	9101420	-396780	-156580	38243	-1	-1	-1	-1	-1	-1			-173311	FALSE	0.75
1117	chr2:5981599:-	1	D #11	Rebound	Spleen	AACTGCGTCAACAGCAGCTTC	SILC1	ENSG00000232044	hs2	hs2:4000000	0	0	4199	3799	183091	285579	58479	25292	-84646	352419	-866240			693660	FALSE	0.75
1118	chr10:9063587:-	1	D #11	Rebound	Spleen	AACTGCGTCAACAGCAGCTTC			hs10	hs10:8000000	90119	658186	1787	-11813	-5440	-173712	-14092	2826	-1659	1527	985447			-5502	FALSE	0.75
1119	chr3:33898262:-	1	D #11	Rebound	Spleen	AACTGCGTCAACAGCAGCTTC			hs3	hs3:32000000	28555	96461	8461	13262	-2179	618682	143142	90959	-2161	14202	29482			29577	FALSE	0.75
1120	chr1:176126627:-	1	D #11	Rebound	Spleen	AACTGCGTCAACAGCAGCTTC	COP1	ENSG00000143207	hs1	hs1:176000000	0	-77172	-17573	6227	-248311	286507	1887	49390	-4252	-11112	0			6635	FALSE	0.75
1121	chr6:43316168:+	1	D #11	Rebound	Spleen	AACTGCGTCAACAGCAGCTTC	ZNF318	ENSG00000171467	hs6	hs6:42000000	0	-6567	0	-1968	-24778	-72708	68711	-6840	5735	-6368	11171			-7181	FALSE	0.75
1122	chr10:129057686:+	1	D #11	Rebound	Spleen	AACTGCGTCAACAGCAGCTTC			hs10	hs10:128000000	-20929	408513	0	-25686	57030	-768686	258753	-21402	414	0	-973726			221	FALSE	0.75
1123	chr1:208029691:-	1	D #11	Rebound	Spleen	AACTGCGTCAACAGCAGCTTC	PLXNA2	ENSG00000076356	hs1	hs1:208000000	0	69690	0	-6309	7409	573071	251931	-56473	-56635	-56108	162271			7511	FALSE	0.75
1124	chr1:989249:-	1	D #11	Rebound	Spleen	AACTGCGTCAACAGCAGCTTC			hs1	hs1:0	-6717	6649	4620	3649	-120268	-14610	90869	-10160	-11204	-11790	32629			4799	FALSE	0.75
1125	chr3:140360555:+	1	D #11	Rebound	Spleen	AACTGCGTCAACAGCAGCTTC	CLSTN2	ENSG00000158258	hs3	hs3:140000000	0	-423555	6045	0	138619	-422915	48864	310293	-259962	580584	585844			26023	FALSE	0.75
1126	chr20:56978708:-	1	D #11	Rebound	Spleen	AACTGCGTCAACAGCAGCTTC			hs20	hs20:56000000	-127033	-284291	-6409	508	13519	-126631	-20391	-372232	-80532	-112251	-373731			-110982	FALSE	0.75
1127	chr16:31565520:+	1	D #11	Rebound	Spleen	AACTGCGTCAACAGCAGCTTC	FRG2KP	ENSG00000290715	hs16	hs16:30000000	0	3279	-29120	3280	-129798	1619	13119	36136	-54237	-54720	36359			-27017	FALSE	0.75
1128	chr3:145838069:-	1	D #11	Rebound	Spleen	AACTGCGTCAACAGCAGCTTC			hs3	hs3:144000000	13330	-317930	19869	29669	60968	-1533770	-81990	-52286	23754	-659910	-684350			-262459	FALSE	0.75
1129	chr18:75861943:+	2	D #11	Rebound	Spleen	AACTGCGTCAACAGCAGCTTC	ENSG00000266460	ENSG00000266460	hs18	hs18:74000000	0	346657	6057	1857	-7433	-404623	-12223	-402997	4671	-405063	508836			-85404	FALSE	0.75
1130	chr10:44947730:+	1	D #11	Rebound	Spleen	AACTGCGTCAACAGCAGCTTC	ENSG00000223462	ENSG00000223462	hs10	hs10:44000000	0	9269	0	1670	-160832	424689	-3170	10554	5489	9749	55489			77	FALSE	0.75
1131	chrX:66596247:-	1	D #11	Rebound	Spleen	AACTGCGTCAACAGCAGCTTC	EDA2R	ENSG00000131080	hsX	hsX:66000000	0	-39552	-26352	-6353	-135220	2984747	28927	102661	-132499	520487	853247			-42875	FALSE	0.75
1132	chr8:11059944:+	1	D #11	Rebound	Spleen	AACTGCGTCAACAGCAGCTTC	XKR6	ENSG00000171044	hs8	hs8:10000000	0	6855	-4144	456	-3704	147575	59155	-42791	-11594	3695	47615			7043	FALSE	0.75
1133	chr9:133847750:+	1	D #11	Rebound	Spleen	AACTGCGTCAACAGCAGCTTC	VAV2	ENSG00000160293	hs9	hs9:132000000	0	-108949	-9350	-1550	-28864	-419670	-80050	107193	107270	22129	185129			-17065	FALSE	0.75
1134	chr5:9990:+	1	D #11	Rebound	Spleen	AACTGCGTCAACAGCAGCTTC			hs5	hs5:0	48208	81409	4410	10	32282	32409	25649	10	0	149	193829			43729	FALSE	0.75
1135	chr20:39463814:-	1	D #11	Rebound	Spleen	AACTGCGTCAACAGCAGCTTC			hs20	hs20:38000000	114422	499813	9414	33414	-142123	-680465	-1925	413115	45815	217894	425794			-99539	FALSE	0.75
1136	chr10:131746899:+	1	D #11	Rebound	Spleen	AACTGCGTCAACAGCAGCTTC			hs10	hs10:130000000	25484	152700	301	1901	0	115180	29640	153083	149678	138360	-35079			-3325	FALSE	0.75
1137	chr4:19250078:-	1	D #11	Rebound	Spleen	AACTGCGTCAACAGCAGCTTC	LINC02438	ENSG00000248238	hs4	hs4:18000000	0	-204922	10277	14678	118893	1179778	-7381	-10463	-41152	655898	1442498			838214	FALSE	0.75
1138	chr10:129514195:-	1	D #11	Rebound	Spleen	AACTGCGTCAACAGCAGCTTC	MGMT	ENSG00000170430	hs10	hs10:128000000	0	45595	395	595	-31101	-440384	5855	21094	46248	45615	-553424			46681	TRUE	0.75
1139	chr3:99708293:+	1	D #11	Rebound	Spleen	AACTGCGTCAACAGCAGCTTC	COL8A1	ENSG00000144810	hs3	hs3:98000000	0	-66692	1107	-3293	-20967	-70353	17426	108522	21264	-70233	112546			44955	FALSE	0.75
1140	chr4:97366010:+	1	D #11	Rebound	Spleen	AACTGCGTCAACAGCAGCTTC	STPG2	ENSG00000163116	hs4	hs4:96000000	0	266990	4590	-9010	1777	2208329	-2850	-29359	95580	776169	927289			776959	FALSE	0.75
1141	chr3:135335686:-	1	D #11	Rebound	Spleen	AACTGCGTCAACAGCAGCTTC	ENSG00000240086	ENSG00000240086	hs3	hs3:134000000	0	-103114	-16514	63486	-56493	-704493	-3253	-330857	92319	-812873	773626			-178102	FALSE	0.75
1142	chr1:93922684:-	1	D #11	Rebound	Spleen	AACTGCGTCAACAGCAGCTTC	MTND4P11	ENSG00000234099	hs1	hs1:92000000	0	12283	2284	6484	-15810	-247475	-5595	12244	12251	12244	21004			12630	FALSE	0.75
1143	chr9:80263192:-	1	D #11	Rebound	Spleen	AACTGCGTCAACAGCAGCTTC			hs9	hs9:80000000	-93837	599591	-19808	-22008	87596	3177592	2572	-296172	71920	377632	536072			128411	FALSE	0.75
1144	chr7:82893139:+	1	D #11	Rebound	Spleen	AACTGCGTCAACAGCAGCTTC	PCLO	ENSG00000186472	hs7	hs7:82000000	0	268260	-14139	-33539	-152560	-448279	-1139	-71973	33101	1188820	-125919			-215293	FALSE	0.75
1145	chr6:129996945:+	1	D #11	Rebound	Spleen	AACTGCGTCAACAGCAGCTTC			hs6	hs6:128000000	16754	21054	-145	-14945	46432	1090574	-18305	21222	-7454	20674	45594			21462	FALSE	0.75
1146	chr3:170716508:+	1	D #11	Rebound	Spleen	AACTGCGTCAACAGCAGCTTC	ENSG00000285218	ENSG00000285218	hs3	hs3:170000000	0	-130307	492	8892	-7031	117471	-98968	89696	17657	150051	148691			10008	FALSE	0.75
1147	chr11:26025408:+	1	D #11	Rebound	Spleen	AACTGCGTCAACAGCAGCTTC			hs11	hs11:26000000	20579	306191	39992	2392	2794	1670951	-41188	9013	285044	1336291	1465391			1184210	FALSE	0.75
1148	chr6:27680249:+	1	D #11	Rebound	Spleen	AACTGCGTCAACAGCAGCTTC	ENSG00000287674	ENSG00000287674	hs6	hs6:26000000	0	0	5151	-27449	-35430	0	870	-191	6936	-7429	22890			7057	FALSE	0.75
1149	chr11:119121530:-	1	D #11	Rebound	Spleen	AACTGCGTCAACAGCAGCTTC			hs11	hs11:118000000	-50	0	3331	-12470	-12899	-24889	-275969	0	0	210	-2329			0	FALSE	0.75
1150	chr2:12511194:-	1	D #11	Rebound	Spleen	AACTGCGTCAACAGCAGCTTC	MIR3681HG	ENSG00000224184	hs2	hs2:12000000	0	-203805	-1407	12594	75988	-616925	-1165	-1790	-469	0	-211945			-3011	FALSE	0.75
1151	chr4:117419462:+	1	D #11	Rebound	Spleen	AACTGCGTCAACAGCAGCTTC	LINC01378	ENSG00000236922	hs4	hs4:116000000	0	156338	46937	9538	-281917	886597	-22322	185118	-1734	857977	860037			156465	FALSE	0.75
1152	chr18:6381544:+	1	D #11	Rebound	Spleen	AACTGCGTCAACAGCAGCTTC	L3MBTL4	ENSG00000154655	hs18	hs18:6000000	0	31455	1056	-4344	-4170	-491024	-684	81146	10474	-1070344	-1089344			-17954	FALSE	0.75
1153	chr19:12826120:+	1	D #11	Rebound	Spleen	AACTGCGTCAACAGCAGCTTC	RTBDN	ENSG00000132026	hs19	hs19:12000000	0	0	2080	0	4227	0	-196840	-18798	-18878	0	51639			2374	FALSE	0.75
1154	chr20:8389975:-	1	D #11	Rebound	Spleen	AACTGCGTCAACAGCAGCTTC	PLCB1	ENSG00000182621	hs20	hs20:8000000	0	-210425	0	0	23251	262555	-55064	175119	11242	-9744	380335			-10106	FALSE	0.75
1155	chr18:13709144:+	1	D #11	Rebound	Spleen	AACTGCGTCAACAGCAGCTTC	FAM210A	ENSG00000177150	hs18	hs18:12000000	0	15255	856	-9544	-28225	137995	-4144	15928	2414	14335	-5004			16928	FALSE	0.75
1156	chr2:116384428:+	1	D #11	Rebound	Spleen	AACTGCGTCAACAGCAGCTTC			hs2	hs2:116000000	302790	-1221027	0	51172	-241175	1642711	4811	15616	-7856	1428951	1431811			1401360	FALSE	0.75
1157	chr18:52741877:+	1	D #11	Rebound	Spleen	AACTGCGTCAACAGCAGCTTC	DCC	ENSG00000187323	hs18	hs18:52000000	0	-399076	1723	-24477	85211	-1945377	3602	50759	-35248	50722	50902			1054251	TRUE	0.75
1158	chr8:62762814:-	1	D #11	Rebound	Spleen	AACTGCGTCAACAGCAGCTTC	NKAIN3	ENSG00000185942	hs8	hs8:62000000	0	72013	-23586	-3386	60711	-190265	-45465	-224701	37066	-275105	-407225			-275724	FALSE	0.75
1159	chr2:85729055:+	1	D #11	Rebound	Spleen	AACTGCGTCAACAGCAGCTTC			hs2	hs2:84000000	-718	0	1432	0	109122	-20595	101804	25911	-20768	-13695	-72835			0	FALSE	0.75
1160	chr1:205423056:-	1	D #11	Rebound	Spleen	AACTGCGTCAACAGCAGCTTC	LEMD1	ENSG00000186007	hs1	hs1:204000000	0	-17343	-144	-144	-35875	-28983	21276	-7455	-17248	-7763	110616			-7590	FALSE	0.75
1161	chr3:118293298:+	1	D #11	Rebound	Spleen	AACTGCGTCAACAGCAGCTTC	ENSG00000243276	ENSG00000243276	hs3	hs3:118000000	0	-295497	-11898	28502	143504	741681	-6498	-98517	255869	644901	917981			-295540	FALSE	0.75
1162	chr11:15010715:+	1	D #11	Rebound	Spleen	AACTGCGTCAACAGCAGCTTC	CALCB	ENSG00000175868	hs11	hs11:14000000	0	62485	1085	-3915	-4202	-8435	5824	-15573	63818	-34515	-131215			-4086	FALSE	0.75
1163	chr14:35092038:-	1	D #11	Rebound	Spleen	AACTGCGTCAACAGCAGCTTC	FAM177A1	ENSG00000151327	hs14	hs14:34000000	0	-28561	14638	-33762	13594	-378801	57358	-28728	2691	-24881	398			-29708	FALSE	0.75
1164	chrX:116248162:+	1	D #11	Rebound	Spleen	AACTGCGTCAACAGCAGCTTC			hsX	hsX:116000000	-73188	188237	-6761	-16362	-10989	3747577	8437	7386	-61961	2099457	2149397			-335217	FALSE	0.75
1165	chr11:128086035:+	1	D #11	Rebound	Spleen	AACTGCGTCAACAGCAGCTTC			hs11	hs11:128000000	9723	-144234	-35	765	-64055	-297335	3644	-1442	-2310	0	210164			-26814	FALSE	0.75
1166	chr9:137102072:+	1	D #11	Rebound	Spleen	AACTGCGTCAACAGCAGCTTC	MAN1B1	ENSG00000177239	hs9	hs9:136000000	0	10128	8728	3128	33203	-50852	225447	-5609	-3658	-4712	0			5337	FALSE	0.75
1167	chr3:49274128:+	1	D #11	Rebound	Spleen	AACTGCGTCAACAGCAGCTTC	C3orf62	ENSG00000188315	hs3	hs3:48000000	0	2071	-3328	12272	-8587	277771	-35928	2242	0	1631	4531			0	FALSE	0.75
1168	chr1:53742322:-	1	D #11	Rebound	Spleen	AACTGCGTCAACAGCAGCTTC			hs1	hs1:52000000	3158	2321	16526	-12078	-12336	4542	130502	-24872	-23431	3582	-24577			2831	FALSE	0.75
1169	chr17:63848617:+	1	D #11	Rebound	Spleen	AACTGCGTCAACAGCAGCTTC			hs17	hs17:62000000	675	0	-13017	0	8421	-1499537	220342	87	196	0	-11357			210	FALSE	0.75
1170	chr16:88314706:+	1	D #11	Rebound	Spleen	AACTGCGTCAACAGCAGCTTC			hs16	hs16:88000000	-12195	67693	0	2694	6547	627473	-2126	137752	33505	137013	-235766			-15065	FALSE	0.75
1171	chr1:15942619:-	1	D #11	Rebound	Spleen	AACTGCGTCAACAGCAGCTTC	ZBTB17	ENSG00000116809	hs1	hs1:14000000	0	-5980	419	-1581	-51912	-577220	542259	-6389	625	-4740	2599			3830	FALSE	0.75
1172	chr7:114229688:+	1	D #11	Rebound	Spleen	AACTGCGTCAACAGCAGCTTC	FOXP2	ENSG00000128573	hs7	hs7:114000000	0	-140888	-7488	-12288	175767	-140408	20711	-143680	-17598	-142508	23111			-143227	FALSE	0.75
1173	chr21:24195808:-	1	D #11	Rebound	Spleen	AACTGCGTCAACAGCAGCTTC			hs21	hs21:24000000	2884	226607	-76392	10208	-29682	-2644071	7708	-44999	29912	149468	-247551			162661	FALSE	0.75
1174	chr17:22237709:-	2	D #11	Rebound	Spleen	AACTGCGTCAACAGCAGCTTC	LINC02002	ENSG00000263609	hs17	hs17:22000000	0	-60691	119909	20109	9016	726049	329	3202	245621	246509	245649			34645	FALSE	0.75
1175	chr15:41031992:-	1	D #11	Rebound	Spleen	AACTGCGTCAACAGCAGCTTC	INO80	ENSG00000128908	hs15	hs15:40000000	0	75591	0	8792	9138	100852	-586287	62506	484	77452	-1947			40816	FALSE	0.75
1176	chr2:198043284:+	1	D #11	Rebound	Spleen	AACTGCGTCAACAGCAGCTTC	PLCL1	ENSG00000115896	hs2	hs2:198000000	0	-233683	0	-4884	-109708	740715	-19384	-37614	0	0	40715			-751	FALSE	0.75
1177	chr20:23564345:-	1	D #11	Rebound	Spleen	AACTGCGTCAACAGCAGCTTC			hs20	hs20:22000000	-387	-70654	13545	-55	-17597	-646634	1965	33742	-60234	107765	161885			-42255	FALSE	0.75
1178	chr15:99312987:-	1	D #11	Rebound	Spleen	AACTGCGTCAACAGCAGCTTC	LRRC28	ENSG00000168904	hs15	hs15:98000000	0	60186	-2813	-3813	26240	276927	-53092	14604	-493	-58132	5767			-11065	FALSE	0.75
1179	chr1:154868659:-	1	D #11	Rebound	Spleen	AACTGCGTCAACAGCAGCTTC	KCNN3	ENSG00000143603	hs1	hs1:154000000	0	0	-8542	-141	-37979	-211600	157459	-67152	4737	-1280	-54900			-1438	FALSE	0.75
1180	chr17:76121292:-	1	D #11	Rebound	Spleen	AACTGCGTCAACAGCAGCTTC	EXOC7	ENSG00000182473	hs17	hs17:76000000	0	0	-6308	0	-3872	46692	-856907	16708	-5564	0	19392			0	FALSE	0.75
1181	chr10:4812286:+	1	D #11	Rebound	Spleen	AACTGCGTCAACAGCAGCTTC	AKR1E2	ENSG00000165568	hs10	hs10:4000000	0	13313	-6287	1714	9872	-1496546	87653	2944	14407	2593	159833			731	FALSE	0.75
1182	chr9:132972215:+	1	D #11	Rebound	Spleen	AACTGCGTCAACAGCAGCTTC	GFI1B	ENSG00000165702	hs9	hs9:132000000	0	6184	185	185	1428	6044	124224	-26699	-14784	5584	-41935			286	FALSE	0.75
1183	chr2:196676141:-	1	D #11	Rebound	Spleen	AACTGCGTCAACAGCAGCTTC	CCDC150	ENSG00000144395	hs2	hs2:196000000	0	34541	-19860	-42859	-1298	80781	-10938	-7082	35978	35481	-86718			36164	FALSE	0.75
1184	chr2:183708475:-	1	D #11	Rebound	Spleen	AACTGCGTCAACAGCAGCTTC			hs2	hs2:182000000	100356	581874	40075	-1325	29205	665575	22255	160708	36085	581555	100735			478776	FALSE	0.75
1185	chr19:41252819:-	1	D #11	Rebound	Spleen	AACTGCGTCAACAGCAGCTTC	AXL	ENSG00000167601	hs19	hs19:40000000	0	-8380	3819	3419	90534	59599	150039	-8778	-8296	-8200	-14340			-9449	FALSE	0.75
1186	chr12:122726222:-	1	D #11	Rebound	Spleen	AACTGCGTCAACAGCAGCTTC	HCAR1	ENSG00000196917	hs12	hs12:122000000	0	-3577	-11578	-4978	-78791	2076082	753142	-6183	656	0	-27577			0	FALSE	0.75
1187	chr19:53467353:+	1	D #11	Rebound	Spleen	AACTGCGTCAACAGCAGCTTC	ENSG00000287608	ENSG00000287608	hs19	hs19:52000000	0	0	-6553	-353	40624	411726	-5093	0	0	1966	3086			0	FALSE	0.75
1188	chr14:23790536:+	4	D #11	Rebound	Spleen	AACTGCGTCAACAGCAGCTTC			hs14	hs14:22000000	1394	-152135	35264	-20936	105007	58803	14463	-158080	-157965	-157856	165123			-81115	FALSE	0.75
1189	chr7:148730667:-	1	D #11	Rebound	Spleen	AACTGCGTCAACAGCAGCTTC	CUL1	ENSG00000055130	hs7	hs7:148000000	0	28866	0	8067	-22486	209467	125027	27263	-689	1667	0			2650	FALSE	0.75
1190	chr5:110422706:+	1	D #11	Rebound	Spleen	AACTGCGTCAACAGCAGCTTC	TMEM232	ENSG00000186952	hs5	hs5:110000000	0	303494	-8705	-7706	-75171	642613	47333	-161262	-10394	303533	323213			235383	FALSE	0.75
1191	chrX:17807442:+	1	D #11	Rebound	Spleen	AACTGCGTCAACAGCAGCTTC	RAI2	ENSG00000131831	hsX	hsX:16000000	0	51757	0	558	-96149	7211277	-22282	52339	-33417	-28022	-938862			-33629	FALSE	0.75
1192	chr7:68066616:+	1	D #11	Rebound	Spleen	AACTGCGTCAACAGCAGCTTC			hs7	hs7:68000000	24607	-730216	-816	584	-3105	-2413776	1103	-29754	171506	-147876	-724136			-688121	FALSE	0.75
1193	chr5:161053132:+	1	D #11	Rebound	Spleen	AACTGCGTCAACAGCAGCTTC			hs5	hs5:160000000	-114506	-367731	11468	27068	-153039	491027	23847	-84278	-70577	-543532	-565432			-120528	FALSE	0.75
1194	chr8:97062993:+	1	D #11	Rebound	Spleen	AACTGCGTCAACAGCAGCTTC	CPQ	ENSG00000104324	hs8	hs8:96000000	0	213606	-193	-7593	99943	-902113	79966	-54442	-11730	-208553	-5453			45402	FALSE	0.75
1195	chr6:3473837:+	1	D #11	Rebound	Spleen	AACTGCGTCAACAGCAGCTTC			hs6	hs6:2000000	-16787	-15236	0	3963	30424	-240677	113742	-15718	-18302	-17697	-201537			-371	FALSE	0.75
1196	chr3:159074626:-	1	D #11	Rebound	Spleen	AACTGCGTCAACAGCAGCTTC	IQCJ	ENSG00000214216	hs3	hs3:158000000	0	262825	-2974	14826	29041	503906	-11433	57304	13901	228286	243046			227019	FALSE	0.75
1197	chr10:99896474:-	1	D #11	Rebound	Spleen	AACTGCGTCAACAGCAGCTTC	DNMBP	ENSG00000107554	hs10	hs10:98000000	0	-14925	6674	-4526	41200	23514	29554	50252	-14212	14434	1614			-10003	FALSE	0.75
1198	chr13:73698349:-	1	D #11	Rebound	Spleen	AACTGCGTCAACAGCAGCTTC	KLF12	ENSG00000118922	hs13	hs13:72000000	0	-532650	149	3349	-10074	349669	-75090	-3796	-1198	-130	349			-4078	FALSE	0.75
1199	chr5:87103267:-	1	D #11	Rebound	Spleen	AACTGCGTCAACAGCAGCTTC	MIR4280HG	ENSG00000233828	hs5	hs5:86000000	0	-163333	0	-12333	54792	-928952	-2372	-17227	-5622	-12	-201932			-378	FALSE	0.75
1200	chr5:88284135:+	1	D #11	Rebound	Spleen	AACTGCGTCAACAGCAGCTTC	TMEM161B-DT	ENSG00000247828	hs5	hs5:88000000	0	-12534	-3936	-10735	-167368	-134315	18584	-14212	1795	-11915	-555			-14654	FALSE	0.75
1201	chr16:76450050:-	1	D #11	Rebound	Spleen	AACTGCGTCAACAGCAGCTTC	CNTNAP4	ENSG00000152910	hs16	hs16:76000000	0	171850	-37950	-169550	-24030	704190	47070	111794	-92668	-741589	-742349			-355146	FALSE	0.75
1202	chrX:40166139:-	1	D #11	Rebound	Spleen	AACTGCGTCAACAGCAGCTTC	BCOR	ENSG00000183337	hsX	hsX:40000000	0	-860	-22661	0	-30888	-11877540	114939	-810	-602	-3560	88899			-3373	TRUE	0.75
1203	chr18:41867959:+	1	D #11	Rebound	Spleen	AACTGCGTCAACAGCAGCTTC			hs18	hs18:40000000	-48538	86640	1041	-7359	13362	74920	-192359	38705	37936	38020	90220			2945	FALSE	0.75
1204	chrX:55188846:-	1	D #11	Rebound	Spleen	AACTGCGTCAACAGCAGCTTC			hsX	hsX:54000000	7569	26446	44847	5046	5173	2665466	-109053	27119	-1848	27986	43766			-24522	FALSE	0.75
1205	chr16:81616330:+	1	D #11	Rebound	Spleen	AACTGCGTCAACAGCAGCTTC	CMIP	ENSG00000153815	hs16	hs16:80000000	0	-5729	0	-6530	-40616	2336769	195309	213	0	0	-8030			0	FALSE	0.75
1206	chr1:58956870:-	1	D #11	Rebound	Spleen	AACTGCGTCAACAGCAGCTTC	LINC01358	ENSG00000237352	hs1	hs1:58000000	0	23069	2470	5670	-294195	-2083429	128430	14250	-3988	7030	153910			-11397	FALSE	0.75
1207	chr11:102295756:+	1	D #11	Rebound	Spleen	AACTGCGTCAACAGCAGCTTC	ENSG00000243777	ENSG00000243777	hs11	hs11:102000000	0	-1555	-10556	-1156	14438	-60396	2103	0	-281	0	22703			-1418	FALSE	0.75
1208	chr3:119554687:+	1	D #11	Rebound	Spleen	AACTGCGTCAACAGCAGCTTC	CD80	ENSG00000121594	hs3	hs3:118000000	0	312	-5487	-3687	-125811	-517527	-123387	24552	4525	24372	-30667			496	FALSE	0.75
1209	chr12:73761579:-	3	D #11	Rebound	Spleen	AACTGCGTCAACAGCAGCTTC	LINC02445	ENSG00000257750	hs12	hs12:72000000	0	-774821	-7021	38579	-174227	-1446260	29599	58224	73901	-775360	-778580			339423	FALSE	0.75
1210	chr12:57512217:+	1	D #11	Rebound	Spleen	AACTGCGTCAACAGCAGCTTC	MARS1	ENSG00000166986	hs12	hs12:56000000	0	5582	2583	-13617	26786	105002	135442	6217	0	5882	0			7988	FALSE	0.75
1211	chrX:133502194:-	1	D #11	Rebound	Spleen	AACTGCGTCAACAGCAGCTTC			hsX	hsX:132000000	-29529	84393	194	1794	272361	-1044485	-118965	-420738	845	-243405	-891605			-483164	FALSE	0.75
1212	chr16:79839469:-	1	D #11	Rebound	Spleen	AACTGCGTCAACAGCAGCTTC			hs16	hs16:78000000	12319	68068	-131	3069	-6258	2049909	-16750	68259	69019	68029	-1129510			-4045	FALSE	0.75
1213	chr8:20436152:-	1	D #11	Rebound	Spleen	AACTGCGTCAACAGCAGCTTC			hs8	hs8:20000000	63383	131751	-4048	152	54983	131232	144412	-540	0	0	209452			367	FALSE	0.75
1214	chr22:47407220:+	2	D #11	Rebound	Spleen	AACTGCGTCAACAGCAGCTTC			hs22	hs22:46000000	-33679	223780	67252	1180	23426	-1431300	35279	67183	7239	85559	-234320			-69547	FALSE	0.75
1215	chr6:4463941:+	1	D #11	Rebound	Spleen	AACTGCGTCAACAGCAGCTTC	ENSG00000285424	ENSG00000285424	hs6	hs6:4000000	0	-116740	-1942	2859	23599	-710441	5718	219947	173367	-252901	-331441			-105063	FALSE	0.75
1216	chr5:30902660:+	1	D #11	Rebound	Spleen	AACTGCGTCAACAGCAGCTTC			hs5	hs5:30000000	150905	290540	17140	17940	28055	753439	-15460	-21207	193839	614279	498099			628984	FALSE	0.75
1217	chr19:50638727:+	1	D #11	Rebound	Spleen	AACTGCGTCAACAGCAGCTTC	SYT3	ENSG00000213023	hs19	hs19:50000000	0	472	7473	-5927	-17694	17092	-3207	18769	18876	86392	-158247			494	FALSE	0.75
1218	chr18:33445132:-	1	D #11	Rebound	Spleen	AACTGCGTCAACAGCAGCTTC			hs18	hs18:32000000	4031	3532	-24668	4732	-50185	-776667	30152	-53212	-184481	713592	1312752			486039	FALSE	0.75
1219	chr1:55597552:-	1	D #11	Rebound	Spleen	AACTGCGTCAACAGCAGCTTC	ENSG00000234810	ENSG00000234810	hs1	hs1:54000000	0	379351	-5048	-9048	-25789	172852	352	-43703	43282	234172	390852			-34510	FALSE	0.75
1220	chr14_GL000225v1_random:118456:+	1	D #11	Rebound	Spleen	AACTGCGTCAACAGCAGCTTC			hs14_GL000225v1_random		64796	-1	-1	-1	-1	-1	0	0	0	-456	-2816			-1	FALSE	0.75
1221	chr1:109559395:-	1	D #11	Rebound	Spleen	AACTGCGTCAACAGCAGCTTC	GNAI3	ENSG00000065135	hs1	hs1:108000000	0	8394	-19005	-2405	-39421	90215	-149744	0	-1977	0	-14984			10297	FALSE	0.75
1222	chr1:16141804:-	1	D #11	Rebound	Spleen	AACTGCGTCAACAGCAGCTTC	EPHA2	ENSG00000142627	hs1	hs1:16000000	0	-1795	3604	-6996	50295	-378035	-424855	-12517	-12727	-11915	-108115			-12980	FALSE	0.75
1223	chr3:104849796:+	1	D #11	Rebound	Spleen	AACTGCGTCAACAGCAGCTTC			hs3	hs3:104000000	-346530	514603	-3195	31204	-252892	500283	70703	319474	123567	515583	691563			-131761	FALSE	0.75
1224	chrY:761140:+	1	D #11	Rebound	Spleen	AACTGCGTCAACAGCAGCTTC			hsY	hsY:0	1990943	6147659	2124660	2035260	-15322	-1	-1	-1	-1	-1	-1			2080192	FALSE	0.75
1225	chr10:113995641:+	1	D #11	Rebound	Spleen	AACTGCGTCAACAGCAGCTTC			hs10	hs10:112000000	48225	46959	0	-1641	-67719	49998	-25961	-5811	-33204	3658	-86821			29668	FALSE	0.75
1226	chr3:171223692:+	1	D #11	Rebound	Spleen	AACTGCGTCAACAGCAGCTTC	TNIK	ENSG00000154310	hs3	hs3:170000000	0	233307	1341	-2892	3243	-389332	2407	23258	938	0	-292			1368	FALSE	0.75
1227	chr19:22425531:+	1	D #11	Rebound	Spleen	AACTGCGTCAACAGCAGCTTC	ZNF98	ENSG00000197360	hs19	hs19:22000000	0	-2731	-141105	67669	120237	2859888	-8011	-33113	-29709	-572591	238928			208340	FALSE	0.75
1228	chr4:133105021:-	1	D #11	Rebound	Spleen	AACTGCGTCAACAGCAGCTTC	PCDH10-DT	ENSG00000250241	hs4	hs4:132000000	0	-40778	2221	2021	-159236	3624921	-12738	37029	-43808	4008821	4023121			-44000	FALSE	0.75
1229	chr9:114088921:-	1	D #11	Rebound	Spleen	AACTGCGTCAACAGCAGCTTC	KIF12	ENSG00000136883	hs9	hs9:114000000	0	-8678	9722	2921	-7192	-572398	64841	-65563	147985	-65338	-245318			6108	FALSE	0.75
1230	chr2:131401174:+	1	D #11	Rebound	Spleen	AACTGCGTCAACAGCAGCTTC	ENSG00000276460	ENSG00000276460	hs2	hs2:130000000	0	-5573	12425	0	-8722	-36974	-22114	89666	25193	88305	96165			-6284	FALSE	0.75
1231	chr18:77445623:-	1	D #11	Rebound	Spleen	AACTGCGTCAACAGCAGCTTC	ENSG00000264015	ENSG00000264015	hs18	hs18:76000000	0	22823	-2177	22023	91857	89863	27443	196296	-14486	234703	324623			-114716	FALSE	0.75
1232	chr13:76916235:-	1	D #11	Rebound	Spleen	AACTGCGTCAACAGCAGCTTC			hs13	hs13:76000000	-11831	28434	-858	11435	-86428	-63964	16575	29060	12689	20935	-81384			12374	FALSE	0.75
1233	chr18:57430503:+	1	D #11	Rebound	Spleen	AACTGCGTCAACAGCAGCTTC	ENSG00000277837	ENSG00000277837	hs18	hs18:56000000	0	3096	0	-903	-7879	0	-127023	-102	135560	6836	119456			-2632	FALSE	0.75
1234	chr18:35687952:-	1	D #11	Rebound	Spleen	AACTGCGTCAACAGCAGCTTC	GALNT1	ENSG00000141429	hs18	hs18:34000000	0	103551	-847	952	-73782	992152	50332	70643	-17950	63032	-3947			63435	FALSE	0.75
1235	chr4:36764699:-	1	D #11	Rebound	Spleen	AACTGCGTCAACAGCAGCTTC			hs4	hs4:36000000	122760	-236900	2699	-3301	-303937	345319	10639	185741	-37237	368359	525279			113083	FALSE	0.75
1236	chr3:157743032:-	1	D #11	Rebound	Spleen	AACTGCGTCAACAGCAGCTTC			hs3	hs3:156000000	65283	199031	-10169	-12168	-24685	243812	6632	30409	-367005	124652	-379807			-122405	FALSE	0.75
1237	chr2:234676845:+	1	D #11	Rebound	Spleen	AACTGCGTCAACAGCAGCTTC			hs2	hs2:234000000	5823	2354	-3645	-6845	56887	100774	-11365	104053	-81979	-56645	-182505			28320	FALSE	0.75
1238	chr3:133121699:-	1	D #11	Rebound	Spleen	AACTGCGTCAACAGCAGCTTC	TMEM108	ENSG00000144868	hs3	hs3:132000000	0	80098	0	-3501	-86595	81579	-56040	-60293	-9776	-319620	-316540			83325	FALSE	0.75
1239	chr21:39795178:+	1	D #11	Rebound	Spleen	AACTGCGTCAACAGCAGCTTC	IGSF5	ENSG00000183067	hs21	hs21:38000000	0	72421	13223	3022	10753	179281	23941	40526	-22374	-276338	-388778			90156	FALSE	0.75
1240	chr2:178664020:-	1	D #11	Rebound	Spleen	AACTGCGTCAACAGCAGCTTC	TTN	ENSG00000155657	hs2	hs2:178000000	0	132619	-13380	-9780	-97827	283820	7260	7180	-18046	139220	1460			-97664	FALSE	0.75
1241	chr16:20051949:+	1	D #11	Rebound	Spleen	AACTGCGTCAACAGCAGCTTC	GPR139	ENSG00000180269	hs16	hs16:20000000	0	21651	-1149	-19549	32674	-167909	79810	-144070	-144076	-143749	-55869			-144013	FALSE	0.75
1242	chr1:33073755:-	1	D #11	Rebound	Spleen	AACTGCGTCAACAGCAGCTTC	AK2	ENSG00000004455	hs1	hs1:32000000	0	-6444	693	-7045	-201596	100675	7615	-6556	-6908	-6064	41975			-7079	FALSE	0.75
1243	chr1:1453967:-	2	D #11	Rebound	Spleen	AACTGCGTCAACAGCAGCTTC	ATAD3C	ENSG00000215915	hs1	hs1:0	0	-8232	11368	567	62964	15247	-39052	-16964	-16943	17207	-23812			-8393	FALSE	0.75
1244	chr9:70324489:+	1	D #11	Rebound	Spleen	AACTGCGTCAACAGCAGCTTC	SMC5	ENSG00000198887	hs9	hs9:70000000	0	-63288	0	-6089	-89860	1122430	3570	-61142	850	16270	0			-28762	FALSE	0.75
1245	chr22:37918017:-	1	D #11	Rebound	Spleen	AACTGCGTCAACAGCAGCTTC	MICALL1	ENSG00000100139	hs22	hs22:36000000	0	9616	-783	-4383	-33236	106977	-455602	10613	1437	10177	2337			-2203	FALSE	0.75
1246	chr5:136066926:+	1	D #11	Rebound	Spleen	AACTGCGTCAACAGCAGCTTC			hs5	hs5:136000000	-3108	-8325	0	0	554	-535426	-81906	13102	6595	13933	88453			13496	FALSE	0.75
1247	chr1:23329377:-	1	D #11	Rebound	Spleen	AACTGCGTCAACAGCAGCTTC	HNRNPR	ENSG00000125944	hs1	hs1:22000000	0	-10822	0	777	-4715	56177	-30362	-10491	-43	-1522	0			-13908	FALSE	0.75
1248	chr10:4811623:-	1	D #11	Rebound	Spleen	AACTGCGTCAACAGCAGCTTC	AKR1E2	ENSG00000165568	hs10	hs10:4000000	0	-13976	5624	-2377	-10535	1495883	-88316	-3607	-15070	-3256	-160496			-1394	FALSE	0.75
1249	chr12:2375486:+	1	D #11	Rebound	Spleen	AACTGCGTCAACAGCAGCTTC	CACNA1C	ENSG00000151067	hs12	hs12:2000000	0	207513	-486	1314	-118352	164033	-94746	-119285	2593	-16706	-377346			11564	FALSE	0.75
1250	chr4:118430524:-	1	D #11	Rebound	Spleen	AACTGCGTCAACAGCAGCTTC			hs4	hs4:118000000	29690	76723	-3475	-1276	20031	8244	-27935	149155	68809	76444	-49455			-43581	FALSE	0.75
1251	chr13:40894339:+	1	D #11	Rebound	Spleen	AACTGCGTCAACAGCAGCTTC	ENSG00000290476	ENSG00000290476	hs13	hs13:40000000	0	26060	861	-139	-17661	-1256899	-2499	-15036	15609	-11599	-13479			-11180	FALSE	0.75
1252	chr12:122177164:-	1	D #11	Rebound	Spleen	AACTGCGTCAACAGCAGCTTC	LRRC43	ENSG00000158113	hs12	hs12:122000000	0	-5435	-2236	-4236	-13636	1527024	204084	-5688	9628	-25195	-30475			2646	FALSE	0.75
1253	chr4:152448487:+	1	D #11	Rebound	Spleen	AACTGCGTCAACAGCAGCTTC	FBXW7	ENSG00000109670	hs4	hs4:152000000	0	-65286	0	5513	-11788	484412	138572	37074	-1200	-5687	-19547			10306	TRUE	0.75
1254	chr7:100623453:-	1	D #11	Rebound	Spleen	AACTGCGTCAACAGCAGCTTC	TFR2	ENSG00000106327	hs7	hs7:100000000	0	-2946	-583	-3947	-5786	-202086	-94646	-2886	-2731	-2506	40893			-2977	FALSE	0.75
1255	chr4:62503090:+	1	D #11	Rebound	Spleen	AACTGCGTCAACAGCAGCTTC			hs4	hs4:62000000	7379	-367889	9910	25910	92211	-3649810	10809	-3460	-48869	-3649690	832029			4824188	FALSE	0.75
1256	chr19:50543375:-	1	D #11	Rebound	Spleen	AACTGCGTCAACAGCAGCTTC	LRRC4B	ENSG00000131409	hs19	hs19:50000000	0	-6424	175	2975	-38634	-22784	-90104	-13126	31372	32395	62895			5363	FALSE	0.75
1257	chr11:52139135:-	2	D #11	Rebound	Spleen	AACTGCGTCAACAGCAGCTTC			hs11	hs11:52000000	1716819	1839935	2019735	1801735	1964542	4544955	2635	3505	-882900	2347475	-333404			3795028	FALSE	0.75
1258	chr13:105611152:-	1	D #11	Rebound	Spleen	AACTGCGTCAACAGCAGCTTC			hs13	hs13:104000000	11591	200351	0	29152	-293047	-983407	-132807	-201567	-10593	-296707	-930267			470843	FALSE	0.75
1259	chr4:174874038:+	1	D #11	Rebound	Spleen	AACTGCGTCAACAGCAGCTTC	ADAM29	ENSG00000168594	hs4	hs4:174000000	0	-43838	-2638	0	0	-655038	-14278	-129251	188985	-587838	-554738			-44322	FALSE	0.75
1260	chr11:76318426:+	1	D #11	Rebound	Spleen	AACTGCGTCAACAGCAGCTTC			hs11	hs11:76000000	31472	60773	-2626	0	-36860	-110746	16533	60898	20107	-24966	30533			263	FALSE	0.75
1261	chr19:52031916:+	1	D #11	Rebound	Spleen	AACTGCGTCAACAGCAGCTTC	ZNF432	ENSG00000256087	hs19	hs19:52000000	0	-2116	-716	-54716	-7018	-567196	0	837	-2726	-2336	2543			-2927	FALSE	0.75
1262	chr7:125060007:+	1	D #11	Rebound	Spleen	AACTGCGTCAACAGCAGCTTC	POT1-AS1	ENSG00000224897	hs7	hs7:124000000	0	-66606	794	0	-26111	-1028407	-77787	-129589	-71371	-130507	-144387			1961	FALSE	0.75
1263	chr11:12284538:+	1	D #11	Rebound	Spleen	AACTGCGTCAACAGCAGCTTC	MICAL2	ENSG00000133816	hs11	hs11:12000000	0	2061	-1539	-1338	-23080	-273298	14381	-47853	-7091	5241	-56778			-2466	FALSE	0.75
1264	chr9:117427520:+	1	D #11	Rebound	Spleen	AACTGCGTCAACAGCAGCTTC			hs9	hs9:116000000	-12450	-11919	6880	-1520	38635	-2307760	110299	-262382	217014	216919	-727920			60087	FALSE	0.75
1265	chr1:228921794:-	1	D #11	Rebound	Spleen	AACTGCGTCAACAGCAGCTTC			hs1	hs1:228000000	63238	-103005	0	2994	36445	267174	127534	-32570	-16565	-14525	177414			-6448	FALSE	0.75
1266	chr5:27963249:-	1	D #11	Rebound	Spleen	AACTGCGTCAACAGCAGCTTC			hs5	hs5:26000000	-250110	486649	55512	30849	54631	-3692850	-1290	-13209	180824	2773709	-2107830			-253891	FALSE	0.75
1267	chr7:5065600:+	1	D #11	Rebound	Spleen	AACTGCGTCAACAGCAGCTTC	RBAK-RBAKDN	ENSG00000272968	hs7	hs7:4000000	0	6399	17200	7800	74385	-182900	0	0	-8054	-15920	-120			6357	FALSE	0.75
1268	chr3:160808061:+	1	D #11	Rebound	Spleen	AACTGCGTCAACAGCAGCTTC	PPM1L	ENSG00000163590	hs3	hs3:160000000	0	-48061	115	33339	-100301	-580621	-20701	-50110	-6159	-5221	-272541			-5802	FALSE	0.75
1269	chr12:20993563:+	1	D #11	Rebound	Spleen	AACTGCGTCAACAGCAGCTTC	SLCO1B3-SLCO1B7	ENSG00000257046	hs12	hs12:20000000	0	-296763	79525	8237	176336	-224163	-10563	81086	-81670	-441903	447496			303157	FALSE	0.75
1270	chr1:114153574:+	1	D #11	Rebound	Spleen	AACTGCGTCAACAGCAGCTTC	SYT6	ENSG00000134207	hs1	hs1:114000000	0	0	2226	0	11962	0	29665	-176007	18235	345	-177994			1122	FALSE	0.75
1271	chr9:99632461:+	1	D #11	Rebound	Spleen	AACTGCGTCAACAGCAGCTTC	ENSG00000237461	ENSG00000237461	hs9	hs9:98000000	0	185938	139	31539	-92082	-688801	-81441	87502	-43376	34298	169438			27685	FALSE	0.75
1272	chr17:42459594:+	1	D #11	Rebound	Spleen	AACTGCGTCAACAGCAGCTTC	ATP6V0A1	ENSG00000033627	hs17	hs17:42000000	0	0	4369	-10994	85275	193425	-98554	0	13	0	17885			294	FALSE	0.75
1273	chr12:110093133:+	1	D #11	Rebound	Spleen	AACTGCGTCAACAGCAGCTTC			hs12	hs12:110000000	-19447	-19132	-533	-2133	625	-463253	63086	-12686	7340	6986	-50373			7183	FALSE	0.75
1274	chr4:71736579:-	1	D #11	Rebound	Spleen	AACTGCGTCAACAGCAGCTTC			hs4	hs4:70000000	-5117	-294821	-12421	3379	-77929	-2303700	-136520	-537542	11403	461299	697539			58736	FALSE	0.75
1275	chr4:108534092:-	1	D #11	Rebound	Spleen	AACTGCGTCAACAGCAGCTTC			hs4	hs4:108000000	-4098	-85107	0	-1508	40696	-762287	-13627	1905	5410	0	-64087			13808	FALSE	0.75
1276	chr10:112248608:+	1	D #11	Rebound	Spleen	AACTGCGTCAACAGCAGCTTC			hs10	hs10:112000000	-20900	-63608	-4408	2792	12503	45991	671	-64036	-64247	-63708	-67808			-44769	FALSE	0.75
1277	chr14:24153495:+	1	D #11	Rebound	Spleen	AACTGCGTCAACAGCAGCTTC	RNF31	ENSG00000092098	hs14	hs14:24000000	0	-4694	1349	905	-85896	179984	-121775	-4588	2193	-3395	-15			-5743	FALSE	0.75
1278	chr6:97579333:+	1	D #11	Rebound	Spleen	AACTGCGTCAACAGCAGCTTC	ENSG00000271860	ENSG00000271860	hs6	hs6:96000000	0	47266	-53334	1067	12626	-861593	-56593	-295287	223870	-295053	-308713			-81294	FALSE	0.75
1279	chr3:83070201:+	1	D #11	Rebound	Spleen	AACTGCGTCAACAGCAGCTTC			hs3	hs3:82000000	-262180	-262001	-61401	-21201	148309	-1199101	22758	-24775	214051	-1307361	1019218			-943721	FALSE	0.75
1280	chr4:95917405:-	1	D #11	Rebound	Spleen	AACTGCGTCAACAGCAGCTTC			hs4	hs4:94000000	48641	366404	4405	6405	27416	1500765	0	-149736	5617	622665	1330465			367164	FALSE	0.75
1281	chr1:15083778:-	1	D #11	Rebound	Spleen	AACTGCGTCAACAGCAGCTTC	KAZN	ENSG00000189337	hs1	hs1:14000000	0	-67621	0	-422	36825	1194658	21158	-324978	-82261	-70361	-433281			9737	FALSE	0.75
1282	chr16:52834466:+	1	D #11	Rebound	Spleen	AACTGCGTCAACAGCAGCTTC			hs16	hs16:52000000	100347	-178866	-8066	-18266	80014	-1686146	16273	-62292	-192539	-177926	321573			219951	FALSE	0.75
1283	chr7:40520674:-	1	D #11	Rebound	Spleen	AACTGCGTCAACAGCAGCTTC	SUGCT	ENSG00000175600	hs7	hs7:40000000	0	-24725	-327	-7126	13195	1566354	34654	179673	3776	384794	387994			-31085	FALSE	0.75
1284	chr12:45628166:-	1	D #11	Rebound	Spleen	AACTGCGTCAACAGCAGCTTC			hs12	hs12:44000000	17546	-95633	367	566	163150	574386	22726	-40611	25031	-16113	-112233			15449	FALSE	0.75
1285	chr1:165176000:+	1	D #11	Rebound	Spleen	AACTGCGTCAACAGCAGCTTC			hs1	hs1:164000000	25867	179999	-600	-22800	31867	172799	-85440	199924	-4746	199119	458039			200090	FALSE	0.75
1286	chr3:138698980:+	1	D #11	Rebound	Spleen	AACTGCGTCAACAGCAGCTTC	PIK3CB	ENSG00000051382	hs3	hs3:138000000	0	76019	-3581	0	216	237459	-21580	82086	-7730	22739	-480			-11393	TRUE	0.75
1287	chr12:121417733:-	1	D #11	Rebound	Spleen	AACTGCGTCAACAGCAGCTTC	RNF34	ENSG00000170633	hs12	hs12:120000000	0	15732	6533	-7667	19784	767593	498653	14870	539	513	0			-7468	FALSE	0.75
1288	chr8:23027969:+	2	D #11	Rebound	Spleen	AACTGCGTCAACAGCAGCTTC	TNFRSF10B	ENSG00000120889	hs8	hs8:22000000	0	-7968	-4403	-7569	-66946	-161449	5810	-8453	-1993	-7509	-349			-8248	FALSE	0.75
1289	chr2:151116973:-	1	D #11	Rebound	Spleen	AACTGCGTCAACAGCAGCTTC	ENSG00000236885	ENSG00000236885	hs2	hs2:150000000	0	-143426	3374	9773	105205	-981526	8473	-6275	1021	87213	-131926			5075	FALSE	0.75
1290	chr20:30987266:-	1	D #11	Rebound	Spleen	AACTGCGTCAACAGCAGCTTC			hs20	hs20:30000000	170992	170066	77862	-64334	-219235	72166	-453	23527	28109	-64353	-65093			174898	FALSE	0.75
1291	chr19:53959922:+	1	D #11	Rebound	Spleen	AACTGCGTCAACAGCAGCTTC			hs19	hs19:52000000	3015	0	-8322	-2322	-11928	-1422	-304002	17579	60006	17397	-84962			17589	FALSE	0.75
1292	chr14:87823017:-	1	D #11	Rebound	Spleen	AACTGCGTCAACAGCAGCTTC	ENSG00000258807	ENSG00000258807	hs14	hs14:86000000	0	-168182	1417	17017	17457	-498202	-35862	-43514	-8133	-127042	-105182			-46697	FALSE	0.75
1293	chr18:58785293:-	1	D #11	Rebound	Spleen	AACTGCGTCAACAGCAGCTTC			hs18	hs18:58000000	-19975	-76506	-1707	-307	-6009	20233	35693	16339	24916	20453	34193			3224	FALSE	0.75
1294	chr4:7132181:-	1	D #11	Rebound	Spleen	AACTGCGTCAACAGCAGCTTC			hs4	hs4:6000000	19782	27980	981	-1619	-53898	567181	-47098	28298	28780	28241	65741			28566	FALSE	0.75
1295	chr7:38862560:+	1	D #11	Rebound	Spleen	AACTGCGTCAACAGCAGCTTC	VPS41	ENSG00000006715	hs7	hs7:38000000	0	45039	239	18440	-65314	90599	-38440	45779	-6026	17419	-760			7861	FALSE	0.75
1296	chr3:35533493:+	1	D #11	Rebound	Spleen	AACTGCGTCAACAGCAGCTTC			hs3	hs3:34000000	105452	105107	-8493	26707	-4427	106746	-52513	-86689	42761	1308706	1292286			846728	FALSE	0.75
1297	chr2:199897961:+	1	D #11	Rebound	Spleen	AACTGCGTCAACAGCAGCTTC	ENSG00000232732	ENSG00000232732	hs2	hs2:198000000	0	12239	24239	15639	-272665	-423981	-23081	12691	12637	12278	17518			12983	FALSE	0.75
1298	chr4:65777199:-	1	D #11	Rebound	Spleen	AACTGCGTCAACAGCAGCTTC			hs4	hs4:64000000	-30041	105399	-21600	-401	687269	-2345020	6659	2890	59230	-1735360	-1660640			-1550079	FALSE	0.75
1299	chr1:13523083:+	1	D #11	Rebound	Spleen	AACTGCGTCAACAGCAGCTTC			hs1	hs1:12000000	-6813	-8882	717	-5283	-100200	58716	115496	176208	175834	142296	183976			142594	FALSE	0.75
1300	chr1:21497463:-	1	D #11	Rebound	Spleen	AACTGCGTCAACAGCAGCTTC			hs1	hs1:20000000	-11934	-11336	-137	-137	6309	-9916	116963	-11431	48875	8323	13063			6315	FALSE	0.75
1301	chr4:158482400:-	1	D #11	Rebound	Spleen	AACTGCGTCAACAGCAGCTTC	RXFP1	ENSG00000171509	hs4	hs4:158000000	0	-39000	-1999	-12400	-13700	3070880	6020	-170204	-39516	-169959	-202199			-52910	FALSE	0.75
1302	chr19:28350711:+	1	D #11	Rebound	Spleen	AACTGCGTCAACAGCAGCTTC	ENSG00000267320	ENSG00000267320	hs19	hs19:28000000	0	118288	8288	4289	-111083	1246288	-11631	6469	35814	-554491	-151491			105602	FALSE	0.75
1303	chr11:122900459:+	1	D #11	Rebound	Spleen	AACTGCGTCAACAGCAGCTTC	JHY	ENSG00000109944	hs11	hs11:122000000	0	-16058	141	10341	-28066	72900	-71719	-16597	-16492	-16019	-88739			450	FALSE	0.75
1304	chr20:13692673:+	1	D #11	Rebound	Spleen	AACTGCGTCAACAGCAGCTTC			hs20	hs20:12000000	21649	-52872	-7073	10327	198	3033786	14286	-53135	30714	-53113	20846			49278	FALSE	0.75
1305	chr18:24145251:-	1	D #11	Rebound	Spleen	AACTGCGTCAACAGCAGCTTC	CABYR	ENSG00000154040	hs18	hs18:24000000	0	5051	25827	14051	35978	455911	47851	5477	6064	5111	10891			5690	FALSE	0.75
1306	chr3:137227576:-	1	D #11	Rebound	Spleen	AACTGCGTCAACAGCAGCTTC			hs3	hs3:136000000	216491	257576	21575	9376	9567	146356	86756	156670	-64449	194296	271556			194705	FALSE	0.75
1307	chr9:131633110:+	1	D #11	Rebound	Spleen	AACTGCGTCAACAGCAGCTTC	RAPGEF1	ENSG00000107263	hs9	hs9:130000000	0	2289	-53310	2290	140834	777829	-70090	23152	0	1609	569			-2256	FALSE	0.75
1308	chr11:67669719:-	1	D #11	Rebound	Spleen	AACTGCGTCAACAGCAGCTTC	ALDH3B2	ENSG00000132746	hs11	hs11:66000000	0	-3881	-882	2119	25233	-283820	-64460	18344	18279	19139	59159			9982	FALSE	0.75
1309	chr15:63512302:-	1	D #11	Rebound	Spleen	AACTGCGTCAACAGCAGCTTC	USP3	ENSG00000140455	hs15	hs15:62000000	0	1701	-44098	-5298	-209402	465942	-234457	455	0	0	-18277			1470	FALSE	0.75
1310	chr6:149949960:-	1	D #11	Rebound	Spleen	AACTGCGTCAACAGCAGCTTC			hs6	hs6:148000000	725	6760	-7840	-440	-3529	-219	-38399	7340	7676	-3459	138100			-3476	FALSE	0.75
1311	chr9:69496792:-	1	D #11	Rebound	Spleen	AACTGCGTCAACAGCAGCTTC	APBA1	ENSG00000107282	hs9	hs9:68000000	0	168991	792	-38608	10974	770192	6512	-72256	-1961	-175907	-218967			-198	FALSE	0.75
1312	chr7:80162644:+	1	D #11	Rebound	Spleen	AACTGCGTCAACAGCAGCTTC	GNAI1	ENSG00000127955	hs7	hs7:80000000	0	-24643	-244	-10844	47704	-2056344	-122064	-26593	10165	-11264	-2206424			-10920	FALSE	0.75
1313	chr11:30472444:-	1	D #11	Rebound	Spleen	AACTGCGTCAACAGCAGCTTC	MPPED2	ENSG00000066382	hs11	hs11:30000000	0	-110555	4844	24044	-49273	-787495	160884	-10265	39890	125784	32184			-113797	FALSE	0.75
1314	chr7:152972914:-	1	D #11	Rebound	Spleen	AACTGCGTCAACAGCAGCTTC			hs7	hs7:152000000	35933	46514	-1686	9114	12918	-1080305	52034	211460	74772	134994	116214			47033	FALSE	0.75
1315	chr1:212569981:-	1	D #11	Rebound	Spleen	AACTGCGTCAACAGCAGCTTC	ATF3	ENSG00000162772	hs1	hs1:212000000	0	2180	381	-9819	-79138	-35798	172881	2627	2254	1681	125421			2457	FALSE	0.75
1316	chr3:73725700:+	1	D #11	Rebound	Spleen	AACTGCGTCAACAGCAGCTTC			hs3	hs3:72000000	-76893	87499	900	21700	-63932	-837720	71859	497788	-86348	-638900	-657760			-624142	FALSE	0.75
1317	chr10:2567104:-	1	D #11	Rebound	Spleen	AACTGCGTCAACAGCAGCTTC	ENSG00000235281	ENSG00000235281	hs10	hs10:2000000	0	65304	-7696	45904	19072	-286955	98624	304179	-89314	-361015	-503295			-205050	FALSE	0.75
1318	chr3:125401433:-	1	D #11	Rebound	Spleen	AACTGCGTCAACAGCAGCTTC			hs3	hs3:124000000	12436	24632	0	2033	2143	512713	54553	25050	18968	11353	-45306			19347	FALSE	0.75
1319	chr1:180299770:+	1	D #11	Rebound	Spleen	AACTGCGTCAACAGCAGCTTC	ACBD6	ENSG00000230124	hs1	hs1:180000000	0	-20369	-770	17830	-55882	-60470	23409	-67588	15341	-8450	11649			-8330	FALSE	0.75
1320	chr13:105370265:+	1	D #11	Rebound	Spleen	AACTGCGTCAACAGCAGCTTC			hs13	hs13:104000000	40551	40135	-4065	1735	-167528	1224294	17674	-195159	-190990	-229205	1171154			-229956	FALSE	0.75
1321	chr7:123565441:-	1	D #11	Rebound	Spleen	AACTGCGTCAACAGCAGCTTC			hs7	hs7:122000000	-1569	6641	-3760	-14959	12184	32221	41721	6651	-5597	6521	9381			7096	FALSE	0.75
1322	chr4:80691819:+	1	D #11	Rebound	Spleen	AACTGCGTCAACAGCAGCTTC	CFAP299	ENSG00000197826	hs4	hs4:80000000	0	338380	16781	-72019	59430	-330019	1180	46528	9879	16660	-249919			-13111	FALSE	0.75
1323	chr20:20359144:+	1	D #11	Rebound	Spleen	AACTGCGTCAACAGCAGCTTC	CFAP61	ENSG00000089101	hs20	hs20:20000000	0	3655	657	856	-121446	477495	-44144	93269	53469	535	48695			562	FALSE	0.75
1324	chr8:12561753:-	1	D #11	Rebound	Spleen	AACTGCGTCAACAGCAGCTTC	ENSG00000283674	ENSG00000283674	hs8	hs8:12000000	0	-37847	11553	6353	6376	-39806	3353	35541	-7687	34793	29133			-39615	FALSE	0.75
1325	chr17:72488357:-	1	D #11	Rebound	Spleen	AACTGCGTCAACAGCAGCTTC	LINC00511	ENSG00000227036	hs17	hs17:72000000	0	-842	-10443	8557	84068	369377	13837	-102761	66282	-98882	-301722			-51997	FALSE	0.75
1326	chr8:113130297:+	1	D #11	Rebound	Spleen	AACTGCGTCAACAGCAGCTTC	CSMD3	ENSG00000164796	hs8	hs8:112000000	0	301902	-8696	9303	41485	306202	-102137	464809	-191202	1945942	1523222			1168207	TRUE	0.75
1327	chr6:132129975:-	1	D #11	Rebound	Spleen	AACTGCGTCAACAGCAGCTTC	LINC01013	ENSG00000228495	hs6	hs6:132000000	0	-424	5975	-425	76061	175955	35635	-149601	-35913	212195	-327744			-149619	FALSE	0.75
1328	chr4:8132373:-	1	D #11	Rebound	Spleen	AACTGCGTCAACAGCAGCTTC	ABLIM2	ENSG00000163995	hs4	hs4:8000000	0	-24626	-827	573	46291	-724286	-36026	-25837	-66198	-26986	-90946			-26148	FALSE	0.75
1329	chr7:78067684:-	1	D #11	Rebound	Spleen	AACTGCGTCAACAGCAGCTTC	MAGI2	ENSG00000187391	hs7	hs7:78000000	0	267083	-5517	-14116	-14266	-37915	-180695	47089	12599	26944	111464			26856	FALSE	0.75
1330	chr8:28260481:-	2	D #11	Rebound	Spleen	AACTGCGTCAACAGCAGCTTC	ENSG00000253690	ENSG00000253690	hs8	hs8:28000000	0	-59318	1080	2281	-31441	341221	-5558	-86474	-12514	-61798	73801			-31	FALSE	0.75
1331	chr10:9988:+	1	D #11	Rebound	Spleen	AACTGCGTCAACAGCAGCTTC			hs10	hs10:0	4073	63212	77013	12	16273	6331	30711	20	0	0	170011			58035	FALSE	0.75
1332	chr5:56486126:-	1	D #11	Rebound	Spleen	AACTGCGTCAACAGCAGCTTC			hs5	hs5:56000000	-2360	3125	-3874	3726	-3155	1250646	64886	3980	2843	3546	-334993			4780	FALSE	0.75
1333	chr1:55970834:+	1	D #11	Rebound	Spleen	AACTGCGTCAACAGCAGCTTC	ENSG00000234810	ENSG00000234810	hs1	hs1:54000000	0	506165	3567	-13434	58529	-546134	117905	78591	-2579	-607454	-764134			-338262	FALSE	0.75
1334	chr7:139328294:+	1	D #11	Rebound	Spleen	AACTGCGTCAACAGCAGCTTC			hs7	hs7:138000000	11163	10905	1506	-6294	75361	154185	-113154	11187	2684	1705	18025			1990	FALSE	0.75
1335	chr7:5110552:-	1	D #11	Rebound	Spleen	AACTGCGTCAACAGCAGCTTC	ENSG00000290673	ENSG00000290673	hs7	hs7:4000000	0	-33247	-18449	-7448	-29433	227852	15872	-20773	-14315	-17827	-11207			-19021	FALSE	0.75
1336	chr6:54707992:+	1	D #11	Rebound	Spleen	AACTGCGTCAACAGCAGCTTC			hs6	hs6:54000000	62591	137807	-191	9208	23301	-916232	4487	109336	157000	-852392	-1187552			9938	FALSE	0.75
1337	chr5:162636568:+	1	D #11	Rebound	Spleen	AACTGCGTCAACAGCAGCTTC	ENSG00000254186	ENSG00000254186	hs5	hs5:162000000	0	-567767	2232	-28168	-42355	-604848	-6488	41908	90864	799611	803691			313595	FALSE	0.75
1338	chr1:42846029:+	1	D #11	Rebound	Spleen	AACTGCGTCAACAGCAGCTTC	ZNF691-DT	ENSG00000228192	hs1	hs1:42000000	0	0	-4230	7971	13544	14790	14810	0	0	0	4510			279	FALSE	0.75
1339	chr21:46517655:-	1	D #11	Rebound	Spleen	AACTGCGTCAACAGCAGCTTC	DIP2A	ENSG00000160305	hs21	hs21:46000000	0	-33744	855	-10745	-1136	-173864	-55184	-32880	1473	1315	3955			13114	FALSE	0.75
1340	chr2:13381597:+	1	D #11	Rebound	Spleen	AACTGCGTCAACAGCAGCTTC			hs2	hs2:12000000	-49914	-374596	62202	31203	151308	-252797	9302	337927	116264	-374237	-638657			-374389	FALSE	0.75
1341	chr10:70522992:-	1	D #11	Rebound	Spleen	AACTGCGTCAACAGCAGCTTC	PALD1	ENSG00000107719	hs10	hs10:70000000	0	39791	0	8792	-5717	236532	-96987	-36143	16263	27872	-73727			8729	FALSE	0.75
1342	chr10:127036895:+	1	D #11	Rebound	Spleen	AACTGCGTCAACAGCAGCTTC	DOCK1	ENSG00000150760	hs10	hs10:126000000	0	-129694	4504	4705	-2726	760524	-38855	-69897	62572	-88475	1013984			111975	FALSE	0.75
1343	chr13:110026432:+	1	D #11	Rebound	Spleen	AACTGCGTCAACAGCAGCTTC	ENSG00000275830	ENSG00000275830	hs13	hs13:110000000	0	99967	968	16768	-51784	391407	50167	25729	-59003	110587	-269272			28700	FALSE	0.75
1344	chr7:107672122:+	1	D #11	Rebound	Spleen	AACTGCGTCAACAGCAGCTTC	SLC26A4	ENSG00000091137	hs7	hs7:106000000	0	-9922	5079	8878	53006	1617	61977	-9800	6211	5917	-57642			-1265	FALSE	0.75
1345	chr17:55495474:+	1	D #11	Rebound	Spleen	AACTGCGTCAACAGCAGCTTC	SMIM36	ENSG00000261873	hs17	hs17:54000000	0	-72673	326	926	30862	-230694	10625	-72930	-58342	-62434	-81194			18585	FALSE	0.75
1346	chr13:65951795:+	1	D #11	Rebound	Spleen	AACTGCGTCAACAGCAGCTTC	ENSG00000286395	ENSG00000286395	hs13	hs13:64000000	0	1169204	-7395	15005	15146	-5120535	2964	90784	314645	1276204	-245675			186565	FALSE	0.75
1347	chr1:108217301:+	1	D #11	Rebound	Spleen	AACTGCGTCAACAGCAGCTTC			hs1	hs1:108000000	5163	-15700	0	-501	-2261	64798	-28941	-16144	-15949	-15701	-28121			-7480	FALSE	0.75
1348	chr11:66788344:+	1	D #11	Rebound	Spleen	AACTGCGTCAACAGCAGCTTC	C11orf80	ENSG00000173715	hs11	hs11:66000000	0	-42143	256	6256	-5237	-57984	-8424	-42569	39887	-42364	39275			1199	FALSE	0.75
1349	chr13:48796084:-	1	D #11	Rebound	Spleen	AACTGCGTCAACAGCAGCTTC			hs13	hs13:48000000	24257	140483	3284	5284	-12659	-422895	14724	-7138	-8485	-8535	-210675			3977	FALSE	0.75
1350	chr5:173672899:-	1	D #11	Rebound	Spleen	AACTGCGTCAACAGCAGCTTC			hs5	hs5:172000000	14705	-16300	-5301	-16501	-19082	347339	79939	55676	-4203	55199	59319			-25974	FALSE	0.75
1351	chr6:42281471:+	1	D #11	Rebound	Spleen	AACTGCGTCAACAGCAGCTTC	TRERF1	ENSG00000124496	hs6	hs6:42000000	0	-62870	0	929	-17668	-811191	5368	-63169	0	0	-4331			178	FALSE	0.75
1352	chr14:58825888:+	1	D #11	Rebound	Spleen	AACTGCGTCAACAGCAGCTTC	LINC01500	ENSG00000258583	hs14	hs14:58000000	0	-184887	-1288	912	-113123	302371	32551	81674	-90213	-76048	-182828			-76396	FALSE	0.75
1353	chr14:99047524:+	1	D #11	Rebound	Spleen	AACTGCGTCAACAGCAGCTTC			hs14	hs14:98000000	-43979	-73924	0	-3724	-73094	746815	-2544	-25339	-25495	2395	122995			2836	FALSE	0.75
1354	chr13:91567542:-	1	D #11	Rebound	Spleen	AACTGCGTCAACAGCAGCTTC	GPC5	ENSG00000179399	hs13	hs13:90000000	0	167941	19942	-8858	-9099	169642	37202	-262	-13711	167482	208882			160582	TRUE	0.75
1355	chr7:80822336:-	1	D #11	Rebound	Spleen	AACTGCGTCAACAGCAGCTTC	SEMA3C	ENSG00000075223	hs7	hs7:80000000	0	-93863	135	-8664	-228688	-1622143	26996	-35778	-102112	670956	-1944623			-96677	FALSE	0.75
1356	chr5:169825862:+	1	D #11	Rebound	Spleen	AACTGCGTCAACAGCAGCTTC	DOCK2	ENSG00000134516	hs5	hs5:168000000	0	152537	1938	538	797	-250802	-642	24340	951	-19582	-5762			12894	FALSE	0.75
1357	chr5:105899134:+	1	D #11	Rebound	Spleen	AACTGCGTCAACAGCAGCTTC			hs5	hs5:104000000	23860	-505734	-1734	-20134	-15745	1706465	-44114	-245791	62444	1488605	1003225			1358725	FALSE	0.75
1358	chr2:153917661:+	2	D #11	Rebound	Spleen	AACTGCGTCAACAGCAGCTTC	GALNT13	ENSG00000144278	hs2	hs2:152000000	0	-43661	23739	-4661	-47021	-434781	-3841	-84617	31447	-437881	-1154241			-368674	FALSE	0.75
1359	chr16:29666519:+	1	D #11	Rebound	Spleen	AACTGCGTCAACAGCAGCTTC	SPN	ENSG00000197471	hs16	hs16:28000000	0	0	-9320	7681	170057	230540	430140	0	0	0	-54599			0	FALSE	0.75
1360	chr4:92232356:+	1	D #11	Rebound	Spleen	AACTGCGTCAACAGCAGCTTC	ENSG00000287392	ENSG00000287392	hs4	hs4:92000000	0	38043	1445	21244	21270	1594803	4003	-67290	-103522	1974343	1977243			1907901	FALSE	0.75
1361	chr7:73154386:+	1	D #11	Rebound	Spleen	AACTGCGTCAACAGCAGCTTC	SPDYE10	ENSG00000274570	hs7	hs7:72000000	0	0	-986	3214	-5565	495953	135013	0	27	0	24573			86	FALSE	0.75
1362	chr15:58435231:+	1	D #11	Rebound	Spleen	AACTGCGTCAACAGCAGCTTC	ALDH1A2	ENSG00000128918	hs15	hs15:58000000	0	-23831	-232	-1031	-82727	-361591	54108	-9533	18963	4648	161228			3756	FALSE	0.75
1363	chr2:227970470:-	1	D #11	Rebound	Spleen	AACTGCGTCAACAGCAGCTTC			hs2	hs2:226000000	-9485	98469	30469	7470	79591	381730	-32029	120951	11288	150810	153870			55833	FALSE	0.75
1364	chr9:69340645:-	1	D #11	Rebound	Spleen	AACTGCGTCAACAGCAGCTTC	FAM189A2	ENSG00000135063	hs9	hs9:68000000	0	12844	46	6645	48216	614045	27885	29422	-985	140265	109565			6395	FALSE	0.75
1365	chr8:112913600:-	1	D #11	Rebound	Spleen	AACTGCGTCAACAGCAGCTTC	CSMD3	ENSG00000164796	hs8	hs8:112000000	0	-518599	7400	106400	31070	-522899	10700	382151	3688	-2162639	-1739919			-1384904	TRUE	0.75
1366	chr1:231899844:-	1	D #11	Rebound	Spleen	AACTGCGTCAACAGCAGCTTC	DISC1	ENSG00000162946	hs1	hs1:230000000	0	52044	0	16044	16101	436524	-8395	-18725	-14791	-12575	-56215			-137739	FALSE	0.75
1367	chr10:126875884:+	1	D #11	Rebound	Spleen	AACTGCGTCAACAGCAGCTTC			hs10	hs10:126000000	29525	28515	-2284	1516	93419	921535	4175	71533	71417	72235	-949064			-126426	FALSE	0.75
1368	chr2:225313934:+	1	D #11	Rebound	Spleen	AACTGCGTCAACAGCAGCTTC			hs2	hs2:224000000	85776	86065	23066	13066	-30724	717085	-12874	150142	-51829	149625	-279594			-30796	FALSE	0.75
1369	chr9:42284981:-	1	D #11	Rebound	Spleen	AACTGCGTCAACAGCAGCTTC	ENSG00000275649	ENSG00000275649	hs9	hs9:42000000	0	52580	-3419	2981	15540	155801	32981	-151202	-145868	104041	-615158			-80310	FALSE	0.75
1370	chr7:110597554:-	1	D #11	Rebound	Spleen	AACTGCGTCAACAGCAGCTTC			hs7	hs7:110000000	5350	62753	-3046	1554	1458	945774	36734	220318	-56895	-237325	-524825			1393	FALSE	0.75
1371	chr10:129622259:-	1	D #11	Rebound	Spleen	AACTGCGTCAACAGCAGCTTC	MGMT	ENSG00000170430	hs10	hs10:128000000	0	153659	59	12859	-36509	-332320	-11540	-43467	11381	-134600	-445360			247	TRUE	0.75
1372	chr20:3920763:+	1	D #11	Rebound	Spleen	AACTGCGTCAACAGCAGCTTC	PANK2	ENSG00000125779	hs20	hs20:2000000	0	11636	-10349	3637	-8346	199796	16956	11521	1517	-4123	-263			2177	FALSE	0.75
1373	chr9:12551969:+	1	D #11	Rebound	Spleen	AACTGCGTCAACAGCAGCTTC			hs9	hs9:12000000	133470	143431	-55569	2431	2734	1764450	5990	-16253	4356	1761350	2101950			1390817	FALSE	0.75
1374	chr22:44871803:-	1	D #11	Rebound	Spleen	AACTGCGTCAACAGCAGCTTC			hs22	hs22:44000000	9015	115203	1004	4403	-13102	115923	-236	-138550	152982	167543	155003			15516	FALSE	0.75
1375	chr22:37323918:-	1	D #11	Rebound	Spleen	AACTGCGTCAACAGCAGCTTC			hs22	hs22:36000000	8577	15517	1318	-4882	-138964	-103821	58898	14107	8560	6418	11758			-6602	FALSE	0.75
1376	chr16:21522357:+	1	D #11	Rebound	Spleen	AACTGCGTCAACAGCAGCTTC			hs16	hs16:20000000	-1913	0	8243	-357	29181	234842	216022	-1421	-1182	-717	-3557			-1579	FALSE	0.75
1377	chr6:37566947:+	1	D #11	Rebound	Spleen	AACTGCGTCAACAGCAGCTTC			hs6	hs6:36000000	769	-6346	2757	0	-28411	1212192	-220847	-414	-12721	-427	-82667			-262	FALSE	0.75
1378	chr5:8578532:-	1	D #11	Rebound	Spleen	AACTGCGTCAACAGCAGCTTC			hs5	hs5:8000000	6326	119332	8932	1932	-178025	728412	24072	53338	79556	119132	118212			120558	FALSE	0.75
1379	chr12:89897187:+	1	D #11	Rebound	Spleen	AACTGCGTCAACAGCAGCTTC	ENSG00000258216	ENSG00000258216	hs12	hs12:88000000	0	50412	-1787	-6987	-21564	206832	-5707	-14653	8724	-2027	-241127			-2505	FALSE	0.75
1380	chr2:217328400:+	1	D #11	Rebound	Spleen	AACTGCGTCAACAGCAGCTTC	DIRC3	ENSG00000231672	hs2	hs2:216000000	0	-48999	0	-1800	112881	-628500	-2280	-205761	33567	-104180	-821340			41968	FALSE	0.75
1381	chr2:200762288:-	1	D #11	Rebound	Spleen	AACTGCGTCAACAGCAGCTTC	AOX2P	ENSG00000243478	hs2	hs2:200000000	0	-47711	88	-2712	-88261	-842811	-74611	48116	-3202	-2891	-38771			-2867	FALSE	0.75
1382	chr8:142215928:-	2	D #11	Rebound	Spleen	AACTGCGTCAACAGCAGCTTC	TSNARE1	ENSG00000171045	hs8	hs8:142000000	0	-185671	127	1328	-1472	722548	-40231	-185751	-105866	-87751	-96231			17504	FALSE	0.75
1383	chr3:187275554:-	1	D #11	Rebound	Spleen	AACTGCGTCAACAGCAGCTTC	MASP1	ENSG00000127241	hs3	hs3:186000000	0	-13245	0	-5446	13607	444594	-95585	-92312	-6172	27714	-95205			257	FALSE	0.75
1384	chr8:52777498:+	1	D #11	Rebound	Spleen	AACTGCGTCAACAGCAGCTTC			hs8	hs8:52000000	-31655	-61297	4902	1102	-22812	158701	13221	5657	5612	4681	-91878			-7585	FALSE	0.75
1385	chr4:187192971:-	1	D #11	Rebound	Spleen	AACTGCGTCAACAGCAGCTTC			hs4	hs4:186000000	-5247	463770	7971	17371	35328	1605371	-59168	-10794	26737	565871	982251			990796	FALSE	0.75
1386	chr11:101363019:-	1	D #11	Rebound	Spleen	AACTGCGTCAACAGCAGCTTC			hs11	hs11:100000000	-88545	-218581	25819	-26981	34790	-826760	-11640	-37912	10211	-551120	-955440			-497795	FALSE	0.75
1387	chr15:80696700:+	1	D #11	Rebound	Spleen	AACTGCGTCAACAGCAGCTTC	ABHD17C	ENSG00000136379	hs15	hs15:80000000	0	0	3100	0	-36182	419839	267779	0	-1838	0	250119			-643	FALSE	0.75
1388	chr8:74339118:-	1	D #11	Rebound	Spleen	AACTGCGTCAACAGCAGCTTC	GDAP1	ENSG00000104381	hs8	hs8:74000000	0	-10082	0	-282	-5660	-5921	-29821	-10725	-11223	-10401	328138			-11097	FALSE	0.75
1389	chr2:213824491:-	1	D #11	Rebound	Spleen	AACTGCGTCAACAGCAGCTTC	SPAG16	ENSG00000144451	hs2	hs2:212000000	0	538690	-9742	17691	-24180	587091	-928	-483540	-104920	536751	503711			36341	FALSE	0.75
1390	chr5:118115292:-	1	D #11	Rebound	Spleen	AACTGCGTCAACAGCAGCTTC	LINC02147	ENSG00000249797	hs5	hs5:118000000	0	659092	19692	54092	-132207	1541852	82512	9185	111971	-168687	-983687			-169014	FALSE	0.75
1391	chr5:62239161:-	1	D #11	Rebound	Spleen	AACTGCGTCAACAGCAGCTTC			hs5	hs5:62000000	-67001	-65838	1762	-639	-83216	611601	45821	13937	-14320	13901	-69818			2201	FALSE	0.75
1392	chr22:43239867:-	1	D #11	Rebound	Spleen	AACTGCGTCAACAGCAGCTTC	SCUBE1	ENSG00000159307	hs22	hs22:42000000	0	-23532	0	2467	-1205	-100352	143067	-23535	-23082	-22692	100287			8276	FALSE	0.75
1393	chr13:88430506:+	1	D #11	Rebound	Spleen	AACTGCGTCAACAGCAGCTTC			hs13	hs13:88000000	41645	-618906	-13506	-1306	-361122	-754026	-54886	-177568	-66942	-751866	578593			489539	FALSE	0.75
1394	chr22:19775110:+	1	D #11	Rebound	Spleen	AACTGCGTCAACAGCAGCTTC	TBX1	ENSG00000184058	hs22	hs22:18000000	0	-10910	805	1690	-94	-5530	18969	-9331	51948	-14770	133429			5101	FALSE	0.75
1395	chr22:48468512:+	1	D #11	Rebound	Spleen	AACTGCGTCAACAGCAGCTTC			hs22	hs22:48000000	5623	20487	15488	19488	-110964	1202087	-82712	-184806	-342107	-369472	1126647			23969	FALSE	0.75
1396	chr7:27053922:+	1	D #11	Rebound	Spleen	AACTGCGTCAACAGCAGCTTC			hs7	hs7:26000000	-5294	41077	-322	-5122	-5116	34157	-47442	-21765	-21294	-21122	-210722			-21442	FALSE	0.75
1397	chr4:109585661:+	1	D #11	Rebound	Spleen	AACTGCGTCAACAGCAGCTTC	MCUB	ENSG00000005059	hs4	hs4:108000000	0	-22460	-661	-10861	67162	-281781	1318	3595	1143	158	-15381			2470	FALSE	0.75
1398	chr14:61250904:-	1	D #11	Rebound	Spleen	AACTGCGTCAACAGCAGCTTC	PRKCH	ENSG00000027075	hs14	hs14:60000000	0	-26496	-1296	-1696	53790	62844	9484	-18732	-28796	-27875	-73835			-1926	FALSE	0.75
1399	chr1:225390523:-	1	D #11	Rebound	Spleen	AACTGCGTCAACAGCAGCTTC	DNAH14	ENSG00000185842	hs1	hs1:224000000	0	-31276	9923	11323	-22279	-258016	76503	-34650	-8204	-31396	-7796			-36994	FALSE	0.75
1400	chr1:247765733:-	1	D #11	Rebound	Spleen	AACTGCGTCAACAGCAGCTTC			hs1	hs1:246000000	-4436	-90866	-56667	-67867	-59678	655253	11673	30511	94470	-140846	315693			-91402	FALSE	0.75
1401	chr10:17911429:+	1	D #11	Rebound	Spleen	AACTGCGTCAACAGCAGCTTC			hs10	hs10:16000000	-265	-99228	6970	-629	-868	-1380509	57530	-10518	409	-225289	-194929			7160	FALSE	0.75
1402	chr6:117139735:+	1	D #11	Rebound	Spleen	AACTGCGTCAACAGCAGCTTC			hs6	hs6:116000000	-78936	124664	865	19265	128402	122084	-31175	-156133	174634	341324	-405535			125882	FALSE	0.75
1403	chr8:56574955:-	1	D #11	Rebound	Spleen	AACTGCGTCAACAGCAGCTTC			hs8	hs8:56000000	-13430	13154	1148	16355	132920	127195	12935	-92143	-256069	359215	356515			14491	FALSE	0.75
1404	chr12:56422385:-	1	D #11	Rebound	Spleen	AACTGCGTCAACAGCAGCTTC	TIMELESS	ENSG00000111602	hs12	hs12:56000000	0	-25614	-11216	10385	-20875	571825	-230914	-26346	-55	-2234	66025			13017	FALSE	0.75
1405	chr7:128812877:+	1	D #11	Rebound	Spleen	AACTGCGTCAACAGCAGCTTC	CCDC136	ENSG00000128596	hs7	hs7:128000000	0	14922	0	7523	-16154	16342	-35237	16658	-20950	-20617	-6117			17375	FALSE	0.75
1406	chr3:55416932:+	1	D #11	Rebound	Spleen	AACTGCGTCAACAGCAGCTTC			hs3	hs3:54000000	48783	60667	0	-10932	-11128	1049207	-361992	1675	-645	1140687	1142347			906031	FALSE	0.75
1407	chr2:43463076:+	1	D #11	Rebound	Spleen	AACTGCGTCAACAGCAGCTTC	THADA	ENSG00000115970	hs2	hs2:42000000	0	-6675	4125	1724	142037	399463	80263	-13577	-5173	21083	1563			15535	FALSE	0.75
1408	chr3:32837463:+	1	D #11	Rebound	Spleen	AACTGCGTCAACAGCAGCTTC	TRIM71	ENSG00000206557	hs3	hs3:32000000	0	-13062	-7263	7337	-62752	440936	79936	-55788	45603	45256	-62323			-19995	FALSE	0.75
1409	chrM:4908:+	1	D #11	Rebound	Spleen	AACTGCGTCAACAGCAGCTTC			hsM		0	-1	-1	-1	-1	-1	-1	-1	-1	-1	-1			-1	FALSE	0.75
1410	chr5:140795784:+	1	D #11	Rebound	Spleen	AACTGCGTCAACAGCAGCTTC	PCDHA1	ENSG00000204970	hs5	hs5:140000000	0	-183	72616	0	-61062	43515	0	-9251	-69856	-83424	-87804			-69277	FALSE	0.75
1411	chr11:129235709:-	1	D #11	Rebound	Spleen	AACTGCGTCAACAGCAGCTTC	ARHGAP32	ENSG00000134909	hs11	hs11:128000000	0	-42090	-1890	5309	117704	-132130	8249	-42422	-16791	-10930	168889			-2699	FALSE	0.75
1412	chr15:33567428:+	1	D #11	Rebound	Spleen	AACTGCGTCAACAGCAGCTTC	RYR3	ENSG00000198838	hs15	hs15:32000000	0	-255627	-5229	25172	41343	550871	319771	146439	302479	-340188	85951			133411	FALSE	0.75
1413	chrX:39557311:-	1	D #11	Rebound	Spleen	AACTGCGTCAACAGCAGCTTC			hsX	hsX:38000000	-95900	-348288	-4890	911	6074	-12486368	178031	-21203	-21089	-21448	-493028			5190	FALSE	0.75
1414	chrX:300472:+	1	D #11	Rebound	Spleen	AACTGCGTCAACAGCAGCTTC	PLCXD1	ENSG00000182378	hsX	hsX:0	0	-16071	-13272	6728	151379	73387	59067	-16924	14976	14867	847			4434	FALSE	0.75
1415	chr1:184417075:+	1	D #11	Rebound	Spleen	AACTGCGTCAACAGCAGCTTC	C1orf21	ENSG00000116667	hs1	hs1:184000000	0	-27074	0	11525	274689	-375975	-126095	-6770	-27487	-28715	275904			-29371	FALSE	0.75
1416	chr9:28549590:+	1	D #11	Rebound	Spleen	AACTGCGTCAACAGCAGCTTC	LINGO2	ENSG00000174482	hs9	hs9:28000000	0	661410	-18990	34210	99173	3678489	449	111965	123205	662909	-982530			-660659	FALSE	0.75
1417	chr6:158499150:+	1	D #11	Rebound	Spleen	AACTGCGTCAACAGCAGCTTC	TULP4	ENSG00000130338	hs6	hs6:158000000	0	17249	450	-1950	-2083	1022229	28829	18936	19089	14769	0			19071	FALSE	0.75
1418	chr15:100109430:+	1	D #11	Rebound	Spleen	AACTGCGTCAACAGCAGCTTC	ADAMTS17	ENSG00000140470	hs15	hs15:100000000	0	228170	0	1770	137622	241829	11629	64691	1426	0	-27730			1626	FALSE	0.75
1419	chr12:89800007:+	1	D #11	Rebound	Spleen	AACTGCGTCAACAGCAGCTTC	ENSG00000258216	ENSG00000258216	hs12	hs12:88000000	0	-88007	0	-2607	17571	304012	7032	-12279	-425	24892	-143947			-9809	FALSE	0.75
1420	chr11:65834447:+	1	D #11	Rebound	Spleen	AACTGCGTCAACAGCAGCTTC	CFL1	ENSG00000172757	hs11	hs11:64000000	0	0	-5847	2353	-374258	-43667	945132	0	-26	0	17092			-375	FALSE	0.75
1421	chr2:207745235:+	1	D #11	Rebound	Spleen	AACTGCGTCAACAGCAGCTTC	CCNYL1	ENSG00000163249	hs2	hs2:206000000	0	18564	2365	365	817	-982195	-104455	23113	3981	-17295	-2415			905	FALSE	0.75
1422	chr10:125801210:-	1	D #11	Rebound	Spleen	AACTGCGTCAACAGCAGCTTC	UROS	ENSG00000188690	hs10	hs10:124000000	0	-20589	12210	26010	1394	1349330	-74589	-20467	9472	12270	-3569			12067	FALSE	0.75
1423	chr6:40344678:+	1	D #11	Rebound	Spleen	AACTGCGTCAACAGCAGCTTC	TDRG1	ENSG00000204091	hs6	hs6:40000000	0	241921	0	-6278	33416	636121	22021	26878	12102	24321	713161			11693	FALSE	0.75
1424	chrX:75839117:-	1	D #11	Rebound	Spleen	AACTGCGTCAACAGCAGCTTC			hsX	hsX:74000000	-45429	53517	56717	-29683	-190411	-29722	-7002	53731	-303485	-303962	-339722			91798	FALSE	0.75
1425	chr17:7735710:-	1	D #11	Rebound	Spleen	AACTGCGTCAACAGCAGCTTC	DNAH2	ENSG00000183914	hs17	hs17:6000000	0	17509	-4490	-7290	34893	17790	61970	17722	41705	17010	39630			-7842	FALSE	0.75
1426	chrUn_GL000216v2:140442:-	1	D #11	Rebound	Spleen	AACTGCGTCAACAGCAGCTTC			hsUn_GL000216v2		47133	-1	-1	-1	-1	-1	0	0	612	0	202			-1	FALSE	0.75
1427	chr19:38941838:-	1	D #11	Rebound	Spleen	AACTGCGTCAACAGCAGCTTC	FBXO17	ENSG00000269190	hs19	hs19:38000000	0	-7562	1438	-3962	-3286	-33241	-43561	-8231	9965	-8201	8398			-7765	FALSE	0.75
1428	chr10:99487780:-	1	D #11	Rebound	Spleen	AACTGCGTCAACAGCAGCTTC			hs10	hs10:98000000	24521	-39020	-9820	2180	2183	-139	-10499	55997	55777	-48439	66880			-44949	FALSE	0.75
1429	chr4:28953415:+	1	D #11	Rebound	Spleen	AACTGCGTCAACAGCAGCTTC			hs4	hs4:28000000	43083	-1735414	-30215	10585	13638	-1867835	-7315	35094	97580	1762244	-1929475			-1942776	FALSE	0.75
1430	chr1:121124638:-	1	D #11	Rebound	Spleen	AACTGCGTCAACAGCAGCTTC	ENSG00000227193	ENSG00000227193	hs1	hs1:120000000	0	5437	-6362	0	301306	35638	84438	5787	5664	6238	-151561			5848	FALSE	0.75
1431	chr11:127166320:+	1	D #11	Rebound	Spleen	AACTGCGTCAACAGCAGCTTC	ENSG00000255087	ENSG00000255087	hs11	hs11:126000000	0	-162120	16392	-8720	-303089	621459	40279	-96462	8988	-685020	-823540			-175643	FALSE	0.75
1432	chr5:99903180:+	1	D #11	Rebound	Spleen	AACTGCGTCAACAGCAGCTTC			hs5	hs5:98000000	45115	631019	-1742	8820	101863	720219	-26340	-615363	101531	631479	157439			-36094	FALSE	0.75
1433	chr9:119854194:+	1	D #11	Rebound	Spleen	AACTGCGTCAACAGCAGCTTC			hs9	hs9:118000000	80859	-484193	-13395	-57994	19710	1842825	53585	-59269	540308	539925	534205			-117179	FALSE	0.75
1434	chr21:23922393:-	1	D #11	Rebound	Spleen	AACTGCGTCAACAGCAGCTTC			hs21	hs21:22000000	31852	-46406	0	-13607	-303097	-2917486	-168266	34150	-14858	293	-520966			0	FALSE	0.75
1435	chr6:68454531:+	1	D #11	Rebound	Spleen	AACTGCGTCAACAGCAGCTTC	ENSG00000288088	ENSG00000288088	hs6	hs6:68000000	0	121268	21469	-7131	14020	178128	2548	142336	-181483	179288	1216848			180154	FALSE	0.75
1436	chr9:71769320:-	1	D #11	Rebound	Spleen	AACTGCGTCAACAGCAGCTTC	CEMIP2	ENSG00000135048	hs9	hs9:70000000	0	0	-5280	-80	-8722	214860	-90359	0	0	-299	1760			0	FALSE	0.75
1437	chr15:45519233:+	1	D #11	Rebound	Spleen	AACTGCGTCAACAGCAGCTTC	SLC30A4	ENSG00000104154	hs15	hs15:44000000	0	1566	7167	3367	-173952	-139233	80366	2158	2076	1546	-8953			3056	FALSE	0.75
1438	chr11:80340548:+	1	D #11	Rebound	Spleen	AACTGCGTCAACAGCAGCTTC			hs11	hs11:80000000	-12637	-898747	6052	6452	43149	-903808	911	81279	48061	1446971	-1768888			475294	FALSE	0.75
1439	chr19:49299021:-	1	D #11	Rebound	Spleen	AACTGCGTCAACAGCAGCTTC	SLC6A16	ENSG00000063127	hs19	hs19:48000000	0	-34378	-9379	-1579	31836	-120618	-18838	32133	-11040	-28358	-29798			-2262	FALSE	0.75
1440	chr5:55577800:+	1	D #11	Rebound	Spleen	AACTGCGTCAACAGCAGCTTC			hs5	hs5:54000000	-25246	-40599	0	3400	-30477	-342320	-142620	23292	23020	4399	67359			12889	FALSE	0.75
1441	chr9:126083055:-	1	D #11	Rebound	Spleen	AACTGCGTCAACAGCAGCTTC	ENSG00000232413	ENSG00000232413	hs9	hs9:126000000	0	-242744	-945	55	33	-99164	-54824	-171918	-243070	-564	120675			-63083	FALSE	0.75
1442	chr4:104264002:-	1	D #11	Rebound	Spleen	AACTGCGTCAACAGCAGCTTC	ENSG00000251170	ENSG00000251170	hs4	hs4:104000000	0	-225397	-38598	-20598	134833	2469862	7102	93726	-47982	-225817	-906257			-227196	FALSE	0.75
1443	chr18:22239604:+	1	D #11	Rebound	Spleen	AACTGCGTCAACAGCAGCTTC			hs18	hs18:22000000	-11575	-27403	-404	-1204	-8508	-63884	-6844	-6664	39205	97595	-374084			42779	FALSE	0.75
1444	chr3:47760940:-	1	D #11	Rebound	Spleen	AACTGCGTCAACAGCAGCTTC	SMARCC1	ENSG00000173473	hs3	hs3:46000000	0	-17659	-1259	-28060	-33629	180680	292400	-18312	-183	-14719	-5299			-20304	FALSE	0.75
1445	chr5:141366113:+	1	D #11	Rebound	Spleen	AACTGCGTCAACAGCAGCTTC	PCDHGA1	ENSG00000204956	hs5	hs5:140000000	0	-1113	66887	-1713	61978	0	-653	4268	-39598	-44233	-45853			3957	FALSE	0.75
1446	chr8:59267903:-	1	D #11	Rebound	Spleen	AACTGCGTCAACAGCAGCTTC			hs8	hs8:58000000	130401	146903	703	-17097	-126779	43863	47583	-6772	3781	149203	625403			3716	FALSE	0.75
1447	chr6:148770202:-	1	D #11	Rebound	Spleen	AACTGCGTCAACAGCAGCTTC	UST	ENSG00000111962	hs6	hs6:148000000	0	20801	0	-10598	-193684	560342	-88717	-1336	-216	0	-551757			8422	FALSE	0.75
1448	chr20:40506848:-	1	D #11	Rebound	Spleen	AACTGCGTCAACAGCAGCTTC			hs20	hs20:40000000	-179000	-178351	-5353	0	-25220	361328	-92371	395623	116440	-249151	-525251			-182220	FALSE	0.75
1449	chr3:105236452:-	1	D #11	Rebound	Spleen	AACTGCGTCAACAGCAGCTTC			hs3	hs3:104000000	-130457	-127947	-1948	13252	13418	-113627	49252	-4397	-130243	-128927	-304907			-86543	FALSE	0.75
1450	chr2:233725317:-	1	D #11	Rebound	Spleen	AACTGCGTCAACAGCAGCTTC	UGT1A5	ENSG00000288705	hs2	hs2:232000000	0	33316	1917	-2283	-19907	-148442	95957	-26443	100415	-127722	166157			-129000	FALSE	0.75
1451	chr8:47704276:-	1	D #11	Rebound	Spleen	AACTGCGTCAACAGCAGCTTC	SPIDR	ENSG00000164808	hs8	hs8:46000000	0	-29323	0	7476	-117706	514156	-41203	-32670	25885	16336	62136			21197	FALSE	0.75
1452	chr19:19260317:-	1	D #11	Rebound	Spleen	AACTGCGTCAACAGCAGCTTC	HAPLN4	ENSG00000187664	hs19	hs19:18000000	0	-482	3656	-83	179	46657	25477	34798	56601	34497	-26542			302	FALSE	0.75
1453	chr1:8302155:+	1	D #11	Rebound	Spleen	AACTGCGTCAACAGCAGCTTC			hs1	hs1:8000000	-9892	15244	0	-7355	-110392	-83535	-122855	15860	1982	15444	51704			15759	FALSE	0.75
1454	chr16:19105743:+	1	D #11	Rebound	Spleen	AACTGCGTCAACAGCAGCTTC			hs16	hs16:18000000	5292	7056	-3143	1857	48060	-533463	106996	-18805	12947	11896	-26423			-10313	FALSE	0.75
1455	chr1:67695558:+	1	D #11	Rebound	Spleen	AACTGCGTCAACAGCAGCTTC			hs1	hs1:66000000	5917	-6157	0	5242	2065	70101	210841	-6739	5588	-7458	-5518			5068	FALSE	0.75
1456	chr10:80900408:-	1	D #11	Rebound	Spleen	AACTGCGTCAACAGCAGCTTC			hs10	hs10:80000000	-40257	359407	-192	8808	3501	13628	13968	363815	-84275	237068	13088			237469	FALSE	0.75
1457	chr7:77231072:+	1	D #11	Rebound	Spleen	AACTGCGTCAACAGCAGCTTC	CCDC146	ENSG00000135205	hs7	hs7:76000000	0	7327	1128	15928	-117955	-490152	-20652	-30307	-7573	-7172	10767			16164	FALSE	0.75
1458	chr1:148350482:+	1	D #11	Rebound	Spleen	AACTGCGTCAACAGCAGCTTC	LINC01138	ENSG00000274020	hs1	hs1:148000000	0	10318	-2282	-4082	-64237	-44002	60617	10376	10374	-4182	72077			3068	FALSE	0.75
1459	chr12:112510387:-	1	D #11	Rebound	Spleen	AACTGCGTCAACAGCAGCTTC			hs12	hs12:112000000	469	89786	-14178	-3013	-12550	-950832	-111652	78614	206	78127	987			13376	FALSE	0.75
1460	chr15:36940591:-	2	D #11	Rebound	Spleen	AACTGCGTCAACAGCAGCTTC	MEIS2	ENSG00000134138	hs15	hs15:36000000	0	51791	-409	-1809	60738	52351	-44728	-158667	213845	-158628	-491908			56653	FALSE	0.75
1461	chr12:116066983:-	1	D #11	Rebound	Spleen	AACTGCGTCAACAGCAGCTTC	MED13L	ENSG00000123066	hs12	hs12:116000000	0	-84016	0	0	51110	-812376	144003	6141	-790	0	-42696			0	FALSE	0.75
1462	chr4:150438699:-	1	D #11	Rebound	Spleen	AACTGCGTCAACAGCAGCTTC	LRBA	ENSG00000198589	hs4	hs4:150000000	0	-140100	-24100	-8701	119262	-885000	-4760	-11544	4094	-387400	-17100			1359	FALSE	0.75
1463	chr19:35106792:+	1	D #11	Rebound	Spleen	AACTGCGTCAACAGCAGCTTC	ENSG00000285526	ENSG00000285526	hs19	hs19:34000000	0	7607	4808	2808	-581	-329852	58787	17326	166	7627	49527			-858	FALSE	0.75
1464	chr13:55239246:+	1	D #11	Rebound	Spleen	AACTGCGTCAACAGCAGCTTC			hs13	hs13:54000000	-64698	336953	5554	5754	-249529	-2638086	-306	-40155	-68796	2389513	-2540086			-2087169	FALSE	0.75
1465	chr4:95324863:+	1	D #11	Rebound	Spleen	AACTGCGTCAACAGCAGCTTC	UNC5C	ENSG00000182168	hs4	hs4:94000000	0	219537	-5664	37737	-23065	-908223	3756	-24995	2066	-30123	-737923			-75052	FALSE	0.75
1466	chr16:83547409:+	1	D #11	Rebound	Spleen	AACTGCGTCAACAGCAGCTTC	CDH13	ENSG00000140945	hs16	hs16:82000000	0	254790	-609	1591	14507	405690	15350	259985	12792	261170	263390			260273	FALSE	0.75
1467	chr1:201142486:+	1	D #11	Rebound	Spleen	AACTGCGTCAACAGCAGCTTC	TMEM9	ENSG00000116857	hs1	hs1:200000000	0	10913	-3686	314	6915	394693	89613	11122	11469	10013	733			10256	FALSE	0.75
1468	chr8:88722506:-	1	D #11	Rebound	Spleen	AACTGCGTCAACAGCAGCTTC	ENSG00000253553	ENSG00000253553	hs8	hs8:88000000	0	393105	5907	9106	9226	-815953	11966	58764	-20019	-493293	-1043673			-235064	FALSE	0.75
1469	chr11:24231873:+	1	D #11	Rebound	Spleen	AACTGCGTCAACAGCAGCTTC			hs11	hs11:24000000	3604	264327	-33273	3327	3294	-1560833	846	-38377	5602	-1401273	-171653			-1310647	FALSE	0.75
1470	chr20:62567563:-	1	D #11	Rebound	Spleen	AACTGCGTCAACAGCAGCTTC	MIR1-1HG	ENSG00000174407	hs20	hs20:62000000	0	12563	0	-37	-9146	-410376	-445796	-35046	-17153	-33996	176483			16362	FALSE	0.75
1471	chr21:22634018:+	1	D #11	Rebound	Spleen	AACTGCGTCAACAGCAGCTTC			hs21	hs21:22000000	-113960	-423418	-23218	-58418	221629	4205861	-14098	55630	-180081	1224641	1809341			797817	FALSE	0.75
1472	chr2:27703245:+	1	D #11	Rebound	Spleen	AACTGCGTCAACAGCAGCTTC			hs2	hs2:26000000	2541	11554	-845	0	-47627	-205805	45954	12087	343	234	-5185			539	FALSE	0.75
1473	chr1:26279548:+	1	D #11	Rebound	Spleen	AACTGCGTCAACAGCAGCTTC			hs1	hs1:26000000	538	0	-15349	-3348	48560	-52648	-9848	0	0	0	-1688			138	FALSE	0.75
1474	chrX:16845787:+	1	D #11	Rebound	Spleen	AACTGCGTCAACAGCAGCTTC	RBBP7	ENSG00000102054	hsX	hsX:16000000	0	21412	-1987	-6787	-61042	8172932	316892	21462	160	19752	292			7043	FALSE	0.75
1475	chr3:29518456:-	1	D #11	Rebound	Spleen	AACTGCGTCAACAGCAGCTTC	ENSG00000283563	ENSG00000283563	hs3	hs3:28000000	0	-124143	-5945	3256	157828	-419723	-39523	32556	-50763	235776	-1090383			2600	FALSE	0.75
1476	chr17:11332350:-	1	D #11	Rebound	Spleen	AACTGCGTCAACAGCAGCTTC	SHISA6	ENSG00000188803	hs17	hs17:10000000	0	90550	0	34550	-174344	1684610	-41409	-379103	276583	586950	613430			486797	FALSE	0.75
1477	chr18:53758362:-	1	D #11	Rebound	Spleen	AACTGCGTCAACAGCAGCTTC			hs18	hs18:52000000	128372	-462237	4162	-40838	-634244	-1201377	-7937	81689	-34340	-327297	-307517			-37766	FALSE	0.75
1478	chr2:86591216:-	1	D #11	Rebound	Spleen	AACTGCGTCAACAGCAGCTTC	RNF103-CHMP3	ENSG00000249884	hs2	hs2:86000000	0	-12383	5816	21216	-7787	-197023	43396	27111	5955	5716	-12543			6219	FALSE	0.75
1479	chr19:14971811:+	1	D #11	Rebound	Spleen	AACTGCGTCAACAGCAGCTTC	SLC1A6	ENSG00000105143	hs19	hs19:14000000	0	7188	6389	9589	42744	-21551	-11251	-98445	-27767	120148	146488			-82682	FALSE	0.75
1480	chr14_GL000225v1_random:56207:-	1	D #11	Rebound	Spleen	AACTGCGTCAACAGCAGCTTC			hs14_GL000225v1_random		-127045	-1	-1	-1	-1	-1	67	0	0	5167	-4372			-1	FALSE	0.75
1481	chr11:2742166:-	1	D #11	Rebound	Spleen	AACTGCGTCAACAGCAGCTTC	KCNQ1	ENSG00000053918	hs11	hs11:2000000	0	40965	0	966	8988	-120933	31586	41157	41567	42786	82926			-30575	FALSE	0.75
1482	chrX:67998437:+	1	D #11	Rebound	Spleen	AACTGCGTCAACAGCAGCTTC	OPHN1	ENSG00000079482	hsX	hsX:66000000	0	113562	43163	15763	20175	3910742	-52837	350749	-156867	182502	516202			131070	FALSE	0.75
1483	chr11:7495836:-	1	D #11	Rebound	Spleen	AACTGCGTCAACAGCAGCTTC	OLFML1	ENSG00000183801	hs11	hs11:6000000	0	8635	0	4836	47365	-177903	123516	-16870	-208	-15403	-55423			0	FALSE	0.75
1484	chr4:183553793:-	1	D #11	Rebound	Spleen	AACTGCGTCAACAGCAGCTTC			hs4	hs4:182000000	36266	46392	-407	2193	-21562	-350466	-27046	46930	41480	46493	41853			-10107	FALSE	0.75
1485	chr4:127062425:-	1	D #11	Rebound	Spleen	AACTGCGTCAACAGCAGCTTC	ENSG00000250945	ENSG00000250945	hs4	hs4:126000000	0	-560174	-6976	-9775	-79543	-569994	-3154	31582	22948	-719994	-785054			-560704	FALSE	0.75
1486	chr3:29379017:-	1	D #11	Rebound	Spleen	AACTGCGTCAACAGCAGCTTC	ENSG00000283563	ENSG00000283563	hs3	hs3:28000000	0	91616	-583	31817	18389	-559162	-14722	97175	-54461	96337	1038257			-27384	FALSE	0.75
1487	chr4:17151687:-	1	D #11	Rebound	Spleen	AACTGCGTCAACAGCAGCTTC			hs4	hs4:16000000	-20070	252486	1287	487	-40800	-627372	12407	-79378	-8780	-172352	-330972			58383	FALSE	0.75
1488	chr13:109538189:+	1	D #11	Rebound	Spleen	AACTGCGTCAACAGCAGCTTC	ENSG00000285534	ENSG00000285534	hs13	hs13:108000000	0	191010	3011	28811	-48876	-626129	-35409	31830	-9400	31550	215110			32188	FALSE	0.75
1489	chr1:76079788:+	1	D #11	Rebound	Spleen	AACTGCGTCAACAGCAGCTTC	ST6GALNAC3	ENSG00000184005	hs1	hs1:76000000	0	-3187	0	-7988	44515	-167268	-172648	-3576	-3093	-3628	-282728			-4775	FALSE	0.75
1490	chr3:16060733:+	1	D #11	Rebound	Spleen	AACTGCGTCAACAGCAGCTTC	ENSG00000287042	ENSG00000287042	hs3	hs3:16000000	0	113466	2267	0	-31764	-874593	20546	-11860	41112	186366	198126			-11725	FALSE	0.75
1491	chr4:71095837:+	1	D #11	Rebound	Spleen	AACTGCGTCAACAGCAGCTTC	SLC4A4	ENSG00000080493	hs4	hs4:70000000	0	90162	11163	17363	-157349	-2553897	-40837	0	0	0	-56797			0	FALSE	0.75
1492	chrX:143162633:-	1	D #11	Rebound	Spleen	AACTGCGTCAACAGCAGCTTC			hsX	hsX:142000000	-34615	-469366	-115367	127633	40579	757193	12793	84316	221373	-1022786	3128793			-927137	FALSE	0.75
1493	chr5:141388504:+	1	D #11	Rebound	Spleen	AACTGCGTCAACAGCAGCTTC	PCDHGA1	ENSG00000204956	hs5	hs5:140000000	0	0	44496	-704	39587	2755	0	3604	-61989	24995	-68244			9251	FALSE	0.75
1494	chr22:43981701:+	1	D #11	Rebound	Spleen	AACTGCGTCAACAGCAGCTTC	SAMM50	ENSG00000100347	hs22	hs22:42000000	0	13898	10578	299	3749	-90761	155458	14020	6549	11658	0			11483	FALSE	0.75
1495	chr1:121612478:+	1	D #11	Rebound	Spleen	AACTGCGTCAACAGCAGCTTC			hs1	hs1:120000000	-31954	-91877	-3678	-7278	-16898	-212238	581	-26268	-4771	-4338	-54638			-92628	FALSE	0.75
1496	chr11:62325768:+	1	D #11	Rebound	Spleen	AACTGCGTCAACAGCAGCTTC			hs11	hs11:62000000	5178	4631	0	-168	29927	-90968	-72408	11280	8989	-13388	-177948			425	FALSE	0.75
1497	chr4:4528027:-	1	D #11	Rebound	Spleen	AACTGCGTCAACAGCAGCTTC	STX18	ENSG00000168818	hs4	hs4:4000000	0	-11772	2228	3227	-38358	322707	-67312	-12712	272	2447	-21412			3244	FALSE	0.75
1498	chr7:138189828:+	1	D #11	Rebound	Spleen	AACTGCGTCAACAGCAGCTTC			hs7	hs7:138000000	-1699	-186428	-28	-22228	-30420	-343348	-24488	-42303	-18814	-180768	-261808			-18330	FALSE	0.75
1499	chr6:46059902:-	1	D #11	Rebound	Spleen	AACTGCGTCAACAGCAGCTTC	CLIC5	ENSG00000112782	hs6	hs6:46000000	0	43501	0	-14698	-30254	-28817	-46617	16582	12084	43262	-81637			6013	FALSE	0.75
1500	chr6:47571777:-	1	D #11	Rebound	Spleen	AACTGCGTCAACAGCAGCTTC	CD2AP	ENSG00000198087	hs6	hs6:46000000	0	90576	0	47377	-24080	-193442	21837	88021	92	23637	-5302			-27827	FALSE	0.75
1501	chr12:70572678:-	1	D #11	Rebound	Spleen	AACTGCGTCAACAGCAGCTTC	PTPRB	ENSG00000127329	hs12	hs12:70000000	0	-32922	16678	-4122	10728	-864801	-58981	204726	3780	204518	216958			-157390	TRUE	0.75
1502	chrY:4834299:+	1	D #11	Rebound	Spleen	AACTGCGTCAACAGCAGCTTC			hsY	hsY:4000000	-31451	2074500	157701	44301	-200050	-1	-1	-1	-1	-1	-1			157393	FALSE	0.75
1503	chr1:92030499:+	1	D #11	Rebound	Spleen	AACTGCGTCAACAGCAGCTTC	EPHX4	ENSG00000172031	hs1	hs1:92000000	0	0	6101	4701	-88610	-620699	55120	25	49347	0	138400			-74	FALSE	0.75
1504	chr3:525161:+	1	D #11	Rebound	Spleen	AACTGCGTCAACAGCAGCTTC	ENSG00000287505	ENSG00000287505	hs3	hs3:0	0	10439	16239	10839	24506	-327301	-34441	503183	-165254	2502498	2603878			-246165	FALSE	0.75
1505	chr21:41786558:+	1	D #11	Rebound	Spleen	AACTGCGTCAACAGCAGCTTC			hs21	hs21:40000000	-10485	-15758	9042	-7158	-40346	-3338	5941	-17210	30434	-17218	14021			-6967	FALSE	0.75
1506	chr22:14865223:+	1	D #11	Rebound	Spleen	AACTGCGTCAACAGCAGCTTC			hs22	hs22:14000000	408632	425377	736916	375777	730180	787756	-783	-333	488711	-443463	60936			772671	FALSE	0.75
1507	chr7:23514422:+	1	D #11	Rebound	Spleen	AACTGCGTCAACAGCAGCTTC	TRA2A	ENSG00000164548	hs7	hs7:22000000	0	13577	-13622	-2822	6278	-34442	103237	14682	-2104	8297	0			287	FALSE	0.75
1508	chr5:34719522:+	1	D #11	Rebound	Spleen	AACTGCGTCAACAGCAGCTTC	RAI14	ENSG00000039560	hs5	hs5:34000000	0	-1921	2278	-4922	122307	426217	55137	-61729	-63310	-61062	187217			-23587	FALSE	0.75
1509	chr6:5112639:+	1	D #11	Rebound	Spleen	AACTGCGTCAACAGCAGCTTC	LYRM4	ENSG00000214113	hs6	hs6:4000000	0	19760	0	2561	-12700	880380	-61139	61285	61190	60160	-112619			30841	FALSE	0.75
1510	chr3:194192847:+	1	D #11	Rebound	Spleen	AACTGCGTCAACAGCAGCTTC			hs3	hs3:194000000	9545	10552	754	4553	-48546	123992	-141487	10678	9506	1372	215952			1272	FALSE	0.75
1511	chr10:113218720:-	1	D #11	Rebound	Spleen	AACTGCGTCAACAGCAGCTTC			hs10	hs10:112000000	51042	88119	-480	2120	-64496	208400	10380	-3236	47707	-7939	-473259			-7723	FALSE	0.75
1512	chr1:113832834:+	1	D #11	Rebound	Spleen	AACTGCGTCAACAGCAGCTTC	PTPN22	ENSG00000134242	hs1	hs1:112000000	0	-19234	-2433	2366	-12378	318365	13805	-19582	-1338	17105	0			-10554	FALSE	0.75
1513	chr18:34493119:+	1	D #11	Rebound	Spleen	AACTGCGTCAACAGCAGCTTC			hs18	hs18:34000000	172	0	-1119	19281	-95246	201840	-13459	-243445	-36436	366280	557680			168518	FALSE	0.75
1514	chr3:114565455:-	1	D #11	Rebound	Spleen	AACTGCGTCAACAGCAGCTTC	ZBTB20	ENSG00000181722	hs3	hs3:114000000	0	-56545	0	-19545	8138	1958555	-70024	-46214	-17691	-17924	-174244			-17482	FALSE	0.75
1515	chr1:15793170:+	2	D #11	Rebound	Spleen	AACTGCGTCAACAGCAGCTTC	RPL12P14	ENSG00000224321	hs1	hs1:14000000	0	3429	10429	-170	-187105	726669	-392810	14310	14312	-550	-71230			-845	FALSE	0.75
1516	chr16:71828362:+	1	D #11	Rebound	Spleen	AACTGCGTCAACAGCAGCTTC	ATXN1L	ENSG00000224470	hs16	hs16:70000000	0	16637	13438	-9962	-81574	-677922	221457	-9978	-9965	-9962	19837			-9841	FALSE	0.75
1517	chr6:100780376:+	1	D #11	Rebound	Spleen	AACTGCGTCAACAGCAGCTTC	ASCC3	ENSG00000112249	hs6	hs6:100000000	0	98823	15824	-4176	81646	-285276	-14616	97638	8512	29183	6603			-11109	FALSE	0.75
1518	chr6:164042896:+	1	D #11	Rebound	Spleen	AACTGCGTCAACAGCAGCTTC			hs6	hs6:164000000	-32916	42303	1504	-2496	-6477	-645516	-66536	28773	1480	-523696	-470676			-2631	FALSE	0.75
1519	chr18:109164:+	1	D #11	Rebound	Spleen	AACTGCGTCAACAGCAGCTTC	ROCK1P1	ENSG00000290877	hs18	hs18:0	0	-35363	-4364	-13964	-18031	-73944	275	0	0	75	115			-481	FALSE	0.75
1520	chr4:123754724:-	1	D #11	Rebound	Spleen	AACTGCGTCAACAGCAGCTTC	LINC01091	ENSG00000249464	hs4	hs4:122000000	0	102923	-676	4524	-18086	922164	-44335	-40076	-32968	82424	351124			81351	FALSE	0.75
1521	chr16:26475488:+	1	D #11	Rebound	Spleen	AACTGCGTCAACAGCAGCTTC			hs16	hs16:26000000	71314	726711	0	-10288	94334	-239548	-1168	209670	33079	122951	738771			-21018	FALSE	0.75
1522	chr2:16404388:-	1	D #11	Rebound	Spleen	AACTGCGTCAACAGCAGCTTC	ENSG00000224400	ENSG00000224400	hs2	hs2:16000000	0	-257811	-2012	-4012	-83340	464528	173068	-204230	-68588	-204711	762608			-74356	FALSE	0.75
1523	chr4:75021266:+	1	D #11	Rebound	Spleen	AACTGCGTCAACAGCAGCTTC	PARM1	ENSG00000169116	hs4	hs4:74000000	0	-85865	3934	-16666	-13212	-228846	53233	488030	62946	-386506	456593			14837	FALSE	0.75
1524	chr10:9993:+	1	D #11	Rebound	Spleen	AACTGCGTCAACAGCAGCTTC			hs10	hs10:0	4068	63207	77008	7	16268	6326	30706	15	0	0	170006			58030	FALSE	0.75
1525	chr10:78759791:-	1	D #11	Rebound	Spleen	AACTGCGTCAACAGCAGCTTC			hs10	hs10:78000000	62769	-302808	-8209	2591	-83620	367691	88891	-213440	71476	-185108	-360008			2665	FALSE	0.75
1526	chr11:73608955:+	1	D #11	Rebound	Spleen	AACTGCGTCAACAGCAGCTTC			hs11	hs11:72000000	-10766	-9355	5645	7645	45624	30764	-130515	-9792	-9746	-9555	44104			-10111	FALSE	0.75
1527	chr5:169099194:+	1	D #11	Rebound	Spleen	AACTGCGTCAACAGCAGCTTC	SLIT3	ENSG00000184347	hs5	hs5:168000000	0	199605	-194	-1394	98203	-221474	-370274	368677	16543	-111174	489465			-83745	FALSE	0.75
1528	chr12:42667339:+	1	D #11	Rebound	Spleen	AACTGCGTCAACAGCAGCTTC	LINC02451	ENSG00000257164	hs12	hs12:42000000	0	24461	0	-339	-14988	-183939	-10759	-27578	16108	-184459	-220519			-77254	FALSE	0.75
1529	chr5:51530578:+	1	D #11	Rebound	Spleen	AACTGCGTCAACAGCAGCTTC	ENSG00000288035	ENSG00000288035	hs5	hs5:50000000	0	-139977	43222	-37178	-61780	-141198	-1378	6756	-257335	-560878	-685578			2549	FALSE	0.75
1530	chr19:10012053:+	1	D #11	Rebound	Spleen	AACTGCGTCAACAGCAGCTTC			hs19	hs19:10000000	1196	-1252	1347	6347	32343	-2553	-69533	73617	4713	73446	95186			15589	FALSE	0.75
1531	chr20:16382096:+	1	D #11	Rebound	Spleen	AACTGCGTCAACAGCAGCTTC	KIF16B	ENSG00000089177	hs20	hs20:16000000	0	189503	5304	-3096	35009	344363	-45276	-79313	-79747	189823	-7456			118693	FALSE	0.75
1532	chr12:93612951:+	1	D #11	Rebound	Spleen	AACTGCGTCAACAGCAGCTTC			hs12	hs12:92000000	27871	28249	0	-3551	50331	-18011	-54471	-20926	13484	-20491	-33491			11634	FALSE	0.75
1533	chr6:93709706:-	1	D #11	Rebound	Spleen	AACTGCGTCAACAGCAGCTTC			hs6	hs6:92000000	-10457	288505	-11893	1706	-115103	288406	3706	138605	215032	-1862153	-2800993			289876	FALSE	0.75
1534	chr7:57775628:+	1	D #11	Rebound	Spleen	AACTGCGTCAACAGCAGCTTC			hs7	hs7:56000000	1344	46172	-453428	-1028	167704	93711	4651	-25128	-226400	157151	260251			-1668689	FALSE	0.75
1535	chr11:17719156:+	1	D #11	Rebound	Spleen	AACTGCGTCAACAGCAGCTTC			hs11	hs11:16000000	415	243	-4156	44	-14788	483723	-41576	293106	68262	292663	173563			11780	FALSE	0.75
1536	chr20:33048469:+	1	D #11	Rebound	Spleen	AACTGCGTCAACAGCAGCTTC			hs20	hs20:32000000	-317	-225268	4731	4531	-4445	-990889	-1589	-52320	-54772	47110	-189769			28426	FALSE	0.75
1537	chr18:7521845:-	1	D #11	Rebound	Spleen	AACTGCGTCAACAGCAGCTTC			hs18	hs18:6000000	-44937	-44154	1045	-20155	69161	-42754	-32694	-103775	-134077	-423674	-1102694			-44929	FALSE	0.75
1538	chr12:1335873:+	1	D #11	Rebound	Spleen	AACTGCGTCAACAGCAGCTTC	ERC1	ENSG00000082805	hs12	hs12:0	0	-130272	2327	5127	155950	195246	55446	-8871	15416	-130473	-7433			-9821	TRUE	0.75
1539	chr5:160369931:+	1	D #11	Rebound	Spleen	AACTGCGTCAACAGCAGCTTC	C1QTNF2	ENSG00000145861	hs5	hs5:160000000	0	0	-5531	-9331	-21303	0	17408	206	7950	30328	31588			-24279	FALSE	0.75
1540	chrX:156030519:-	1	D #11	Rebound	Spleen	AACTGCGTCAACAGCAGCTTC			hsX	hsX:156000000	2642	13518	10319	119	63183	208779	96619	0	0	138999	4419			32673	FALSE	0.75
1541	chr20:61505911:+	1	D #11	Rebound	Spleen	AACTGCGTCAACAGCAGCTTC	CDH4	ENSG00000179242	hs20	hs20:60000000	0	-68510	-111	-6111	-23071	1472028	221488	212778	47562	212008	466288			213743	FALSE	0.75
1542	chr2:147126731:-	1	D #11	Rebound	Spleen	AACTGCGTCAACAGCAGCTTC			hs2	hs2:146000000	-23976	-23068	-6868	-15269	43460	-1912208	-91028	-32844	-54769	-54048	-773328			-50852	FALSE	0.75
[truncated: 13,762 more rows]

## Sheet: S5
Supplementary Data 5. Integration events that were enriched in genes among proviruses associated with or without viremia
Gene	odds ratio	p-val	ENSG
[truncated: 5,089 more rows]

## Sheet: S6
Supplementary Data 6. List of primers used in this study
[truncated: 22 more rows]
