# Supplementary material for: Barcoded HIV-1 reveals viral persistence driven by clonal proliferation and distinct epigenetic patterns
Source: Nat Commun. 2025 Feb 14;16:1641. doi: 10.1038/s41467-025-56771-4 (PMC11829055; doi:10.1038/s41467-025-56771-4)
Supplement: Supplementary file 6 — Source Data [file 41467_2025_56771_MOESM6_ESM.zip]

Archive with 80 entries (80 files):
- SourceData-Fig1c.xlsx
- __MACOSX/._SourceData-Fig1c.xlsx
- SourceData-Fig1d.xlsx
- __MACOSX/._SourceData-Fig1d.xlsx
- SourceData-Fig1e.xlsx
- __MACOSX/._SourceData-Fig1e.xlsx
- SourceData-Fig1f.xlsx
- __MACOSX/._SourceData-Fig1f.xlsx
- SourceData-Fig1g.xlsx
- __MACOSX/._SourceData-Fig1g.xlsx
- SourceData-Fig1h.xlsx
- __MACOSX/._SourceData-Fig1h.xlsx
- SourceData-Fig1i.xlsx
- __MACOSX/._SourceData-Fig1i.xlsx
- SourceData-Fig1j.xlsx
- __MACOSX/._SourceData-Fig1j.xlsx
- SourceData-Fig2b.xlsx
- __MACOSX/._SourceData-Fig2b.xlsx
- SourceData-Fig2c.xlsx
- __MACOSX/._SourceData-Fig2c.xlsx
- SourceData-Fig2d.xlsx
- __MACOSX/._SourceData-Fig2d.xlsx
- SourceData-Fig2e.xlsx
- __MACOSX/._SourceData-Fig2e.xlsx
- SourceData-Fig3b.xlsx
- __MACOSX/._SourceData-Fig3b.xlsx
- SourceData-Fig3c.xlsx
- __MACOSX/._SourceData-Fig3c.xlsx
- SourceData-Fig3d.xlsx
- __MACOSX/._SourceData-Fig3d.xlsx
- SourceData-Fig3e.xlsx
- __MACOSX/._SourceData-Fig3e.xlsx
- SourceData-Fig3f.xlsx
- __MACOSX/._SourceData-Fig3f.xlsx
- SourceData-Fig3g.xlsx
- __MACOSX/._SourceData-Fig3g.xlsx
- SourceData-Fig3h.xlsx
- __MACOSX/._SourceData-Fig3h.xlsx
- SourceData-Fig4a.xlsx
- __MACOSX/._SourceData-Fig4a.xlsx
- SourceData-Fig4b.xlsx
- __MACOSX/._SourceData-Fig4b.xlsx
- SourceData-Fig4c.xlsx
- __MACOSX/._SourceData-Fig4c.xlsx
- SourceData-Fig4d.xlsx
- __MACOSX/._SourceData-Fig4d.xlsx
- SourceData-Fig4e.xlsx
- __MACOSX/._SourceData-Fig4e.xlsx
- SourceData-Fig4f.xlsx
- __MACOSX/._SourceData-Fig4f.xlsx
- SourceData-Fig5a.xlsx
- __MACOSX/._SourceData-Fig5a.xlsx
- SourceData-Fig5b.xlsx
- __MACOSX/._SourceData-Fig5b.xlsx
- SourceData-Fig5c.xlsx
- __MACOSX/._SourceData-Fig5c.xlsx
- SourceData-Fig5d.xlsx
- __MACOSX/._SourceData-Fig5d.xlsx
- SourceData-Fig5e.xlsx
- __MACOSX/._SourceData-Fig5e.xlsx
- SourceData-Fig6a.xlsx
- __MACOSX/._SourceData-Fig6a.xlsx
- SourceData-Fig6b.xlsx
- __MACOSX/._SourceData-Fig6b.xlsx
- SourceData-Fig6c.xlsx
- __MACOSX/._SourceData-Fig6c.xlsx
- SourceData-Fig6d.xlsx
- __MACOSX/._SourceData-Fig6d.xlsx
- SourceData-Fig6e.xlsx
- __MACOSX/._SourceData-Fig6e.xlsx
- SourceData-Fig7a.xlsx
- __MACOSX/._SourceData-Fig7a.xlsx
- SourceData-Fig7b.xlsx
- __MACOSX/._SourceData-Fig7b.xlsx
- SourceData-Fig7c.xlsx
- __MACOSX/._SourceData-Fig7c.xlsx
- SourceData-Fig7d.xlsx
- __MACOSX/._SourceData-Fig7d.xlsx
- SourceData-Fig7e.xlsx
- __MACOSX/._SourceData-Fig7e.xlsx
