# Supplementary material for: Barcoded HIV-1 reveals viral persistence driven by clonal proliferation and distinct epigenetic patterns
Source: Nat Commun. 2025 Feb 14;16:1641. doi: 10.1038/s41467-025-56771-4 (PMC11829055; doi:10.1038/s41467-025-56771-4)
Supplement: Supplementary file 6 — Source Data [file 41467_2025_56771_MOESM6_ESM.zip › SourceData-Fig1c.xlsx]

## Sheet: Fig. 1c
Weekly plasma viral loads (HIV RNA Log10 copies/ml, LOD=Log10 2.30 copies/ml)
Wk post HIV-injection	Early infection
0	2.30103	2.30103	2.30103	2.30103	2.301
2	3.47651	3.03851	2.58793	2.94111	2.301
4	3.15431	3.10668	2.93816	3.19395	2.301
6	3.35976	2.80105	2.50935	2.92333	3.76422
8
10
12
12.6
13
14
15
17
18
Wk post HIV-injection	ART
0	2.30103	2.30103	2.30103	2.30103	2.30103	2.301	2.301
2	2.70703	2.86084	2.30103	2.30103	2.30103
4						2.49757	3.01343
6	3.12477	3.18261	3.00948	2.30103	3.23767	2.55732	2.96079
8	2.30103	2.30103	2.30103	2.49022	2.30103	2.30103	2.30103
10	2.30103	2.30103	2.30103	2.30103	2.30103	2.30103	2.30103
12	2.30103	2.30103	2.30103	2.30103	2.30103	2.30103	2.30103
12.6
13
14
15
17
18
Wk post HIV-injection	Rebound infection
0	2.301	2.301	2.301	2.301	2.301	2.301	2.301	2.301
2	3.02024	3.00082	3.4645	2.301	3.12736	2.301	3.26039	3.01608
4	3.15227	3.04	3.05367	2.50989	3.35839	2.301	3.29208	2.90952
6	3.97231	3.22578	3.59812	3.08968	3.52918	2.7697	3.36057	3.17653
8	2.301	2.301	2.301	2.301	2.301	2.301	2.301	2.301
10	2.301	3.18432	2.301	2.301	2.301	2.301	2.59262	2.301
12	2.301	2.301	2.301	2.301	2.301	2.301	2.77907	2.301
12.6	2.301	2.301	2.301	2.301	2.33543	2.301	2.301	2.301
13	2.301	2.301	2.301	2.301	2.301	2.301	2.73296	2.301
14	2.3917	2.85846	3.62876	2.31721	2.97059	2.301	2.96345	2.43071
15	3.99784	3.67532	3.85635	3.23742	3.48468	2.46838	2.82385	3.11478
17	3.99669	4.29647	4.21287	3.56288	3.97259	2.83494	2.8832
18	4.12564	4.1089	4.42145	3.69651	4.43559	3.34186	3.31472	4.20626
