# Supplementary material for: Barcoded HIV-1 reveals viral persistence driven by clonal proliferation and distinct epigenetic patterns
Source: Nat Commun. 2025 Feb 14;16:1641. doi: 10.1038/s41467-025-56771-4 (PMC11829055; doi:10.1038/s41467-025-56771-4)
Supplement: Supplementary file 6 — Source Data [file 41467_2025_56771_MOESM6_ESM.zip › SourceData-Fig1d.xlsx]

## Sheet: Fig. 1d
Number of vRNA barcodes per organ
Early	Rebound
13	17
40	8
62	15
37	13
43	14
43	7
180	11
100	20
77	12
75	32
22	23
64	20
104	20
35	6
65	19
14	18
77	26
52	16
35	23
43	14
	22
	3
	34
	20
	15
	22
	12
	8
	23
	11
	14
	24
