# Supplementary material for: Barcoded HIV-1 reveals viral persistence driven by clonal proliferation and distinct epigenetic patterns
Source: Nat Commun. 2025 Feb 14;16:1641. doi: 10.1038/s41467-025-56771-4 (PMC11829055; doi:10.1038/s41467-025-56771-4)
Supplement: Supplementary file 6 — Source Data [file 41467_2025_56771_MOESM6_ESM.zip › SourceData-Fig1g.xlsx]

## Sheet: Fig. 1g
Frequency of major vRNA BC per organ
Early	Rebound
0.283667	0.225269
0.181202	0.382802
0.187213	0.373414
0.162846	0.932855
0.144009	0.864219
0.848195	0.792748
0.315419	0.383103
0.179859	0.2357
0.167283	0.576362
0.191034	0.557833
0.247357	0.843863
0.231947	0.921604
0.199386	0.848046
0.123457	0.758913
0.171543	0.509974
0.265564	0.296203
0.153786	0.274787
0.220331	0.382395
0.161374	0.591902
0.255101	0.951173
	0.78978
	0.631792
	0.385296
	0.224884
	0.241774
	0.567205
	0.537359
	0.592242
	0.80172
	0.506192
	0.357725
	0.193929
