# Supplementary material for: Barcoded HIV-1 reveals viral persistence driven by clonal proliferation and distinct epigenetic patterns
Source: Nat Commun. 2025 Feb 14;16:1641. doi: 10.1038/s41467-025-56771-4 (PMC11829055; doi:10.1038/s41467-025-56771-4)
Supplement: Supplementary file 6 — Source Data [file 41467_2025_56771_MOESM6_ESM.zip › SourceData-Fig1h.xlsx]

## Sheet: Fig. 1h
Number of proviral barcodes per organ
Early	ART	Rebound
3	1	6
7	1	8
4	0	3
6	3	9
8	4	4
6	0	2
4	4	10
4	2	7
10	1	7
11	2	4
0	2	7
2	0	0
2	2	3
8	1	16
13	3	5
	15	0
	0	11
	85	0
	9	4
	56	4
	81	11
		1
		17
		6
