# Supplementary material for: Barcoded HIV-1 reveals viral persistence driven by clonal proliferation and distinct epigenetic patterns
Source: Nat Commun. 2025 Feb 14;16:1641. doi: 10.1038/s41467-025-56771-4 (PMC11829055; doi:10.1038/s41467-025-56771-4)
Supplement: Supplementary file 6 — Source Data [file 41467_2025_56771_MOESM6_ESM.zip › SourceData-Fig1i.xlsx]

## Sheet: Fig. 1i
Number of Proviral barcodes per mouse
Early	ART	Rebound
9	4	20
23	3	10
28	5	12
8	9	10
13	5	15
	131	18
	163	27
		11
