# Supplementary material for: Barcoded HIV-1 reveals viral persistence driven by clonal proliferation and distinct epigenetic patterns
Source: Nat Commun. 2025 Feb 14;16:1641. doi: 10.1038/s41467-025-56771-4 (PMC11829055; doi:10.1038/s41467-025-56771-4)
Supplement: Supplementary file 6 — Source Data [file 41467_2025_56771_MOESM6_ESM.zip › SourceData-Fig1j.xlsx]

## Sheet: Fig. 1j
Entropy of proviral barcodes per organ
Early	ART	Rebound
1.25944	0.569309	0.0931662
1.00761	0.693147	0.278098
0.0774517	0	0.638195
1.00502	0.173205	0.0869618
0.776255	2.24239	0.0522951
0.492604	0.856252	0.0701649
0.37677	0.0929024	0.6093
1.30549	0.500402	0.0221222
1.90413	0	0.0202187
0.594024	0.527271	1.3365
1.1979	3.08627	1.32801
0.715	3.48049	1.20009
0.0623224	0	1.22113
1.56305	0	1.27622
	0.202086	0.578325
	0.747772	0.0448171
	1.40871	0.295189
		0.693147
		1.26772
		1.46806
