# Supplementary material for: Barcoded HIV-1 reveals viral persistence driven by clonal proliferation and distinct epigenetic patterns
Source: Nat Commun. 2025 Feb 14;16:1641. doi: 10.1038/s41467-025-56771-4 (PMC11829055; doi:10.1038/s41467-025-56771-4)
Supplement: Supplementary file 6 — Source Data [file 41467_2025_56771_MOESM6_ESM.zip › SourceData-Fig2b.xlsx]

## Sheet: Fig. 2b
Number of IS per BC by timepoint
Early	ART	Rebound
324	1	657
1	1	2
2	4	2
1	1	3
1	82	2
4	2	1
3	1	1
31	1	623
1	1	26
1	1	99
61	27	2
52	1	1
22	1	1
9	1	1
1	9	1
4	43	1
1	1	1
1	5	1
1	3	93
1	2	19
18	1	23
15	27	1
12	3	61
2	1	1
2	1	108
3	4	6
1	2	1
1	1	1
537	1	11
1	1	76
1	1	1
1	1	9
2	1	3
1	1	12
42	1	7
7	1	1
8	1	1053
1	1	487
2	1	1
1	1	1
1	1	2
3	98	1
1	1	1
1	4	900
1	3	1
9	3	1
15	3	1
16	2	8
3	2	2
2	2	1
14	3	1205
1	1	1
2	5	1
1	2	2
2	1	1290
6	1	1
1	4	1
1	2	2
14	1	1
2	3	1
1	3	2
1	2	2
50	2	1
8	1	1029
1	1	19
1	1	1
16	1	13
2	3	1
6	4	2
1	2	1
27	5	1
1	2	1
1	1	1
17	2	1
1	4	1
15	1	1
9	1	1
2	1	63
1	1	2
7	1	1
27	1	1
60	1	3189
27	1	1
5	1	1
58	1	6
1	3	1
1	1	2
1	1	2
	2	1
	1	3
	1	1
	2	1
	1	1
	2	1
	2	2
	1	1
	1	1
	1	3
	1	3
	1	343
	1	1
	1	1
	1	1
	1	1
	2	205
	1	136
	2	80
	2	4
	1	1
	1	4
	1	4
	1	1
	1	1
	1	1
	1	1
	1	2
	3	1
	1	1
	1	1
	1	1
	1	1
	1	79
	1	4
	1	206
	1	86
	1	1
	1	1
	60	1
	3	1
	2	1
	3	1
	6	11
	1	2
	1	1
	1	1
	1	1
	46	1
	2	10
	3	2
	2	7
	2	2
	2	1
	2	1
	5	1
	1
	2
	1
	2
	1
	1
	2
	2
	1
	1
	2
	1
	1
	6
	1
	2
	1
	1
	1
	1
	2
	3
	3
	1
	3
	3
	2
	1
	1
	1
	3
	1
	1
	1
	1
	2
	2
	1
	1
	1
	1
	1
	1
	1
	1
	1
	1
	1
	1
	1
	1
	1
	1
	1
	1
	1
	1
	1
	1
	1
	1
	1
	1
	1
	1
	1
	1
	1
	1
	1
	1
	1
	412
	1
	4
	3
	2
	3
	3
	2
	21
	1
	1
	9
	2
	3
	1
	1
	9
	5
	7
	3
	2
	1
	9
	2
	1
	3
	1
	1
	3
	4
	1
	5
	1
	2
	4
	2
	4
	1
	1
	1
	2
	2
	1
	1
	1
	1
	1
	1
	1
	1
	1
	1
	1
	1
	1
	1
