# Supplementary material for: Barcoded HIV-1 reveals viral persistence driven by clonal proliferation and distinct epigenetic patterns
Source: Nat Commun. 2025 Feb 14;16:1641. doi: 10.1038/s41467-025-56771-4 (PMC11829055; doi:10.1038/s41467-025-56771-4)
Supplement: Supplementary file 6 — Source Data [file 41467_2025_56771_MOESM6_ESM.zip › SourceData-Fig2c.xlsx]

## Sheet: Fig. 2c
Number of IS per BC of proviruses associated with or without viremia
+viremia	-viremia
324	1
2	1
1	1
4	61
31	52
3	1
1	22
15	4
18	9
12	1
2	1
3	1
2	1
1	1
537	2
16	1
15	1
14	1
9	1
6	7
2	42
2	8
3	3
1	1
2	2
14	1
1	1
16	1
17	1
1	1
60	1
58	2
27	1
5	1
657	50
2	1
623	8
99	1
26	1
2	27
93	6
23	2
19	1
1	1
108	1
11	15
1053	9
487	2
1	1
900	27
8	7
1205	1
1290	1
1029	1
19	3
13	2
63	2
2	1
3189	1
1	1
3	1
343	1
1	1
136	1
205	1
80	1
4	61
4	1
4	6
206	1
79	1
4	76
11	12
2	9
10	7
7	3
2	1
2	1
1	2
	1
	1
	1
	1
	1
	1
	2
	1
	2
	1
	1
	2
	2
	2
	1
	1
	1
	1
	1
	1
	2
	1
	1
	1
	1
	1
	1
	1
	1
	1
	1
	1
	6
	3
	2
	2
	2
	1
	1
	1
	1
	1
	1
	1
	1
	1
	3
	1
	1
	1
	1
	1
	2
	1
	1
	1
	1
	1
	1
	1
	1
	86
	1
	1
	1
	1
	1
	1
	1
	1
	1
	1
	1
	1
	1
	2
	2
	1
	1
	1
	1
	1
	1
	1
	1
	1
	2
	1
	1
	2
	1
	1
	1
	1
	1
	1
	1
	1
	1
	4
	35
	1
	1
	2
	5
	1
	1
	1
	1
	1
	1
	1
	2
	1
	65
	17
	1
	1
	3
	6
	1
	27
	1
	15
	9
	2
	1
	1
	516
	114
	32
	11
	33
	15
	3
	1
	1
	1
	128
	502
	29
	1
	2
	1
	2
	3
	1
	1
	1
	7
	29
	1
	1
