# Supplementary material for: Barcoded HIV-1 reveals viral persistence driven by clonal proliferation and distinct epigenetic patterns
Source: Nat Commun. 2025 Feb 14;16:1641. doi: 10.1038/s41467-025-56771-4 (PMC11829055; doi:10.1038/s41467-025-56771-4)
Supplement: Supplementary file 6 — Source Data [file 41467_2025_56771_MOESM6_ESM.zip › SourceData-Fig2d.xlsx]

## Sheet: Fig. 2d
Log transformed UMI per proviral BC and IS per BC
Log10 UMI per BC	Total log10 IS per BC
-3.36555	0
-1.20448	1.76343
-1.18745	1.77815
-1.61715	1.43136
-3.30027	0.477121
-2.37085	1.49136
-0.476914	2.72997
-1.90085	1.14613
-1.5631	0.30103
-0.25969	2.51055
-2.57461	0
-3.05505	0.60206
-2.34799	1.17609
-2.86163	1.07918
-2.51713	1.25527
-3.66326	0.30103
-3.73499	0.30103
-3.15521	1.14613
-2.74377	1.20412
-3.58886	0.778151
-3.25787	0.954243
-3.8319	0.30103
-2.8429	1.17609
-2.61222	1.23045
-2.38057	0.69897
-3.90233	0
-3.1313	0
-1.62001	1.20412
-2.57461	0.30103
-3.83935	0.30103
-4.14038	0
-3.66326	0.477121
-4.43396	0
-3.95684	0.477121
-1.80479	1.96848
-2.63269	1.04139
-2.35589	0.90309
-0.232694	3.11059
-1.82143	1.79934
-3.15889	0.30103
-1.35226	2.31387
-1.80626	1.89763
-2.75435	1
-0.409851	2.81757
-1.84908	2.03342
-1.14842	2.68753
-0.783404	3.02243
-1.05809	3.01242
-0.180714	3.50365
-0.942952	2.53529
-2.12433	1.99564
-1.24508	2.79449
-2.44432	1.41497
-0.837448	2.95424
-0.0958662	3.08099
-2.73967	1.11394
-3.96358	0.60206
-2.05065	2.13354
-2.81232	0.60206
-2.34728	2.31175
-2.64482	1.90309
-3.81763	0
-2.4559	1.36173
-2.53888	1.27875
-2.20593	0.477121
-3.15844	0.60206
-2.98843	0.845098
-3.5325	0.30103
-3.83353	0
-3.5325	0.30103
-3.02263	0.30103
-3.86941	0
-2.85816	1.27875
-3.79148	0
-3.53845	0
-3.89148	0.30103
-4.13967	0.60206
-2.83558	1.04139
-3.57594	0.30103
