# Supplementary material for: Barcoded HIV-1 reveals viral persistence driven by clonal proliferation and distinct epigenetic patterns
Source: Nat Commun. 2025 Feb 14;16:1641. doi: 10.1038/s41467-025-56771-4 (PMC11829055; doi:10.1038/s41467-025-56771-4)
Supplement: Supplementary file 6 — Source Data [file 41467_2025_56771_MOESM6_ESM.zip › SourceData-Fig2e.xlsx]

## Sheet: Fig. 2e
Among proviruses associated with viremia, number of IS per BC during acute
versus rebound infection
Early	Rebound
75	90
2	1
3	248
1	85
2	526
1	6
3	1
4	1
19	11
49	117
37	103
15	56
4	2
7	4
699	125
42	4
19	19
78	4081
34	7
7	19
62	2
2	12
17	2
5	1
1	2
17	2
29	4
5	23
3	820
413	886
1	394
39	491
3	256
16	3
1	1
13	13
121	121
14	14
1219	1219
1080	1080
2009	2009
1583	1583
87	87
1199	1199
24	24
75	1
2	1
3	1
1	6
2	1
1	2
3	2
4	1
19	3
49	1
37	1
15	1
4	1
7	2
699	1
42	1
19	1
78	1
34	1
7	1
62	1
2	1
17	1
5	1
1	1
17	1
29	1
5	1
3	1
413	1
1	2
39	2
3	1
16	1
	1
	1
	1
	1
	1
	1
	1
	2
	1
	1
	2
	1
	1
	1
	1
	1
	1
	1
	1
	1
	4
	35
	1
	1
	2
	5
	1
	1
	1
	1
	1
	1
	1
	2
	1
	65
	17
	1
	1
	3
	6
	1
	27
	1
	15
	9
	2
	1
	1
	516
	114
	32
	11
	33
	15
	3
	1
	1
	1
	128
	502
	29
	1
	2
	1
	2
	3
	1
	1
	1
	7
	29
	1
	1
