# Supplementary material for: Barcoded HIV-1 reveals viral persistence driven by clonal proliferation and distinct epigenetic patterns
Source: Nat Commun. 2025 Feb 14;16:1641. doi: 10.1038/s41467-025-56771-4 (PMC11829055; doi:10.1038/s41467-025-56771-4)
Supplement: Supplementary file 6 — Source Data [file 41467_2025_56771_MOESM6_ESM.zip › SourceData-Fig3c.xlsx]

## Sheet: Fig. 3c
Frequency of infected cells from proliferated versus non-proliferated
cell clones during early infection, ART, and rebound infection
	Frequency of cells from a proliferated cell clone	Frequency of cells from a non-proliferated cell clone
Early	58	42
ART	31	69
Rebound	28	71
