# Supplementary material for: Barcoded HIV-1 reveals viral persistence driven by clonal proliferation and distinct epigenetic patterns
Source: Nat Commun. 2025 Feb 14;16:1641. doi: 10.1038/s41467-025-56771-4 (PMC11829055; doi:10.1038/s41467-025-56771-4)
Supplement: Supplementary file 6 — Source Data [file 41467_2025_56771_MOESM6_ESM.zip › SourceData-Fig3d.xlsx]

## Sheet: Fig. 3d
Number of proliferated versus non-proliferated cell clones harboring provirus
	Number of cell clones
Proliferated	1084
Non-proliferated	14221
