# Supplementary material for: Barcoded HIV-1 reveals viral persistence driven by clonal proliferation and distinct epigenetic patterns
Source: Nat Commun. 2025 Feb 14;16:1641. doi: 10.1038/s41467-025-56771-4 (PMC11829055; doi:10.1038/s41467-025-56771-4)
Supplement: Supplementary file 6 — Source Data [file 41467_2025_56771_MOESM6_ESM.zip › SourceData-Fig3e.xlsx]

## Sheet: Fig. 3e
UMI per IS among proliferated cell clones by timepoint
Early	ART	Reboud
2	2	5
2	132	2
35	6	2
3	12	2
36	2	2
2	2	2
2	2	2
2	2	19
6	2	2
3	2	2
2	23	3
2	2	2
4	19	5
3	5	2
4	3	3
3	2	2
2	3	3
2	4	3
2	12	3
2	196	2
3	3	2
3	10	3
2	2	16
4	8	3
5	11	2
21	35	2
5	2	2
5	2	2
3	2	3
2	2	9
11	2	11
2	2	20
3	4	2
8	9	4
2	2	6
2	3	7
3	2	2
2	5	2
7	3	3
8	2	2
6		5
7		2
5		2
3		3
2		2
7		2
2		3
2		396
32		2
2		2
68		4
5		2
3		3
2		2
25		2
11		3
4		3
3		2
3		3
2		2
2		2
2		5
3		2
5		2
37		3
3		2
2		2
8		2
9		3
3		2
2		3
2		6
2		2
2		2
3		2
2		3
3		3
2		3
2		4
2		3
2		4
3		2
2		2
2		2
2		5
5		3
6		2
2		3
4		6
15		2
3		2
3		2
2		4
2		7
4		2
4		2
2		5
9		2
2		2
2		3
3		2
4		106
2		15
3		11
3		2
2		2
3		3
2		2
2		2
2		3
4		3
2		2
3		3
2		2
3		2
2		2
22		2
5		3
6		2
3		2
4		7
3		2
9		2
8		2
2		3
16		4
3		5
28		3
2		6
6		2
4		10
3		2
2		10
488		2
72		2
21		2
2		6
3		4
3		2
4		2
2		2
2		2
9		2
8		2
5		2
3		2
2		2
3		2
12		3
3		2
2		4
2		3
31		4
8		2
4		3
32		2
4		7
2		2
2		3
8		4
2		2
2		2
2		2
67		7
13		2
4		8
10		2
2		2
79		14
9		14
3		2
2		4
71		9
12		2
3		14
2		44
40		29
33		10
10		32
2		4
2		2
2		2
6		2
3		2
4		2
2		4
6		2
2		2
2		3
14		2
2		2
2		30
2		5
4		2
3		2
10		4
5		9
2		19
		2
		8
		12
		24
		46
		8
		13
		44
		7
		2
		2
		3
		2
		36
		6
		2
		2
		3
		2
		8
		4
		2
		4
		5
		7
		6
		24
		2
		2
		2
		3
		3
		2
		2
		2
		2
		2
		2
		2
		4
		11
		2
		2
		3
		2
		5
		4
		9
		2
		3
		2
		11
		3
		2
		2
		2
		7
		19
		3
		16
		4
		13
		18
		9
		13
		50
		4
		4
		4
		2
		2
		2
		2
		2
		2
		2
		4
		2
		2
		2
		2
		2
		2
		3
		42
		34
		3
		2
		3
		56
		16
		50
		2
		75
		59
		22
		2
		69
		19
		7
		5
		3
		7
		2
		3
		2
		2
		10
		3
		3
		2
		4
		7
		10
		2
		2
		10
		2
		2
		2
		2
		3
		2
		15
		3
		2
		2
		2
		4
		3
		3
		2
		3
		2
		3
		7
		2
		2
		3
		4
		3
		2
		2
		2
		2
		3
		2
		2
		3
		3
		3
		2
		3
		2
		4
		2
		2
		2
		2
		2
		2
		2
		2
		2
		2
		2
		3
		2
		2
		3
		2
		5
		2
		2
		2
		3
		2
		2
		2
		4
		2
		4
		88
		82
		16
		12
		2
		3
		3
		2
		2
		2
		2
		4
		2
		2
		4
		2
		2
		2
		3
		2
		2
		2
		3
		2
		3
		2
		3
		6
		6
		19
		2
		2
		7
		3
		2
		2
		2
		9
		2
		2
		2
		2
		4
		5
		4
		3
		3
		2
		3
		2
		5
		2
		3
		2
		2
		2
		2
		2
		2
		3
		5
		9
		2
		3
		3
		2
		2
		2
		2
		2
		2
		2
		3
		4
		3
		3
		4
		2
		2
		2
		2
		2
		2
		2
		2
		2
		2
		2
		2
		2
		2
		2
		2
		2
		2
		2
		2
		2
		3
		2
		2
		2
		4
		3
		2
		2
		2
		2
		3
		2
		3
		2
		2
		2
		2
		3
		2
		2
		2
		35
		2
		2
		2
		2
		2
		4
		3
		3
		2
		2
		2
		2
		5
		2
		2
		2
		6
		2
		2
		5
		2
		2
		2
		4
		2
		9
		2
		2
		4
		2
		2
		2
		2
		3
		2
		2
		2
		3
		3
		2
		3
		4
		5
		2
		2
		3
		3
		2
		2
		4
		2
		3
		2
		3
		6
		2
		2
		2
		2
		2
		2
		3
		6
		3
		2
		2
		2
		3
		2
		2
		2
		4
		2
		2
		2
		2
		2
		2
		2
		2
		4
		2
		7
		3
		2
		2
		9
		3
		7
		2
		9
		36
		9
		4
		24
		2
		2
		2
		2
		2
		2
		4
		2
		3
		2
		4
		4
		2
		79
		30
		13
		2
		2
		2
		3
		3
		5
		2
		21
		2
		2
		2
		3
		29
		3
		2
		6
		2
		2
		2
		2
		3
		2
		5
		2
		2
		9
		2
		3
		3
		2
		3
		2
		2
		2
		3
		2
		2
		5
		2
		2
		2
		2
		3
		2
		2
		4
		3
		2
		2
		4
		2
		2
		2
		2
		3
		3
		4
		5
		2
		2
		2
		2
		2
		2
		3
		3
		7
		2
		2
		2
		2
		2
		13
		2
		11
		16
		23
		24
		7
		60
		3
		2
		2
		2
		2
		3
		2
		2
		2
		2
		2
		2
		2
		2
		2
		2
		2
		2
		2
		4
		2
		4
		8
		3
		2
		4
		2
		2
		2
		2
		2
		2
		6
		2
		6
		8
		2
		13
		2
		2
		6
		2
		3
		4
		2
		2
		2
		2
		2
		3
		2
		6
		4
		2
		2
		6
		2
		2
		3
		2
		3
		2
		2
		3
		2
		5
		2
		2
		4
		5
		2
		4
		2
		2
		3
		2
		2
		3
		2
		7
		10
		5
		11
		3
		2
		2
		2
		2
		2
		3
		2
		2
		2
		3
		7
		2
		2
		3
		5
		2
		2
		2
		3
		2
		6
		2
		3
		3
		5
		2
		2
		3
		2
		2
		2
		2
		52
		4
		3
		2
		2
		2
		2
		2
		3
		2
		2
		2
		14
		6
		2
		5
		2
		2
		6
		2
		2
		19
		2
		2
		2
		3
		2
		2
		2
		2
		4
		2
		3
		2
		2
		2
		3
		3
		2
