# Supplementary material for: Barcoded HIV-1 reveals viral persistence driven by clonal proliferation and distinct epigenetic patterns
Source: Nat Commun. 2025 Feb 14;16:1641. doi: 10.1038/s41467-025-56771-4 (PMC11829055; doi:10.1038/s41467-025-56771-4)
Supplement: Supplementary file 6 — Source Data [file 41467_2025_56771_MOESM6_ESM.zip › SourceData-Fig3f.xlsx]

## Sheet: Fig. 3f
Natural log transformed proviral barcode frequency and UMI per IS per sample for each
timepoint among the proviral barcodes in proliferated cell clones during early infection
ln(BC frequency)	ln(UMI per IS)
-5.92826	0
-0.597958	0.242704
-5.92826	0.693147
-6.62141	0
-7.03451	0.559616
-8.98042	0
-7.59915	1.38629
-8.98545	0
-7.59915	0.287682
-5.45908	0.0923733
-8.40492	1.09861
-7.10564	0.200671
-6.79548	1.32176
-3.25743	2.13523
-9.50353	0
-6.0378	0.374693
-6.00702	3.49651
-4.76733	0.784955
-9.50353	0
-9.50353	0
-8.84044	0
-5.40645	1.41908
-6.58914	0.459532
-5.79591	0.847298
-9.53358	0
-9.53358	0
-8.43497	0
-8.43497	0.405465
-6.95464	0
-7.64779	0
-7.64779	0
-7.64779	0
-7.64779	0
-1.09814	0.263653
-8.80107	0
-9.89968	0
-9.89968	0
-9.89968	0
-9.89968	0
-3.68108	4.27269
-5.04765	1.11436
-9.20653	0.693147
-6.53238	1.28785
-9.20653	0
-9.89968	0
-8.60014	1.60944
-8.60014	0.916291
-7.26514	0.305382
-10.2096	0
-6.31775	1.11923
-8.26366	0.154151
-10.2096	0
-9.11096	0
-9.51643	0
-7.50152	0.510826
-8.82328	0.693147
-10.2096	0
-6.54601	0.955511
-4.37687	0.753772
-4.37687	0.194156
-3.03569	0.262364
-3.65473	3.55535
-7.21008	0
-3.59916	2.91777
-7.21008	0
-7.21008	0
-4.71103	0
-6.50279	0
-3.7302	0
-6.50279	0
-5.40418	0.405465
-3.20695	0
-8.84808	0
-7.74947	1.09861
-6.01487	0
-4.47734	0
-3.78419	0
-1.76929	0
-2.28011	0
-2.84158	0
-1.4202	0.071459
-7.09091	0
-2.77342	0.257045
-5.48147	0
-2.7342	0.262364
-7.09091	0
-3.72361	0.071459
-7.09091	0
