# Supplementary material for: Barcoded HIV-1 reveals viral persistence driven by clonal proliferation and distinct epigenetic patterns
Source: Nat Commun. 2025 Feb 14;16:1641. doi: 10.1038/s41467-025-56771-4 (PMC11829055; doi:10.1038/s41467-025-56771-4)
Supplement: Supplementary file 6 — Source Data [file 41467_2025_56771_MOESM6_ESM.zip › SourceData-Fig3g.xlsx]

## Sheet: Fig. 3g
Natural log transformed proviral barcode frequency and UMI per IS per sample for each
timepoint among the proviral barcodes in proliferated cell clones during ART
ln(BC frequency)	ln(UMI per IS)
-2.63906	0
-2.63906	0
-5.46806	0
-4.08177	0
-0.116724	0.247241
-4.07754	0
-6.96319	0
-5.25227	0
-4.41884	0
-1.50408	0.532805
-5.33272	0
-5.33272	0
-2.249	3.13549
-5.3845	0
-4.34381	0
-0.515164	0.0674413
-2.14658	0
-6.41999	0
-1.12168	3.68888
-5.0337	0.693147
-1.52216	3.79923
-5.8944	0
-6.99302	0
-3.66081	0.0363676
-6.99302	0
-2.63906	0
-4.91998	1.60944
-7.22257	0
-7.22257	0
-7.22257	0
-7.22257	0
-7.22257	0
-7.22257	0
-7.22257	0
-7.22257	0
-7.22257	0
-7.22257	0
-6.52942	0.693147
-7.22257	0
-7.22257	0
-7.22257	0
-5.7869	0
-1.09555	0.10638
-5.7869	0
-4.4006	0
-5.7869	0
-5.7869	0
-5.09375	0
-5.7869	0
-5.7869	0
-4.68829	0
-4.4006	0
-5.7869	0
-5.7869	0
-5.7869	0
-5.7869	0
-5.7869	0
-4.17746	0.223144
-5.7869	0
-5.7869	0
-5.7869	0
-4.68829	0
-4.4006	0
-5.7869	0
-4.68829	0
-5.09375	0
-5.7869	0
-5.7869	0
-4.17746	0
-5.09375	0
-5.09375	0
-5.7869	0
-5.7869	0
-4.68829	0
-5.7869	0
-5.09375	0
-4.68829	0
-5.7869	0
-5.7869	0
-5.09375	0
-4.17746	0
-5.7869	0
-5.7869	0
-5.7869	0
-5.09375	0
-5.7869	0
-5.7869	0
-5.7869	0
-5.7869	0
-5.7869	0
-5.7869	0
-5.7869	0
-5.09375	0
-5.09375	0
-5.09375	0
-4.68829	0
-4.68829	0
-5.7869	0
-5.7869	0
-5.7869	0
-5.7869	0
-5.09375	0
-5.7869	0
-5.7869	0
-5.7869	0
-5.7869	0
-5.7869	0
-5.7869	0
-5.09375	0
-4.68829	0
-5.7869	0
-5.7869	0
-5.7869	0
-5.7869	0
-5.7869	0
-5.09375	0
-5.7869	0
-5.7869	0
-4.68829	0
-5.09375	0
-5.09375	0
-5.7869	0
-5.7869	0
-5.09375	0
-5.7869	0
-5.09375	0
-1.90452	0.209721
-5.51544	0
-6.20859	0
-6.20859	0
-4.41683	0
-6.20859	0
-6.20859	0
-5.10998	0
-5.10998	0
-2.64406	0.21441
-6.68711	0
-6.68711	0
-6.68711	0
-6.68711	0
-6.68711	0
-6.68711	0
-5.99396	0
-5.99396	0
-6.68711	0
-6.68711	0
-5.99396	0
-6.68711	0
-6.68711	0
-5.5885	0
-5.99396	0
-6.68711	0
-5.99396	0
-6.68711	0
-6.68711	0
-6.68711	0
-5.5885	0
-6.68711	0
-6.68711	0
-5.99396	0
-6.68711	0
-5.99396	0
-6.68711	0
-6.68711	0
-6.68711	0
-6.68711	0
-5.30081	0.287682
-5.99396	0
-5.99396	0
-6.68711	0
-6.68711	0
-6.68711	0
-6.68711	0
-6.68711	0
-6.68711	0
-6.68711	0
-6.68711	0
-4.89535	0
-6.68711	0
-5.99396	0
-5.99396	0
-6.68711	0
-6.68711	0
-5.07767	0
-6.68711	0
-5.99396	0
-6.68711	0
-6.68711	0
-6.68711	0
-6.68711	0
-6.68711	0
-6.68711	0
-6.68711	0
-6.68711	0
-6.68711	0
-6.68711	0
-5.99396	0
-6.68711	0
-6.68711	0
-6.68711	0
-6.68711	0
-5.5885	0
-6.68711	0
-5.99396	0
-6.68711	0
-6.68711	0
-6.68711	0
-6.68711	0
-5.5885	0
-5.5885	0
-6.68711	0
-5.99396	0
-6.68711	0
-6.68711	0
-6.68711	0
-6.68711	0
-0.342808	0.135956
-6.49979	0
-6.49979	0
-6.49979	0
-4.55388	0
-5.40117	0
-5.40117	0
-5.11349	0
-6.49979	0
-6.49979	0
-5.40117	0
-6.49979	0
-4.30256	0
-5.40117	0
-5.11349	0
-4.89035	0
-6.49979	0
-6.49979	0
-5.80664	0
-5.40117	0
-5.80664	0
-6.49979	0
-5.80664	0
-5.11349	0.287682
-5.11349	0
-5.80664	0
-5.80664	0
-5.11349	0
-6.49979	0
-6.49979	0
-6.49979	0
-4.30256	0
-6.49979	0
-5.80664	0
-6.49979	0
-6.49979	0
-6.49979	0
-5.80664	0
-6.49979	0
-6.49979	0
-6.49979	0
-5.80664	0
-6.49979	0
-6.49979	0
-3.45526	0
-6.49979	0
-6.49979	0
-5.80664	0
-4.89035	0
-4.30256	0
-6.49979	0
-6.49979	0
-6.49979	0
-6.49979	0
-6.49979	0
-5.40117	0
