# Supplementary material for: Barcoded HIV-1 reveals viral persistence driven by clonal proliferation and distinct epigenetic patterns
Source: Nat Commun. 2025 Feb 14;16:1641. doi: 10.1038/s41467-025-56771-4 (PMC11829055; doi:10.1038/s41467-025-56771-4)
Supplement: Supplementary file 6 — Source Data [file 41467_2025_56771_MOESM6_ESM.zip › SourceData-Fig4b.xlsx]

## Sheet: Fig. 4b
Number of +viremia and -viremia proviruses associated with proliferated
and non-proliferated cell clones during early infection only
	-viremia	+viremia
Proliferated	18	36
Non-proliferated	23	11
