# Supplementary material for: Barcoded HIV-1 reveals viral persistence driven by clonal proliferation and distinct epigenetic patterns
Source: Nat Commun. 2025 Feb 14;16:1641. doi: 10.1038/s41467-025-56771-4 (PMC11829055; doi:10.1038/s41467-025-56771-4)
Supplement: Supplementary file 6 — Source Data [file 41467_2025_56771_MOESM6_ESM.zip › SourceData-Fig4d.xlsx]

## Sheet: Fig. 4d
UMI per IS among proliferated cell clones harboring +viremia and -viremia proviruses
+viremia	-viremia
68	488
37	79
36	72
32	71
25	67
21	40
15	35
11	33
11	32
9	31
9	28
8	22
8	21
8	16
8	14
7	13
7	12
7	12
6	10
6	10
6	10
6	9
5	9
5	9
5	8
5	8
5	8
5	6
4	6
4	6
4	5
4	5
4	5
4	5
4	4
4	4
4	4
4	4
3	4
3	4
3	4
3	3
3	3
3	3
3	3
3	3
3	3
3	3
3	3
3	3
3	3
3	3
3	3
3	3
3	2
3	2
3	2
3	2
3	2
3	2
3	2
3	2
3	2
3	2
3	2
2	2
2	2
2	2
2	2
2	2
2	2
2	2
2	2
2	2
2	2
2	2
2	2
2	2
2	2
2	2
2	2
2	14
2	4
2	3
2	2
2	2
2	2
2	2
2	2
2	2
2	2
2	2
2	2
2
2
2
2
2
2
2
2
2
2
2
2
2
2
2
2
2
2
2
2
2
2
2
2
396
106
88
82
79
75
69
60
59
56
52
50
50
46
44
44
42
36
36
35
34
32
30
30
29
29
24
24
24
24
23
22
21
20
19
19
19
19
19
19
18
16
16
16
16
16
15
15
14
14
14
13
13
13
13
13
13
12
12
11
11
11
11
11
11
10
10
10
10
10
10
10
9
9
9
9
9
9
9
9
9
9
9
9
8
8
8
8
8
8
7
7
7
7
7
7
7
7
7
7
7
7
7
7
7
7
7
7
7
6
6
6
6
6
6
6
6
6
6
6
6
6
6
6
6
6
6
6
6
6
5
5
5
5
5
5
5
5
5
5
5
5
5
5
5
5
5
5
5
5
5
5
5
5
5
5
5
5
4
4
4
4
4
4
4
4
4
4
4
4
4
4
4
4
4
4
4
4
4
4
4
4
4
4
4
4
4
4
4
4
4
4
4
4
4
4
4
4
4
4
4
4
4
4
4
4
4
4
4
4
4
4
4
4
4
4
3
3
3
3
3
3
3
3
3
3
3
3
3
3
3
3
3
3
3
3
3
3
3
3
3
3
3
3
3
3
3
3
3
3
3
3
3
3
3
3
3
3
3
3
3
3
3
3
3
3
3
3
3
3
3
3
3
3
3
3
3
3
3
3
3
3
3
3
3
3
3
3
3
3
3
3
3
3
3
3
3
3
3
3
3
3
3
3
3
3
3
3
3
3
3
3
3
3
3
3
3
3
3
3
3
3
3
3
3
3
3
3
3
3
3
3
3
3
3
3
3
3
3
3
3
3
3
3
3
3
3
3
3
3
3
3
3
3
3
3
3
3
3
3
2
2
2
2
2
2
2
2
2
2
2
2
2
2
2
2
2
2
2
2
2
2
2
2
2
2
2
2
2
2
2
2
2
2
2
2
2
2
2
2
2
2
2
2
2
2
2
2
2
2
2
2
2
2
2
2
2
2
2
2
2
2
2
2
2
2
2
2
2
2
2
2
2
2
2
2
2
2
2
2
2
2
2
2
2
2
2
2
2
2
2
2
2
2
2
2
2
2
2
2
2
2
2
2
2
2
2
2
2
2
2
2
2
2
2
2
2
2
2
2
2
2
2
2
2
2
2
2
2
2
2
2
2
2
2
2
2
2
2
2
2
2
2
2
2
2
2
2
2
2
2
2
2
2
2
2
2
2
2
2
2
2
2
2
2
2
2
2
2
2
2
2
2
2
2
2
2
2
2
2
2
2
2
2
2
2
2
2
2
2
2
2
2
2
2
2
2
2
2
2
2
2
2
2
2
2
2
2
2
2
2
2
2
2
2
2
2
2
2
2
2
2
2
2
2
2
2
2
2
2
2
2
2
2
2
2
2
2
2
2
2
2
2
2
2
2
2
2
2
2
2
2
2
2
2
2
2
2
2
2
2
2
2
2
2
2
2
2
2
2
2
2
2
2
2
2
2
2
2
2
2
2
2
2
2
2
2
2
2
2
2
2
2
2
2
2
2
2
2
2
2
2
2
2
2
2
2
2
2
2
2
2
2
2
2
2
2
2
2
2
2
2
2
2
2
2
2
2
2
2
2
2
2
2
2
2
2
2
2
2
2
2
2
2
2
2
2
2
2
2
2
2
2
2
2
2
2
2
2
2
2
2
2
2
2
2
2
2
2
2
2
2
2
2
2
2
2
2
2
2
2
2
2
2
2
2
2
2
2
2
2
2
2
2
2
2
2
2
2
2
2
2
2
2
2
2
2
2
2
2
2
2
2
2
2
2
2
2
2
2
2
2
2
2
2
2
2
2
2
2
2
2
2
2
2
2
2
2
2
2
2
2
2
2
2
2
2
2
2
2
2
2
2
2
2
2
2
2
2
2
2
2
2
2
2
2
2
2
2
2
2
2
2
2
