# Supplementary material for: Barcoded HIV-1 reveals viral persistence driven by clonal proliferation and distinct epigenetic patterns
Source: Nat Commun. 2025 Feb 14;16:1641. doi: 10.1038/s41467-025-56771-4 (PMC11829055; doi:10.1038/s41467-025-56771-4)
Supplement: Supplementary file 6 — Source Data [file 41467_2025_56771_MOESM6_ESM.zip › SourceData-Fig4f.xlsx]

## Sheet: Fig. 4f
Natural log transformed proviral barcode frequency and UMI per IS per sample
for each timepoint among the proviral barcodes in proliferated cell clones
during early or rebound infections
Early infection			Rebound infection
Ln IS per BC	Ln mean UMI per IS		Ln IS per BC	Ln mean UMI per IS
5.78074	0.242704		6.48768	0.22162
0	0.693147		6.43455	0.35217
1.38629	0.559616		4.59512	0.167054
3.43399	0.0923733		3.2581	0.767255
1.09861	0.287682		4.5326	0.102129
2.70805	1.41908		4.68213	0.113659
2.89037	0.847298		2.3979	0.167054
2.48491	0.459532		6.9594	0.146388
0.693147	0.405465		6.18826	0.0770371
6.286	0.263653		6.80239	0.182322
2.77259	1.11923		2.07944	0.559616
2.70805	0.955511		7.09423	0.272842
2.63906	0.305382		7.1624	0.442995
2.19722	0.510826		6.93634	0.1529
1.79176	0.154151		2.56495	0.613104
0.693147	0.916291		4.14313	0.322773
0.693147	0.693147		0.693147	0.693147
0.693147	2.91777		8.06746	0.246635
2.63906	0.194156		5.83773	0.13862
0	1.09861		4.91265	1.28379
4.09434	0.262364		5.32301	0.190419
4.06044	0.257045		4.38203	0.446287
3.29584	0.071459		1.38629	3.05636
			1.38629	0.405465
			5.32788	0.217301
			4.36945	0.130362
			2.30259	0.182322
