# Supplementary material for: Barcoded HIV-1 reveals viral persistence driven by clonal proliferation and distinct epigenetic patterns
Source: Nat Commun. 2025 Feb 14;16:1641. doi: 10.1038/s41467-025-56771-4 (PMC11829055; doi:10.1038/s41467-025-56771-4)
Supplement: Supplementary file 6 — Source Data [file 41467_2025_56771_MOESM6_ESM.zip › SourceData-Fig5a.xlsx]

## Sheet: Fig. 5a
Number of integration sites in genes related to cancer based on
COSMIC data base between all proviruses and the normal distribution
of these genes in the human genome
	All IS	Control
+COSMIC	475	719
- COSMIC	14830	24941
