# Supplementary material for: Barcoded HIV-1 reveals viral persistence driven by clonal proliferation and distinct epigenetic patterns
Source: Nat Commun. 2025 Feb 14;16:1641. doi: 10.1038/s41467-025-56771-4 (PMC11829055; doi:10.1038/s41467-025-56771-4)
Supplement: Supplementary file 6 — Source Data [file 41467_2025_56771_MOESM6_ESM.zip › SourceData-Fig5c.xlsx]

## Sheet: Fig. 5c
Integration events that were enriched in genes among proliferated versus non-proliferated cell clones
Gene	odds	p value	ENSG
GUCY2EP	9.7358	1.58239e-19	ENSG00000204529
WWC1	13.9391	2.73141e-18	ENSG00000113645
TNFRSF10D	9.48241	2.28035e-12	ENSG00000173530
FOXP4	7.91053	6.68813e-10	ENSG00000137166
HYDIN	11.4957	1.44434e-08	ENSG00000157423
NBPF12	11.3595	5.71271e-08	ENSG00000268043
TNFRSF10B	16.5421	7.89698e-08	ENSG00000120889
PMS2P3	17.0001	3.15138e-07	ENSG00000291092
ENSG00000261502	10.8152	3.56797e-06	ENSG00000261502
KCNJ18	7.34689	1.2302e-05	ENSG00000260458
HIPK2	7.43285	3.13953e-05	ENSG00000064393
NRDC	32.9449	3.28784e-05	ENSG00000078618
NBPF25P	6.296	3.41867e-05	ENSG00000291005
LINC02384	13.1865	7.93357e-05	ENSG00000251301
SFMBT2	21.9617	8.25409e-05	ENSG00000198879
SLCO4A1	11.3019	0.00013851	ENSG00000101187
WDTC1	16.4701	0.00017486	ENSG00000142784
ENSG00000287362	16.4701	0.00017486	ENSG00000287362
CENPA	7.90965	0.000537303	ENSG00000115163
EHD1	17.5531	0.00073634	ENSG00000110047
LINC00871	5.77037	0.000784775	ENSG00000258700
JMJD1C	39.4635	0.00134242	ENSG00000171988
CHFR	39.4635	0.00134242	ENSG00000072609
EIF2S3B	39.4635	0.00134242	ENSG00000180574
NEK10	10.5304	0.00236236	ENSG00000163491
SH2D7	10.5304	0.00236236	ENSG00000183476
TAF4B	10.5304	0.00236236	ENSG00000141384
ZBTB40	10.5304	0.00236236	ENSG00000184677
PRKCA	10.5304	0.00236236	ENSG00000154229
LINC02955	6.58526	0.00291039	ENSG00000256995
LINC02445	19.7303	0.00317888	ENSG00000257750
AK8	19.7303	0.00317888	ENSG00000165695
TLL1	8.77469	0.00371773	ENSG00000038295
SMARCA4	13.1526	0.00602341	ENSG00000127616
MLH1	13.1526	0.00602341	ENSG00000076242
CMIP	13.1526	0.00602341	ENSG00000153815
LINC01250	13.1526	0.00602341	ENSG00000234423
TSNARE1	3.5485	0.00735033	ENSG00000171045
RAB27A	9.86378	0.00998871	ENSG00000069974
DPP10	9.86378	0.00998871	ENSG00000175497
MICAL2	9.86378	0.00998871	ENSG00000133816
DCSTAMP	9.86378	0.00998871	ENSG00000164935
BMPER	5.84856	0.0106665	ENSG00000164619
STX5	5.84856	0.0106665	ENSG00000162236
DGAT1	26.2847	0.0143275	ENSG00000185000
LINC01193	26.2847	0.0143275	ENSG00000258710
PCGF5	26.2847	0.0143275	ENSG00000180628
NEGR1	26.2847	0.0143275	ENSG00000172260
BAZ1A	26.2847	0.0143275	ENSG00000198604
STK17B	26.2847	0.0143275	ENSG00000081320
MYH9	26.2847	0.0143275	ENSG00000100345
TAFA1	26.2847	0.0143275	ENSG00000183662
DOCK2	7.89047	0.0151479	ENSG00000134516
LRRC8C-DT	7.89047	0.0151479	ENSG00000231999
BIN2	7.89047	0.0151479	ENSG00000110934
LINC02693	6.57493	0.0215406	ENSG00000212719
PPP1R9B	6.57493	0.0215406	ENSG00000108819
ZNF705A	6.57493	0.0215406	ENSG00000196946
PTPRE	4.38549	0.0229125	ENSG00000132334
LINGO2	13.1414	0.0273126	ENSG00000174482
TSKU	13.1414	0.0273126	ENSG00000182704
IRS4	13.1414	0.0273126	ENSG00000133124
GHR	13.1414	0.0273126	ENSG00000112964
LEPR	13.1414	0.0273126	ENSG00000116678
LINC01331	13.1414	0.0273126	ENSG00000248673
LRCH4	13.1414	0.0273126	ENSG00000077454
PTPRN2	13.1414	0.0273126	ENSG00000155093
RREB1	13.1414	0.0273126	ENSG00000124782
ENSG00000253690	5.63526	0.029179	ENSG00000253690
ATXN10	4.9305	0.0380521	ENSG00000130638
PCDH9	8.76032	0.0434018	ENSG00000184226
SCNN1B	8.76032	0.0434018	ENSG00000168447
CDR2	8.76032	0.0434018	ENSG00000140743
GALNT13	8.76032	0.0434018	ENSG00000144278
ABCD3	8.76032	0.0434018	ENSG00000117528
ENSG00000287790	8.76032	0.0434018	ENSG00000287790
DGKB	8.76032	0.0434018	ENSG00000136267
SFTA1P	3.94385	0.0593698	ENSG00000225383
LAMP5	3.94385	0.0593698	ENSG00000125869
SCN3B	6.56978	0.062091	ENSG00000166257
SEMA3E	6.56978	0.062091	ENSG00000170381
NUP210	6.56978	0.062091	ENSG00000132182
JADE2	6.56978	0.062091	ENSG00000043143
ZNF423	6.56978	0.062091	ENSG00000102935
CDH4	6.56978	0.062091	ENSG00000179242
RBM28	3.58506	0.0717135	ENSG00000106344
SLC4A4	3.58506	0.0717135	ENSG00000080493
NUBPL	5.25545	0.0829319	ENSG00000151413
VASH2	3.28608	0.0850965	ENSG00000143494
CNMD	4.37924	0.105527	ENSG00000136110
MARK2	4.37924	0.105527	ENSG00000072518
PNLDC1	4.37924	0.105527	ENSG00000146453
ANKRD11	4.37924	0.105527	ENSG00000167522
DUX4	2.81624	0.114687	ENSG00000260596
PRKAG2	3.75337	0.129523	ENSG00000106617
NAA15	3.75337	0.129523	ENSG00000164134
CRTAC1	3.75337	0.129523	ENSG00000095713
KCNQ1	3.75337	0.129523	ENSG00000053918
CDC42EP4	13.1302	0.136641	ENSG00000179604
FIP1L1	13.1302	0.136641	ENSG00000145216
ENSG00000229370	13.1302	0.136641	ENSG00000229370
CPE	13.1302	0.136641	ENSG00000109472
ENSG00000228204	13.1302	0.136641	ENSG00000228204
ENSG00000277757	13.1302	0.136641	ENSG00000277757
C13orf42	13.1302	0.136641	ENSG00000226792
TRIM32	13.1302	0.136641	ENSG00000119401
ENSG00000286618	13.1302	0.136641	ENSG00000286618
PDLIM5	13.1302	0.136641	ENSG00000163110
TOP2A	13.1302	0.136641	ENSG00000131747
ACAD9	13.1302	0.136641	ENSG00000177646
ANGPT1	13.1302	0.136641	ENSG00000154188
ENSG00000226172	13.1302	0.136641	ENSG00000226172
SMG6	13.1302	0.136641	ENSG00000070366
LINC01934	13.1302	0.136641	ENSG00000234663
AR	13.1302	0.136641	ENSG00000169083
SLC27A6	13.1302	0.136641	ENSG00000113396
KIAA0825	13.1302	0.136641	ENSG00000185261
XPR1	13.1302	0.136641	ENSG00000143324
DDX51	13.1302	0.136641	ENSG00000185163
ENSG00000258028	13.1302	0.136641	ENSG00000258028
C5orf67	13.1302	0.136641	ENSG00000225940
RASSF1	13.1302	0.136641	ENSG00000068028
CAMK4	13.1302	0.136641	ENSG00000152495
KCNK12	13.1302	0.136641	ENSG00000184261
ENSG00000288321	13.1302	0.136641	ENSG00000288321
UFL1	13.1302	0.136641	ENSG00000014123
MELTF	13.1302	0.136641	ENSG00000163975
TGFBR3	13.1302	0.136641	ENSG00000069702
LINC02002	13.1302	0.136641	ENSG00000263609
CABLES1	13.1302	0.136641	ENSG00000134508
LINC01397	13.1302	0.136641	ENSG00000258673
MBOAT2	13.1302	0.136641	ENSG00000143797
ENSG00000287400	13.1302	0.136641	ENSG00000287400
DTNA	13.1302	0.136641	ENSG00000134769
MMRN1	13.1302	0.136641	ENSG00000138722
ATP6V0D2	13.1302	0.136641	ENSG00000147614
NRIR	13.1302	0.136641	ENSG00000225964
CPEB3	13.1302	0.136641	ENSG00000107864
ZNF677	13.1302	0.136641	ENSG00000197928
ALLC	13.1302	0.136641	ENSG00000151360
LINC01999	13.1302	0.136641	ENSG00000267772
SLC16A8	13.1302	0.136641	ENSG00000100156
TAMM41	13.1302	0.136641	ENSG00000144559
GPR63	13.1302	0.136641	ENSG00000112218
FAM13A-AS1	13.1302	0.136641	ENSG00000248019
SMPD3	13.1302	0.136641	ENSG00000103056
ENSG00000230333	13.1302	0.136641	ENSG00000230333
TAFA5	13.1302	0.136641	ENSG00000219438
AGPAT3	13.1302	0.136641	ENSG00000160216
AGFG1	13.1302	0.136641	ENSG00000173744
DDHD1	13.1302	0.136641	ENSG00000100523
CHST15	13.1302	0.136641	ENSG00000182022
EFL1	13.1302	0.136641	ENSG00000140598
ENSG00000285987	13.1302	0.136641	ENSG00000285987
HSDL1	13.1302	0.136641	ENSG00000103160
MEIS2	13.1302	0.136641	ENSG00000134138
ASTN1	13.1302	0.136641	ENSG00000152092
ENSG00000285708	6.56464	0.197798	ENSG00000285708
ENSG00000250945	6.56464	0.197798	ENSG00000250945
ENSG00000258921	6.56464	0.197798	ENSG00000258921
SMAD2	6.56464	0.197798	ENSG00000175387
SUGCT	6.56464	0.197798	ENSG00000175600
PIK3C2G	6.56464	0.197798	ENSG00000139144
ATAD3C	6.56464	0.197798	ENSG00000215915
ACTN4	6.56464	0.197798	ENSG00000130402
UMODL1	6.56464	0.197798	ENSG00000177398
EPS15	6.56464	0.197798	ENSG00000085832
ENSG00000225647	6.56464	0.197798	ENSG00000225647
SYBU	6.56464	0.197798	ENSG00000147642
MFSD10	6.56464	0.197798	ENSG00000109736
WBP2	6.56464	0.197798	ENSG00000132471
FGF14	6.56464	0.197798	ENSG00000102466
PPP1R3A	6.56464	0.197798	ENSG00000154415
NDEL1	6.56464	0.197798	ENSG00000166579
TCFL5	6.56464	0.197798	ENSG00000101190
ELFN1	6.56464	0.197798	ENSG00000225968
ANKMY1	6.56464	0.197798	ENSG00000144504
KYNU	6.56464	0.197798	ENSG00000115919
RNF103-CHMP3	6.56464	0.197798	ENSG00000249884
SYT1	6.56464	0.197798	ENSG00000067715
HOXA3	6.56464	0.197798	ENSG00000105997
UNC5C	6.56464	0.197798	ENSG00000182168
BANK1	6.56464	0.197798	ENSG00000153064
ENSG00000259754	6.56464	0.197798	ENSG00000259754
PLEKHD1	6.56464	0.197798	ENSG00000175985
ENSG00000251031	6.56464	0.197798	ENSG00000251031
SVEP1	6.56464	0.197798	ENSG00000165124
WSCD2	6.56464	0.197798	ENSG00000075035
CHST3	6.56464	0.197798	ENSG00000122863
CUL4A	6.56464	0.197798	ENSG00000139842
AGO1	6.56464	0.197798	ENSG00000092847
PLA2G6	6.56464	0.197798	ENSG00000184381
ADCY8	6.56464	0.197798	ENSG00000155897
CDKL3	6.56464	0.197798	ENSG00000006837
ST8SIA1	6.56464	0.197798	ENSG00000111728
DNAJB13	6.56464	0.197798	ENSG00000187726
FAM170B-AS1	2.38783	0.233825	ENSG00000234736
MIR9-1HG	4.37612	0.254626	ENSG00000125462
ENSG00000289197	4.37612	0.254626	ENSG00000289197
SNHG14	4.37612	0.254626	ENSG00000224078
ITK	4.37612	0.254626	ENSG00000113263
STPG2	4.37612	0.254626	ENSG00000163116
VPS13B	4.37612	0.254626	ENSG00000132549
LINC01091	4.37612	0.254626	ENSG00000249464
HAPLN4	4.37612	0.254626	ENSG00000187664
USP6NL	4.37612	0.254626	ENSG00000148429
CAPZB	4.37612	0.254626	ENSG00000077549
MECOM	4.37612	0.254626	ENSG00000085276
CCNY	4.37612	0.254626	ENSG00000108100
ENSG00000227240	4.37612	0.254626	ENSG00000227240
CREBBP	4.37612	0.254626	ENSG00000005339
PAPPA	4.37612	0.254626	ENSG00000182752
MIR4500HG	4.37612	0.254626	ENSG00000228824
ENSG00000237461	4.37612	0.254626	ENSG00000237461
SLC25A17	4.37612	0.254626	ENSG00000100372
SDK2	4.37612	0.254626	ENSG00000069188
ZSCAN16-AS1	4.37612	0.254626	ENSG00000269293
CACNG8	4.37612	0.254626	ENSG00000142408
IL12A-AS1	4.37612	0.254626	ENSG00000244040
C3	4.37612	0.254626	ENSG00000125730
ENSG00000288991	4.37612	0.254626	ENSG00000288991
ADAMTS17	4.37612	0.254626	ENSG00000140470
A4GNT	4.37612	0.254626	ENSG00000118017
SIM2	4.37612	0.254626	ENSG00000159263
ABLIM1	4.37612	0.254626	ENSG00000099204
SGO1-AS1	4.37612	0.254626	ENSG00000231304
CD69	4.37612	0.254626	ENSG00000110848
FCER2	4.37612	0.254626	ENSG00000104921
ENSG00000272772	4.37612	0.254626	ENSG00000272772
PLXNA2	4.37612	0.254626	ENSG00000076356
GRIK2	4.37612	0.254626	ENSG00000164418
SORT1	3.28186	0.307432	ENSG00000134243
SEL1L2	3.28186	0.307432	ENSG00000101251
PROX1-AS1	3.28186	0.307432	ENSG00000230461
DIP2C	3.28186	0.307432	ENSG00000151240
TENM2	3.28186	0.307432	ENSG00000145934
ENSG00000286481	3.28186	0.307432	ENSG00000286481
KCNS3	3.28186	0.307432	ENSG00000170745
YPEL2	3.28186	0.307432	ENSG00000175155
DNAJB12	3.28186	0.307432	ENSG00000148719
SLC2A13	3.28186	0.307432	ENSG00000151229
ENSG00000249881	3.28186	0.307432	ENSG00000249881
BTBD9	3.28186	0.307432	ENSG00000183826
GNAI1	3.28186	0.307432	ENSG00000127955
DCST1	3.28186	0.307432	ENSG00000163357
SSH2	3.28186	0.307432	ENSG00000141298
COL4A2	3.28186	0.307432	ENSG00000134871
ENSG00000285827	3.28186	0.307432	ENSG00000285827
ENSG00000260706	3.28186	0.307432	ENSG00000260706
SUN1	3.28186	0.307432	ENSG00000164828
GALNT1	3.28186	0.307432	ENSG00000141429
GATM	3.28186	0.307432	ENSG00000171766
RCAN2-DT	3.28186	0.307432	ENSG00000236466
OIP5	3.28186	0.307432	ENSG00000104147
MPPED2	3.28186	0.307432	ENSG00000066382
DKK2.00	2.6253	0.3565	ENSG00000155011
IL1R2	2.6253	0.3565	ENSG00000115590
ENSG00000235281	2.6253	0.3565	ENSG00000235281
SOX30	2.6253	0.3565	ENSG00000039600
PIBF1	2.6253	0.3565	ENSG00000083535
ENSG00000265554	2.6253	0.3565	ENSG00000265554
LINC00207	2.6253	0.3565	ENSG00000187012
CUX2	2.6253	0.3565	ENSG00000111249
BMPR1A	2.6253	0.3565	ENSG00000107779
DOCK1	2.6253	0.3565	ENSG00000150760
ENSG00000258216	2.6253	0.3565	ENSG00000258216
KCNMA1	2.6253	0.3565	ENSG00000156113
ARID5B	2.6253	0.3565	ENSG00000150347
EPB42	1.64106	0.367826	ENSG00000166947
LMBR1	2.1876	0.402095	ENSG00000105983
FHIT	2.1876	0.402095	ENSG00000189283
ATAD3B	2.1876	0.402095	ENSG00000160072
UCKL1	2.1876	0.402095	ENSG00000198276
SLC8A1	2.1876	0.402095	ENSG00000183023
PSD3	2.1876	0.402095	ENSG00000156011
PPM1L	2.1876	0.402095	ENSG00000163590
LUZP2	2.1876	0.402095	ENSG00000187398
DSCAM	1.87495	0.444462	ENSG00000171587
ADGRV1	1.87495	0.444462	ENSG00000164199
SORCS2	1.87495	0.444462	ENSG00000184985
KMT5B	1.87495	0.444462	ENSG00000110066
ENSG00000259200	1.87495	0.444462	ENSG00000259200
ROBO2	1.87495	0.444462	ENSG00000185008
CUL3	1.87495	0.444462	ENSG00000036257
NCAM2	1.87495	0.444462	ENSG00000154654
PTK2B	1.40673	0.480327	ENSG00000120899
PALD1	1.64047	0.483829	ENSG00000107719
PIK3CD	1.64047	0.483829	ENSG00000171608
ENSG00000259280	1.64047	0.483829	ENSG00000259280
SNX29	1.64047	0.483829	ENSG00000048471
GRID2	1.64047	0.483829	ENSG00000152208
CNTNAP2	1.64047	0.483829	ENSG00000174469
GRIK4	1.64047	0.483829	ENSG00000149403
BCOR	1.45809	0.520409	ENSG00000183337
RAI14	1.45809	0.520409	ENSG00000039560
ENSG00000290183	1.31219	0.554399	ENSG00000290183
RUNX1	1.31219	0.554399	ENSG00000159216
SPAG16	1.31219	0.554399	ENSG00000144451
NRXN3	1.19281	0.585982	ENSG00000021645
CSMD1	1.09334	0.615329	ENSG00000183117
ENSG00000287674	1.09342	0.706472	ENSG00000287674
KAZN	0.468045	0.7195	ENSG00000189337
RBFOX1	0.937014	1	ENSG00000078328
PTPRD	0.819771	1	ENSG00000153707
TPPP2	0	1	ENSG00000179636
ENSG00000285579	0	1	ENSG00000285579
PATZ1	0	1	ENSG00000100105
GPC5	0	1	ENSG00000179399
SHISA9	0	1	ENSG00000237515
C17orf99	0	1	ENSG00000187997
LSG1	0	1	ENSG00000041802
GAS7	0	1	ENSG00000007237
TLK1	0	1	ENSG00000198586
TCF4	0	1	ENSG00000196628
DENND3	0	1	ENSG00000105339
ZNF783	0	1	ENSG00000204946
TPT1	0	1	ENSG00000133112
MYO16	0	1	ENSG00000041515
ENSG00000234352	0	1	ENSG00000234352
TENM3	0	1	ENSG00000218336
NUDT16L2P	0	1	ENSG00000246082
LINC01446	0	1	ENSG00000205628
B3GALNT2	0	1	ENSG00000162885
ARNTL2	0	1	ENSG00000029153
ENSG00000279672	0	1	ENSG00000279672
ENSG00000258346	0	1	ENSG00000258346
FSTL5	0	1	ENSG00000168843
ABTB2	0	1	ENSG00000166016
ENSG00000250149	0	1	ENSG00000250149
CRTC1	0	1	ENSG00000105662
LYVE1	0	1	ENSG00000133800
SLC5A1	0	1	ENSG00000100170
FAM193A	0	1	ENSG00000125386
SLC25A21	0	1	ENSG00000183032
UBE2G1	0	1	ENSG00000132388
DCDC2	0	1	ENSG00000146038
PADI4	0	1	ENSG00000159339
ENSG00000236501	0	1	ENSG00000236501
B4GALT6	0	1	ENSG00000118276
TMEM132E	0	1	ENSG00000181291
DNAH2	0	1	ENSG00000183914
CDH7	0	1	ENSG00000081138
ELAVL2	0	1	ENSG00000107105
CPXM2	0	1	ENSG00000121898
CAMK2B	0	1	ENSG00000058404
ENSG00000286247	0	1	ENSG00000286247
ENSG00000286073	0	1	ENSG00000286073
CYB5R3	0	1	ENSG00000100243
ENSG00000285218	0	1	ENSG00000285218
LINC01685	0	1	ENSG00000238063
KAT2A	0	1	ENSG00000108773
TEX50	0	1	ENSG00000232113
RBPJ	0	1	ENSG00000168214
WNT9A	0	1	ENSG00000143816
MAP2K6	0	1	ENSG00000108984
CPNE5	0	1	ENSG00000124772
COL22A1	0	1	ENSG00000169436
ENSG00000277693	0	1	ENSG00000277693
LHFPL6	0	1	ENSG00000183722
ENSG00000287621	0	1	ENSG00000287621
RUFY2	0	1	ENSG00000204130
PHYKPL	0	1	ENSG00000175309
AGAP3	0	1	ENSG00000133612
RBBP7	0	1	ENSG00000102054
RAD54L2	0	1	ENSG00000164080
EVL	0	1	ENSG00000196405
LINC00114	0	1	ENSG00000223806
CCDC88C	0	1	ENSG00000015133
STX16	0	1	ENSG00000124222
ENSG00000230676	0	1	ENSG00000230676
ENSG00000286666	0	1	ENSG00000286666
ADNP2	0	1	ENSG00000101544
ENSG00000286385	0	1	ENSG00000286385
C8orf86	0	1	ENSG00000196166
PHACTR1	0	1	ENSG00000112137
FBXO34	0	1	ENSG00000178974
PSG9	0	1	ENSG00000183668
ARFGEF2	0	1	ENSG00000124198
ASTN2	0	1	ENSG00000148219
LINC01950	0	1	ENSG00000251027
AGBL1	0	1	ENSG00000273540
FOXP1	0	1	ENSG00000114861
MROH8	0	1	ENSG00000101353
FLJ40288	0	1	ENSG00000183470
B3GALT1	0	1	ENSG00000172318
ENSG00000248242	0	1	ENSG00000248242
ENSG00000226919	0	1	ENSG00000226919
CCDC144A	0	1	ENSG00000170160
CARMIL1	0	1	ENSG00000079691
LINC02994	0	1	ENSG00000250546
PSMC3	0	1	ENSG00000165916
DLEU1	0	1	ENSG00000176124
NUP93	0	1	ENSG00000102900
PLA2G2C	0	1	ENSG00000187980
NUSAP1	0	1	ENSG00000137804
NDUFB9	0	1	ENSG00000147684
ATP6V0C	0	1	ENSG00000185883
TNKS2	0	1	ENSG00000107854
NCOR1	0	1	ENSG00000141027
ENSG00000243176	0	1	ENSG00000243176
TNRC6A	0	1	ENSG00000090905
SLIT2	0	1	ENSG00000145147
PANX3	0	1	ENSG00000154143
PAX3	0	1	ENSG00000135903
CPHL1P	0	1	ENSG00000240216
PASK	0	1	ENSG00000115687
TWIST2	0	1	ENSG00000233608
LINC02436	0	1	ENSG00000250754
CLASP1	0	1	ENSG00000074054
MRPS22	0	1	ENSG00000175110
ENSG00000251170	0	1	ENSG00000251170
ABCA9	0	1	ENSG00000154258
OSCP1	0	1	ENSG00000116885
ENSG00000267070	0	1	ENSG00000267070
NLRC4	0	1	ENSG00000091106
ENSG00000285939	0	1	ENSG00000285939
KCNMB1	0	1	ENSG00000145936
MTMR2	0	1	ENSG00000087053
ENSG00000286511	0	1	ENSG00000286511
ENSG00000217060	0	1	ENSG00000217060
NALF1	0	1	ENSG00000204442
IRF2BP2	0	1	ENSG00000168264
KLHDC4	0	1	ENSG00000104731
MUC5B	0	1	ENSG00000117983
SETD5	0	1	ENSG00000168137
ASPSCR1	0	1	ENSG00000169696
ENSG00000226829	0	1	ENSG00000226829
ENSG00000236885	0	1	ENSG00000236885
ENSG00000280383	0	1	ENSG00000280383
ENSG00000287124	0	1	ENSG00000287124
IRAK3	0	1	ENSG00000090376
RSBN1L	0	1	ENSG00000187257
ENSG00000286253	0	1	ENSG00000286253
ENSG00000228793	0	1	ENSG00000228793
LINC00989	0	1	ENSG00000250334
PPP2R5E	0	1	ENSG00000154001
SLC39A10	0	1	ENSG00000196950
SLAMF6	0	1	ENSG00000162739
TBL3	0	1	ENSG00000183751
SLC35F5	0	1	ENSG00000115084
CNTNAP4	0	1	ENSG00000152910
ENSG00000285505	0	1	ENSG00000285505
ENSG00000290711	0	1	ENSG00000290711
RNF149	0	1	ENSG00000163162
VPS41	0	1	ENSG00000006715
C4orf50	0	1	ENSG00000181215
OPHN1	0	1	ENSG00000079482
LINC01405	0	1	ENSG00000185847
STK32A	0	1	ENSG00000169302
SLC30A5	0	1	ENSG00000145740
RRP15	0	1	ENSG00000067533
ENSG00000281938	0	1	ENSG00000281938
ENSG00000285526	0	1	ENSG00000285526
NQO2	0	1	ENSG00000124588
ZEB1	0	1	ENSG00000148516
DPY19L1P1	0	1	ENSG00000229358
NSD3	0	1	ENSG00000147548
ZNF845	0	1	ENSG00000213799
BAIAP2L1	0	1	ENSG00000006453
TACC2	0	1	ENSG00000138162
PPP1R17	0	1	ENSG00000106341
TULP1	0	1	ENSG00000112041
LINC02745	0	1	ENSG00000255300
PTTG1IP	0	1	ENSG00000183255
KCNC3	0	1	ENSG00000131398
LRRC74B	0	1	ENSG00000187905
ENSG00000285367	0	1	ENSG00000285367
ENSG00000287877	0	1	ENSG00000287877
LINC02465	0	1	ENSG00000249618
LINC01602	0	1	ENSG00000205293
DGKD	0	1	ENSG00000077044
GON4L	0	1	ENSG00000116580
CDC14A	0	1	ENSG00000079335
FBXO17	0	1	ENSG00000269190
MYADM	0	1	ENSG00000179820
ENSG00000290476	0	1	ENSG00000290476
ENSG00000268655	0	1	ENSG00000268655
ENSG00000285648	0	1	ENSG00000285648
ENSG00000266268	0	1	ENSG00000266268
THBS1	0	1	ENSG00000137801
LINC00709	0	1	ENSG00000230014
ENSG00000254409	0	1	ENSG00000254409
POU2F3	0	1	ENSG00000137709
NIM1K	0	1	ENSG00000177453
ASB7	0	1	ENSG00000183475
ABI3BP	0	1	ENSG00000154175
ACTR3	0	1	ENSG00000115091
PLCXD1	0	1	ENSG00000182378
LRRC31	0	1	ENSG00000114248
ENSG00000271945	0	1	ENSG00000271945
PCDHGA12	0	1	ENSG00000253159
FBLN7	0	1	ENSG00000144152
DIO2	0	1	ENSG00000211448
WDR59	0	1	ENSG00000103091
DERA	0	1	ENSG00000023697
BCAS3	0	1	ENSG00000141376
ADARB2	0	1	ENSG00000185736
LINC00279	0	1	ENSG00000286217
ZNF879	0	1	ENSG00000234284
TVP23C-CDRT4	0	1	ENSG00000259024
CTPS2	0	1	ENSG00000047230
CTBP1	0	1	ENSG00000159692
NDUFS2	0	1	ENSG00000158864
SEC1P	0	1	ENSG00000232871
GFI1B	0	1	ENSG00000165702
MYOM1	0	1	ENSG00000101605
LINC02223	0	1	ENSG00000249937
MORF4L1	0	1	ENSG00000185787
ZRANB3	0	1	ENSG00000121988
ENSG00000145075	0	1	ENSG00000145075
MAPK14	0	1	ENSG00000112062
AQP7P3	0	1	ENSG00000279688
MIR2052HG	0	1	ENSG00000254349
PTK2	0	1	ENSG00000169398
LINC02476	0	1	ENSG00000225546
ESM1	0	1	ENSG00000164283
MANBA	0	1	ENSG00000109323
EFCAB2	0	1	ENSG00000203666
KPNA3	0	1	ENSG00000102753
ENSG00000285016	0	1	ENSG00000285016
ADCY9	0	1	ENSG00000162104
AQP7	0	1	ENSG00000165269
ENSG00000255508	0	1	ENSG00000255508
HCK	0	1	ENSG00000101336
IFNGR1	0	1	ENSG00000027697
PROX1	0	1	ENSG00000117707
ENSG00000230615	0	1	ENSG00000230615
MMP14	0	1	ENSG00000157227
STK24	0	1	ENSG00000102572
CD8B	0	1	ENSG00000172116
KCP	0	1	ENSG00000135253
ZNF699	0	1	ENSG00000196110
ENPP7P4	0	1	ENSG00000241278
SLC12A1	0	1	ENSG00000074803
MPHOSPH8	0	1	ENSG00000196199
ENSG00000272362	0	1	ENSG00000272362
ZNF583	0	1	ENSG00000198440
ENSG00000258760	0	1	ENSG00000258760
CHAT	0	1	ENSG00000070748
MEG8	0	1	ENSG00000225746
ENSG00000286162	0	1	ENSG00000286162
ENSG00000290995	0	1	ENSG00000290995
PRKAR1B	0	1	ENSG00000188191
LINC00844	0	1	ENSG00000237949
ELAPOR2	0	1	ENSG00000164659
DNAH9	0	1	ENSG00000007174
MAT2B	0	1	ENSG00000038274
LINC01473	0	1	ENSG00000237877
RDH10-AS1	0	1	ENSG00000250295
WRN	0	1	ENSG00000165392
REEP3	0	1	ENSG00000165476
WDR41	0	1	ENSG00000164253
FFAR4	0	1	ENSG00000186188
KANK3	0	1	ENSG00000186994
FREM3	0	1	ENSG00000183090
CFAP74	0	1	ENSG00000142609
LINC00051	0	1	ENSG00000254008
RTN4RL1	0	1	ENSG00000185924
RPL34-DT	0	1	ENSG00000234492
ADPGK	0	1	ENSG00000159322
CFAP46	0	1	ENSG00000171811
HEXB	0	1	ENSG00000049860
ZMYM1	0	1	ENSG00000197056
ARHGEF38	0	1	ENSG00000236699
FAM184A	0	1	ENSG00000111879
HS2ST1	0	1	ENSG00000153936
KBTBD8	0	1	ENSG00000163376
MOGAT2	0	1	ENSG00000166391
ENSG00000262898	0	1	ENSG00000262898
ADAMTS9	0	1	ENSG00000163638
ARRDC3-AS1	0	1	ENSG00000281357
PIP4K2A	0	1	ENSG00000150867
ENSG00000262801	0	1	ENSG00000262801
MKRN2OS	0	1	ENSG00000225526
LINC01374	0	1	ENSG00000280560
ENSG00000260167	0	1	ENSG00000260167
ZNF605	0	1	ENSG00000196458
NTRK2	0	1	ENSG00000148053
CCDC190	0	1	ENSG00000185860
ENSG00000285550	0	1	ENSG00000285550
ENSG00000248973	0	1	ENSG00000248973
PIEZO1P2	0	1	ENSG00000237121
MAP4	0	1	ENSG00000047849
ZRANB2-DT	0	1	ENSG00000229956
ENSG00000253288	0	1	ENSG00000253288
CDC37L1	0	1	ENSG00000106993
PRKCQ-AS1	0	1	ENSG00000237943
TBCK	0	1	ENSG00000145348
MIR4300HG	0	1	ENSG00000245832
E2F2	0	1	ENSG00000007968
BCAR3	0	1	ENSG00000137936
GPR155	0	1	ENSG00000163328
ULK3	0	1	ENSG00000140474
CLIC6	0	1	ENSG00000159212
CNNM1	0	1	ENSG00000119946
GNPDA2	0	1	ENSG00000163281
DMTN	0	1	ENSG00000158856
ATP11C	0	1	ENSG00000101974
ENSG00000290754	0	1	ENSG00000290754
MAPK1IP1L	0	1	ENSG00000168175
ENSG00000248601	0	1	ENSG00000248601
ACE	0	1	ENSG00000159640
ENSG00000286895	0	1	ENSG00000286895
ENSG00000231557	0	1	ENSG00000231557
SIRPB2	0	1	ENSG00000196209
OXA1L-DT	0	1	ENSG00000258458
LINC00624	0	1	ENSG00000278811
NUCB2	0	1	ENSG00000070081
ESCO2	0	1	ENSG00000171320
ENSG00000277129	0	1	ENSG00000277129
PPP2R2C	0	1	ENSG00000074211
LINC00111	0	1	ENSG00000227702
MPPED1	0	1	ENSG00000186732
CCDC18	0	1	ENSG00000122483
ENSG00000282218	0	1	ENSG00000282218
COQ8B	0	1	ENSG00000123815
ENSG00000227712	0	1	ENSG00000227712
NOX5	0	1	ENSG00000290203
BRI3BP	0	1	ENSG00000184992
LRIG3	0	1	ENSG00000139263
LIPA	0	1	ENSG00000107798
GPAT4	0	1	ENSG00000158669
EYS	0	1	ENSG00000188107
CMBL	0	1	ENSG00000164237
ENSG00000225325	0	1	ENSG00000225325
SNAP25	0	1	ENSG00000132639
UBE4B	0	1	ENSG00000130939
ENSG00000289911	0	1	ENSG00000289911
PLA2G4C	0	1	ENSG00000105499
RRP12	0	1	ENSG00000052749
LINC01929	0	1	ENSG00000267013
ENSG00000272741	0	1	ENSG00000272741
ENSG00000290067	0	1	ENSG00000290067
PODXL	0	1	ENSG00000128567
DNAAF9	0	1	ENSG00000088854
HHLA2	0	1	ENSG00000114455
ARF4	0	1	ENSG00000168374
GRM7	0	1	ENSG00000196277
TBPL2	0	1	ENSG00000182521
R3HDM1	0	1	ENSG00000048991
CFAP418-AS1	0	1	ENSG00000253773
EIF3E	0	1	ENSG00000104408
RAB6A	0	1	ENSG00000175582
ENSG00000285867	0	1	ENSG00000285867
LINC01141	0	1	ENSG00000236963
PRMT3	0	1	ENSG00000185238
ENSG00000254746	0	1	ENSG00000254746
PKN2-AS1	0	1	ENSG00000237505
ENSG00000289828	0	1	ENSG00000289828
LINC00426	0	1	ENSG00000238121
MYO5B	0	1	ENSG00000167306
FAM214B	0	1	ENSG00000005238
KIF1A	0	1	ENSG00000130294
ZNF148	0	1	ENSG00000163848
ENSG00000254084	0	1	ENSG00000254084
FBXW7	0	1	ENSG00000109670
INTS9	0	1	ENSG00000104299
PSMD11	0	1	ENSG00000108671
ENSG00000285424	0	1	ENSG00000285424
ITPR1	0	1	ENSG00000150995
TMC6	0	1	ENSG00000141524
LINC02261	0	1	ENSG00000249699
USP46	0	1	ENSG00000109189
SNAP91	0	1	ENSG00000065609
GSTA3	0	1	ENSG00000174156
THRAP3P1	0	1	ENSG00000227339
RCAN2	0	1	ENSG00000172348
ENSG00000286863	0	1	ENSG00000286863
OSBPL8	0	1	ENSG00000091039
LINC01865	0	1	ENSG00000233684
SLA2	0	1	ENSG00000101082
ZBTB10	0	1	ENSG00000205189
COBL	0	1	ENSG00000106078
ENSG00000230729	0	1	ENSG00000230729
LARS2	0	1	ENSG00000011376
CDC37	0	1	ENSG00000105401
ENSG00000280356	0	1	ENSG00000280356
ADA2	0	1	ENSG00000093072
MID1	0	1	ENSG00000101871
TNFRSF10A	0	1	ENSG00000104689
FBXW12	0	1	ENSG00000164049
EVC2	0	1	ENSG00000173040
IQCM	0	1	ENSG00000234828
ZNF16	0	1	ENSG00000170631
CDK6	0	1	ENSG00000105810
ENSG00000230782	0	1	ENSG00000230782
KCTD16	0	1	ENSG00000183775
PSTK	0	1	ENSG00000179988
LINC01322	0	1	ENSG00000244128
ENSG00000284695	0	1	ENSG00000284695
PTDSS1	0	1	ENSG00000156471
SLC25A23	0	1	ENSG00000125648
CT70	0	1	ENSG00000230013
FOXP2	0	1	ENSG00000128573
SNAP29	0	1	ENSG00000099940
SYNE1	0	1	ENSG00000131018
SC5D	0	1	ENSG00000109929
ZNF385B	0	1	ENSG00000144331
MICU2	0	1	ENSG00000165487
SKA2	0	1	ENSG00000182628
GRIN3A	0	1	ENSG00000198785
IGSF11	0	1	ENSG00000144847
TCF7L1	0	1	ENSG00000152284
WIPF3	0	1	ENSG00000122574
STAC	0	1	ENSG00000144681
GRID1	0	1	ENSG00000182771
MCC	0	1	ENSG00000171444
SLITRK5	0	1	ENSG00000165300
ENSG00000234083	0	1	ENSG00000234083
SAMD5	0	1	ENSG00000203727
DOCK8	0	1	ENSG00000107099
WRAP53	0	1	ENSG00000141499
ULK4	0	1	ENSG00000168038
ENSG00000247134	0	1	ENSG00000247134
ATP13A4	0	1	ENSG00000127249
CYTH1	0	1	ENSG00000108669
PHKB	0	1	ENSG00000102893
CDC42BPA	0	1	ENSG00000143776
ENSG00000270149	0	1	ENSG00000270149
ADNP	0	1	ENSG00000101126
ENSG00000286494	0	1	ENSG00000286494
ENSG00000223462	0	1	ENSG00000223462
KCNJ16	0	1	ENSG00000153822
BICDL1	0	1	ENSG00000135127
LINC02951	0	1	ENSG00000255503
GOLGA2P5	0	1	ENSG00000290571
ENSG00000249209	0	1	ENSG00000249209
ENSG00000289849	0	1	ENSG00000289849
EDRF1-DT	0	1	ENSG00000224023
RIIAD1	0	1	ENSG00000178796
C2orf88	0	1	ENSG00000187699
ASB3	0	1	ENSG00000115239
ENSG00000286641	0	1	ENSG00000286641
ENSG00000251599	0	1	ENSG00000251599
PIK3CA	0	1	ENSG00000121879
FBXO38	0	1	ENSG00000145868
IMPG1	0	1	ENSG00000112706
CDC45	0	1	ENSG00000093009
DUS2	0	1	ENSG00000167264
PCBP1-AS1	0	1	ENSG00000179818
ENSG00000285777	0	1	ENSG00000285777
FGF13	0	1	ENSG00000129682
ENSG00000288615	0	1	ENSG00000288615
GLI2	0	1	ENSG00000074047
LINC02105	0	1	ENSG00000250447
NALCN	0	1	ENSG00000102452
DIP2A	0	1	ENSG00000160305
VAV2	0	1	ENSG00000160293
GNA15	0	1	ENSG00000060558
PIGN	0	1	ENSG00000197563
LINC02841	0	1	ENSG00000267407
NOP58	0	1	ENSG00000055044
ENSG00000255087	0	1	ENSG00000255087
P4HA2	0	1	ENSG00000072682
SMYD3	0	1	ENSG00000185420
ENSG00000253553	0	1	ENSG00000253553
CNPY1	0	1	ENSG00000146910
ENSG00000236938	0	1	ENSG00000236938
DIDO1	0	1	ENSG00000101191
RSU1P1	0	1	ENSG00000230425
EGLN3	0	1	ENSG00000129521
CENPP	0	1	ENSG00000188312
USH1C	0	1	ENSG00000006611
SCN11A	0	1	ENSG00000168356
ZBTB43	0	1	ENSG00000169155
CA8	0	1	ENSG00000178538
FXYD2	0	1	ENSG00000137731
LINC02438	0	1	ENSG00000248238
FHOD3	0	1	ENSG00000134775
ENSG00000233884	0	1	ENSG00000233884
GRK5	0	1	ENSG00000198873
RBIS	0	1	ENSG00000176731
CYSRT1	0	1	ENSG00000197191
RAB8A	0	1	ENSG00000167461
SAMD12-AS1	0	1	ENSG00000281641
ARMH4	0	1	ENSG00000139971
ENSG00000255595	0	1	ENSG00000255595
YTHDF3	0	1	ENSG00000185728
IGSF8	0	1	ENSG00000162729
HS6ST3	0	1	ENSG00000185352
CDH13	0	1	ENSG00000140945
ENSG00000289364	0	1	ENSG00000289364
ENSG00000259199	0	1	ENSG00000259199
PDE1C	0	1	ENSG00000154678
SRSF11	0	1	ENSG00000116754
ALG8	0	1	ENSG00000159063
ENSG00000243179	0	1	ENSG00000243179
LINC02582	0	1	ENSG00000261780
SPARCL1	0	1	ENSG00000152583
ENSG00000249359	0	1	ENSG00000249359
LINC00276	0	1	ENSG00000230448
DESI2	0	1	ENSG00000121644
IL1RAPL1	0	1	ENSG00000169306
CIBAR1-DT	0	1	ENSG00000246662
TRIM71	0	1	ENSG00000206557
NUCB1	0	1	ENSG00000104805
BOLL	0	1	ENSG00000152430
GABARAPL2	0	1	ENSG00000034713
CHCHD6	0	1	ENSG00000159685
TBC1D32	0	1	ENSG00000146350
MEIS1	0	1	ENSG00000143995
ENSG00000255558	0	1	ENSG00000255558
COL5A2	0	1	ENSG00000204262
PLB1	0	1	ENSG00000163803
ERCC6L2	0	1	ENSG00000182150
TRAK1	0	1	ENSG00000182606
COL15A1	0	1	ENSG00000204291
PIEZO2	0	1	ENSG00000154864
OLFML1	0	1	ENSG00000183801
YWHAH	0	1	ENSG00000128245
COL21A1	0	1	ENSG00000124749
STK32B	0	1	ENSG00000152953
TPRXL	0	1	ENSG00000180438
RIMS2	0	1	ENSG00000176406
ZNF124	0	1	ENSG00000196418
KCNB1	0	1	ENSG00000158445
CHST7	0	1	ENSG00000147119
HOXD10	0	1	ENSG00000128710
PPP2R5A	0	1	ENSG00000066027
UNC93B4	0	1	ENSG00000250381
IQCJ-SCHIP1	0	1	ENSG00000283154
B4GALT1	0	1	ENSG00000086062
NR1H4	0	1	ENSG00000012504
ENSG00000285567	0	1	ENSG00000285567
ADAM7-AS1	0	1	ENSG00000253535
NAMA	0	1	ENSG00000271086
ENSG00000259283	0	1	ENSG00000259283
ADCY3	0	1	ENSG00000138031
LINC01790	0	1	ENSG00000230173
SLC38A2	0	1	ENSG00000134294
SLC45A1	0	1	ENSG00000162426
CYSLTR1	0	1	ENSG00000173198
BASP1	0	1	ENSG00000176788
PCAT1	0	1	ENSG00000253438
TRIQK	0	1	ENSG00000205133
ENSG00000254444	0	1	ENSG00000254444
CPA4	0	1	ENSG00000128510
DMC1	0	1	ENSG00000100206
ENSG00000245008	0	1	ENSG00000245008
ZBTB16	0	1	ENSG00000109906
SLC38A8	0	1	ENSG00000166558
ROR2	0	1	ENSG00000169071
TRERF1	0	1	ENSG00000124496
HSPD1	0	1	ENSG00000144381
TFEC	0	1	ENSG00000105967
NR3C1	0	1	ENSG00000113580
MUC5AC	0	1	ENSG00000215182
CFAP20DC-DT	0	1	ENSG00000243295
UBAC2	0	1	ENSG00000134882
EXOSC2	0	1	ENSG00000130713
SMIM4	0	1	ENSG00000168273
ENSG00000250049	0	1	ENSG00000250049
PMCH	0	1	ENSG00000183395
ENSG00000290000	0	1	ENSG00000290000
RNF166	0	1	ENSG00000158717
ATE1-AS1	0	1	ENSG00000226864
CPNE4	0	1	ENSG00000196353
ABCC3	0	1	ENSG00000108846
AMELY	0	1	ENSG00000099721
PPM1B	0	1	ENSG00000138032
TOM1L2	0	1	ENSG00000175662
PIPOX	0	1	ENSG00000179761
ZC3H14	0	1	ENSG00000100722
BANP	0	1	ENSG00000172530
ENSG00000232732	0	1	ENSG00000232732
CDH18	0	1	ENSG00000145526
TMEM263	0	1	ENSG00000151135
ATP9B	0	1	ENSG00000166377
UPF2	0	1	ENSG00000151461
ENSG00000282890	0	1	ENSG00000282890
BBS5	0	1	ENSG00000163093
PXDNL	0	1	ENSG00000147485
MAN2A1	0	1	ENSG00000112893
LINC00861	0	1	ENSG00000245164
ENSG00000226308	0	1	ENSG00000226308
ZC3H3	0	1	ENSG00000014164
C6orf89	0	1	ENSG00000198663
GLMP	0	1	ENSG00000198715
SYNDIG1	0	1	ENSG00000101463
BMP5	0	1	ENSG00000112175
HAND2-AS1	0	1	ENSG00000237125
TIE1	0	1	ENSG00000066056
FER1L6-AS2	0	1	ENSG00000253868
LINC01088	0	1	ENSG00000249307
SPIN1	0	1	ENSG00000106723
MDN1	0	1	ENSG00000112159
IGF2BP3	0	1	ENSG00000136231
DOCK4	0	1	ENSG00000128512
THSD7A	0	1	ENSG00000005108
FPGT-TNNI3K	0	1	ENSG00000259030
OTOP1	0	1	ENSG00000163982
MTERF3	0	1	ENSG00000156469
ENSG00000226965	0	1	ENSG00000226965
ADGRL1	0	1	ENSG00000072071
ENSG00000258426	0	1	ENSG00000258426
ENSG00000214265	0	1	ENSG00000214265
MROH7	0	1	ENSG00000184313
HK1	0	1	ENSG00000156515
LMOD3	0	1	ENSG00000163380
MAP3K5	0	1	ENSG00000197442
MFN2	0	1	ENSG00000116688
RPS3	0	1	ENSG00000149273
PCMTD2	0	1	ENSG00000203880
SGCD	0	1	ENSG00000170624
SOX9	0	1	ENSG00000125398
LINC00331	0	1	ENSG00000225427
FNDC1	0	1	ENSG00000164694
PABPN1L	0	1	ENSG00000205022
TBATA	0	1	ENSG00000166220
SLC12A3	0	1	ENSG00000070915
LINC02334	0	1	ENSG00000274317
GRM1	0	1	ENSG00000152822
DUSP5-DT	0	1	ENSG00000273143
SYNE4	0	1	ENSG00000181392
TMTC2	0	1	ENSG00000179104
ADAMTS3	0	1	ENSG00000156140
DRD2	0	1	ENSG00000149295
IP6K1	0	1	ENSG00000176095
NFASC	0	1	ENSG00000163531
BAZ2A	0	1	ENSG00000076108
LINC01780	0	1	ENSG00000232650
TOPAZ1	0	1	ENSG00000173769
PROS2P	0	1	ENSG00000189002
CICP13	0	1	ENSG00000234419
ENSG00000287675	0	1	ENSG00000287675
ABCD1P2	0	1	ENSG00000215151
MIPOL1	0	1	ENSG00000151338
RFTN1	0	1	ENSG00000131378
EXOC4	0	1	ENSG00000131558
ADAMTS9-AS2	0	1	ENSG00000241684
LINC00824	0	1	ENSG00000254275
UTP14C	0	1	ENSG00000253797
NF1	0	1	ENSG00000196712
RPS6KA2	0	1	ENSG00000071242
CYFIP2	0	1	ENSG00000055163
ZNF69	0	1	ENSG00000198429
PDXDC2P	0	1	ENSG00000255185
LINC01505	0	1	ENSG00000234323
LINC02234	0	1	ENSG00000248202
SOX2-OT	0	1	ENSG00000242808
RBM15B	0	1	ENSG00000259956
ENSG00000230647	0	1	ENSG00000230647
LLGL2	0	1	ENSG00000073350
PSMB7	0	1	ENSG00000136930
ZNF337-AS1	0	1	ENSG00000213742
FILIP1	0	1	ENSG00000118407
PLEKHG6	0	1	ENSG00000008323
NPAT	0	1	ENSG00000149308
SHISA3	0	1	ENSG00000178343
RASA3	0	1	ENSG00000185989
ENPP3	0	1	ENSG00000154269
NEBL	0	1	ENSG00000078114
SPATA48	0	1	ENSG00000164500
TSPOAP1	0	1	ENSG00000005379
ENSG00000258670	0	1	ENSG00000258670
ENSG00000272180	0	1	ENSG00000272180
RAP2C-AS1	0	1	ENSG00000232160
RN7SKP172	0	1	ENSG00000223273
ENSG00000224649	0	1	ENSG00000224649
CHM	0	1	ENSG00000188419
ANKRD46	0	1	ENSG00000186106
CRY2	0	1	ENSG00000121671
LINC02945	0	1	ENSG00000249815
NELL2	0	1	ENSG00000184613
FOLH1	0	1	ENSG00000086205
ZMIZ1	0	1	ENSG00000108175
KLK3	0	1	ENSG00000142515
DLEC1	0	1	ENSG00000008226
ENSG00000230623	0	1	ENSG00000230623
DPH6	0	1	ENSG00000134146
ALG9	0	1	ENSG00000086848
KLHL6	0	1	ENSG00000172578
ABCD1	0	1	ENSG00000101986
DLG1	0	1	ENSG00000075711
TMEM9	0	1	ENSG00000116857
ENSG00000257027	0	1	ENSG00000257027
NDUFA10	0	1	ENSG00000130414
DNAH6	0	1	ENSG00000115423
ENSG00000254180	0	1	ENSG00000254180
SPATA18	0	1	ENSG00000163071
ANXA7	0	1	ENSG00000138279
ECHDC3	0	1	ENSG00000134463
ENSG00000223838	0	1	ENSG00000223838
MAPK13	0	1	ENSG00000156711
ENSG00000259560	0	1	ENSG00000259560
OLFML2A	0	1	ENSG00000185585
RAPGEF6	0	1	ENSG00000158987
KCNK9	0	1	ENSG00000169427
MCF2L2	0	1	ENSG00000053524
ENSG00000287387	0	1	ENSG00000287387
NR2E3	0	1	ENSG00000278570
BRIP1	0	1	ENSG00000136492
ENSG00000258918	0	1	ENSG00000258918
CFAP299	0	1	ENSG00000197826
ENSG00000254092	0	1	ENSG00000254092
STON1	0	1	ENSG00000243244
GAREM2	0	1	ENSG00000157833
DDX23	0	1	ENSG00000174243
GRIA1	0	1	ENSG00000155511
GLCCI1	0	1	ENSG00000106415
SEMA6A	0	1	ENSG00000092421
KCNA4	0	1	ENSG00000182255
ENSG00000289347	0	1	ENSG00000289347
DOC2A	0	1	ENSG00000149927
ZMAT4	0	1	ENSG00000165061
ATP5F1C	0	1	ENSG00000165629
SLC38A9	0	1	ENSG00000177058
PARM1	0	1	ENSG00000169116
NRG4	0	1	ENSG00000169752
CASC8	0	1	ENSG00000246228
NALCN-AS1	0	1	ENSG00000233009
ENSG00000256209	0	1	ENSG00000256209
TRABD2B	0	1	ENSG00000269113
CABIN1	0	1	ENSG00000099991
SREBF2	0	1	ENSG00000198911
MME	0	1	ENSG00000196549
ODF3L1	0	1	ENSG00000182950
TAF1	0	1	ENSG00000147133
LINC01304	0	1	ENSG00000237401
LINC01138	0	1	ENSG00000274020
NUDT15	0	1	ENSG00000136159
EME2	0	1	ENSG00000197774
B3GNT6	0	1	ENSG00000198488
FREM2	0	1	ENSG00000150893
ENSG00000288062	0	1	ENSG00000288062
ALKBH8	0	1	ENSG00000137760
HTR1E	0	1	ENSG00000168830
ENSG00000287804	0	1	ENSG00000287804
GUCY1A2	0	1	ENSG00000152402
THRB-AS1	0	1	ENSG00000228791
RUNX3	0	1	ENSG00000020633
RBFOX3	0	1	ENSG00000167281
ZNF787	0	1	ENSG00000142409
NEK1	0	1	ENSG00000137601
FRA10AC1	0	1	ENSG00000148690
ENSG00000242753	0	1	ENSG00000242753
KIAA1109	0	1	ENSG00000138688
TNRC6C	0	1	ENSG00000078687
SLC12A2-DT	0	1	ENSG00000245937
CYP4F12	0	1	ENSG00000186204
NT5DC1	0	1	ENSG00000178425
ENSG00000254587	0	1	ENSG00000254587
CSGALNACT1	0	1	ENSG00000147408
ENSG00000243276	0	1	ENSG00000243276
ENSG00000291208	0	1	ENSG00000291208
MTND4P11	0	1	ENSG00000234099
SCAF8	0	1	ENSG00000213079
SLF2	0	1	ENSG00000119906
LHFPL2	0	1	ENSG00000145685
SRGAP2	0	1	ENSG00000266028
AHNAK2	0	1	ENSG00000185567
ZNF827	0	1	ENSG00000151612
SYT3	0	1	ENSG00000213023
ENSG00000249856	0	1	ENSG00000249856
ANP32A	0	1	ENSG00000140350
RFPL4AL1	0	1	ENSG00000229292
ENSG00000236796	0	1	ENSG00000236796
LINC01921	0	1	ENSG00000223874
N4BP2	0	1	ENSG00000078177
SENP7	0	1	ENSG00000138468
HNMT	0	1	ENSG00000150540
TBXAS1	0	1	ENSG00000059377
NT5DC3	0	1	ENSG00000111696
ENSG00000258119	0	1	ENSG00000258119
GPR101	0	1	ENSG00000165370
SCARA3	0	1	ENSG00000168077
ENSG00000237844	0	1	ENSG00000237844
ENSG00000285269	0	1	ENSG00000285269
CLYBL	0	1	ENSG00000125246
PRSS3	0	1	ENSG00000010438
PPP1R14C	0	1	ENSG00000198729
EXOC7	0	1	ENSG00000182473
ENSG00000284977	0	1	ENSG00000284977
CCDC15	0	1	ENSG00000149548
CSRNP3	0	1	ENSG00000178662
MAP2	0	1	ENSG00000078018
SLC9A9	0	1	ENSG00000181804
POMT1	0	1	ENSG00000130714
ENSG00000291185	0	1	ENSG00000291185
RAB31	0	1	ENSG00000168461
BSG	0	1	ENSG00000172270
SLC30A10	0	1	ENSG00000196660
POLR2L	0	1	ENSG00000177700
TMED3	0	1	ENSG00000166557
FGF2	0	1	ENSG00000138685
TTC6	0	1	ENSG00000139865
NEIL3	0	1	ENSG00000109674
POT1	0	1	ENSG00000128513
LINC01395	0	1	ENSG00000281097
FXYD7	0	1	ENSG00000221946
ZYG11A	0	1	ENSG00000203995
HLCS	0	1	ENSG00000159267
ENSG00000263745	0	1	ENSG00000263745
PTPN9	0	1	ENSG00000169410
TOP1.00	0	1	ENSG00000198900
LHFPL3	0	1	ENSG00000187416
SLC7A13	0	1	ENSG00000164893
EFCC1	0	1	ENSG00000114654
ZFPM2	0	1	ENSG00000169946
MOSMO	0	1	ENSG00000185716
ENSG00000267686	0	1	ENSG00000267686
ENSG00000286891	0	1	ENSG00000286891
TRIM43CP	0	1	ENSG00000144188
G2E3-AS1	0	1	ENSG00000257636
DNMBP	0	1	ENSG00000107554
NETO1-DT	0	1	ENSG00000263958
GIP	0	1	ENSG00000159224
COL5A3	0	1	ENSG00000080573
CYP4B1	0	1	ENSG00000142973
NCF2	0	1	ENSG00000116701
ENSG00000284895	0	1	ENSG00000284895
PRDM10	0	1	ENSG00000170325
PDE3A	0	1	ENSG00000172572
SMOX	0	1	ENSG00000088826
ENSG00000250697	0	1	ENSG00000250697
CACHD1	0	1	ENSG00000158966
CC2D2B	0	1	ENSG00000188649
LINC02134	0	1	ENSG00000260450
CA6	0	1	ENSG00000131686
IRAG2	0	1	ENSG00000118308
ENSG00000290551	0	1	ENSG00000290551
ENSG00000249776	0	1	ENSG00000249776
DCAF5	0	1	ENSG00000139990
LINC01324	0	1	ENSG00000241767
LINC00661	0	1	ENSG00000205396
AK2	0	1	ENSG00000004455
NIPAL1	0	1	ENSG00000163293
RBM5	0	1	ENSG00000003756
PLA2G4A	0	1	ENSG00000116711
OR7E111P	0	1	ENSG00000231667
KLHL29	0	1	ENSG00000119771
MDGA2	0	1	ENSG00000139915
VDR	0	1	ENSG00000111424
ENSG00000270691	0	1	ENSG00000270691
TSPAN5	0	1	ENSG00000168785
PHEX	0	1	ENSG00000102174
TMEM38B	0	1	ENSG00000095209
MEG9	0	1	ENSG00000223403
ARRDC3	0	1	ENSG00000113369
RB1	0	1	ENSG00000139687
PRRG1	0	1	ENSG00000130962
ABCC1	0	1	ENSG00000103222
LINC02343	0	1	ENSG00000271850
ALDH1L2	0	1	ENSG00000136010
FTO	0	1	ENSG00000140718
P2RY2	0	1	ENSG00000175591
ENSG00000288039	0	1	ENSG00000288039
RHBDL1	0	1	ENSG00000103269
EGFLAM	0	1	ENSG00000164318
GRIN1	0	1	ENSG00000176884
ALMS1	0	1	ENSG00000116127
ENSG00000262769	0	1	ENSG00000262769
SLC27A2	0	1	ENSG00000140284
LINC01098	0	1	ENSG00000231171
ARIH2	0	1	ENSG00000177479
RABGAP1	0	1	ENSG00000011454
LCOR	0	1	ENSG00000196233
CLSTN2	0	1	ENSG00000158258
NRG1	0	1	ENSG00000157168
ENSG00000279879	0	1	ENSG00000279879
CHST12	0	1	ENSG00000136213
ENSG00000287259	0	1	ENSG00000287259
CDX1	0	1	ENSG00000113722
GRTP1	0	1	ENSG00000139835
LAMB4	0	1	ENSG00000091128
CCDC73	0	1	ENSG00000186714
ENSG00000283380	0	1	ENSG00000283380
ALG1	0	1	ENSG00000033011
MAN1A2	0	1	ENSG00000198162
PLCE1	0	1	ENSG00000138193
FOXL2NB	0	1	ENSG00000206262
APBB2	0	1	ENSG00000163697
TRIO	0	1	ENSG00000038382
CACNG6	0	1	ENSG00000130433
SEZ6L	0	1	ENSG00000100095
LIMCH1	0	1	ENSG00000064042
MCU	0	1	ENSG00000156026
RPL27A	0	1	ENSG00000166441
PSEN2	0	1	ENSG00000143801
ENSG00000244125	0	1	ENSG00000244125
PLXNA4	0	1	ENSG00000221866
NUP43	0	1	ENSG00000120253
C21orf62-AS1	0	1	ENSG00000205930
TERLR1	0	1	ENSG00000249201
DPYSL2	0	1	ENSG00000092964
RIMS1	0	1	ENSG00000079841
SELENOP	0	1	ENSG00000250722
ADAR	0	1	ENSG00000160710
MAPK10	0	1	ENSG00000109339
DGCR6L	0	1	ENSG00000128185
RASGRP3	0	1	ENSG00000152689
SLC25A1P1	0	1	ENSG00000254479
CNBD1	0	1	ENSG00000176571
GTF2H3	0	1	ENSG00000111358
COMMD9	0	1	ENSG00000110442
ARHGEF18	0	1	ENSG00000104880
TLE4	0	1	ENSG00000106829
UBL3	0	1	ENSG00000122042
RRM1	0	1	ENSG00000167325
ENSG00000287910	0	1	ENSG00000287910
CDK19	0	1	ENSG00000155111
ACTG1P22	0	1	ENSG00000271615
ENSG00000237473	0	1	ENSG00000237473
LINC02882	0	1	ENSG00000251138
ZBTB38	0	1	ENSG00000177311
ENSG00000225563	0	1	ENSG00000225563
RTCA-AS1	0	1	ENSG00000224616
LINC01378	0	1	ENSG00000236922
GRB2	0	1	ENSG00000177885
CLDN10	0	1	ENSG00000134873
SV2C	0	1	ENSG00000122012
BDNF	0	1	ENSG00000176697
GRM5	0	1	ENSG00000168959
FANCB	0	1	ENSG00000181544
METAP1D	0	1	ENSG00000172878
HAO1	0	1	ENSG00000101323
LRRIQ1	0	1	ENSG00000133640
KIAA1958	0	1	ENSG00000165185
GP2	0	1	ENSG00000169347
PRRX2	0	1	ENSG00000167157
ENSG00000258807	0	1	ENSG00000258807
USP13	0	1	ENSG00000058056
ENSG00000260661	0	1	ENSG00000260661
VWF	0	1	ENSG00000110799
USP48	0	1	ENSG00000090686
BBOF1	0	1	ENSG00000119636
CA12	0	1	ENSG00000074410
PLCH1	0	1	ENSG00000114805
KCNH1	0	1	ENSG00000143473
ARMH3	0	1	ENSG00000120029
BRME1	0	1	ENSG00000132016
WDR33	0	1	ENSG00000136709
ANTXRL	0	1	ENSG00000274209
SCN4B	0	1	ENSG00000177098
ANO5	0	1	ENSG00000171714
SLC2A12	0	1	ENSG00000146411
CMSS1	0	1	ENSG00000184220
MPDU1	0	1	ENSG00000129255
ENSG00000289072	0	1	ENSG00000289072
ENSG00000227042	0	1	ENSG00000227042
LINC00486	0	1	ENSG00000230876
ZC3H15	0	1	ENSG00000065548
ENSG00000253474	0	1	ENSG00000253474
FAM177A1	0	1	ENSG00000151327
DLEU7	0	1	ENSG00000186047
FOXE1	0	1	ENSG00000178919
LINC02144	0	1	ENSG00000248708
ENSG00000224848	0	1	ENSG00000224848
ANKRD36B	0	1	ENSG00000196912
CTXN2	0	1	ENSG00000233932
SULT2B1	0	1	ENSG00000088002
ATP7B	0	1	ENSG00000123191
MRC1	0	1	ENSG00000260314
RNF141	0	1	ENSG00000110315
RNASEH2B	0	1	ENSG00000136104
GRAMD1B	0	1	ENSG00000023171
SGPP2	0	1	ENSG00000163082
UNC80	0	1	ENSG00000144406
LINC02671	0	1	ENSG00000224714
UTY	0	1	ENSG00000183878
NR1H2	0	1	ENSG00000131408
PAX6	0	1	ENSG00000007372
LRCH3	0	1	ENSG00000186001
BRINP3	0	1	ENSG00000162670
CLK3	0	1	ENSG00000179335
SH3RF2	0	1	ENSG00000156463
COBLL1	0	1	ENSG00000082438
IPO13	0	1	ENSG00000117408
DRC7	0	1	ENSG00000159625
C7orf50	0	1	ENSG00000146540
UNC5B	0	1	ENSG00000107731
TRIM55	0	1	ENSG00000147573
CACNA2D3	0	1	ENSG00000157445
ST7	0	1	ENSG00000004866
ENSG00000254710	0	1	ENSG00000254710
ADAMTS19	0	1	ENSG00000145808
TMEM108	0	1	ENSG00000144868
GRM5P1	0	1	ENSG00000290401
TTLL6	0	1	ENSG00000170703
ADAMTS15	0	1	ENSG00000166106
OBI1-AS1	0	1	ENSG00000234377
LINC01908	0	1	ENSG00000265374
TRA2A	0	1	ENSG00000164548
ENSG00000255835	0	1	ENSG00000255835
LNC-LBCS	0	1	ENSG00000228412
LINC00900	0	1	ENSG00000246100
RPS6KA1	0	1	ENSG00000117676
KIF12	0	1	ENSG00000136883
FOXN4	0	1	ENSG00000139445
LINC01287	0	1	ENSG00000234722
UNKL	0	1	ENSG00000059145
INPP5A	0	1	ENSG00000068383
ENSG00000270792	0	1	ENSG00000270792
SLC1A2	0	1	ENSG00000110436
LINC02641	0	1	ENSG00000230131
FTX	0	1	ENSG00000230590
GABRR3	0	1	ENSG00000183185
P3H2-AS1	0	1	ENSG00000225764
ENSG00000239498	0	1	ENSG00000239498
SNX24	0	1	ENSG00000064652
TNIK	0	1	ENSG00000154310
ENSG00000253496	0	1	ENSG00000253496
USP2-AS1	0	1	ENSG00000245248
ENSG00000281566	0	1	ENSG00000281566
TIMELESS	0	1	ENSG00000111602
PHACTR4	0	1	ENSG00000204138
FBN1	0	1	ENSG00000166147
MAP1B	0	1	ENSG00000131711
KCND3	0	1	ENSG00000171385
MIR4435-2HG	0	1	ENSG00000172965
ENSG00000287424	0	1	ENSG00000287424
RAD51B	0	1	ENSG00000182185
DAPL1	0	1	ENSG00000163331
HHIPL1	0	1	ENSG00000182218
FGGY	0	1	ENSG00000172456
EXT1	0	1	ENSG00000182197
NCAPD3	0	1	ENSG00000151503
SH3PXD2A	0	1	ENSG00000107957
EGR3	0	1	ENSG00000179388
GPR39	0	1	ENSG00000183840
HECTD1	0	1	ENSG00000092148
SCNN1G	0	1	ENSG00000166828
ENSG00000243596	0	1	ENSG00000243596
PTH1R	0	1	ENSG00000160801
TNKS1BP1	0	1	ENSG00000149115
TBC1D22A	0	1	ENSG00000054611
ENSG00000291061	0	1	ENSG00000291061
EVPL	0	1	ENSG00000167880
RAB3GAP1	0	1	ENSG00000115839
GLRA1	0	1	ENSG00000145888
JMJD4	0	1	ENSG00000081692
LRFN5	0	1	ENSG00000165379
ENSG00000258740	0	1	ENSG00000258740
ATP10A	0	1	ENSG00000206190
ENSG00000223646	0	1	ENSG00000223646
MED15	0	1	ENSG00000099917
ENSG00000253901	0	1	ENSG00000253901
HSPA2	0	1	ENSG00000126803
PALS2	0	1	ENSG00000105926
LINC02355	0	1	ENSG00000248210
ENSG00000286836	0	1	ENSG00000286836
SZT2	0	1	ENSG00000198198
DIXDC1	0	1	ENSG00000150764
SMARCAD1	0	1	ENSG00000163104
GUCY1B1	0	1	ENSG00000061918
ENSG00000261036	0	1	ENSG00000261036
ENSG00000258017	0	1	ENSG00000258017
LMCD1-AS1	0	1	ENSG00000227110
SCRN3	0	1	ENSG00000144306
PPFIA1	0	1	ENSG00000131626
ENSG00000286533	0	1	ENSG00000286533
ENSG00000289020	0	1	ENSG00000289020
SEPTIN6	0	1	ENSG00000125354
ENSG00000255872	0	1	ENSG00000255872
ENSG00000285103	0	1	ENSG00000285103
ARL3.00	0	1	ENSG00000138175
ENSG00000228613	0	1	ENSG00000228613
ENSG00000268746	0	1	ENSG00000268746
ENSG00000229588	0	1	ENSG00000229588
ENSG00000237626	0	1	ENSG00000237626
RNF165	0	1	ENSG00000141622
ENSG00000283321	0	1	ENSG00000283321
CASTOR2	0	1	ENSG00000274070
FAM234B	0	1	ENSG00000084444
HRH1	0	1	ENSG00000196639
HAS3	0	1	ENSG00000103044
SH3GL3	0	1	ENSG00000140600
CASZ1	0	1	ENSG00000130940
APAF1	0	1	ENSG00000120868
CLCA2	0	1	ENSG00000137975
VIPR2	0	1	ENSG00000106018
C3orf18	0	1	ENSG00000088543
ENSG00000259635	0	1	ENSG00000259635
PRMT9	0	1	ENSG00000164169
ENSG00000267055	0	1	ENSG00000267055
LINC02691	0	1	ENSG00000258913
CACNA1A	0	1	ENSG00000141837
ENSG00000243024	0	1	ENSG00000243024
CPNE8	0	1	ENSG00000139117
PARVB	0	1	ENSG00000188677
PACSIN1	0	1	ENSG00000124507
DNAH12	0	1	ENSG00000174844
TRAM1	0	1	ENSG00000067167
LINC01645	0	1	ENSG00000224968
PDE5A	0	1	ENSG00000138735
ENSG00000245768	0	1	ENSG00000245768
ENSG00000285162	0	1	ENSG00000285162
ENSG00000291166	0	1	ENSG00000291166
HDAC4	0	1	ENSG00000068024
JAZF1	0	1	ENSG00000153814
ENSG00000228719	0	1	ENSG00000228719
FTSJ3	0	1	ENSG00000108592
ENSG00000227355	0	1	ENSG00000227355
CTIF	0	1	ENSG00000134030
RASGRP1	0	1	ENSG00000172575
CTLA4	0	1	ENSG00000163599
CACNA1H	0	1	ENSG00000196557
ENSG00000248837	0	1	ENSG00000248837
ENSG00000250137	0	1	ENSG00000250137
LINC00570	0	1	ENSG00000224177
ENSG00000272442	0	1	ENSG00000272442
ENSG00000271860	0	1	ENSG00000271860
ENSG00000242029	0	1	ENSG00000242029
TMEM232	0	1	ENSG00000186952
ENSG00000280441	0	1	ENSG00000280441
NOVA1-DT	0	1	ENSG00000257842
NLRP1	0	1	ENSG00000091592
EPHA2	0	1	ENSG00000142627
JAK1	0	1	ENSG00000162434
CA13	0	1	ENSG00000185015
SIPA1L3	0	1	ENSG00000105738
SLC37A1	0	1	ENSG00000160190
ENSG00000234768	0	1	ENSG00000234768
LINC02853	0	1	ENSG00000259245
HOXB2	0	1	ENSG00000173917
ZNF98	0	1	ENSG00000197360
SLC24A3	0	1	ENSG00000185052
PPP2R2B	0	1	ENSG00000156475
ENSG00000286608	0	1	ENSG00000286608
FAM153A	0	1	ENSG00000170074
ENSG00000282863	0	1	ENSG00000282863
MPDZ	0	1	ENSG00000107186
XKR6	0	1	ENSG00000171044
LINC02898	0	1	ENSG00000205086
CCKBR	0	1	ENSG00000110148
CFAP47	0	1	ENSG00000165164
ENSG00000249894	0	1	ENSG00000249894
ENSG00000264015	0	1	ENSG00000264015
LINC02466	0	1	ENSG00000246876
SHISA7	0	1	ENSG00000187902
SYTL2	0	1	ENSG00000137501
TCF12	0	1	ENSG00000140262
C8orf34	0	1	ENSG00000165084
ZNF235	0	1	ENSG00000159917
DOCK3	0	1	ENSG00000088538
LINC02615	0	1	ENSG00000251432
TRPS1	0	1	ENSG00000104447
SEMA5A	0	1	ENSG00000112902
RGL1	0	1	ENSG00000143344
LINC00578	0	1	ENSG00000228221
ENSG00000289873	0	1	ENSG00000289873
NUP155	0	1	ENSG00000113569
ENSG00000286364	0	1	ENSG00000286364
ENSG00000268566	0	1	ENSG00000268566
GPR139	0	1	ENSG00000180269
TPTE2P5	0	1	ENSG00000168852
TMEM94	0	1	ENSG00000177728
PRR5-ARHGAP8	0	1	ENSG00000248405
LINC01708	0	1	ENSG00000224445
GFPT2	0	1	ENSG00000131459
RGS22	0	1	ENSG00000132554
DICER1	0	1	ENSG00000100697
MEF2A	0	1	ENSG00000068305
LINC02069	0	1	ENSG00000229433
FAM102B	0	1	ENSG00000162636
RCOR1	0	1	ENSG00000089902
SIL1	0	1	ENSG00000120725
NTM	0	1	ENSG00000182667
ENSG00000285402	0	1	ENSG00000285402
ENSG00000260803	0	1	ENSG00000260803
RPS4Y1	0	1	ENSG00000129824
ENSG00000286679	0	1	ENSG00000286679
STX18-AS1	0	1	ENSG00000247708
TTC8	0	1	ENSG00000165533
SATB1-AS1	0	1	ENSG00000228956
RERGL	0	1	ENSG00000111404
NDUFB3	0	1	ENSG00000119013
MDFIC2	0	1	ENSG00000242120
TMED7	0	1	ENSG00000134970
RAPGEF1	0	1	ENSG00000107263
ZCCHC4	0	1	ENSG00000168228
EPS15L1	0	1	ENSG00000127527
UIMC1	0	1	ENSG00000087206
GRIP1	0	1	ENSG00000155974
POLR3K	0	1	ENSG00000161980
LINC02801	0	1	ENSG00000284240
SYMPK	0	1	ENSG00000125755
CC2D1B	0	1	ENSG00000154222
ENSG00000250954	0	1	ENSG00000250954
CCDC112	0	1	ENSG00000164221
LINC01807	0	1	ENSG00000232023
ARL4C	0	1	ENSG00000188042
ENSG00000253693	0	1	ENSG00000253693
KPTN	0	1	ENSG00000118162
PTENP1-AS	0	1	ENSG00000281128
HBG2	0	1	ENSG00000196565
TNS3	0	1	ENSG00000136205
SDS	0	1	ENSG00000135094
FAM117A	0	1	ENSG00000121104
B3GALT5	0	1	ENSG00000183778
ZC3HAV1	0	1	ENSG00000105939
PHYHIPL	0	1	ENSG00000165443
LINC01266	0	1	ENSG00000224957
C11orf21	0	1	ENSG00000110665
ANOS1	0	1	ENSG00000011201
PID1	0	1	ENSG00000153823
MPHOSPH10	0	1	ENSG00000124383
MIR3171HG	0	1	ENSG00000258932
DPT	0	1	ENSG00000143196
CAMTA1	0	1	ENSG00000171735
KIF2C	0	1	ENSG00000142945
BAALC	0	1	ENSG00000164929
ENSG00000283809	0	1	ENSG00000283809
RAB7A	0	1	ENSG00000075785
NECAP1	0	1	ENSG00000089818
GIT1	0	1	ENSG00000108262
EHMT1	0	1	ENSG00000181090
DGKH	0	1	ENSG00000102780
PXK	0	1	ENSG00000168297
OSBPL1A	0	1	ENSG00000141447
TWSG1	0	1	ENSG00000128791
ENSG00000287912	0	1	ENSG00000287912
PLEKHB2	0	1	ENSG00000115762
ESR2	0	1	ENSG00000140009
LINC01445	0	1	ENSG00000231427
ENSG00000251012	0	1	ENSG00000251012
PRKN	0	1	ENSG00000185345
ENSG00000236119	0	1	ENSG00000236119
SPAG17	0	1	ENSG00000155761
GPN3	0	1	ENSG00000111231
BLOC1S5-TXNDC5	0	1	ENSG00000259040
ENSG00000275830	0	1	ENSG00000275830
MAP4K2	0	1	ENSG00000168067
LINC01789	0	1	ENSG00000229457
AMPH	0	1	ENSG00000078053
ENSG00000268163	0	1	ENSG00000268163
DAD1	0	1	ENSG00000129562
PRIM2	0	1	ENSG00000146143
DISC1	0	1	ENSG00000162946
NUTM2G	0	1	ENSG00000188152
OXTR	0	1	ENSG00000180914
MAD2L1-DT	0	1	ENSG00000250938
CAPN10	0	1	ENSG00000142330
PTGS1	0	1	ENSG00000095303
P3H2	0	1	ENSG00000090530
AHCYL2	0	1	ENSG00000158467
MARCHF1	0	1	ENSG00000145416
RASEF	0	1	ENSG00000165105
SERPINC1	0	1	ENSG00000117601
SCUBE1	0	1	ENSG00000159307
ITPR2	0	1	ENSG00000123104
NUGGC	0	1	ENSG00000189233
CCDC26	0	1	ENSG00000229140
PCBP3	0	1	ENSG00000183570
CASC6	0	1	ENSG00000224944
SLC19A1	0	1	ENSG00000173638
ENSG00000280778	0	1	ENSG00000280778
C12orf42	0	1	ENSG00000179088
ANO10	0	1	ENSG00000160746
RNF34	0	1	ENSG00000170633
AKAP6	0	1	ENSG00000151320
PDCD6IPP1	0	1	ENSG00000275325
TAF7	0	1	ENSG00000178913
MTF2	0	1	ENSG00000143033
ENSG00000286423	0	1	ENSG00000286423
BGN	0	1	ENSG00000182492
MYO1B	0	1	ENSG00000128641
RPL38	0	1	ENSG00000172809
ENSG00000288067	0	1	ENSG00000288067
MBOAT1	0	1	ENSG00000172197
ENSG00000225718	0	1	ENSG00000225718
CSNK1G2	0	1	ENSG00000133275
ERMP1	0	1	ENSG00000099219
LINC02196	0	1	ENSG00000250974
LINC01895	0	1	ENSG00000259256
CORO2A	0	1	ENSG00000106789
PIK3C2A	0	1	ENSG00000011405
ATP6V0A1	0	1	ENSG00000033627
ANKRD18A	0	1	ENSG00000180071
ENSG00000227098	0	1	ENSG00000227098
ENSG00000284989	0	1	ENSG00000284989
ENSG00000214719	0	1	ENSG00000214719
EPHA5	0	1	ENSG00000145242
ENSG00000261436	0	1	ENSG00000261436
FMN1	0	1	ENSG00000248905
ST6GALNAC3	0	1	ENSG00000184005
AOX2P	0	1	ENSG00000243478
PTCHD4	0	1	ENSG00000244694
ITGB8	0	1	ENSG00000105855
UBE2D2	0	1	ENSG00000131508
CAPG	0	1	ENSG00000042493
ENSG00000249631	0	1	ENSG00000249631
PRKX	0	1	ENSG00000183943
UNC79	0	1	ENSG00000133958
POM121L2	0	1	ENSG00000158553
WDR70	0	1	ENSG00000082068
NBPF11	0	1	ENSG00000263956
LINC00381	0	1	ENSG00000226240
CDC14B	0	1	ENSG00000081377
C14orf39	0	1	ENSG00000179008
PKN2	0	1	ENSG00000065243
SLC25A16	0	1	ENSG00000122912
CRYM-AS1	0	1	ENSG00000189149
XIRP2	0	1	ENSG00000163092
LINC01608	0	1	ENSG00000253877
SLC25A26	0	1	ENSG00000144741
ARHGEF1	0	1	ENSG00000076928
LINC01435	0	1	ENSG00000229981
FRMD5	0	1	ENSG00000171877
ENSG00000291034	0	1	ENSG00000291034
ENSG00000254631	0	1	ENSG00000254631
PFDN4	0	1	ENSG00000101132
CTNNA1	0	1	ENSG00000044115
IL2RG	0	1	ENSG00000147168
ENOSF1	0	1	ENSG00000132199
ENSG00000259052	0	1	ENSG00000259052
THRB	0	1	ENSG00000151090
SUCLG2	0	1	ENSG00000172340
ENSG00000286958	0	1	ENSG00000286958
ENSG00000272921	0	1	ENSG00000272921
ENSG00000237153	0	1	ENSG00000237153
LINC02577	0	1	ENSG00000228742
KCNIP4	0	1	ENSG00000185774
SGCE	0	1	ENSG00000127990
PLXNB3	0	1	ENSG00000198753
ATAD2B	0	1	ENSG00000119778
ETFA	0	1	ENSG00000140374
INMT-MINDY4	0	1	ENSG00000254959
ENSG00000229151	0	1	ENSG00000229151
CADPS2	0	1	ENSG00000081803
LINC02625	0	1	ENSG00000233643
ENSG00000287277	0	1	ENSG00000287277
ENSG00000287523	0	1	ENSG00000287523
MIR924HG	0	1	ENSG00000267374
AJAP1	0	1	ENSG00000196581
STX10	0	1	ENSG00000104915
HECW1	0	1	ENSG00000002746
FAM182B	0	1	ENSG00000175170
ENSG00000237720	0	1	ENSG00000237720
ARHGAP32	0	1	ENSG00000134909
CLIC5	0	1	ENSG00000112782
NFAT5	0	1	ENSG00000102908
AP4M1	0	1	ENSG00000221838
MLXIP	0	1	ENSG00000175727
LINC01248	0	1	ENSG00000224128
LINC01470	0	1	ENSG00000249484
TTC22	0	1	ENSG00000006555
NRG3	0	1	ENSG00000185737
PTRHD1	0	1	ENSG00000184924
ENSG00000248752	0	1	ENSG00000248752
TUSC3	0	1	ENSG00000104723
LAMB3	0	1	ENSG00000196878
SAFB	0	1	ENSG00000160633
CD2AP	0	1	ENSG00000198087
SPECC1L	0	1	ENSG00000100014
SLC44A5	0	1	ENSG00000137968
LRRC69	0	1	ENSG00000214954
ENSG00000288785	0	1	ENSG00000288785
GPAT4-AS1	0	1	ENSG00000253133
ENSG00000285872	0	1	ENSG00000285872
LINC02096	0	1	ENSG00000238212
ALMS1P1	0	1	ENSG00000163016
ENSG00000282885	0	1	ENSG00000282885
ENSG00000223944	0	1	ENSG00000223944
HNF1A-AS1	0	1	ENSG00000241388
SLC35C2	0	1	ENSG00000080189
SEPTIN14	0	1	ENSG00000154997
FGF5	0	1	ENSG00000138675
ERGIC1	0	1	ENSG00000113719
BSN	0	1	ENSG00000164061
ENSG00000285741	0	1	ENSG00000285741
ENSG00000242021	0	1	ENSG00000242021
CRADD	0	1	ENSG00000169372
LINC01619	0	1	ENSG00000257242
SLC26A4	0	1	ENSG00000091137
ENSG00000288004	0	1	ENSG00000288004
PLK4	0	1	ENSG00000142731
LRRK1	0	1	ENSG00000154237
SYNJ2	0	1	ENSG00000078269
PROSER2-AS1	0	1	ENSG00000225778
ZNF319	0	1	ENSG00000166188
RNF220	0	1	ENSG00000187147
NTNG1	0	1	ENSG00000162631
COL4A6	0	1	ENSG00000197565
LINC00469	0	1	ENSG00000177338
LIMD1	0	1	ENSG00000144791
ABHD4	0	1	ENSG00000100439
PRDM1	0	1	ENSG00000057657
ADRB3	0	1	ENSG00000188778
LINC02330	0	1	ENSG00000258770
BORCS5	0	1	ENSG00000165714
ENSG00000227863	0	1	ENSG00000227863
RBP4	0	1	ENSG00000138207
OGG1	0	1	ENSG00000114026
ENSG00000290007	0	1	ENSG00000290007
DUX4L26	0	1	ENSG00000236138
GDAP1	0	1	ENSG00000104381
SND1	0	1	ENSG00000197157
ENSG00000236213	0	1	ENSG00000236213
ENSG00000285458	0	1	ENSG00000285458
MAD2L1BP	0	1	ENSG00000124688
PDGFD	0	1	ENSG00000170962
ATG16L2	0	1	ENSG00000168010
ZCWPW2	0	1	ENSG00000206559
SEPTIN9	0	1	ENSG00000184640
ENSG00000243777	0	1	ENSG00000243777
PC	0	1	ENSG00000173599
PACRG	0	1	ENSG00000112530
FANCM	0	1	ENSG00000187790
LINC01297	0	1	ENSG00000274827
ENPP2	0	1	ENSG00000136960
EPHA8	0	1	ENSG00000070886
CCNYL1	0	1	ENSG00000163249
CFL1	0	1	ENSG00000172757
SH3GL2	0	1	ENSG00000107295
SEMA3F-AS1	0	1	ENSG00000235016
SMC5	0	1	ENSG00000198887
TTR	0	1	ENSG00000118271
PAFAH2	0	1	ENSG00000158006
PSAP	0	1	ENSG00000197746
CLDN16	0	1	ENSG00000113946
PTGR1	0	1	ENSG00000106853
ARHGEF7	0	1	ENSG00000102606
EFCAB8	0	1	ENSG00000215529
LINC01915	0	1	ENSG00000265485
ENSG00000258558	0	1	ENSG00000258558
CD244	0	1	ENSG00000122223
BMP1	0	1	ENSG00000168487
RPP38	0	1	ENSG00000152464
DPF3	0	1	ENSG00000205683
CCDC146	0	1	ENSG00000135205
AMTN	0	1	ENSG00000187689
LRBA	0	1	ENSG00000198589
CD164	0	1	ENSG00000135535
TSHR	0	1	ENSG00000165409
EHHADH	0	1	ENSG00000113790
XNDC1N-ZNF705EP-ALG1L9P	0	1	ENSG00000289716
ENSG00000223930	0	1	ENSG00000223930
DHRS13	0	1	ENSG00000167536
SERPINA11	0	1	ENSG00000186910
FBXL17	0	1	ENSG00000145743
ENSG00000287559	0	1	ENSG00000287559
ENSG00000256389	0	1	ENSG00000256389
FAM110A	0	1	ENSG00000125898
LSS	0	1	ENSG00000160285
LINC01681	0	1	ENSG00000233985
FAM156A	0	1	ENSG00000268350
NACC2	0	1	ENSG00000148411
ENSG00000267188	0	1	ENSG00000267188
WDR19	0	1	ENSG00000157796
ADCY7	0	1	ENSG00000121281
LINC00656	0	1	ENSG00000233746
LINC01900	0	1	ENSG00000265758
NTNG2	0	1	ENSG00000196358
BEND7	0	1	ENSG00000165626
ACACB	0	1	ENSG00000076555
C3P1	0	1	ENSG00000167798
NXPH1	0	1	ENSG00000122584
ABTB3	0	1	ENSG00000151136
SLC1A7	0	1	ENSG00000162383
CALD1	0	1	ENSG00000122786
LINC01830	0	1	ENSG00000234207
LRP4-AS1	0	1	ENSG00000247675
SCOC	0	1	ENSG00000153130
CFAP298-TCP10L	0	1	ENSG00000265590
SLFN12L	0	1	ENSG00000205045
ENSG00000251314	0	1	ENSG00000251314
LINC02583	0	1	ENSG00000187600
CD58	0	1	ENSG00000116815
CD83	0	1	ENSG00000112149
ENSG00000243797	0	1	ENSG00000243797
NDC80	0	1	ENSG00000080986
HMGA2	0	1	ENSG00000149948
GRIK1	0	1	ENSG00000171189
USP34	0	1	ENSG00000115464
FOXN2	0	1	ENSG00000170802
ENSG00000286221	0	1	ENSG00000286221
MYH15	0	1	ENSG00000144821
WIF1	0	1	ENSG00000156076
LINC01081	0	1	ENSG00000268754
PRDM15	0	1	ENSG00000141956
NOMO2	0	1	ENSG00000185164
ENSG00000259692	0	1	ENSG00000259692
LINC00907	0	1	ENSG00000267586
SPECC1	0	1	ENSG00000128487
PGC	0	1	ENSG00000096088
TDG	0	1	ENSG00000139372
NUDCD2	0	1	ENSG00000170584
LINC02169	0	1	ENSG00000259517
GPR141	0	1	ENSG00000187037
ENSG00000285873	0	1	ENSG00000285873
ENSG00000275016	0	1	ENSG00000275016
LINC01344	0	1	ENSG00000228918
ZMAT3	0	1	ENSG00000172667
LARP1	0	1	ENSG00000155506
LINC01055	0	1	ENSG00000235366
FAF1	0	1	ENSG00000185104
ETV1	0	1	ENSG00000006468
KCTD6	0	1	ENSG00000168301
CFAP70	0	1	ENSG00000156042
LIN7C	0	1	ENSG00000148943
EPHA1-AS1	0	1	ENSG00000229153
ENSG00000249413	0	1	ENSG00000249413
ENSG00000234172	0	1	ENSG00000234172
LINC02494	0	1	ENSG00000250340
KRT72	0	1	ENSG00000170486
C16orf74	0	1	ENSG00000154102
LSP1P5	0	1	ENSG00000291150
CFAP43	0	1	ENSG00000197748
ZCCHC24	0	1	ENSG00000165424
MAN2B2	0	1	ENSG00000013288
RIPOR2	0	1	ENSG00000111913
ASXL3	0	1	ENSG00000141431
GTF2B	0	1	ENSG00000137947
ENSG00000287587	0	1	ENSG00000287587
LINC02497	0	1	ENSG00000251182
PDE4D	0	1	ENSG00000113448
ENSG00000253363	0	1	ENSG00000253363
MIR4280HG	0	1	ENSG00000233828
GALNT17	0	1	ENSG00000185274
PPIE	0	1	ENSG00000084072
KCTD5	0	1	ENSG00000167977
CFAP298	0	1	ENSG00000159079
ENSG00000259403	0	1	ENSG00000259403
CALHM4	0	1	ENSG00000164451
ENSG00000236841	0	1	ENSG00000236841
MMADHC-DT	0	1	ENSG00000231969
EIF4G3	0	1	ENSG00000075151
ENSG00000285684	0	1	ENSG00000285684
GADL1	0	1	ENSG00000144644
ENSG00000260729	0	1	ENSG00000260729
ENSG00000289750	0	1	ENSG00000289750
CTNNA2	0	1	ENSG00000066032
ENSG00000258417	0	1	ENSG00000258417
RGS3	0	1	ENSG00000138835
ZKSCAN2	0	1	ENSG00000155592
LINC00293	0	1	ENSG00000253314
PGM5P4-AS1	0	1	ENSG00000231943
JAG1	0	1	ENSG00000101384
LINC02895	0	1	ENSG00000259380
LINC02428	0	1	ENSG00000248740
ENSG00000237251	0	1	ENSG00000237251
UNG	0	1	ENSG00000076248
TK1	0	1	ENSG00000167900
EFNA5	0	1	ENSG00000184349
NMRK1	0	1	ENSG00000106733
PDILT	0	1	ENSG00000169340
ASAP1	0	1	ENSG00000153317
MMP26	0	1	ENSG00000167346
LINC02286	0	1	ENSG00000258098
DYNC1I1	0	1	ENSG00000158560
FRMD3	0	1	ENSG00000172159
VPS37C	0	1	ENSG00000167987
GALNTL5	0	1	ENSG00000106648
NIPSNAP2	0	1	ENSG00000146729
MRTFB	0	1	ENSG00000186260
CUL5	0	1	ENSG00000166266
RHOT2	0	1	ENSG00000140983
FHIP2A	0	1	ENSG00000151553
IRF1	0	1	ENSG00000125347
ENSG00000263618	0	1	ENSG00000263618
PAPSS2	0	1	ENSG00000198682
PEAK1	0	1	ENSG00000173517
PPM1H	0	1	ENSG00000111110
TMBIM6	0	1	ENSG00000139644
CDH10	0	1	ENSG00000040731
SLC22A2	0	1	ENSG00000112499
LINC02359	0	1	ENSG00000284848
SPIDR	0	1	ENSG00000164808
LRRC20	0	1	ENSG00000172731
UBAP2	0	1	ENSG00000137073
LINC02254	0	1	ENSG00000259664
ENSG00000286198	0	1	ENSG00000286198
CACNA1S	0	1	ENSG00000081248
MROH9	0	1	ENSG00000117501
PAFAH1B2P2	0	1	ENSG00000257501
DIO3OS	0	1	ENSG00000258498
RAET1G	0	1	ENSG00000203722
MIR3681HG	0	1	ENSG00000224184
LINC01483	0	1	ENSG00000227517
SLC14A2	0	1	ENSG00000132874
CUL2	0	1	ENSG00000108094
GSDMC	0	1	ENSG00000147697
RNF111	0	1	ENSG00000157450
CCDC171	0	1	ENSG00000164989
RERG	0	1	ENSG00000134533
CNTN3	0	1	ENSG00000113805
TGM2	0	1	ENSG00000198959
RNU6-1060P	0	1	ENSG00000207394
TEX41	0	1	ENSG00000226674
ZNF197	0	1	ENSG00000186448
EXTL1	0	1	ENSG00000158008
GHRHR	0	1	ENSG00000106128
ENSG00000287516	0	1	ENSG00000287516
KLHL7-DT	0	1	ENSG00000230658
FGF7	0	1	ENSG00000140285
ESR1	0	1	ENSG00000091831
DMBT1L1	0	1	ENSG00000176584
ENSG00000287290	0	1	ENSG00000287290
LIG3	0	1	ENSG00000005156
ENSG00000288925	0	1	ENSG00000288925
LINC01967	0	1	ENSG00000235493
TMEM132D	0	1	ENSG00000151952
SLC25A20	0	1	ENSG00000178537
LYPD8	0	1	ENSG00000259823
KIAA2012	0	1	ENSG00000182329
HS3ST4	0	1	ENSG00000182601
BUB1	0	1	ENSG00000169679
ENSG00000288098	0	1	ENSG00000288098
KCNJ15	0	1	ENSG00000157551
PRKD1	0	1	ENSG00000184304
RCSD1	0	1	ENSG00000198771
KCNJ3	0	1	ENSG00000162989
ENSG00000238207	0	1	ENSG00000238207
ENSG00000287306	0	1	ENSG00000287306
LINC00923	0	1	ENSG00000251209
USP3	0	1	ENSG00000140455
LINC00504	0	1	ENSG00000248360
BCL2L13	0	1	ENSG00000099968
DISP3	0	1	ENSG00000204624
FOSL1	0	1	ENSG00000175592
ADGRB3	0	1	ENSG00000135298
NOS3	0	1	ENSG00000164867
ENSG00000289877	0	1	ENSG00000289877
CPLX2	0	1	ENSG00000145920
NOL4	0	1	ENSG00000101746
GNAQ	0	1	ENSG00000156052
PWRN4	0	1	ENSG00000260232
ENSG00000283240	0	1	ENSG00000283240
SGK1	0	1	ENSG00000118515
ENSG00000284686	0	1	ENSG00000284686
DHX57	0	1	ENSG00000163214
APBA1	0	1	ENSG00000107282
ENSG00000287069	0	1	ENSG00000287069
RANBP3	0	1	ENSG00000031823
UBAC1	0	1	ENSG00000130560
OTOG	0	1	ENSG00000188162
ENSG00000289230	0	1	ENSG00000289230
TFF2	0	1	ENSG00000160181
SATB2	0	1	ENSG00000119042
POGLUT2	0	1	ENSG00000134901
TARS1	0	1	ENSG00000113407
ABCA1	0	1	ENSG00000165029
ENSG00000287697	0	1	ENSG00000287697
TBC1D19	0	1	ENSG00000109680
ENSG00000272642	0	1	ENSG00000272642
JHY	0	1	ENSG00000109944
LINC01962	0	1	ENSG00000248473
EXOC2	0	1	ENSG00000112685
ZNF621	0	1	ENSG00000172888
ENSG00000260086	0	1	ENSG00000260086
ZMIZ1-AS1	0	1	ENSG00000224596
KIF18B-DT	0	1	ENSG00000267334
LRRC8A	0	1	ENSG00000136802
ERCC8	0	1	ENSG00000049167
ENSG00000286458	0	1	ENSG00000286458
CCDC157	0	1	ENSG00000187860
RNF150	0	1	ENSG00000170153
RGS7	0	1	ENSG00000182901
ENSG00000257252	0	1	ENSG00000257252
KCNQ5	0	1	ENSG00000185760
RUNX2	0	1	ENSG00000124813
INPP5F	0	1	ENSG00000198825
ABCC4	0	1	ENSG00000125257
SPEF2	0	1	ENSG00000152582
LZTFL1	0	1	ENSG00000163818
TOP1MT	0	1	ENSG00000184428
SLCO1B3-SLCO1B7	0	1	ENSG00000257046
GNG2	0	1	ENSG00000186469
FBXL13	0	1	ENSG00000161040
GFRA1	0	1	ENSG00000151892
ENSG00000226764	0	1	ENSG00000226764
C8orf58	0	1	ENSG00000241852
OSBPL11	0	1	ENSG00000144909
ENSG00000249526	0	1	ENSG00000249526
ENSG00000237076	0	1	ENSG00000237076
NMNAT2	0	1	ENSG00000157064
ENSG00000289622	0	1	ENSG00000289622
ENSG00000253778	0	1	ENSG00000253778
ENSG00000255916	0	1	ENSG00000255916
ENSG00000285253	0	1	ENSG00000285253
SCG3	0	1	ENSG00000104112
GYPA	0	1	ENSG00000170180
RGS11	0	1	ENSG00000076344
ADGRL4	0	1	ENSG00000162618
EIF3H	0	1	ENSG00000147677
ENSG00000285471	0	1	ENSG00000285471
H3-3A	0	1	ENSG00000163041
ACER2	0	1	ENSG00000177076
OFD1	0	1	ENSG00000046651
ENSG00000276490	0	1	ENSG00000276490
PIERCE2	0	1	ENSG00000261652
KIF1B	0	1	ENSG00000054523
LINC01010	0	1	ENSG00000236700
NME8	0	1	ENSG00000086288
LINC00461	0	1	ENSG00000245526
PPM1K	0	1	ENSG00000163644
CD36	0	1	ENSG00000135218
LINC02826	0	1	ENSG00000275212
ELOA-AS1	0	1	ENSG00000236810
RNF213	0	1	ENSG00000173821
AP1AR	0	1	ENSG00000138660
KNDC1	0	1	ENSG00000171798
ENSG00000260917	0	1	ENSG00000260917
MIR99AHG	0	1	ENSG00000215386
MAML1	0	1	ENSG00000161021
SFTPD	0	1	ENSG00000133661
LINC02362	0	1	ENSG00000249096
[truncated: 3,019 more rows]
