# Supplementary material for: Barcoded HIV-1 reveals viral persistence driven by clonal proliferation and distinct epigenetic patterns
Source: Nat Commun. 2025 Feb 14;16:1641. doi: 10.1038/s41467-025-56771-4 (PMC11829055; doi:10.1038/s41467-025-56771-4)
Supplement: Supplementary file 6 — Source Data [file 41467_2025_56771_MOESM6_ESM.zip › SourceData-Fig5d.xlsx]

## Sheet: Fig. 5d
Contribution of integration sites in the listed genes among proliferated cell clones
	Number of IS
WWC1	28
TNFRSF10D	22
FOXP4	19
NBPF12	12
TNFRSF10B	10
All other	993
