# Supplementary material for: Barcoded HIV-1 reveals viral persistence driven by clonal proliferation and distinct epigenetic patterns
Source: Nat Commun. 2025 Feb 14;16:1641. doi: 10.1038/s41467-025-56771-4 (PMC11829055; doi:10.1038/s41467-025-56771-4)
Supplement: Supplementary file 6 — Source Data [file 41467_2025_56771_MOESM6_ESM.zip › SourceData-Fig5e.xlsx]

## Sheet: Fig. 5e
Among proliferated cell clones, UMI per IS for each proliferated cell clone with
integration sites in the following genes
WWC1	TNFRSF10D	FOXP4	NBPF12	TNFRSF10B	All genes
19	12	2	3	2	19
5	4	50	10	4	6
3	3	19	10	10	12
11	2	18	10	10	5
8	8	16	7	6	4
3	7	13	4	5	2
3	2	13	3	4	23
2	46	9	3	3	3
2	44	7	2	2	2
2	24	6	2	2	196
2	19	4	2		132
44	13	4	2		3
32	12	4			2
29	9	4			9
14	8	3			2
14	8	2			10
14	7	2			3
10	3	2			2
9	2	2			8
5	2				5
4	2				4
4	2				11
2					2
2					2
2					35
2					12
2					3
2					3
					2
					2
					2
					2
					2
					2
					2
					2
					2
					2
					2
					2
					32
					11
					8
					7
					7
					5
					4
					3
					3
					3
					3
					2
					2
					2
					2
					2
					2
					2
					2
					2
					2
					2
					2
					2
					2
					2
					3
					2
					4
					3
					2
					2
					37
					7
					5
					4
					4
					4
					3
					3
					3
					3
					3
					3
					3
					2
					2
					2
					2
					2
					2
					2
					2
					2
					2
					68
					9
					9
					8
					8
					6
					6
					6
					5
					5
					4
					4
					4
					4
					3
					3
					3
					3
					3
					3
					2
					2
					2
					2
					2
					2
					2
					2
					2
					2
					2
					2
					2
					2
					2
					2
					2
					2
					25
					21
					11
					5
					5
					4
					3
					3
					3
					3
					2
					2
					2
					2
					36
					35
					3
					2
					3
					15
					5
					3
					79
					71
					67
					40
					33
					32
					31
					28
					22
					16
					14
					13
					12
					12
					10
					10
					10
					9
					9
					8
					8
					6
					6
					6
					5
					5
					5
					4
					4
					4
					4
					3
					3
					3
					3
					3
					3
					2
					2
					2
					2
					2
					2
					2
					2
					2
					2
					488
					72
					21
					4
					3
					3
					3
					3
					3
					3
					2
					2
					2
					2
					2
					2
					2
					2
					2
					2
					2
					9
					8
					4
					3
					2
					2
					2
					2
					2
					2
					2
					8
					6
					4
					3
					42
					14
					13
					10
					9
					9
					9
					8
					7
					4
					4
					4
					4
					3
					3
					3
					3
					3
					3
					3
					2
					2
					2
					2
					2
					2
					2
					2
					2
					2
					2
					2
					2
					2
					2
					2
					2
					2
					2
					2
					2
					2
					2
					2
					2
					79
					35
					34
					30
					29
					19
					19
					14
					13
					6
					5
					4
					4
					3
					3
					3
					3
					3
					3
					3
					3
					2
					2
					2
					2
					2
					2
					2
					2
					2
					2
					2
					2
					2
					2
					2
					2
					2
					4
					3
					2
					2
					2
					2
					2
					8
					3
					2
					2
					2
					2
					3
					3
					2
					56
					16
					16
					12
					11
					9
					7
					6
					5
					4
					4
					4
					4
					3
					3
					3
					3
					3
					3
					3
					3
					3
					3
					2
					2
					2
					2
					2
					2
					2
					2
					2
					2
					2
					2
					2
					2
					2
					2
					2
					2
					2
					2
					2
					2
					2
					2
					2
					2
					2
					2
					2
					2
					2
					2
					2
					2
					2
					2
					2
					2
					2
					2
					2
					2
					2
					2
					50
					24
					16
					14
					13
					9
					4
					4
					4
					4
					3
					3
					3
					3
					3
					3
					3
					2
					2
					2
					2
					2
					2
					2
					2
					2
					2
					2
					2
					2
					2
					2
					2
					2
					2
					2
					2
					2
					2
					2
					2
					2
					2
					2
					2
					2
					2
					2
					2
					2
					2
					6
					2
					75
					46
					44
					36
					23
					18
					10
					9
					7
					7
					6
					5
					5
					5
					4
					4
					4
					4
					4
					4
					3
					3
					3
					3
					3
					3
					3
					3
					3
					3
					3
					3
					3
					3
					3
					3
					3
					2
					2
					2
					2
					2
					2
					2
					2
					2
					2
					2
					2
					2
					2
					2
					2
					2
					2
					2
					2
					2
					2
					2
					2
					2
					2
					2
					2
					2
					2
					2
					2
					2
					2
					2
					2
					2
					2
					2
					2
					2
					2
					2
					2
					396
					59
					29
					24
					11
					11
					10
					10
					9
					9
					8
					7
					6
					6
					6
					6
					6
					5
					5
					5
					5
					5
					4
					4
					4
					4
					4
					4
					3
					3
					3
					3
					3
					3
					3
					3
					3
					3
					3
					3
					3
					3
					3
					3
					2
					2
					2
					2
					2
					2
					2
					2
					2
					2
					2
					2
					2
					2
					2
					2
					2
					2
					2
					2
					2
					2
					2
					2
					2
					2
					2
					2
					2
					2
					2
					2
					2
					2
					2
					2
					2
					2
					2
					2
					2
					2
					2
					2
					2
					2
					2
					2
					2
					2
					2
					2
					2
					30
					22
					13
					13
					10
					8
					7
					7
					6
					6
					5
					5
					4
					4
					3
					3
					3
					3
					3
					3
					3
					3
					2
					2
					2
					2
					2
					2
					2
					2
					2
					2
					2
					2
					2
					2
					2
					2
					2
					2
					2
					2
					2
					2
					2
					2
					2
					2
					2
					2
					8
					3
					2
					2
					16
					7
					3
					2
					2
					2
					69
					60
					50
					44
					32
					24
					24
					21
					20
					19
					19
					11
					10
					10
					9
					9
					9
					8
					7
					7
					7
					7
					7
					7
					7
					7
					6
					6
					6
					6
					6
					6
					6
					5
					5
					5
					5
					5
					5
					5
					5
					5
					5
					5
					5
					5
					5
					4
					4
					4
					4
					4
					4
					4
					4
					4
					4
					4
					4
					4
					4
					4
					4
					4
					4
					4
					3
					3
					3
					3
					3
					3
					3
					3
					3
					3
					3
					3
					3
					3
					3
					3
					3
					3
					3
					3
					3
					3
					3
					3
					3
					3
					3
					3
					3
					3
					3
					3
					3
					3
					3
					3
					3
					3
					3
					3
					3
					3
					3
					3
					3
					3
					3
					3
					3
					3
					2
					2
					2
					2
					2
					2
					2
					2
					2
					2
					2
					2
					2
					2
					2
					2
					2
					2
					2
					2
					2
					2
					2
					2
					2
					2
					2
					2
					2
					2
					2
					2
					2
					2
					2
					2
					2
					2
					2
					2
					2
					2
					2
					2
					2
					2
					2
					2
					2
					2
					2
					2
					2
					2
					2
					2
					2
					2
					2
					2
					2
					2
					2
					2
					2
					2
					2
					2
					2
					2
					2
					2
					2
					2
					2
					2
					2
					2
					2
					2
					2
					2
					2
					2
					2
					2
					2
					2
					2
					2
					2
					2
					2
					2
					2
					2
					2
					2
					2
					2
					2
					2
					2
					2
					2
					2
					2
					2
					2
					2
					2
					2
					2
					2
					2
					2
					2
					2
					2
					2
					2
					2
					2
					2
					2
					2
					2
					2
					2
					2
					2
					2
					2
					2
					2
					2
					2
					2
					2
					2
					2
					2
					2
					2
					2
					2
					2
					2
					2
					2
					2
					2
					2
					2
					2
					2
					2
					2
					2
					2
					2
					2
					2
					2
					2
					2
					19
					7
					4
					4
					3
					3
					3
					2
					2
					2
					2
					2
					2
					2
					2
					2
					2
					2
					2
					2
					2
					2
					106
					88
					82
					52
					36
					16
					15
					15
					13
					12
					11
					11
					9
					7
					6
					5
					4
					4
					4
					4
					4
					4
					4
					3
					3
					3
					3
					3
					3
					3
					3
					3
					2
					2
					2
					2
					2
					2
					2
					2
					2
					2
					2
					2
					2
					2
					2
					2
					2
					2
					2
					2
					7
					4
					2
					2
					2
					2
					2
					2
					2
					3
					2
					19
					14
					6
					6
					5
					4
					3
					3
					3
					2
					2
					2
					2
					2
					2
					2
					2
					2
					2
					2
					2
					2
