# Supplementary material for: Barcoded HIV-1 reveals viral persistence driven by clonal proliferation and distinct epigenetic patterns
Source: Nat Commun. 2025 Feb 14;16:1641. doi: 10.1038/s41467-025-56771-4 (PMC11829055; doi:10.1038/s41467-025-56771-4)
Supplement: Supplementary file 6 — Source Data [file 41467_2025_56771_MOESM6_ESM.zip › SourceData-Fig6b.xlsx]

## Sheet: Fig. 6b
Log10 transformed chromosomal distance in bp to nearest histone among proviruses in proliferated vs non-proliferated cell clones.
H3K27me3	H3K27me3	H3K9me3	H3K9me3	H3K4me3	H3K4me3	H3K27ac	H3K27ac	H3K4me1	H3K4me1	H3K36me3	H3K36me3
Prolif.	Non-prolif.	Prolif.	Non-prolif.	Prolif.	Non-prolif.	Prolif.	Non-prolif.	Prolif.	Non-prolif.	Prolif.	Non-prolif.
7.08741	7.12845	6.05002	6.16414	5.80754	6.04878	5.94591	6.25401	6.67272	6.69452	6.67565	6.6973
7.08741	7.12782	6.03479	6.09926	5.80754	6.03563	5.64225	6.22661	6.4465	6.68112	6.50428	6.68241
7.07473	7.12698	6.03479	6.05361	5.72752	6.01908	5.64225	6.15128	6.41835	6.66971	6.4827	6.67104
7.01017	7.1244	6.03479	6.05002	5.72752	6.01695	5.59442	6.10828	6.3959	6.6677	6.41229	6.67066
6.95864	7.09644	6.03479	6.03479	5.71433	6.01232	5.52571	5.98683	6.39192	6.64888	6.39775	6.65027
6.77987	7.09449	5.85069	6.03479	5.68038	5.99443	5.52571	5.95704	6.3706	6.63086	6.39373	6.6305
6.77987	7.09121	5.63647	6.03293	5.68038	5.99047	5.52571	5.92365	6.35629	6.62846	6.35833	6.62775
6.72197	7.08975	5.6344	6.01321	5.68038	5.94462	5.46543	5.92071	6.35629	6.62511	6.34369	6.62615
6.68367	7.0881	5.6344	6.00182	5.68038	5.92897	5.45675	5.9177	6.35629	6.61392	6.33875	6.62212
6.66831	7.08741	5.62135	5.99274	5.67239	5.92837	5.41227	5.89509	6.30083	6.6073	6.29254	6.61854
6.66146	7.08741	5.62135	5.98555	5.65488	5.90544	5.39027	5.85464	6.29605	6.60404	6.29254	6.61611
6.65753	7.08741	5.62135	5.98086	5.63008	5.90185	5.36512	5.85419	6.24031	6.60302	6.26011	6.6107
6.64555	7.07835	5.62135	5.97549	5.62955	5.90185	5.35466	5.84729	6.23155	6.60302	6.25323	6.60782
6.64555	7.07609	5.62135	5.94741	5.6053	5.89993	5.35466	5.84556	6.21596	6.60057	6.24033	6.60456
6.64555	7.07498	5.60741	5.93599	5.60091	5.89691	5.35314	5.81781	6.20987	6.59661	6.23462	6.60456
6.64555	7.07474	5.60028	5.93531	5.60091	5.8833	5.34227	5.81624	6.18851	6.59647	6.23462	6.59286
6.61849	7.07473	5.60028	5.93358	5.59816	5.88208	5.34169	5.79958	6.14053	6.58933	6.23462	6.58892
6.61546	7.07473	5.60028	5.93293	5.58931	5.88017	5.33958	5.78254	6.14053	6.58593	6.20041	6.583
6.61546	7.07473	5.60028	5.93276	5.57987	5.87902	5.33958	5.78243	6.13462	6.58251	6.1809	6.583
6.61546	7.07473	5.60028	5.92345	5.54803	5.87362	5.33052	5.78111	6.12315	6.57822	6.16696	6.58279
6.60982	7.07473	5.60028	5.91991	5.51185	5.85553	5.3301	5.77698	6.12173	6.57635	6.16116	6.58185
6.60453	7.07473	5.60028	5.91326	5.51006	5.84177	5.31547	5.77445	6.1164	6.56226	6.1597	6.58
6.60453	7.06778	5.60028	5.90882	5.51004	5.8414	5.30347	5.77093	6.1122	6.56128	6.15477	6.57786
6.59113	7.06616	5.60028	5.89381	5.50516	5.82983	5.30233	5.75967	6.10833	6.56053	6.14892	6.57319
6.59113	7.06393	5.60028	5.88224	5.48988	5.82522	5.30233	5.7594	6.10508	6.55688	6.14783	6.57286
6.58789	7.0512	5.60028	5.8792	5.48954	5.82124	5.29569	5.75574	6.09239	6.55463	6.14672	6.56784
6.58789	7.0411	5.60028	5.87688	5.4831	5.81269	5.28113	5.7518	6.08861	6.55388	6.1241	6.5661
6.58789	7.03071	5.60028	5.8764	5.47963	5.80981	5.27394	5.75058	6.08732	6.54419	6.12345	6.56094
6.58318	7.02862	5.60028	5.864	5.4745	5.80754	5.26375	5.74782	6.08699	6.53332	6.11495	6.55548
6.58318	7.02862	5.60028	5.85807	5.47116	5.80754	5.25832	5.7473	6.08508	6.52996	6.11125	6.55337
6.58318	7.02862	5.60028	5.85417	5.43381	5.80082	5.25236	5.7452	6.08508	6.52333	6.10646	6.55255
6.58318	7.02862	5.59957	5.85069	5.40264	5.80012	5.25201	5.74297	6.08508	6.52088	6.07605	6.55158
6.58318	7.02862	5.5973	5.84624	5.40177	5.8	5.24539	5.74259	6.07251	6.50997	6.07554	6.54304
6.58318	7.0252	5.59418	5.84581	5.40177	5.7978	5.24539	5.74132	6.07111	6.50487	6.07554	6.53948
6.57759	7.02401	5.56689	5.84345	5.40177	5.79321	5.2392	5.74132	6.07111	6.50412	6.07554	6.53275
6.56572	7.01383	5.56587	5.83902	5.40176	5.78913	5.23369	5.74132	6.07111	6.50361	6.07554	6.52905
6.55937	7.00797	5.56178	5.83861	5.39981	5.7886	5.22474	5.74018	6.07111	6.49808	6.07554	6.52884
6.55907	7.00374	5.54445	5.83472	5.39524	5.78809	5.22355	5.73826	6.07111	6.49261	6.07551	6.52884
6.5554	7.0014	5.53918	5.82073	5.39405	5.78777	5.22161	5.73264	6.07108	6.49102	6.07551	6.5275
6.505	6.99215	5.53012	5.8203	5.38058	5.78631	5.21834	5.731	6.07108	6.49102	6.07465	6.5275
6.49816	6.9874	5.52978	5.81053	5.37289	5.78626	5.21587	5.73035	6.05243	6.48635	6.07465	6.52697
6.46439	6.98627	5.52814	5.80957	5.37163	5.77961	5.21305	5.72497	6.04569	6.48404	6.07465	6.51628
6.45513	6.9815	5.52814	5.80628	5.35248	5.77773	5.20686	5.72488	6.03792	6.48189	6.07465	6.51609
6.45479	6.98102	5.52814	5.78801	5.34668	5.77305	5.20133	5.7221	6.0083	6.48139	6.07465	6.51375
6.44458	6.96615	5.52814	5.77501	5.34668	5.77198	5.20133	5.71267	5.98638	6.47532	6.07465	6.51188
6.44058	6.96589	5.52814	5.77429	5.34345	5.76951	5.20094	5.7069	5.96943	6.47258	6.07465	6.51185
6.43662	6.96589	5.52814	5.77358	5.34157	5.7679	5.19856	5.7048	5.9682	6.46434	6.07465	6.51168
6.43662	6.95864	5.4944	5.77239	5.34007	5.76692	5.19672	5.69769	5.95666	6.46309	6.07465	6.51024
6.43662	6.95864	5.4944	5.76811	5.34007	5.76591	5.1959	5.69586	5.95191	6.46309	6.07465	6.50917
6.41513	6.95833	5.4944	5.7681	5.34007	5.76514	5.1959	5.69348	5.95191	6.45268	6.07465	6.50735
6.40891	6.92954	5.4944	5.76807	5.34007	5.76234	5.1959	5.69138	5.95191	6.448	6.07465	6.50731
6.40846	6.92954	5.4944	5.76431	5.34007	5.76212	5.1959	5.6898	5.93576	6.44788	6.07465	6.50428
6.38272	6.92838	5.4944	5.76406	5.34007	5.75725	5.1959	5.68944	5.93576	6.44679	6.07465	6.50428
6.38272	6.92227	5.48813	5.75385	5.34007	5.75598	5.1959	5.68905	5.93064	6.4465	6.07465	6.50428
6.38272	6.91238	5.48151	5.74821	5.34007	5.75572	5.1959	5.68217	5.93064	6.4465	6.07379	6.50428
6.35806	6.90775	5.47875	5.74659	5.34007	5.75513	5.1959	5.68089	5.93064	6.4465	6.0623	6.50428
6.35744	6.90539	5.46972	5.74227	5.34007	5.75437	5.1959	5.67906	5.93064	6.44306	6.0623	6.50392
6.35744	6.90406	5.4682	5.73644	5.34007	5.75311	5.1959	5.67711	5.93064	6.4397	6.06108	6.50177
6.35521	6.90222	5.45305	5.73541	5.34007	5.75132	5.1959	5.67551	5.93064	6.43484	6.06028	6.50171
6.33802	6.88706	5.44556	5.73525	5.34007	5.74681	5.1959	5.67476	5.93064	6.43238	6.06028	6.49902
6.33308	6.88706	5.44554	5.73432	5.34007	5.73993	5.1959	5.6721	5.93064	6.43177	6.04171	6.4964
6.32968	6.88491	5.44554	5.73421	5.34007	5.7361	5.1959	5.67126	5.93064	6.43151	6.04157	6.49538
6.32662	6.88264	5.44554	5.73287	5.33992	5.73409	5.1959	5.66665	5.93064	6.43063	6.0313	6.4946
6.32162	6.88031	5.43253	5.73134	5.33682	5.73226	5.19334	5.6666	5.93064	6.43001	6.02158	6.49391
6.31628	6.86795	5.42778	5.72756	5.332	5.73041	5.19243	5.66576	5.93064	6.42695	6.01942	6.4901
6.3131	6.85801	5.42003	5.7241	5.32793	5.72974	5.18982	5.66441	5.93064	6.42639	6.01942	6.4901
6.30595	6.85202	5.41443	5.72294	5.32793	5.72874	5.18952	5.66337	5.93064	6.42448	6.00827	6.48953
6.30364	6.848	5.41443	5.7227	5.32419	5.72417	5.18627	5.66335	5.93064	6.42438	6.00619	6.48544
6.29061	6.84439	5.40128	5.72154	5.3171	5.72002	5.18453	5.65892	5.92095	6.42211	5.99331	6.48257
6.27042	6.84369	5.39546	5.71971	5.31536	5.71983	5.17651	5.65619	5.90967	6.41835	5.99074	6.4814
6.26867	6.84246	5.39468	5.71938	5.30371	5.71888	5.16405	5.65468	5.89052	6.41693	5.9906	6.473
6.26544	6.82894	5.39323	5.71917	5.30371	5.71598	5.16405	5.6541	5.8895	6.41632	5.9906	6.46993
6.25883	6.82886	5.39323	5.71328	5.30371	5.71427	5.15695	5.65252	5.8895	6.4154	5.98541	6.4673
6.25876	6.82331	5.38663	5.71304	5.30371	5.71385	5.1496	5.6494	5.8895	6.41491	5.98289	6.46564
6.25596	6.82269	5.38146	5.71302	5.30371	5.71194	5.1173	5.6448	5.88931	6.4141	5.98146	6.46536
6.25569	6.82212	5.37986	5.70914	5.29844	5.70948	5.11674	5.6447	5.88684	6.4103	5.98058	6.46436
6.24495	6.82136	5.37706	5.70914	5.29688	5.70645	5.11674	5.64237	5.88153	6.40994	5.97831	6.46254
6.24495	6.81709	5.37706	5.70914	5.28294	5.70393	5.11674	5.64226	5.8764	6.40675	5.97301	6.46225
6.24495	6.8167	5.37536	5.70892	5.28072	5.70358	5.11411	5.64225	5.8764	6.40594	5.96101	6.46219
6.241	6.8164	5.37337	5.70454	5.28014	5.70173	5.11402	5.64225	5.87555	6.39837	5.95637	6.45907
6.21663	6.81149	5.37337	5.70396	5.28014	5.70118	5.11402	5.64225	5.86967	6.39802	5.95637	6.45804
6.21663	6.81141	5.3659	5.70153	5.26956	5.70084	5.11402	5.64151	5.86967	6.39633	5.95637	6.45613
6.21541	6.8104	5.36052	5.70021	5.26893	5.70046	5.11402	5.64151	5.85733	6.39453	5.95526	6.45568
6.21426	6.80502	5.3477	5.69966	5.26893	5.69977	5.10782	5.64151	5.84685	6.39354	5.95524	6.45348
6.20221	6.80117	5.3477	5.6978	5.26893	5.69704	5.10776	5.63768	5.8456	6.3899	5.95365	6.45182
6.20009	6.80099	5.3477	5.6971	5.26893	5.69523	5.10776	5.6333	5.84036	6.38498	5.95364	6.45072
6.19552	6.79988	5.3477	5.69455	5.26893	5.69069	5.10776	5.63152	5.83568	6.38051	5.93678	6.44731
6.19465	6.79988	5.34535	5.69098	5.26893	5.68845	5.09618	5.63034	5.83328	6.37944	5.93678	6.44731
6.1819	6.79909	5.34535	5.68415	5.26641	5.68804	5.08642	5.6299	5.80741	6.37831	5.92944	6.44538
6.1819	6.79797	5.337	5.67921	5.26606	5.68628	5.08212	5.62929	5.80741	6.37388	5.9196	6.44373
6.1819	6.79455	5.337	5.6751	5.26274	5.6852	5.08212	5.62495	5.80734	6.37383	5.91177	6.43758
6.1819	6.79085	5.33043	5.67509	5.25881	5.68443	5.0728	5.62228	5.80734	6.36957	5.90276	6.43409
6.1819	6.78794	5.32296	5.67507	5.25881	5.68375	5.07108	5.62228	5.80683	6.36689	5.89617	6.42854
6.18188	6.7816	5.32296	5.67507	5.25746	5.68337	5.07108	5.62217	5.79012	6.36673	5.8949	6.4242
6.18188	6.7816	5.32296	5.67505	5.25746	5.68316	5.06907	5.62104	5.79012	6.36624	5.8913	6.42165
6.17432	6.7816	5.32122	5.67504	5.25746	5.68316	5.06766	5.61941	5.79012	6.36519	5.8913	6.42058
6.16792	6.77987	5.31541	5.67466	5.25157	5.681	5.05852	5.61727	5.77836	6.36517	5.8913	6.42035
6.16792	6.77849	5.30985	5.67466	5.25071	5.68042	5.04503	5.61685	5.77467	6.36486	5.8859	6.41845
6.16609	6.77619	5.2996	5.67382	5.25071	5.68041	5.03576	5.61433	5.77467	6.35467	5.88151	6.41786
6.16609	6.774	5.2996	5.67301	5.25071	5.68038	5.0347	5.61432	5.76762	6.35454	5.88105	6.41608
6.16025	6.77391	5.29783	5.67204	5.23971	5.68038	5.03453	5.61359	5.75262	6.35371	5.88105	6.41608
6.16025	6.77273	5.28337	5.66916	5.22212	5.68038	5.02881	5.61254	5.72888	6.35337	5.87529	6.41607
6.16025	6.76796	5.28249	5.66792	5.21673	5.68038	5.028	5.60964	5.72583	6.35165	5.87529	6.41562
6.15573	6.76663	5.28249	5.66269	5.21484	5.68038	5.02585	5.60751	5.71265	6.35153	5.87529	6.41232
6.14422	6.76391	5.28249	5.66269	5.21016	5.68038	5.02476	5.60666	5.71231	6.34985	5.87529	6.40891
6.13699	6.76294	5.27793	5.66239	5.20978	5.67931	5.02476	5.60652	5.69975	6.34985	5.87463	6.40738
6.13631	6.76007	5.27793	5.65859	5.2092	5.67351	5.02476	5.60157	5.69661	6.34928	5.87463	6.40705
6.13332	6.75992	5.27793	5.65841	5.2092	5.67341	5.02476	5.60035	5.68799	6.34849	5.87463	6.40485
6.12636	6.75942	5.26629	5.65543	5.2092	5.67316	5.02476	5.59623	5.68799	6.34788	5.86051	6.39847
6.11921	6.75867	5.26306	5.65199	5.2092	5.67299	5.02476	5.59599	5.68799	6.34323	5.85904	6.39775
6.11333	6.75681	5.26306	5.65166	5.20869	5.67293	5.02319	5.58563	5.68799	6.34317	5.84948	6.39747
6.11191	6.75632	5.25007	5.65032	5.20814	5.67098	5.02319	5.58345	5.68294	6.34295	5.84832	6.39605
6.10093	6.75632	5.25007	5.65003	5.20049	5.67008	5.02319	5.57999	5.67635	6.34271	5.84366	6.39466
6.10034	6.75264	5.25007	5.65003	5.19888	5.66976	5.01996	5.57823	5.67472	6.34067	5.84366	6.39426
6.09988	6.74837	5.25007	5.65003	5.1781	5.66964	5.01483	5.57614	5.67472	6.33902	5.84366	6.39373
6.09534	6.7481	5.25007	5.64914	5.16762	5.66871	5.00543	5.57278	5.67183	6.33726	5.8329	6.39373
6.09446	6.74439	5.25007	5.64642	5.16762	5.66797	5.00216	5.57206	5.66837	6.33498	5.82803	6.39329
6.09314	6.74439	5.25007	5.64614	5.1531	5.66727	4.99981	5.56713	5.66837	6.33462	5.82803	6.39229
6.09191	6.74439	5.25007	5.64614	5.1531	5.66723	4.99856	5.56685	5.66837	6.33095	5.82711	6.39132
6.08326	6.74349	5.25007	5.64326	5.14906	5.66604	4.99856	5.56664	5.66837	6.33083	5.82277	6.39123
6.08249	6.74277	5.25007	5.64317	5.14893	5.66217	4.99856	5.56599	5.66513	6.32904	5.8219	6.39098
6.08213	6.74172	5.25007	5.64299	5.14285	5.65685	4.99856	5.56538	5.66513	6.32898	5.81126	6.38932
6.08213	6.73921	5.25007	5.64167	5.1278	5.65685	4.98453	5.56467	5.66513	6.32867	5.81126	6.38847
6.08213	6.73725	5.25007	5.63532	5.1278	5.65589	4.97775	5.56459	5.64136	6.32656	5.80269	6.38815
6.08213	6.73661	5.25007	5.6344	5.12485	5.65553	4.96767	5.56293	5.64136	6.32593	5.80245	6.38815
6.08213	6.73599	5.25007	5.63361	5.12447	5.6555	4.96593	5.56274	5.63992	6.32472	5.80105	6.38776
6.08213	6.71742	5.25007	5.6333	5.12296	5.65533	4.96084	5.56272	5.63464	6.32337	5.79842	6.38625
6.08079	6.71742	5.25007	5.63181	5.12208	5.65528	4.96084	5.55967	5.63246	6.32211	5.7929	6.38568
6.07886	6.71742	5.25006	5.63081	5.12208	5.65419	4.95687	5.55634	5.60831	6.31997	5.78793	6.38505
6.07724	6.71742	5.25006	5.63051	5.11626	5.65306	4.95102	5.55562	5.60752	6.31914	5.78562	6.38425
6.07722	6.71742	5.24873	5.62824	5.11626	5.65265	4.95021	5.55048	5.59871	6.31886	5.78562	6.38425
6.07722	6.71271	5.24667	5.62824	5.11569	5.65186	4.94131	5.55007	5.59871	6.31801	5.78015	6.38389
6.07722	6.7121	5.24667	5.62811	5.11232	5.64897	4.93837	5.55002	5.59823	6.3171	5.76684	6.38376
6.07607	6.70932	5.24661	5.62455	5.10999	5.64794	4.93419	5.54963	5.59823	6.31221	5.74899	6.3836
6.07572	6.70932	5.24652	5.62444	5.10999	5.64589	4.93051	5.54946	5.59823	6.31131	5.74858	6.38143
6.07109	6.70314	5.24252	5.62249	5.10999	5.64586	4.92467	5.54933	5.59823	6.31008	5.74681	6.37854
6.06595	6.70146	5.24239	5.62152	5.10755	5.64485	4.92467	5.54933	5.59127	6.31006	5.74579	6.37812
6.06595	6.70146	5.23878	5.62135	5.10224	5.64308	4.91518	5.5484	5.58042	6.30967	5.74289	6.37703
6.06595	6.69979	5.23878	5.62135	5.09849	5.64198	4.9137	5.5484	5.57989	6.30964	5.74258	6.3757
6.05979	6.69964	5.2358	5.62135	5.09687	5.64189	4.91233	5.5484	5.57171	6.30883	5.73275	6.37468
6.05968	6.69932	5.2215	5.62135	5.09317	5.63817	4.89703	5.54636	5.57171	6.30877	5.72321	6.37324
6.0574	6.69775	5.21666	5.61986	5.09263	5.63644	4.89595	5.54608	5.5677	6.30847	5.72321	6.36959
6.0574	6.69751	5.20672	5.6152	5.09262	5.6353	4.89595	5.546	5.56198	6.30771	5.72321	6.36954
6.0574	6.69471	5.20652	5.61065	5.09234	5.63506	4.89128	5.54559	5.55755	6.30713	5.71971	6.36722
6.0574	6.6946	5.20346	5.61044	5.09234	5.63466	4.88088	5.54464	5.5427	6.30539	5.71337	6.36709
6.05443	6.69146	5.20346	5.61021	5.09234	5.63416	4.87817	5.54162	5.54038	6.30437	5.70839	6.36614
6.05372	6.69043	5.19734	5.60702	5.09234	5.63097	4.87817	5.54057	5.53094	6.30246	5.70658	6.36547
6.05326	6.68852	5.19734	5.60684	5.09234	5.63097	4.87817	5.53957	5.52517	6.30083	5.70568	6.36543
6.04171	6.68736	5.19495	5.60618	5.08339	5.63075	4.87817	5.53677	5.52517	6.30083	5.70184	6.36429
6.04171	6.6872	5.19158	5.60612	5.08028	5.63008	4.87817	5.53516	5.50865	6.3003	5.69593	6.36033
6.04171	6.68673	5.19012	5.60612	5.07606	5.63008	4.87772	5.53416	5.49201	6.29909	5.69188	6.3598
6.03791	6.6855	5.18787	5.60612	5.07355	5.63008	4.87769	5.53343	5.48733	6.29816	5.69089	6.35913
6.03631	6.68496	5.18787	5.60612	5.07355	5.63006	4.87725	5.53279	5.48196	6.29788	5.69089	6.35685
6.0321	6.67879	5.18787	5.60612	5.06684	5.62811	4.86865	5.53192	5.4791	6.29727	5.67642	6.35669
6.0321	6.67744	5.18773	5.60611	5.06514	5.62748	4.86865	5.53007	5.47534	6.29671	5.67273	6.35538
6.0321	6.67727	5.18741	5.60553	5.05158	5.62557	4.86865	5.52795	5.47425	6.29671	5.67273	6.35479
6.03092	6.67491	5.17818	5.60449	5.05128	5.62477	4.86377	5.52769	5.47257	6.29611	5.66865	6.35469
6.01597	6.67458	5.17602	5.6042	5.0494	5.62477	4.86098	5.52729	5.47186	6.29605	5.66865	6.35469
6.01468	6.67295	5.17195	5.60308	5.04533	5.62477	4.85795	5.52667	5.47186	6.29605	5.66844	6.35469
6.01015	6.67237	5.17195	5.60192	5.03876	5.62477	4.85386	5.52571	5.47186	6.29599	5.66844	6.35324
6.00888	6.67022	5.17152	5.60167	5.03876	5.62401	4.8532	5.52571	5.47186	6.29542	5.66844	6.35293
6.00888	6.67022	5.1695	5.60148	5.03876	5.62353	4.8532	5.52571	5.47186	6.29386	5.66844	6.3498
5.99799	6.67002	5.16903	5.60082	5.03876	5.6227	4.8532	5.52571	5.47186	6.29269	5.66795	6.34934
5.99799	6.66962	5.1478	5.60033	5.03876	5.62076	4.8532	5.52571	5.47186	6.29096	5.66631	6.34927
5.99658	6.66831	5.14679	5.60028	5.03876	5.62073	4.8532	5.52568	5.47186	6.29096	5.66301	6.34844
5.99656	6.66781	5.14492	5.60028	5.03876	5.62024	4.85023	5.52429	5.47186	6.29071	5.65919	6.34514
5.98026	6.6664	5.1374	5.60028	5.03876	5.61994	4.84993	5.5242	5.47186	6.28986	5.65529	6.34467
5.98026	6.66615	5.1374	5.60028	5.03876	5.61992	4.84716	5.5221	5.47186	6.28939	5.65476	6.34467
5.97695	6.66595	5.13704	5.60028	5.03876	5.61864	4.84611	5.51995	5.47186	6.28913	5.65052	6.34432
5.97086	6.6652	5.13512	5.60028	5.03876	5.61862	4.84061	5.51926	5.47186	6.28902	5.64183	6.34402
5.97086	6.66347	5.12327	5.60028	5.03876	5.61607	4.84061	5.5191	5.47186	6.28852	5.63677	6.3437
5.97086	6.66212	5.12312	5.60028	5.03876	5.61607	4.83485	5.51821	5.47186	6.28763	5.62104	6.34369
5.97086	6.66131	5.12312	5.60028	5.03876	5.61585	4.83441	5.51821	5.47175	6.28729	5.61134	6.34369
5.96895	6.66126	5.12223	5.60028	5.03876	5.6158	4.83303	5.51708	5.45824	6.28691	5.6101	6.34369
5.96895	6.65882	5.11789	5.60028	5.03593	5.61446	4.83257	5.51631	5.446	6.28401	5.60766	6.34354
5.96835	6.65874	5.11566	5.60028	5.03593	5.6144	4.83246	5.51619	5.43283	6.28332	5.60766	6.34334
5.96591	6.65704	5.11562	5.60028	5.0343	5.61032	4.83193	5.51574	5.42262	6.28219	5.60199	6.34287
5.96481	6.65538	5.11431	5.60028	5.02972	5.61032	4.82455	5.51457	5.42048	6.28207	5.60029	6.34176
5.96201	6.65538	5.11431	5.60018	5.02808	5.61029	4.82455	5.51205	5.41184	6.28061	5.59832	6.34048
5.96201	6.65514	5.11431	5.60004	5.02568	5.61028	4.82455	5.51141	5.40411	6.27999	5.5983	6.34048
5.96201	6.65349	5.10971	5.59997	5.02269	5.60946	4.81893	5.51141	5.39778	6.27951	5.59748	6.33894
5.96201	6.65316	5.10971	5.59957	5.02269	5.60856	4.81868	5.509	5.3955	6.27821	5.59461	6.33875
5.96201	6.65258	5.10971	5.59957	5.02269	5.60714	4.817	5.50713	5.3955	6.27721	5.59461	6.33875
5.96201	6.6515	5.10971	5.59957	5.02269	5.60714	4.80971	5.50632	5.3955	6.27065	5.59421	6.33875
5.96201	6.65119	5.10056	5.59957	5.02109	5.60714	4.80971	5.50629	5.39507	6.27026	5.59303	6.33875
5.96201	6.6505	5.09821	5.59957	5.01865	5.60714	4.80866	5.50602	5.39183	6.27002	5.59224	6.33852
5.96201	6.65049	5.09821	5.59957	5.01834	5.60533	4.80623	5.50579	5.38	6.27002	5.59108	6.33852
5.96201	6.6496	5.08883	5.59648	5.01745	5.60533	4.80381	5.50578	5.37024	6.26872	5.58629	6.33773
5.96201	6.64791	5.0871	5.59585	5.01725	5.60533	4.80147	5.50578	5.36596	6.26834	5.58605	6.33763
5.96201	6.6478	5.0871	5.59475	5.00474	5.605	4.79368	5.50421	5.35553	6.2682	5.58012	6.33763
5.96201	6.64751	5.0871	5.59377	4.99892	5.60477	4.79192	5.50335	5.35511	6.26456	5.58012	6.33685
5.96201	6.64677	5.0871	5.59135	4.99467	5.60477	4.79154	5.50156	5.35511	6.26411	5.58012	6.3366
5.96201	6.64673	5.0871	5.59118	4.99114	5.60438	4.79137	5.50149	5.35277	6.26299	5.57653	6.33631
5.95988	6.6458	5.0871	5.59093	4.98716	5.60313	4.78635	5.50136	5.34798	6.26299	5.57372	6.33296
5.95748	6.64555	5.0871	5.5906	4.98177	5.60291	4.78552	5.49941	5.34798	6.26161	5.56655	6.33232
5.95461	6.64555	5.0871	5.59053	4.97337	5.60291	4.78492	5.49827	5.34798	6.26148	5.56445	6.32995
5.94282	6.64555	5.0871	5.58723	4.97337	5.60226	4.78305	5.49782	5.34519	6.26107	5.55869	6.32897
5.94202	6.64555	5.0871	5.58576	4.97261	5.60122	4.78305	5.49782	5.34382	6.26055	5.55869	6.32856
5.94171	6.64555	5.0871	5.58567	4.9596	5.60091	4.78262	5.49643	5.34322	6.2604	5.55866	6.32856
5.93466	6.64555	5.0871	5.58219	4.9596	5.59843	4.78136	5.49611	5.3415	6.26037	5.55038	6.32856
5.93411	6.64555	5.0871	5.58159	4.9596	5.59821	4.77871	5.4948	5.3368	6.25989	5.54912	6.32853
5.93368	6.64555	5.0871	5.58148	4.95638	5.59816	4.77738	5.49377	5.3368	6.25789	5.54796	6.32802
5.92655	6.64555	5.0871	5.58148	4.95594	5.59785	4.77109	5.49007	5.33555	6.25618	5.54699	6.32676
5.92625	6.64532	5.0871	5.58146	4.95381	5.59728	4.76023	5.48959	5.33259	6.25618	5.54699	6.3263
5.92568	6.6449	5.08682	5.58143	4.95326	5.59538	4.76008	5.48955	5.32635	6.25545	5.54699	6.32607
5.92568	6.64482	5.08674	5.58093	4.95326	5.59536	4.76008	5.48952	5.32635	6.25474	5.54699	6.32527
5.92568	6.64397	5.08674	5.5787	4.94736	5.5945	4.76008	5.48939	5.31654	6.25184	5.54664	6.32413
5.92119	6.64291	5.08659	5.57692	4.94641	5.59429	4.76008	5.48684	5.31241	6.25153	5.54664	6.32384
5.92119	6.64055	5.0776	5.57647	4.94395	5.59369	4.76008	5.48433	5.31241	6.25153	5.54546	6.32369
5.92119	6.63998	5.07628	5.57194	4.94368	5.59331	4.76008	5.48378	5.30521	6.25031	5.53917	6.32353
5.92119	6.6396	5.07628	5.57172	4.93689	5.59272	4.76008	5.48214	5.30202	6.24996	5.5384	6.32262
5.92119	6.63955	5.07628	5.57172	4.93689	5.59248	4.76008	5.48197	5.30172	6.24985	5.5365	6.32071
5.89837	6.63915	5.07628	5.57118	4.93689	5.59152	4.76008	5.48185	5.29879	6.24892	5.53415	6.32057
5.89755	6.63844	5.07628	5.56852	4.93598	5.59144	4.75603	5.48166	5.2794	6.24804	5.53344	6.31852
5.89669	6.63802	5.07628	5.56615	4.93551	5.59073	4.75308	5.48101	5.26988	6.24756	5.53267	6.31833
5.89625	6.63778	5.07628	5.56587	4.93551	5.59052	4.75282	5.4807	5.26952	6.24693	5.52837	6.31542
5.89426	6.63698	5.07628	5.56587	4.93551	5.58916	4.75057	5.4807	5.26952	6.24607	5.52683	6.31542
5.89426	6.63649	5.07628	5.56587	4.9314	5.58875	4.74301	5.48036	5.25866	6.24585	5.52504	6.3148
5.88716	6.63646	5.07628	5.56587	4.93002	5.587	4.737	5.48018	5.24095	6.24571	5.52297	6.31311
5.88673	6.63606	5.07628	5.56443	4.92746	5.58634	4.73597	5.47778	5.22909	6.2449	5.51561	6.31293
5.87366	6.63462	5.07628	5.56314	4.92746	5.58584	4.73596	5.47662	5.22749	6.2449	5.51561	6.31293
5.87366	6.63325	5.07628	5.56192	4.92584	5.58257	4.73194	5.47625	5.22749	6.24434	5.50915	6.3122
5.87366	6.6325	5.07628	5.56178	4.92584	5.58223	4.72897	5.47514	5.22749	6.24431	5.5083	6.31204
5.87366	6.63183	5.07628	5.56175	4.91979	5.58204	4.7283	5.47389	5.20725	6.24356	5.50821	6.31079
5.87366	6.63087	5.07628	5.55923	4.91959	5.58169	4.72737	5.47237	5.20613	6.24329	5.49155	6.30971
5.87362	6.62851	5.07628	5.55923	4.91959	5.58169	4.72737	5.47164	5.2042	6.24313	5.49155	6.30927
5.87362	6.62847	5.07628	5.5589	4.91533	5.58151	4.72737	5.47003	5.2042	6.24313	5.48774	6.30791
5.87362	6.62605	5.07628	5.5589	4.91462	5.57987	4.72737	5.46901	5.2042	6.24296	5.48324	6.30617
5.87362	6.6257	5.07628	5.5589	4.91462	5.57898	4.72669	5.46872	5.2042	6.24269	5.48324	6.30549
5.87328	6.62448	5.07628	5.5587	4.90557	5.57876	4.72585	5.46834	5.2042	6.24106	5.47456	6.30467
5.87191	6.62446	5.07628	5.55817	4.89647	5.57876	4.72363	5.4681	5.20311	6.24057	5.4614	6.30406
5.86581	6.62385	5.07628	5.55666	4.88338	5.57876	4.71646	5.46777	5.20038	6.24029	5.45597	6.30322
5.86273	6.62346	5.07628	5.55642	4.88268	5.57876	4.70728	5.46764	5.19831	6.24021	5.44765	6.30292
5.86134	6.62342	5.07628	5.55438	4.87569	5.57875	4.70728	5.46631	5.19826	6.23998	5.44747	6.30287
5.86097	6.62282	5.07587	5.55426	4.87488	5.57875	4.70728	5.46622	5.19253	6.23939	5.44413	6.30286
5.86061	6.62262	5.07587	5.55336	4.87318	5.57875	4.70728	5.46616	5.19209	6.23939	5.44262	6.30113
5.85964	6.62224	5.07587	5.55278	4.86198	5.57855	4.70728	5.46543	5.18635	6.23939	5.44262	6.3011
5.85887	6.62046	5.07388	5.55261	4.85994	5.57842	4.70728	5.46413	5.1691	6.23926	5.44262	6.3003
5.85887	6.62029	5.07388	5.5524	4.85343	5.5784	4.70728	5.4626	5.16905	6.23872	5.44262	6.29963
5.85887	6.62004	5.07105	5.55228	4.85177	5.57793	4.70728	5.461	5.16905	6.23841	5.44262	6.29909
5.85887	6.61932	5.06766	5.55205	4.85101	5.57774	4.70728	5.45993	5.16905	6.23675	5.44262	6.29606
5.85887	6.61849	5.06298	5.55138	4.85101	5.57625	4.70728	5.45911	5.16905	6.23664	5.44262	6.29546
5.85887	6.61849	5.06047	5.55	4.85101	5.57472	4.70728	5.45833	5.16905	6.23623	5.44262	6.29446
5.85871	6.61849	5.0581	5.54739	4.85101	5.57344	4.70728	5.45832	5.16905	6.23595	5.44262	6.29416
5.85788	6.61849	5.05514	5.54693	4.85101	5.57343	4.70728	5.45756	5.16905	6.23595	5.44262	6.29414
5.85414	6.61849	5.05494	5.54574	4.85101	5.57242	4.70239	5.45736	5.16905	6.23591	5.44262	6.29389
5.85406	6.61699	5.0532	5.54445	4.85101	5.57135	4.70082	5.45728	5.16905	6.23551	5.44262	6.29366
5.85314	6.61636	5.05195	5.54445	4.85101	5.57081	4.70082	5.45725	5.15146	6.23544	5.44262	6.29296
5.85281	6.61462	5.05195	5.54445	4.85101	5.57019	4.70082	5.45725	5.15146	6.23497	5.44262	6.29254
5.84763	6.61393	5.04953	5.54445	4.85101	5.57011	4.70082	5.45673	5.14137	6.2321	5.44262	6.29254
5.84763	6.61391	5.04953	5.54344	4.85101	5.56974	4.70082	5.45667	5.14137	6.23155	5.4425	6.29211
5.84763	6.61381	5.04415	5.5424	4.85101	5.56963	4.70082	5.45498	5.14137	6.23155	5.43559	6.29211
5.84756	6.61205	5.03957	5.5421	4.85101	5.56856	4.70082	5.45491	5.14137	6.23155	5.43559	6.29161
5.84756	6.61179	5.03957	5.54187	4.85	5.56676	4.70082	5.45482	5.13988	6.23128	5.43096	6.29092
5.84756	6.60982	5.03957	5.54116	4.84907	5.56665	4.70082	5.4545	5.11522	6.23106	5.41653	6.29083
5.84756	6.60975	5.03879	5.54106	4.84715	5.56654	4.70082	5.45446	5.10367	6.23082	5.41653	6.2905
5.83916	6.60821	5.03809	5.54067	4.84715	5.56604	4.70082	5.45436	5.10221	6.23082	5.41653	6.28965
5.83669	6.60737	5.03366	5.54046	4.84715	5.5646	4.70082	5.45359	5.09964	6.23046	5.41333	6.2896
5.8318	6.60721	5.02967	5.54014	4.847	5.56407	4.69595	5.45358	5.09757	6.22995	5.40765	6.28906
5.82893	6.60668	5.02379	5.53947	4.847	5.56407	4.69353	5.45332	5.09757	6.22775	5.40612	6.28902
5.82652	6.60597	5.01884	5.53685	4.847	5.56407	4.69132	5.45233	5.09757	6.22687	5.40349	6.28884
5.82619	6.60597	5.01879	5.53622	4.84696	5.56291	4.68788	5.45233	5.09757	6.22674	5.40349	6.28863
5.8242	6.60597	5.01879	5.53569	4.84683	5.56214	4.68751	5.45111	5.09757	6.22642	5.40349	6.28831
5.82197	6.60569	5.01463	5.53569	4.83853	5.56214	4.67726	5.45111	5.09757	6.22483	5.40324	6.2882
5.81752	6.60562	5.00693	5.53071	4.83853	5.56103	4.67726	5.45109	5.09191	6.22258	5.40317	6.28709
5.81573	6.60562	5.00641	5.53059	4.83853	5.56102	4.67707	5.44914	5.09185	6.22194	5.40143	6.28682
5.81478	6.60453	5.00207	5.53031	4.83783	5.56088	4.67043	5.44893	5.09134	6.22191	5.39693	6.28544
5.81336	6.60356	5.00207	5.53012	4.83437	5.56024	4.66625	5.44779	5.08791	6.22123	5.39436	6.2848
5.80846	6.6018	5.00207	5.53012	4.83434	5.55989	4.66196	5.44576	5.08791	6.22067	5.39366	6.28393
5.80664	6.60151	5.00024	5.53012	4.83319	5.55946	4.6568	5.44466	5.0836	6.21886	5.39266	6.28383
5.80664	6.60077	5.00024	5.53012	4.82726	5.55904	4.6568	5.44441	5.08032	6.21885	5.39212	6.28326
5.80205	6.59913	5.00024	5.52954	4.8222	5.55611	4.65339	5.44232	5.06918	6.21857	5.39211	6.28318
5.79382	6.59879	5.00024	5.52927	4.81642	5.55498	4.65098	5.44229	5.05452	6.21773	5.39032	6.28279
5.79382	6.59879	5.00024	5.52914	4.81642	5.55498	4.65061	5.44225	5.05168	6.2161	5.38557	6.28088
5.78318	6.59854	5.00024	5.5283	4.81642	5.55431	4.65061	5.4422	5.04247	6.21609	5.38534	6.28053
5.78108	6.59839	5.00024	5.52814	4.81469	5.55431	4.64995	5.4422	5.0368	6.21593	5.38428	6.28001
5.78108	6.59785	5.00024	5.52814	4.81044	5.55391	4.64227	5.44219	5.0315	6.21447	5.38327	6.27921
5.78041	6.59728	5.00024	5.52814	4.81044	5.55386	4.63695	5.44184	5.02744	6.20958	5.38225	6.27911
5.76897	6.59662	5.00024	5.52814	4.81044	5.55342	4.63695	5.44184	5.02543	6.20938	5.37389	6.27743
5.76464	6.59573	5.00024	5.52814	4.81044	5.55309	4.63687	5.44183	5.00115	6.20926	5.37377	6.27736
5.76437	6.59427	5.00024	5.52814	4.81044	5.55255	4.63224	5.44183	4.99829	6.20874	5.37377	6.27678
5.76289	6.59417	5.00024	5.52624	4.80787	5.5525	4.62849	5.44183	4.9912	6.2078	5.37318	6.27569
5.76135	6.59226	5.00024	5.52624	4.80477	5.55218	4.62849	5.44183	4.98837	6.20663	5.37318	6.2738
5.76041	6.59225	5.00024	5.52624	4.79652	5.55218	4.62829	5.44183	4.98146	6.20451	5.37247	6.27227
5.76041	6.59154	4.99892	5.52574	4.79433	5.55218	4.62607	5.44182	4.98146	6.20386	5.37247	6.27211
5.76041	6.59065	4.99892	5.5246	4.79433	5.55218	4.62467	5.44071	4.97937	6.20374	5.37247	6.272
5.76041	6.58789	4.99727	5.52431	4.79433	5.55218	4.61875	5.43902	4.97597	6.20371	5.36981	6.27153
5.75821	6.58789	4.99679	5.52404	4.79433	5.55218	4.61875	5.43817	4.97211	6.20236	5.36351	6.27114
5.75587	6.58789	4.99579	5.52391	4.79059	5.55218	4.61651	5.43765	4.97153	6.2019	5.35057	6.27092
5.75453	6.58731	4.99533	5.52373	4.79049	5.55139	4.60656	5.43757	4.96914	6.20175	5.35057	6.27026
5.74901	6.58679	4.99389	5.5223	4.78979	5.55078	4.60514	5.43704	4.96914	6.20082	5.34938	6.26962
5.74225	6.58642	4.99199	5.52109	4.78607	5.55004	4.6009	5.43593	4.96914	6.20042	5.34938	6.26947
5.74062	6.58633	4.99142	5.52075	4.78166	5.54977	4.60066	5.43565	4.95871	6.1999	5.34591	6.2694
5.73911	6.58633	4.99138	5.5198	4.78095	5.54969	4.59493	5.43558	4.95399	6.19915	5.34587	6.2694
5.73504	6.58607	4.99138	5.51867	4.78095	5.54945	4.59493	5.43455	4.95399	6.19849	5.33386	6.26939
5.7331	6.58318	4.99138	5.51825	4.78095	5.5494	4.59454	5.43449	4.95399	6.19669	5.33386	6.2693
5.73214	6.58318	4.98978	5.5177	4.78095	5.54925	4.59093	5.43434	4.94579	6.19661	5.33386	6.26843
5.73184	6.58318	4.98671	5.51641	4.77658	5.54925	4.58867	5.43367	4.94458	6.19651	5.33386	6.26754
5.72755	6.58318	4.98228	5.5154	4.77004	5.54915	4.57828	5.43354	4.94325	6.19647	5.33386	6.26754
5.72716	6.58318	4.98228	5.51517	4.7651	5.54874	4.574	5.43314	4.94325	6.1964	5.33386	6.26678
5.72704	6.58318	4.98152	5.51505	4.7651	5.54852	4.55551	5.43314	4.94325	6.19564	5.33386	6.26677
5.7205	6.58318	4.97892	5.51467	4.7651	5.54843	4.55517	5.43213	4.94325	6.19564	5.33386	6.26622
5.71406	6.58318	4.97892	5.51298	4.76275	5.54824	4.53928	5.43138	4.94325	6.19562	5.33386	6.26561
5.71028	6.58301	4.9739	5.5112	4.76275	5.545	4.5309	5.4313	4.94325	6.1948	5.33386	6.26524
5.7053	6.58286	4.97192	5.51054	4.76272	5.54481	4.5299	5.43118	4.93348	6.19398	5.33386	6.26516
5.70124	6.58252	4.97019	5.50966	4.76272	5.54355	4.5299	5.42892	4.93227	6.19275	5.33386	6.26499
5.69973	6.58248	4.96909	5.50646	4.76272	5.543	4.5299	5.42868	4.9272	6.19222	5.33386	6.26368
5.6979	6.58245	4.96909	5.50541	4.76272	5.54297	4.5299	5.42811	4.92385	6.19174	5.33386	6.26328
5.69487	6.57994	4.96909	5.50538	4.76272	5.54269	4.5299	5.42787	4.92146	6.19095	5.33386	6.26276
5.69379	6.57966	4.96909	5.50484	4.76272	5.54261	4.5299	5.42776	4.92146	6.19004	5.33386	6.26167
5.69379	6.57961	4.96803	5.50484	4.76272	5.54219	4.5299	5.42761	4.92117	6.18945	5.33386	6.26062
5.69379	6.5796	4.9666	5.50091	4.76272	5.54142	4.5299	5.42706	4.92117	6.18851	5.33386	6.26059
5.69379	6.5796	4.96625	5.4998	4.76272	5.53938	4.5299	5.42686	4.92117	6.18836	5.33385	6.2599
5.69231	6.57925	4.96177	5.49813	4.76272	5.53938	4.5299	5.42629	4.91605	6.18833	5.32198	6.25853
5.68541	6.57807	4.95928	5.49793	4.76272	5.53894	4.5299	5.4242	4.89449	6.18828	5.31082	6.2581
5.68169	6.57782	4.95853	5.49789	4.76272	5.53865	4.5299	5.42381	4.88147	6.18768	5.30567	6.25792
5.68148	6.57629	4.95853	5.4977	4.76063	5.53807	4.5299	5.42292	4.87512	6.18768	5.30521	6.25784
5.67768	6.57618	4.95853	5.49733	4.75184	5.53516	4.5299	5.42282	4.86693	6.18764	5.30427	6.25752
5.6774	6.57554	4.95853	5.49698	4.74879	5.53514	4.5299	5.42272	4.86346	6.18725	5.30427	6.25743
5.67704	6.57527	4.95853	5.49687	4.74448	5.53477	4.52661	5.4213	4.86346	6.18705	5.2993	6.25716
5.67698	6.57446	4.95842	5.49687	4.74448	5.5343	4.51809	5.42084	4.85928	6.18652	5.29833	6.25688
5.67698	6.57375	4.95645	5.4967	4.74107	5.53337	4.51586	5.41948	4.85169	6.18605	5.29449	6.25688
5.67566	6.57319	4.95322	5.49667	4.74107	5.53321	4.50868	5.4186	4.84732	6.18575	5.2935	6.25204
5.67553	6.57278	4.95162	5.49664	4.74107	5.53029	4.50868	5.4161	4.84022	6.18464	5.2927	6.25203
5.66669	6.57248	4.95162	5.49662	4.73941	5.5292	4.50768	5.41588	4.83516	6.18293	5.28945	6.25127
5.66351	6.57241	4.94918	5.49622	4.73067	5.52915	4.50768	5.41561	4.8341	6.18181	5.28904	6.25127
5.65934	6.57241	4.94918	5.49544	4.73024	5.52901	4.5058	5.41491	4.8258	6.18162	5.28904	6.25113
5.65931	6.57198	4.94918	5.49456	4.72955	5.52882	4.5058	5.41427	4.80601	6.18144	5.28902	6.25076
5.65825	6.57051	4.94918	5.4944	4.7291	5.52838	4.50542	5.41381	4.79956	6.18088	5.28742	6.25022
5.65825	6.57051	4.94918	5.4944	4.72723	5.52759	4.50499	5.41368	4.79385	6.1806	5.28304	6.24999
5.6556	6.57042	4.94918	5.4944	4.72648	5.52732	4.50318	5.41302	4.79385	6.17927	5.27715	6.24818
5.65435	6.56951	4.94918	5.4944	4.72648	5.52726	4.50266	5.41298	4.79385	6.17886	5.27587	6.24808
5.65238	6.56949	4.94918	5.4944	4.7206	5.52644	4.50225	5.41213	4.79097	6.17728	5.27337	6.2477
5.65181	6.56945	4.94918	5.4944	4.7206	5.52521	4.50121	5.41175	4.79097	6.17609	5.27235	6.24767
5.65181	6.56926	4.94637	5.4944	4.71951	5.52521	4.50121	5.41138	4.79097	6.17424	5.26615	6.24734
5.65181	6.56745	4.94504	5.4944	4.71951	5.52498	4.50091	5.41112	4.78825	6.17392	5.26537	6.24676
5.65181	6.56736	4.94461	5.4944	4.71951	5.5248	4.49758	5.4105	4.78577	6.173	5.26127	6.24531
5.65181	6.56675	4.94222	5.4944	4.71951	5.52459	4.49758	5.4103	4.77986	6.17278	5.25798	6.24468
5.65181	6.56581	4.9407	5.49332	4.70982	5.52069	4.49667	5.40922	4.77384	6.17206	5.25261	6.24468
5.65181	6.56567	4.9407	5.49229	4.7096	5.51977	4.48521	5.40836	4.77331	6.17167	5.24105	6.24468
5.65181	6.56538	4.9407	5.49061	4.70813	5.51964	4.48349	5.40802	4.77222	6.17157	5.24088	6.24468
5.65181	6.56417	4.93566	5.49018	4.70571	5.5196	4.48349	5.40802	4.76998	6.17124	5.23778	6.24411
5.65181	6.56347	4.93352	5.49	4.70571	5.5192	4.48336	5.40589	4.7621	6.16918	5.23534	6.24338
5.65181	6.56227	4.93192	5.4898	4.7043	5.51819	4.48309	5.40516	4.76045	6.16849	5.22387	6.24297
5.65181	6.56116	4.93033	5.48973	4.70202	5.51794	4.47341	5.40509	4.76045	6.16797	5.21781	6.24271
5.65181	6.5593	4.92668	5.48973	4.70146	5.51714	4.47109	5.40509	4.76029	6.16724	5.21476	6.24227
5.65157	6.5593	4.91622	5.48973	4.69498	5.51698	4.47109	5.40505	4.75977	6.16714	5.21166	6.24109
5.65157	6.55853	4.91326	5.48936	4.69442	5.5168	4.47084	5.40387	4.75316	6.16618	5.2114	6.24078
5.65157	6.55808	4.91326	5.48936	4.69234	5.51622	4.4691	5.40345	4.75122	6.16436	5.21104	6.24078
5.64723	6.55796	4.9117	5.48936	4.69108	5.51476	4.46814	5.40278	4.75122	6.16419	5.21104	6.24073
5.64163	6.55792	4.90203	5.48903	4.69108	5.51476	4.46586	5.40142	4.75122	6.16291	5.21104	6.24053
5.64126	6.55721	4.9018	5.48812	4.68171	5.51472	4.46586	5.40007	4.75122	6.16184	5.21104	6.24022
5.64126	6.55721	4.89687	5.48812	4.68144	5.51472	4.46586	5.39942	4.75122	6.16126	5.21104	6.23934
5.64126	6.5569	4.89354	5.48789	4.67991	5.51441	4.45914	5.39877	4.75122	6.16092	5.21024	6.238
5.63827	6.55677	4.8917	5.48593	4.67991	5.51434	4.45076	5.39805	4.75122	6.16078	5.20855	6.23552
5.63827	6.55588	4.8917	5.48588	4.67991	5.5138	4.45076	5.39787	4.75122	6.16046	5.20209	6.23507
5.63711	6.55233	4.8917	5.48389	4.67931	5.51339	4.44973	5.39762	4.75122	6.15964	5.20209	6.23499
5.63241	6.5523	4.89128	5.4833	4.67676	5.5123	4.44849	5.39706	4.75122	6.15895	5.20209	6.23462
5.62963	6.55191	4.89128	5.48288	4.67482	5.51224	4.44523	5.39679	4.75122	6.15895	5.20209	6.23462
5.62887	6.55156	4.89039	5.48288	4.67216	5.51216	4.44523	5.39609	4.75122	6.15826	5.18004	6.23421
5.62176	6.55155	4.89039	5.48288	4.66914	5.51213	4.44048	5.39495	4.74902	6.15786	5.17447	6.23413
5.61991	6.55108	4.89039	5.48253	4.66708	5.51208	4.44048	5.3945	4.74567	6.15681	5.17447	6.23403
5.61991	6.55081	4.89039	5.4825	4.66519	5.51198	4.44048	5.39422	4.74567	6.15681	5.17273	6.23333
5.61991	6.55066	4.89039	5.48036	4.66417	5.51188	4.43924	5.39219	4.74472	6.15658	5.17273	6.2333
5.61975	6.55065	4.89039	5.48032	4.6641	5.51188	4.42697	5.39156	4.74472	6.15637	5.17273	6.233
5.60877	6.55016	4.89039	5.47953	4.63795	5.51186	4.42195	5.39098	4.74472	6.15623	5.17273	6.23297
5.60877	6.5492	4.89039	5.47875	4.63795	5.51185	4.42195	5.38952	4.74472	6.15502	5.17273	6.2329
5.60877	6.54727	4.89039	5.47841	4.62855	5.51185	4.42195	5.38749	4.73622	6.15445	5.17273	6.23287
5.60877	6.54687	4.89039	5.4783	4.62738	5.51185	4.41372	5.38749	4.73235	6.15348	5.17273	6.2325
5.60877	6.54684	4.89039	5.47811	4.62738	5.51185	4.41086	5.38731	4.72853	6.15312	5.17273	6.23044
5.60705	6.54455	4.89039	5.47515	4.62287	5.51174	4.41086	5.38695	4.72834	6.15234	5.17273	6.2301
5.5994	6.54408	4.89039	5.47494	4.62024	5.51172	4.41086	5.3869	4.71694	6.15178	5.17273	6.22927
5.59538	6.5422	4.89039	5.47482	4.61444	5.51172	4.41086	5.38686	4.70161	6.15081	5.17273	6.2272
5.59387	6.54145	4.89039	5.47482	4.61444	5.51171	4.41086	5.38616	4.70161	6.1508	5.17273	6.22719
5.59292	6.5402	4.89039	5.47447	4.61384	5.51167	4.41086	5.38607	4.70156	6.15068	5.17273	6.22593
5.59233	6.53986	4.89039	5.47434	4.60933	5.51166	4.41086	5.38592	4.70014	6.15007	5.17273	6.22588
5.59061	6.53918	4.89039	5.47431	4.6086	5.51166	4.41086	5.38573	4.69652	6.15007	5.17273	6.22585
5.58332	6.53844	4.89039	5.47403	4.60848	5.51165	4.41086	5.38566	4.69133	6.15007	5.17273	6.22563
5.58296	6.53843	4.89039	5.47262	4.60748	5.51165	4.41086	5.38497	4.69133	6.14881	5.17273	6.22502
5.58131	6.5371	4.89039	5.47223	4.60288	5.51155	4.41086	5.38121	4.69133	6.14666	5.17273	6.22488
5.58107	6.53693	4.89039	5.47141	4.59996	5.51063	4.41086	5.38067	4.68881	6.14652	5.17273	6.22309
5.57899	6.53635	4.89039	5.47045	4.59996	5.51041	4.41086	5.38056	4.68875	6.14439	5.17273	6.22257
5.57632	6.53626	4.89039	5.47044	4.59996	5.5104	4.41086	5.38009	4.68875	6.14415	5.17273	6.22106
5.57632	6.53501	4.89039	5.47009	4.59912	5.51011	4.41086	5.37936	4.68045	6.14413	5.17273	6.22081
5.57632	6.53501	4.89039	5.47008	4.59595	5.51004	4.41086	5.37932	4.67505	6.14343	5.17273	6.22066
5.57504	6.53333	4.89039	5.46941	4.58618	5.51004	4.41086	5.37832	4.67348	6.14281	5.17273	6.22028
5.57504	6.53135	4.89039	5.46935	4.58617	5.50869	4.41086	5.37808	4.66236	6.14251	5.17273	6.22028
5.56866	6.52997	4.89039	5.46926	4.58617	5.50823	4.41086	5.37808	4.64557	6.14151	5.17273	6.22028
5.56611	6.52974	4.89039	5.46816	4.58495	5.50715	4.41086	5.37735	4.64557	6.14039	5.17273	6.21907
5.5651	6.52897	4.89039	5.46775	4.58495	5.50545	4.41086	5.37529	4.64556	6.13938	5.17273	6.21867
5.56133	6.52864	4.89039	5.46766	4.58495	5.50505	4.41086	5.37441	4.63606	6.13902	5.17273	6.21865
5.55886	6.5279	4.89039	5.46738	4.58185	5.50444	4.41086	5.37441	4.6345	6.13866	5.17273	6.21843
5.55274	6.52737	4.89039	5.4669	4.57959	5.50411	4.41086	5.37427	4.6345	6.13827	5.17273	6.21774
5.55026	6.52729	4.89039	5.4668	4.57755	5.50401	4.41086	5.37423	4.6345	6.13746	5.17273	6.21704
5.54519	6.52696	4.88387	5.46649	4.57755	5.50379	4.41086	5.3742	4.6313	6.13688	5.17273	6.21694
5.5419	6.52653	4.8812	5.46649	4.56481	5.5037	4.41086	5.37414	4.6313	6.13682	5.17273	6.21667
5.54036	6.52648	4.8812	5.46645	4.56153	5.50345	4.41086	5.37414	4.62724	6.13608	5.17273	6.21619
5.53938	6.52499	4.87532	5.46636	4.56092	5.50188	4.41086	5.37363	4.62724	6.13608	5.17108	6.21549
5.53459	6.52452	4.87532	5.46636	4.56092	5.50159	4.41086	5.37363	4.6245	6.13586	5.16831	6.21477
5.53459	6.52407	4.86925	5.46632	4.55802	5.50103	4.41086	5.37363	4.62391	6.13558	5.16766	6.2143
5.53304	6.52275	4.86884	5.46632	4.54925	5.50059	4.41086	5.37353	4.62391	6.13543	5.1559	6.21397
5.53304	6.52127	4.86857	5.46632	4.54902	5.50021	4.41086	5.37322	4.62208	6.13504	5.15354	6.21356
5.53304	6.52089	4.86857	5.46616	4.54902	5.50012	4.41086	5.37299	4.62142	6.13474	5.14618	6.21347
5.53222	6.52047	4.86857	5.46598	4.54902	5.49947	4.41086	5.37297	4.6163	6.13441	5.14618	6.21342
5.5306	6.51998	4.86336	5.46571	4.54902	5.4991	4.40714	5.37291	4.6163	6.13419	5.14618	6.21204
5.53051	6.51907	4.86336	5.46502	4.54902	5.49871	4.40121	5.37128	4.61157	6.13385	5.14011	6.21194
5.53051	6.51887	4.85976	5.465	4.54902	5.498	4.39641	5.37044	4.60738	6.13354	5.14011	6.21148
5.53051	6.5184	4.85224	5.4614	4.54902	5.498	4.39365	5.3703	4.60677	6.13303	5.14011	6.21082
5.51875	6.5184	4.85224	5.4612	4.54902	5.49784	4.37533	5.36999	4.6055	6.13294	5.14011	6.21067
5.51483	6.51808	4.85224	5.46028	4.54902	5.49684	4.36979	5.36897	4.6048	6.1328	5.14011	6.20972
5.5105	6.51768	4.85199	5.45992	4.5426	5.49634	4.36734	5.36862	4.58591	6.13277	5.14011	6.20804
5.50456	6.51706	4.85061	5.45992	4.5421	5.49629	4.36167	5.36774	4.57332	6.13277	5.14011	6.20793
5.50456	6.51688	4.85061	5.45924	4.54155	5.49587	4.36167	5.36729	4.56633	6.13277	5.14011	6.20661
5.5032	6.51482	4.85061	5.45902	4.54139	5.49177	4.36167	5.36694	4.56633	6.1318	5.14011	6.20533
5.49314	6.51458	4.85061	5.45788	4.53828	5.49131	4.36167	5.36669	4.55353	6.13171	5.14005	6.20507
5.49096	6.51423	4.85061	5.45788	4.53828	5.49091	4.36167	5.36441	4.55353	6.13165	5.13374	6.20475
5.48671	6.51262	4.85061	5.45788	4.53828	5.49079	4.36167	5.36371	4.55028	6.13156	5.13066	6.20388
5.48472	6.51149	4.84101	5.45788	4.53172	5.49008	4.36074	5.3626	4.55028	6.13154	5.12963	6.20358
5.48063	6.51064	4.84075	5.4572	4.52827	5.48883	4.35803	5.36213	4.55028	6.13083	5.12905	6.2033
5.47997	6.51026	4.8356	5.45673	4.52818	5.48786	4.3571	5.36213	4.55028	6.13047	5.12778	6.20231
5.47997	6.5098	4.83509	5.45673	4.52655	5.48678	4.35639	5.36168	4.55028	6.12958	5.12409	6.20194
5.47997	6.50854	4.82456	5.45673	4.52425	5.48674	4.35631	5.36164	4.54954	6.12948	5.12409	6.20184
5.47997	6.50832	4.82456	5.45649	4.51762	5.48616	4.35336	5.36124	4.54949	6.12936	5.12409	6.20111
5.47997	6.5079	4.82456	5.45531	4.51735	5.4861	4.35124	5.36101	4.54949	6.12868	5.12409	6.20081
5.47997	6.50786	4.82456	5.4549	4.51247	5.48541	4.34153	5.3609	4.54949	6.12697	5.12409	6.20058
5.473	6.50766	4.81875	5.45454	4.51247	5.48517	4.34143	5.36028	4.53778	6.12697	5.12409	6.20025
5.473	6.50765	4.81875	5.45453	4.50499	5.48398	4.34143	5.35936	4.53529	6.12697	5.12275	6.19944
5.47255	6.50757	4.81399	5.45423	4.50235	5.48365	4.34143	5.35883	4.53433	6.12677	5.12275	6.19942
5.47085	6.50756	4.81092	5.45418	4.49944	5.48363	4.335	5.35829	4.53433	6.12645	5.10042	6.19909
5.47085	6.5064	4.80781	5.45418	4.49918	5.48313	4.33429	5.35824	4.53081	6.12619	5.0977	6.19908
5.47006	6.50636	4.79584	5.45395	4.49613	5.48313	4.33399	5.35822	4.52598	6.1259	5.0977	6.19893
5.46549	6.50512	4.78284	5.45328	4.49477	5.48313	4.33351	5.35739	4.51648	6.12571	5.0977	6.1988
5.46534	6.505	4.77885	5.45328	4.49375	5.4831	4.33238	5.35706	4.51088	6.12528	5.0977	6.19789
5.46534	6.505	4.77856	5.45323	4.49333	5.4831	4.33207	5.35616	4.49908	6.12449	5.0977	6.19765
5.46534	6.50447	4.77475	5.45302	4.49191	5.48299	4.33187	5.35573	4.49752	6.12443	5.0977	6.19765
5.4636	6.5042	4.77475	5.45106	4.48096	5.48222	4.31948	5.35555	4.49397	6.1241	5.09639	6.19694
5.4636	6.50415	4.77299	5.45092	4.47985	5.4822	4.3194	5.35488	4.48772	6.12335	5.09612	6.19648
5.46121	6.50343	4.77288	5.45082	4.47516	5.48183	4.31929	5.35474	4.4861	6.12324	5.09572	6.1958
5.45784	6.503	4.77034	5.45046	4.47516	5.48158	4.3149	5.35466	4.47213	6.12309	5.09572	6.19296
5.45782	6.5021	4.76749	5.44823	4.47516	5.48078	4.3149	5.35466	4.47213	6.123	5.08721	6.19295
5.45782	6.50121	4.76556	5.44673	4.47406	5.48056	4.3149	5.3546	4.46301	6.12281	5.07731	6.1924
5.45642	6.50085	4.75993	5.44606	4.46967	5.47863	4.31406	5.35393	4.46301	6.12161	5.06963	6.19189
5.45066	6.49963	4.7596	5.44566	4.46937	5.47796	4.29188	5.35355	4.45981	6.12159	5.06376	6.19138
5.4495	6.4994	4.75081	5.44555	4.46937	5.47796	4.29181	5.35301	4.45981	6.12068	5.0585	6.19001
5.44632	6.49921	4.75076	5.44555	4.45609	5.4774	4.28659	5.3519	4.45981	6.12043	5.05665	6.18909
5.43925	6.4991	4.74985	5.44554	4.45551	5.47736	4.28592	5.35177	4.45938	6.11833	5.05208	6.18893
5.43925	6.49851	4.74144	5.44554	4.45192	5.47666	4.28122	5.3517	4.44635	6.11795	5.05208	6.18888
5.43925	6.49733	4.73731	5.44554	4.45192	5.47619	4.27471	5.35117	4.44517	6.11722	5.05208	6.18836
5.43925	6.49728	4.73731	5.44554	4.45192	5.47607	4.27156	5.35029	4.43521	6.11721	5.05208	6.18828
5.43845	6.49655	4.72869	5.44554	4.45192	5.47586	4.27003	5.35019	4.43212	6.11684	5.04642	6.18826
5.43664	6.49517	4.7284	5.44554	4.45192	5.47551	4.26586	5.35	4.43183	6.1164	5.04453	6.18783
5.43664	6.49462	4.72799	5.44533	4.45192	5.47551	4.26247	5.34996	4.42867	6.1164	5.04051	6.18722
5.43664	6.49441	4.7255	5.44521	4.45192	5.47548	4.26167	5.34992	4.4237	6.1164	5.03395	6.18682
5.43348	6.49369	4.7229	5.44521	4.45192	5.4751	4.2605	5.34859	4.41509	6.1164	5.03369	6.18624
5.43084	6.49325	4.72203	5.44513	4.45192	5.47476	4.25907	5.34844	4.41066	6.1164	5.0315	6.18544
5.43084	6.49307	4.71797	5.4451	4.45192	5.4745	4.25406	5.34818	4.40707	6.1164	5.02949	6.18543
5.43039	6.49306	4.71797	5.44395	4.45192	5.47388	4.25297	5.34794	4.40559	6.11587	5.01176	6.18531
5.43039	6.49032	4.71481	5.44086	4.45192	5.47336	4.23847	5.34771	4.40471	6.11537	5.00773	6.18512
5.43039	6.48982	4.71422	5.44086	4.44498	5.47283	4.23426	5.34729	4.40471	6.11489	5.00178	6.184
5.42924	6.48726	4.71417	5.44024	4.44487	5.47262	4.23068	5.34642	4.40471	6.11468	4.99567	6.18366
5.4286	6.48648	4.7139	5.4401	4.44451	5.47218	4.22899	5.3464	4.40471	6.11465	4.99274	6.18318
5.42735	6.48648	4.713	5.4393	4.4402	5.47201	4.22794	5.34605	4.40471	6.1146	4.99036	6.1831
5.42643	6.48622	4.70987	5.43894	4.43673	5.47201	4.22794	5.34574	4.40471	6.11395	4.98452	6.18276
5.42425	6.48521	4.70987	5.43752	4.43673	5.47154	4.22261	5.3453	4.40471	6.11218	4.98375	6.18259
5.42425	6.48483	4.70745	5.43718	4.43673	5.4714	4.21998	5.34512	4.40471	6.11143	4.98375	6.18152
5.42421	6.48466	4.70384	5.43612	4.43583	5.47035	4.21885	5.34471	4.40471	6.11091	4.98331	6.18144
5.42395	6.48453	4.70305	5.43587	4.43583	5.47027	4.21885	5.34428	4.40471	6.11078	4.98331	6.18114
5.42157	6.48447	4.70184	5.43587	4.43535	5.47024	4.21885	5.34416	4.40471	6.10985	4.98331	6.18078
5.42157	6.4844	4.70031	5.43543	4.43315	5.47005	4.21885	5.3437	4.40471	6.10873	4.98331	6.18066
5.42157	6.48283	4.69602	5.43539	4.43109	5.46883	4.21875	5.34348	4.40471	6.10829	4.98331	6.18062
5.4189	6.48259	4.69165	5.43521	4.43016	5.46881	4.21333	5.34341	4.40114	6.10779	4.98331	6.18055
5.41649	6.48241	4.69076	5.43429	4.4287	5.46772	4.21149	5.3425	4.40114	6.10764	4.98301	6.18052
5.41649	6.48198	4.68339	5.43429	4.4287	5.46749	4.2112	5.34246	4.40114	6.10757	4.97871	6.18044
5.41649	6.48107	4.67952	5.43398	4.42862	5.46729	4.20634	5.34201	4.40114	6.10752	4.97871	6.1804
5.41494	6.48079	4.67742	5.43359	4.42862	5.46702	4.20485	5.34201	4.40114	6.10752	4.96359	6.18001
5.41209	6.48065	4.67013	5.4331	4.42737	5.46614	4.20295	5.34201	4.40114	6.10659	4.96359	6.17995
5.41209	6.47859	4.6634	5.4331	4.42737	5.46525	4.19824	5.34192	4.40114	6.10643	4.96271	6.17871
5.41049	6.47778	4.66336	5.43268	4.42737	5.46498	4.19413	5.34125	4.40114	6.10615	4.95628	6.1779
5.41038	6.47778	4.66231	5.43253	4.42737	5.46488	4.18935	5.34119	4.40114	6.10612	4.95162	6.17686
5.40917	6.47756	4.65988	5.43253	4.42737	5.46488	4.18631	5.3403	4.40114	6.10592	4.95082	6.17675
5.40915	6.47663	4.65951	5.43242	4.42737	5.46471	4.18461	5.34018	4.40114	6.10592	4.9489	6.1765
5.40915	6.47641	4.65216	5.43221	4.42737	5.46461	4.18449	5.33979	4.40114	6.10588	4.94773	6.17607
5.40915	6.47628	4.6506	5.43151	4.42737	5.46461	4.18182	5.33958	4.40114	6.10587	4.93703	6.17606
5.40915	6.47567	4.65058	5.43124	4.42737	5.46445	4.16143	5.33958	4.40114	6.10496	4.93703	6.17595
5.40915	6.47561	4.64675	5.43121	4.42737	5.46411	4.16143	5.33958	4.40114	6.10496	4.93659	6.1758
5.40915	6.47529	4.64632	5.43121	4.42737	5.46383	4.16083	5.3392	4.40114	6.1047	4.93366	6.17566
5.40915	6.47491	4.64632	5.43121	4.42737	5.46365	4.1557	5.33919	4.40114	6.10411	4.92518	6.17466
5.40915	6.47483	4.64632	5.43104	4.42737	5.46347	4.1543	5.33911	4.40114	6.10377	4.92184	6.17454
5.40915	6.47477	4.64171	5.43039	4.42737	5.46334	4.1543	5.3388	4.40114	6.10361	4.92138	6.17424
5.40915	6.47312	4.64171	5.42923	4.42737	5.46278	4.14721	5.3388	4.40114	6.1035	4.92138	6.17395
5.40915	6.4729	4.64065	5.42843	4.42477	5.46278	4.14721	5.3388	4.40114	6.10293	4.92138	6.17233
5.40915	6.47238	4.64065	5.42778	4.42452	5.46278	4.14145	5.3388	4.40114	6.1018	4.92069	6.17229
5.40915	6.47137	4.64065	5.42778	4.42452	5.46222	4.13701	5.3388	4.40114	6.10034	4.92069	6.17196
5.40915	6.47002	4.64023	5.42778	4.42452	5.46121	4.13558	5.33848	4.40114	6.10034	4.92069	6.17187
5.40915	6.46983	4.63745	5.42778	4.42229	5.46092	4.13558	5.33811	4.40114	6.10004	4.91869	6.17186
5.40915	6.46982	4.63586	5.42778	4.41974	5.45994	4.13558	5.33717	4.40114	6.09926	4.91869	6.17185
5.40915	6.4698	4.63586	5.42776	4.419	5.45884	4.13558	5.33649	4.40114	6.09909	4.9128	6.1715
5.40915	6.46918	4.63586	5.42637	4.419	5.45869	4.12879	5.33588	4.40114	6.09887	4.91071	6.17092
5.40915	6.46781	4.63122	5.42634	4.419	5.4577	4.12633	5.33577	4.40114	6.09872	4.8885	6.17048
5.40915	6.46778	4.63023	5.42528	4.419	5.45716	4.11945	5.3352	4.40114	6.09816	4.88028	6.16929
5.40915	6.46773	4.63023	5.42491	4.419	5.45705	4.11945	5.33501	4.40114	6.09804	4.86806	6.16902
5.4066	6.46772	4.63023	5.42478	4.41777	5.45691	4.11945	5.33462	4.40114	6.09679	4.86806	6.16886
5.40659	6.46688	4.63023	5.42445	4.41521	5.45539	4.11634	5.33462	4.40114	6.09659	4.86806	6.16863
5.40185	6.46681	4.62464	5.42425	4.41497	5.45483	4.11568	5.33413	4.40114	6.09642	4.86763	6.16855
5.40185	6.46656	4.61943	5.42411	4.41469	5.45441	4.11568	5.3338	4.40114	6.09543	4.86302	6.16801
5.40062	6.46638	4.61813	5.42408	4.4097	5.45436	4.11568	5.33375	4.40111	6.09426	4.86027	6.16799
5.40062	6.46632	4.61629	5.42393	4.4097	5.45416	4.11568	5.33375	4.40012	6.09417	4.86027	6.16763
5.40062	6.46628	4.61401	5.42387	4.4097	5.45402	4.11568	5.33326	4.39778	6.09341	4.86027	6.16732
5.39954	6.46602	4.61143	5.4232	4.4097	5.45336	4.11568	5.33255	4.39778	6.09312	4.85744	6.16696
5.39933	6.46592	4.60993	5.42244	4.4097	5.45296	4.11568	5.3325	4.39778	6.09247	4.85266	6.16659
5.39933	6.46585	4.60744	5.4222	4.4097	5.45283	4.11568	5.3325	4.39775	6.09239	4.85189	6.16617
5.39933	6.46573	4.60456	5.42207	4.4097	5.45267	4.11568	5.33225	4.39161	6.09239	4.8476	6.16595
5.3957	6.46501	4.60456	5.42199	4.4097	5.45267	4.11568	5.33204	4.39127	6.09215	4.84648	6.16567
5.3957	6.46463	4.60456	5.42189	4.4097	5.45213	4.11568	5.33148	4.39028	6.09213	4.84558	6.16511
5.3957	6.46463	4.60456	5.4211	4.4097	5.45205	4.11568	5.33084	4.38743	6.09169	4.84558	6.16428
5.3957	6.46454	4.60456	5.4206	4.4097	5.4515	4.11568	5.33052	4.38593	6.09144	4.84558	6.16366
5.3957	6.46448	4.60456	5.42036	4.4097	5.45128	4.11568	5.33052	4.38555	6.09142	4.84552	6.16353
5.39054	6.46436	4.59974	5.42021	4.4097	5.45106	4.11568	5.33052	4.3782	6.09138	4.84552	6.16353
5.38668	6.46424	4.59771	5.42001	4.4097	5.45096	4.11568	5.33052	4.3768	6.09138	4.84552	6.16353
5.3806	6.46345	4.59771	5.42001	4.4097	5.45046	4.11568	5.33052	4.37293	6.09038	4.84306	6.16324
5.3806	6.46298	4.59611	5.41958	4.4097	5.45033	4.11568	5.33052	4.37293	6.09008	4.8414	6.16139
5.37954	6.46291	4.59187	5.41955	4.4097	5.44878	4.11568	5.33026	4.37293	6.08972	4.83818	6.16136
5.37729	6.46193	4.59164	5.41867	4.4097	5.44878	4.11568	5.3291	4.36046	6.08972	4.83682	6.16133
5.37389	6.46173	4.58165	5.41867	4.4097	5.44878	4.11568	5.32843	4.36046	6.08949	4.83005	6.16087
5.35746	6.46138	4.57879	5.41865	4.4097	5.44878	4.11568	5.328	4.36044	6.08938	4.83005	6.16062
5.35746	6.46034	4.5672	5.41747	4.4097	5.44866	4.11568	5.328	4.35734	6.08932	4.83005	6.16033
5.35746	6.45762	4.5672	5.41717	4.4097	5.4463	4.11568	5.32741	4.34594	6.08801	4.83005	6.16028
5.35548	6.45656	4.5672	5.4169	4.4097	5.44578	4.11568	5.32615	4.33925	6.08799	4.83005	6.16013
5.35173	6.45635	4.56597	5.41567	4.4097	5.44578	4.11468	5.32597	4.33925	6.08755	4.83005	6.15973
5.35146	6.45604	4.56216	5.41564	4.4097	5.44411	4.11451	5.3259	4.33925	6.08732	4.82652	6.1597
5.35146	6.45573	4.56093	5.41563	4.4097	5.44374	4.11254	5.32556	4.33925	6.08732	4.82649	6.15969
5.34749	6.45513	4.55843	5.41544	4.4097	5.44332	4.10195	5.32522	4.33925	6.08732	4.82084	6.15912
5.34749	6.45513	4.55837	5.41443	4.4097	5.44302	4.0974	5.32479	4.33925	6.08732	4.82021	6.15881
5.34092	6.45513	4.55657	5.41443	4.4097	5.44143	4.0974	5.32459	4.33925	6.08732	4.81854	6.15851
5.34069	6.45513	4.55272	5.41443	4.4097	5.44112	4.0974	5.32426	4.33925	6.08732	4.81239	6.15817
5.33705	6.45512	4.55272	5.41442	4.4097	5.44086	4.09719	5.32385	4.33925	6.08732	4.81239	6.15688
5.33431	6.45508	4.54908	5.41394	4.4097	5.4408	4.09248	5.32358	4.33925	6.08732	4.81239	6.15661
5.33394	6.45479	4.54752	5.4136	4.4097	5.44078	4.09248	5.32325	4.33925	6.08699	4.81239	6.1566
5.33251	6.45448	4.54752	5.41304	4.4097	5.44038	4.09248	5.32289	4.33925	6.08699	4.81239	6.1565
5.33026	6.45443	4.54752	5.41289	4.4097	5.43961	4.09248	5.32252	4.3374	6.08699	4.81239	6.15591
5.32539	6.45427	4.54752	5.41202	4.40956	5.43843	4.09248	5.32249	4.33114	6.08699	4.81239	6.15589
5.32539	6.4533	4.54673	5.41192	4.40746	5.43769	4.09248	5.32214	4.32911	6.08677	4.81239	6.1555
5.32539	6.45187	4.54628	5.4104	4.40085	5.43763	4.0855	5.32166	4.3276	6.08617	4.81239	6.15548
5.32183	6.45078	4.54628	5.41032	4.40002	5.43758	4.07831	5.32146	4.32593	6.08553	4.81239	6.15447
5.31975	6.45042	4.54118	5.41007	4.39973	5.43707	4.07697	5.32134	4.32578	6.0851	4.81239	6.15441
5.31916	6.45042	4.5388	5.41004	4.39571	5.43666	4.07357	5.32126	4.31693	6.08509	4.81239	6.15426
5.31916	6.45033	4.53749	5.40819	4.39412	5.43645	4.07033	5.32121	4.29772	6.08508	4.81239	6.15418
5.31916	6.45033	4.53411	5.40769	4.39401	5.43605	4.07026	5.32111	4.29186	6.08508	4.81239	6.15418
5.31916	6.44901	4.52679	5.40729	4.39401	5.43605	4.07026	5.32086	4.29186	6.08386	4.81239	6.15395
5.31916	6.44813	4.52679	5.40683	4.39101	5.43605	4.07026	5.32053	4.29186	6.08355	4.81239	6.15382
5.31916	6.44788	4.52679	5.40669	4.38823	5.43541	4.07026	5.32051	4.28903	6.08302	4.81239	6.15381
5.31916	6.44579	4.52679	5.4065	4.38739	5.43492	4.07026	5.31913	4.27928	6.08209	4.81239	6.15345
5.31916	6.44546	4.52679	5.40596	4.38632	5.43483	4.07026	5.31848	4.27928	6.08033	4.81239	6.15231
5.31916	6.44535	4.52638	5.4059	4.38632	5.43467	4.07026	5.31828	4.27928	6.08032	4.81239	6.15096
5.31916	6.44431	4.52574	5.4053	4.38632	5.4343	4.07026	5.31791	4.27928	6.08019	4.81239	6.15002
5.31916	6.44231	4.52512	5.40489	4.38586	5.43417	4.07026	5.31769	4.27928	6.08	4.81239	6.14926
5.31916	6.44218	4.52488	5.40454	4.3832	5.43326	4.07026	5.31767	4.27928	6.07989	4.81239	6.14907
5.31916	6.44097	4.52488	5.4039	4.373	5.43318	4.07026	5.31767	4.27928	6.07986	4.81239	6.14892
5.31916	6.44062	4.52488	5.40248	4.37251	5.43247	4.07026	5.31767	4.27928	6.07907	4.81239	6.14892
5.31916	6.44054	4.52488	5.4024	4.36689	5.43125	4.07026	5.31767	4.27928	6.07901	4.81163	6.14892
5.319	6.4405	4.52488	5.40133	4.36676	5.42997	4.07026	5.31725	4.27928	6.07897	4.81163	6.14892
5.31868	6.44045	4.52488	5.40128	4.36676	5.42895	4.07026	5.31653	4.27928	6.07832	4.81163	6.14892
5.31656	6.44008	4.52488	5.40128	4.36676	5.42878	4.07026	5.31651	4.27928	6.07727	4.81031	6.14892
5.31562	6.44008	4.52488	5.40109	4.36676	5.42839	4.07022	5.31646	4.27928	6.07704	4.80086	6.14892
5.31224	6.43962	4.52488	5.40105	4.36676	5.42726	4.07022	5.31605	4.27928	6.0767	4.79313	6.14892
5.31124	6.43911	4.52093	5.40095	4.36676	5.42714	4.06104	5.31593	4.27928	6.07629	4.79203	6.14792
5.30976	6.43845	4.51355	5.40051	4.36237	5.42658	4.06104	5.31593	4.2751	6.07533	4.77825	6.1477
5.30976	6.43827	4.51101	5.39998	4.36237	5.42657	4.0569	5.3159	4.26745	6.07515	4.77712	6.14745
5.30853	6.43799	4.50151	5.39888	4.36237	5.42587	4.0569	5.31551	4.26604	6.07512	4.77606	6.14672
5.3045	6.43776	4.50087	5.39846	4.35972	5.4258	4.0569	5.31504	4.25621	6.07502	4.76803	6.14672
5.3045	6.43759	4.49949	5.39825	4.35972	5.42441	4.04937	5.31438	4.25616	6.07497	4.76649	6.14663
5.30413	6.43724	4.49949	5.39823	4.35936	5.42384	4.04848	5.31396	4.25616	6.07487	4.76538	6.14651
5.29485	6.4367	4.49046	5.39803	4.35715	5.42159	4.04848	5.31396	4.25616	6.07465	4.7595	6.14636
5.29452	6.43662	4.48369	5.39797	4.35715	5.42154	4.04848	5.31366	4.25198	6.07456	4.75462	6.14585
5.29028	6.43662	4.48369	5.39796	4.35715	5.42119	4.04848	5.31273	4.23598	6.07439	4.75418	6.14567
5.28557	6.43662	4.48106	5.3974	4.35564	5.42119	4.04848	5.31246	4.23571	6.07387	4.75418	6.14533
5.28557	6.43662	4.48106	5.3969	4.35189	5.42113	4.03423	5.31246	4.23068	6.07327	4.75418	6.14507
5.28557	6.43662	4.47172	5.39659	4.3516	5.42067	4.03117	5.31129	4.23065	6.07259	4.75222	6.14492
5.28367	6.43662	4.47128	5.39602	4.35102	5.41893	4.02189	5.31101	4.22645	6.07221	4.74823	6.14492
5.28334	6.43662	4.47128	5.39596	4.35079	5.41892	4.01678	5.31065	4.22518	6.07197	4.73633	6.14488
5.27897	6.43537	4.47128	5.39596	4.34694	5.4187	4.01263	5.31001	4.21368	6.07197	4.73633	6.14468
5.27846	6.43498	4.46973	5.39596	4.34477	5.41849	4.00932	5.30968	4.21032	6.07178	4.73633	6.14468
5.27537	6.43451	4.46973	5.39588	4.34429	5.41824	4.00711	5.30952	4.2075	6.07178	4.73633	6.14452
5.27533	6.43445	4.46973	5.39556	4.33766	5.41773	4.00225	5.30939	4.20561	6.07178	4.73633	6.14408
5.27533	6.43411	4.46973	5.39546	4.33766	5.41736	3.99269	5.30862	4.20164	6.07178	4.73633	6.14389
5.27533	6.43402	4.46839	5.39507	4.33624	5.41649	3.99269	5.30707	4.19518	6.07178	4.73633	6.1438
5.27533	6.43383	4.46715	5.39491	4.33441	5.4152	3.99269	5.30693	4.18682	6.07159	4.73633	6.14379
5.27533	6.43379	4.45761	5.39482	4.32724	5.41504	3.99269	5.30692	4.18682	6.07112	4.73633	6.14374
5.27533	6.43322	4.45562	5.39468	4.32443	5.41503	3.99269	5.3068	4.15912	6.07112	4.73633	6.14276
5.27533	6.43322	4.45248	5.39468	4.31877	5.41499	3.99269	5.30676	4.1574	6.07111	4.73633	6.14275
5.27533	6.4326	4.4518	5.39468	4.31877	5.41495	3.98883	5.30642	4.13669	6.07111	4.73633	6.1417
5.27533	6.43167	4.45045	5.39401	4.31877	5.4149	3.98109	5.30554	4.13373	6.07111	4.7358	6.14167
5.26329	6.43114	4.44942	5.39323	4.31158	5.41431	3.97996	5.30527	4.13252	6.07111	4.7358	6.14097
5.26312	6.43077	4.44925	5.39323	4.30445	5.41383	3.97809	5.30527	4.13252	6.07111	4.72416	6.14087
5.2585	6.43057	4.44806	5.39323	4.30352	5.41325	3.9735	5.30465	4.12959	6.07111	4.72416	6.1406
5.25529	6.43054	4.44806	5.39323	4.29944	5.41312	3.9735	5.30465	4.12473	6.07111	4.72416	6.13998
5.25503	6.43014	4.44637	5.39317	4.28827	5.41264	3.9735	5.30465	4.12473	6.07111	4.72416	6.13993
5.25503	6.42955	4.44375	5.39269	4.28827	5.41257	3.9735	5.30457	4.10271	6.07111	4.72416	6.13975
5.25444	6.42841	4.43247	5.39252	4.28827	5.41236	3.9735	5.3045	4.09937	6.07111	4.72416	6.13972
5.25319	6.42826	4.42846	5.39088	4.28827	5.41225	3.9735	5.30446	4.09937	6.07093	4.72416	6.13969
5.25319	6.42657	4.42724	5.39056	4.2791	5.41028	3.9735	5.30439	4.09937	6.07008	4.72416	6.13914
5.25319	6.42641	4.4218	5.38981	4.2757	5.41011	3.9735	5.30396	4.09541	6.07008	4.72416	6.13863
5.24956	6.42613	4.41903	5.3895	4.27265	5.40998	3.9735	5.3038	4.09541	6.07008	4.72416	6.13837
5.24798	6.42584	4.41727	5.38938	4.27258	5.40968	3.9735	5.3038	4.09541	6.06943	4.72416	6.13835
5.2436	6.42577	4.41659	5.38922	4.27258	5.40937	3.9735	5.3037	4.09541	6.06922	4.72416	6.13834
5.2436	6.42548	4.41419	5.38852	4.27258	5.40843	3.9735	5.30347	4.09541	6.06912	4.72416	6.1379
5.2436	6.42534	4.41419	5.38844	4.27258	5.40792	3.97276	5.30347	4.09541	6.06821	4.72366	6.13754
5.2436	6.42522	4.41419	5.38782	4.27258	5.40719	3.96844	5.30347	4.09541	6.06722	4.72087	6.13715
5.2436	6.42474	4.41338	5.38582	4.27258	5.40707	3.96844	5.30347	4.09541	6.0666	4.71121	6.13695
5.2436	6.42455	4.41219	5.38579	4.27258	5.40684	3.96844	5.30347	4.09541	6.06606	4.70473	6.13682
5.24357	6.42455	4.41207	5.38572	4.27258	5.40639	3.96223	5.30347	4.09541	6.06513	4.69671	6.13664
5.23894	6.42287	4.40905	5.38558	4.27258	5.40634	3.9589	5.30346	4.09541	6.06505	4.6936	6.13657
5.23894	6.42227	4.40615	5.38499	4.27258	5.4062	3.9589	5.30346	4.09541	6.06478	4.69345	6.13635
5.23382	6.4217	4.40405	5.38468	4.27254	5.4062	3.95875	5.30339	4.09541	6.06449	4.69232	6.13607
5.23224	6.42157	4.40345	5.38468	4.2714	5.4062	3.95875	5.30301	4.09541	6.06427	4.69144	6.13571
5.23224	6.42129	4.40345	5.38461	4.2714	5.40496	3.95875	5.30277	4.09541	6.06408	4.69144	6.1355
5.2213	6.42005	4.39681	5.38437	4.2714	5.40459	3.95875	5.30235	4.09541	6.06339	4.69144	6.13543
5.2213	6.41993	4.39681	5.38421	4.26304	5.4042	3.95823	5.30233	4.09541	6.06334	4.69144	6.13441
5.2213	6.41992	4.39679	5.38421	4.23578	5.40406	3.94072	5.30233	4.09541	6.06234	4.68991	6.1335
5.2213	6.41977	4.39477	5.38408	4.23226	5.40297	3.93334	5.30233	4.09541	6.06165	4.68991	6.13306
5.2213	6.41914	4.39471	5.38378	4.22976	5.40271	3.92567	5.30203	4.09541	6.06158	4.65707	6.13272
5.2213	6.4183	4.39421	5.38349	4.22953	5.40264	3.92304	5.30201	4.09541	6.06083	4.6553	6.13219
5.2213	6.41819	4.39421	5.38296	4.22943	5.40263	3.90811	5.30166	4.09541	6.06016	4.64557	6.13126
5.2213	6.41753	4.39379	5.38127	4.22909	5.40251	3.90531	5.30146	4.09541	6.06001	4.64557	6.13115
5.2213	6.41586	4.39379	5.38127	4.22778	5.40248	3.88891	5.30141	4.09541	6.05839	4.64556	6.13095
5.22045	6.41547	4.39379	5.38098	4.22778	5.40234	3.88891	5.30098	4.09541	6.05834	4.64448	6.13091
5.21798	6.41535	4.39352	5.38085	4.22572	5.40212	3.88891	5.30053	4.0917	6.05796	4.63782	6.12942
5.21539	6.41533	4.38867	5.38069	4.2193	5.40207	3.88863	5.30019	4.08842	6.05717	4.63338	6.12909
5.21539	6.41506	4.37754	5.38022	4.21648	5.40207	3.88121	5.30003	4.08842	6.05705	4.63338	6.12824
5.2151	6.41437	4.37745	5.38019	4.21299	5.40207	3.88013	5.29999	4.08461	6.05663	4.62769	6.12707
5.2151	6.41417	4.37486	5.38001	4.20941	5.40199	3.878	5.2998	4.08189	6.05593	4.62608	6.12642
5.2151	6.41383	4.37322	5.38001	4.20607	5.40177	3.87419	5.29969	4.07813	6.05587	4.61052	6.12637
5.2151	6.41371	4.37162	5.38001	4.198	5.40177	3.867	5.29879	4.07151	6.05551	4.59717	6.12628
5.2143	6.41308	4.37162	5.37986	4.19764	5.40176	3.867	5.29879	4.07067	6.05531	4.5942	6.12597
5.21377	6.4125	4.37162	5.37986	4.19764	5.40176	3.867	5.29825	4.07067	6.05511	4.5942	6.1256
5.20825	6.41133	4.37162	5.37986	4.19764	5.40176	3.8654	5.29797	4.07067	6.0551	4.59093	6.12557
5.20804	6.40951	4.37162	5.37878	4.19764	5.40176	3.8654	5.29728	4.07067	6.0548	4.59093	6.12552
5.20804	6.40866	4.37029	5.37859	4.19764	5.40126	3.86201	5.29679	4.07067	6.05282	4.59093	6.1253
5.20804	6.40847	4.3659	5.37841	4.19764	5.40122	3.85968	5.29668	4.06356	6.05254	4.59093	6.1253
5.20804	6.40846	4.3659	5.37766	4.19764	5.40114	3.85769	5.29657	4.05869	6.05207	4.59021	6.12528
5.20804	6.40846	4.36135	5.37711	4.19764	5.40083	3.85071	5.29635	4.05169	6.05206	4.58972	6.12516
5.20804	6.40846	4.36116	5.37706	4.19764	5.40072	3.85071	5.29633	4.0491	6.05186	4.58972	6.12431
5.20804	6.40846	4.36059	5.37648	4.19764	5.4004	3.85071	5.29534	4.04902	6.05155	4.58972	6.12427
5.20804	6.40846	4.35965	5.37624	4.19764	5.4003	3.85046	5.29534	4.04902	6.05128	4.5847	6.12414
5.20804	6.40846	4.35801	5.37532	4.19764	5.40023	3.85046	5.2952	4.04902	6.05123	4.57676	6.124
5.20804	6.40846	4.35713	5.37468	4.19764	5.40013	3.85046	5.29497	4.04902	6.05015	4.57676	6.12367
5.20688	6.40846	4.35484	5.37449	4.19764	5.39986	3.85046	5.29435	4.04902	6.04957	4.57676	6.12337
5.20688	6.4079	4.35405	5.37351	4.19764	5.39981	3.84448	5.29417	4.04902	6.04863	4.57178	6.12265
5.19337	6.40789	4.35394	5.3734	4.19764	5.39981	3.84248	5.29399	4.04902	6.04855	4.57018	6.12263
5.19259	6.40783	4.35394	5.37337	4.19764	5.39972	3.83992	5.293	4.04902	6.04807	4.56983	6.12229
5.18343	6.4078	4.35394	5.37337	4.19764	5.39871	3.83992	5.293	4.04902	6.04795	4.56967	6.12223
5.18343	6.40739	4.35297	5.37337	4.19764	5.39845	3.83992	5.2926	4.04902	6.04787	4.56784	6.12214
5.18343	6.4072	4.3516	5.37301	4.19764	5.39792	3.83493	5.29256	4.04902	6.04782	4.56337	6.12182
5.18039	6.40693	4.35027	5.37297	4.19764	5.39758	3.82079	5.29198	4.04902	6.04753	4.55938	6.12145
5.17565	6.40691	4.35027	5.37228	4.19092	5.39747	3.8202	5.29198	4.04902	6.04737	4.55057	6.12088
5.17565	6.40613	4.35027	5.37198	4.19092	5.39576	3.81743	5.2917	4.04902	6.04727	4.54246	6.12072
5.17565	6.40592	4.34912	5.37198	4.18786	5.39516	3.8072	5.29169	4.04902	6.0464	4.54246	6.12019
5.17377	6.40582	4.3459	5.37153	4.18498	5.39405	3.80713	5.29102	4.04902	6.04622	4.54246	6.1197
5.17079	6.40578	4.3459	5.37148	4.18498	5.39405	3.80713	5.29058	4.04899	6.0459	4.53619	6.11946
5.17079	6.40463	4.3359	5.37112	4.18498	5.39392	3.80713	5.29044	4.04899	6.04504	4.53619	6.11874
5.16924	6.40419	4.33335	5.37085	4.18498	5.39356	3.80713	5.29027	4.03511	6.04494	4.53619	6.1185
5.16593	6.40409	4.32818	5.37006	4.18013	5.39324	3.80713	5.29019	4.02772	6.04489	4.53619	6.11848
5.16593	6.40371	4.32584	5.36962	4.17493	5.39286	3.80713	5.29008	4.02473	6.04483	4.52658	6.11818
5.16144	6.40364	4.32552	5.36953	4.16965	5.39283	3.80713	5.28996	4.0159	6.04448	4.51623	6.11794
5.16144	6.40352	4.32447	5.36918	4.16593	5.39211	3.80713	5.28995	4.00578	6.04414	4.51391	6.11713
5.16144	6.40347	4.32156	5.36902	4.16367	5.39186	3.80713	5.28921	4.00273	6.0434	4.51391	6.11666
5.15938	6.40279	4.31865	5.3686	4.15972	5.39186	3.80713	5.28919	4.00156	6.04295	4.51391	6.11575
5.15891	6.40201	4.31825	5.36841	4.15564	5.39172	3.80713	5.28887	4.00156	6.04269	4.51391	6.11551
5.15807	6.40193	4.31825	5.36815	4.14242	5.39085	3.80713	5.28826	4.00156	6.0424	4.51391	6.11551
5.15793	6.40149	4.31825	5.36807	4.13997	5.39057	3.80713	5.28772	4.00156	6.04225	4.5136	6.11445
5.15488	6.40139	4.31685	5.36742	4.13764	5.3904	3.80713	5.28744	4.00156	6.04208	4.51138	6.1137
5.15154	6.40112	4.31605	5.3674	4.13194	5.39032	3.80713	5.28724	4.00156	6.04199	4.51138	6.11346
5.14692	6.40112	4.31169	5.36738	4.12866	5.39014	3.80147	5.28719	3.99712	6.04162	4.51138	6.11339
5.13762	6.40065	4.31169	5.3673	4.12866	5.39011	3.80147	5.28718	3.99712	6.04129	4.50768	6.11338
5.13762	6.40019	4.31156	5.36698	4.12736	5.38984	3.80147	5.28682	3.99712	6.04108	4.49973	6.11247
5.13676	6.40015	4.31156	5.3666	4.12655	5.38828	3.80127	5.28665	3.99712	6.04055	4.49392	6.11235
5.12724	6.40003	4.31156	5.3666	4.12655	5.3881	3.79955	5.28646	3.99712	6.04046	4.49385	6.1119
5.12084	6.39992	4.30302	5.36658	4.12655	5.38797	3.79955	5.2858	3.99712	6.04027	4.48463	6.11189
5.11887	6.3998	4.27681	5.36621	4.12284	5.3876	3.79955	5.28555	3.99052	6.03924	4.48124	6.11146
5.1184	6.39925	4.27494	5.36613	4.12284	5.38716	3.78618	5.28499	3.98807	6.03913	4.47309	6.11145
5.11764	6.39856	4.27258	5.36591	4.12284	5.38657	3.78547	5.28452	3.98695	6.03883	4.47309	6.11136
5.11607	6.39821	4.26649	5.3659	4.12284	5.3864	3.78547	5.28452	3.98682	6.03879	4.47309	6.11122
5.11509	6.39816	4.26649	5.36543	4.12284	5.38623	3.78305	5.28378	3.98682	6.03816	4.47309	6.11027
5.11509	6.39728	4.26167	5.36462	4.12284	5.38534	3.77488	5.28373	3.98682	6.03736	4.47309	6.11017
5.11355	6.39677	4.26112	5.36345	4.12284	5.38508	3.76283	5.28327	3.98682	6.03724	4.47309	6.10945
5.10846	6.39677	4.24588	5.36319	4.12284	5.38501	3.76185	5.28322	3.98064	6.03687	4.47309	6.10917
5.09949	6.39512	4.24588	5.36289	4.12284	5.38451	3.75989	5.28149	3.98023	6.03652	4.47309	6.10902
5.0946	6.3951	4.24546	5.36245	4.12284	5.38282	3.75899	5.28113	3.97841	6.03608	4.47309	6.10885
5.0946	6.39453	4.24509	5.36221	4.12284	5.38264	3.75374	5.28113	3.978	6.03597	4.47309	6.10885
5.08869	6.39453	4.24494	5.36217	4.12284	5.38252	3.7406	5.28113	3.97451	6.03572	4.47309	6.10843
5.08682	6.39435	4.24262	5.36143	4.12284	5.38251	3.73304	5.28101	3.9722	6.03557	4.47309	6.10815
5.08474	6.39406	4.23752	5.36084	4.12284	5.38181	3.72665	5.28101	3.97053	6.03535	4.47309	6.10785
5.08452	6.39328	4.22626	5.36063	4.12284	5.38167	3.71079	5.28057	3.96656	6.03474	4.47309	6.10784
5.08254	6.39267	4.2124	5.36063	4.12284	5.38147	3.70969	5.28051	3.95482	6.03341	4.47309	6.10755
5.08254	6.39239	4.21133	5.36063	4.12284	5.38085	3.70969	5.2793	3.94007	6.03328	4.47047	6.10742
5.08141	6.39227	4.21133	5.36063	4.12284	5.38079	3.70969	5.27911	3.94007	6.03307	4.45687	6.10723
5.08141	6.39193	4.21133	5.36063	4.12284	5.38058	3.70969	5.27828	3.94007	6.03285	4.45687	6.10686
5.08042	6.39033	4.21133	5.36062	4.12284	5.38058	3.70969	5.27803	3.94007	6.0327	4.44317	6.10676
5.07558	6.39003	4.20246	5.36052	4.12284	5.38055	3.70969	5.27741	3.93671	6.03248	4.43374	6.10635
5.07104	6.38997	4.197	5.36052	4.12284	5.37986	3.70969	5.27716	3.93656	6.03235	4.42949	6.10632
5.06898	6.38858	4.19457	5.35976	4.12284	5.37966	3.70969	5.27677	3.9207	6.03211	4.42393	6.10615
5.06696	6.38858	4.19173	5.3597	4.12284	5.37943	3.70969	5.27659	3.91556	6.03178	4.42119	6.10614
5.06696	6.38858	4.19173	5.35966	4.12284	5.37931	3.70969	5.27643	3.91461	6.03177	4.42119	6.10577
5.06696	6.38858	4.19173	5.35935	4.12018	5.37931	3.70969	5.27631	3.90945	6.03114	4.42075	6.10481
5.06696	6.38858	4.19173	5.35931	4.11518	5.3789	3.70969	5.27631	3.89597	6.03095	4.4201	6.1046
5.06696	6.38823	4.18515	5.35913	4.11371	5.37885	3.70969	5.27606	3.88986	6.03075	4.41169	6.10426
5.06146	6.38815	4.18427	5.35899	4.11193	5.37861	3.70969	5.27597	3.88958	6.02966	4.39363	6.10426
5.06146	6.3879	4.18427	5.35831	4.11193	5.37843	3.70969	5.27555	3.87662	6.02952	4.39363	6.10395
5.05423	6.38704	4.17754	5.3577	4.11193	5.37843	3.70969	5.2753	3.87558	6.0295	4.39053	6.10373
5.05148	6.38641	4.17592	5.35768	4.10445	5.37827	3.70969	5.2753	3.87558	6.02851	4.38374	6.10373
5.05148	6.38633	4.17011	5.35768	4.10185	5.37827	3.70969	5.27528	3.87558	6.02849	4.38374	6.1036
5.05148	6.38599	4.16026	5.35741	4.10168	5.37822	3.70969	5.27491	3.87558	6.02837	4.38322	6.10355
5.05148	6.38546	4.15779	5.3573	4.10154	5.37821	3.70969	5.27461	3.87558	6.02835	4.37976	6.10334
5.05148	6.38475	4.15779	5.35709	4.10154	5.37776	3.70969	5.27447	3.87558	6.02831	4.37836	6.10325
5.05148	6.3847	4.15779	5.35692	4.10154	5.37759	3.70449	5.27305	3.87558	6.02741	4.37787	6.1029
5.04988	6.38399	4.15442	5.35571	4.10154	5.37698	3.70114	5.27293	3.87558	6.02702	4.37787	6.10244
5.03883	6.38332	4.15112	5.35541	4.10154	5.3766	3.68619	5.27274	3.87558	6.02692	4.3768	6.1021
5.03883	6.38272	4.15088	5.35525	4.10154	5.37642	3.68619	5.27236	3.87558	6.02621	4.36927	6.10195
5.03883	6.3827	4.15082	5.35502	4.10154	5.37639	3.68619	5.27236	3.87157	6.02618	4.36696	6.10192
5.03883	6.38198	4.15082	5.35502	4.10154	5.37632	3.6807	5.27222	3.86964	6.02605	4.36006	6.10182
5.03503	6.38187	4.15082	5.35481	4.10154	5.37632	3.67706	5.27221	3.86817	6.02325	4.35778	6.10102
5.02662	6.38038	4.15042	5.35384	4.09649	5.37564	3.67706	5.27209	3.86817	6.02279	4.35342	6.10073
5.02662	6.38005	4.14429	5.35304	4.08679	5.37516	3.67706	5.27196	3.86817	6.02225	4.34727	6.09981
5.02662	6.3797	4.14326	5.35244	4.08643	5.37464	3.66941	5.27157	3.86052	6.02225	4.34122	6.09962
5.02662	6.37936	4.14326	5.35232	4.08497	5.37426	3.66848	5.27113	3.85144	6.02165	4.33478	6.09957
5.02662	6.37898	4.14289	5.3523	4.07842	5.37421	3.65254	5.27112	3.84819	6.02165	4.32116	6.09923
5.02662	6.37835	4.1407	5.3511	4.07828	5.37393	3.65118	5.27036	3.83973	6.0212	4.31439	6.09912
5.02662	6.37835	4.1407	5.35015	4.07423	5.3736	3.64933	5.27036	3.83512	6.02114	4.3092	6.09888
5.02662	6.3777	4.1407	5.35014	4.07416	5.37346	3.64933	5.27003	3.83512	6.02091	4.3061	6.09881
5.02662	6.37696	4.13732	5.35002	4.07416	5.37338	3.63919	5.26931	3.83512	6.02085	4.30585	6.09836
5.02662	6.37696	4.13348	5.34974	4.07416	5.37331	3.63719	5.26852	3.83512	6.02082	4.28731	6.0983
5.02662	6.3768	4.13348	5.34932	4.07416	5.37322	3.62583	5.26792	3.8293	6.0195	4.28538	6.09802
5.02662	6.37665	4.13348	5.34923	4.07416	5.37304	3.62428	5.26787	3.81278	6.01937	4.28504	6.09687
5.02662	6.37629	4.13226	5.34918	4.07416	5.37299	3.62428	5.26762	3.81278	6.01928	4.28432	6.09669
5.02662	6.37539	4.13188	5.34917	4.07416	5.37293	3.62428	5.26758	3.80726	6.01927	4.28432	6.09631
5.02662	6.37509	4.12603	5.34854	4.07416	5.37289	3.62408	5.26754	3.80044	6.01927	4.27807	6.09525
5.02662	6.375	4.12398	5.34849	4.07416	5.37289	3.62408	5.26745	3.79029	6.01913	4.27609	6.09509
5.02662	6.37475	4.12398	5.34837	4.07416	5.37289	3.62408	5.2666	3.79014	6.01889	4.26245	6.09494
5.02662	6.37457	4.12398	5.34827	4.07416	5.37289	3.62408	5.26649	3.79	6.01824	4.25426	6.09448
5.02662	6.37438	4.12398	5.34819	4.07416	5.37289	3.60874	5.2663	3.78923	6.01824	4.23945	6.09448
5.02662	6.37427	4.12379	5.3475	4.07416	5.37258	3.60874	5.26621	3.78923	6.0181	4.23945	6.09418
5.02662	6.37376	4.12379	5.34721	4.07416	5.37229	3.60874	5.26595	3.78923	6.01698	4.23945	6.09417
5.02662	6.37352	4.12379	5.3472	4.07416	5.37207	3.60874	5.26588	3.78923	6.01689	4.23945	6.0939
5.02662	6.37272	4.12379	5.3471	4.07416	5.37198	3.60874	5.26548	3.78923	6.01689	4.23945	6.09389
5.02662	6.37224	4.12307	5.34704	4.07412	5.37171	3.60874	5.26513	3.78923	6.01689	4.23945	6.09381
5.02662	6.37171	4.12044	5.34704	4.07412	5.37163	3.60874	5.26498	3.78923	6.01638	4.23945	6.09381
5.02616	6.37171	4.11518	5.34693	4.06896	5.37163	3.60874	5.26498	3.78923	6.016	4.23945	6.09381
5.02616	6.37171	4.11444	5.34693	4.06845	5.37163	3.60874	5.2649	3.78923	6.01542	4.23945	6.09285
5.02616	6.37147	4.11254	5.34691	4.06845	5.37163	3.60874	5.2649	3.78923	6.01525	4.23882	6.09276
5.01779	6.37101	4.10054	5.3469	4.06677	5.37163	3.58647	5.2638	3.78923	6.01525	4.23167	6.09264
5.01291	6.37058	4.09809	5.3469	4.0642	5.37163	3.58035	5.26376	3.78923	6.01498	4.22087	6.09211
5.0129	6.37053	4.09729	5.3469	4.05725	5.37122	3.58035	5.26375	3.78923	6.01474	4.2173	6.09169
5.0129	6.37053	4.09705	5.3469	4.04922	5.37069	3.58035	5.26375	3.78923	6.01419	4.20726	6.09167
5.0129	6.37016	4.09219	5.34688	4.04191	5.36966	3.58035	5.26372	3.78923	6.01392	4.20153	6.09165
5.0129	6.37015	4.09058	5.34685	4.04191	5.368	3.57415	5.2631	3.78923	6.01172	4.19607	6.09122
5.0129	6.37015	4.08846	5.34656	4.04092	5.36743	3.57415	5.26284	3.78923	6.01163	4.17249	6.09112
5.0129	6.37015	4.08846	5.34624	4.03933	5.36727	3.56062	5.26242	3.78923	6.01159	4.16002	6.09057
5.0129	6.36947	4.08846	5.34597	4.03747	5.36679	3.55763	5.26156	3.78923	6.0112	4.15051	6.09011
5.0129	6.36937	4.08846	5.34548	4.03747	5.36642	3.54183	5.26072	3.78923	6.01112	4.15051	6.09004
5.0129	6.36862	4.08846	5.34535	4.03747	5.36637	3.54083	5.26062	3.78923	6.01048	4.15051	6.08985
5.0129	6.36741	4.08846	5.34535	4.03747	5.36539	3.53958	5.26029	3.78852	6.00998	4.15051	6.0892
5.0129	6.36691	4.08846	5.34529	4.03747	5.36534	3.53958	5.25993	3.7788	6.00978	4.14678	6.08891
5.0129	6.36658	4.08846	5.34523	4.02379	5.3653	3.53958	5.25984	3.77539	6.00957	4.13874	6.08883
5.0129	6.36573	4.08846	5.34497	4.02379	5.36446	3.53807	5.25959	3.77232	6.00905	4.12199	6.08868
5.0129	6.36572	4.08846	5.3445	4.02379	5.36445	3.53326	5.25933	3.77232	6.00862	4.10003	6.08823
5.0129	6.36547	4.08846	5.34409	4.02379	5.36403	3.53161	5.25884	3.77232	6.0083	4.0984	6.08758
5.0129	6.36531	4.08846	5.34402	4.02379	5.36356	3.53161	5.25881	3.76522	6.00679	4.08009	6.08746
5.0129	6.36506	4.08718	5.34361	4.02379	5.36354	3.52543	5.25879	3.76522	6.00429	4.06543	6.08744
5.0129	6.36504	4.08497	5.3431	4.02329	5.36351	3.50188	5.25848	3.76522	6.00429	4.06123	6.0866
5.01282	6.3644	4.08497	5.34268	4.02329	5.36351	3.50065	5.25845	3.76522	6.00428	4.05115	6.08614
5.00376	6.36398	4.08404	5.34268	4.02127	5.3632	3.50065	5.25832	3.76522	6.00362	4.05115	6.08613
5.00372	6.36378	4.08203	5.34257	4.01762	5.36309	3.50065	5.25815	3.76522	6.0035	4.05115	6.08613
5.00372	6.36357	4.07962	5.34238	4.01762	5.36292	3.4823	5.25763	3.75709	6.00303	4.05115	6.0855
5.00372	6.36349	4.07784	5.34231	4.01284	5.36286	3.463	5.25753	3.75641	6.003	4.05115	6.08542
5.00335	6.36319	4.06232	5.34226	4.01123	5.36131	3.45984	5.25734	3.75572	6.00256	4.04179	6.08524
5.00315	6.36314	4.06126	5.34139	4.00689	5.36129	3.45712	5.25732	3.74687	6.00248	4.02894	6.08515
5.00315	6.36272	4.06126	5.34127	4.00591	5.36106	3.45576	5.25732	3.74687	6.0024	4.02633	6.08494
4.99803	6.36243	4.06126	5.34116	4.00591	5.36075	3.45071	5.25726	3.74084	6.00204	4.02403	6.08487
4.99803	6.36242	4.06126	5.34113	4.00591	5.36074	3.45071	5.25714	3.73727	6.00122	4.01837	6.08486
4.98929	6.36234	4.06126	5.34085	4.00591	5.36032	3.45071	5.25673	3.734	6.00098	4.01444	6.08468
4.98929	6.3622	4.05843	5.34045	4.00591	5.3601	3.43807	5.25648	3.734	6.00058	4.01444	6.08449
4.98827	6.36151	4.05557	5.34001	3.99542	5.36009	3.42374	5.25645	3.7328	6.00055	4.01444	6.08414
4.97725	6.36099	4.05454	5.3396	3.99405	5.3598	3.42078	5.2562	3.71941	6.00047	4.01444	6.08392
4.97725	6.36069	4.03298	5.33925	3.99405	5.3595	3.41797	5.2562	3.71941	5.99937	4.01444	6.08298
4.97725	6.35947	4.0323	5.33913	3.99087	5.35887	3.41128	5.25582	3.71941	5.99937	4.01444	6.08255
4.97593	6.35861	4.0323	5.33913	3.98286	5.35886	3.40993	5.25572	3.71324	5.9992	4.01444	6.08234
4.97581	6.35806	4.02514	5.33908	3.98245	5.35882	3.39777	5.25558	3.7129	5.99917	4.01444	6.08222
4.97528	6.35806	4.02502	5.33903	3.98041	5.35859	3.39568	5.25547	3.71282	5.99917	4.01444	6.08201
4.97303	6.35806	4.02498	5.33903	3.98	5.35775	3.3731	5.254	3.71282	5.99866	4.01444	6.08178
4.97129	6.35805	4.02305	5.33846	3.98	5.35731	3.36791	5.25383	3.71257	5.99853	4.01444	6.08178
4.95483	6.35799	4.02305	5.33816	3.98	5.35676	3.34986	5.25378	3.71231	5.99817	4.01444	6.08178
4.95471	6.35795	4.02305	5.33737	3.9774	5.35646	3.34674	5.25322	3.70723	5.99794	4.01444	6.08117
4.9542	6.35792	4.02305	5.337	3.9774	5.35625	3.33566	5.25274	3.70689	5.99749	4.01444	6.08104
4.94806	6.35763	4.02305	5.337	3.9774	5.35623	3.33566	5.25236	3.70689	5.99716	4.01444	6.08032
4.94806	6.35744	4.02028	5.33677	3.97548	5.35617	3.32201	5.25236	3.70689	5.99716	4.01439	6.08011
4.94806	6.35744	4.01296	5.33677	3.9734	5.35617	3.29951	5.25236	3.70689	5.99661	4.01229	6.08011
4.94806	6.35725	4.00156	5.33677	3.97304	5.35525	3.29951	5.25236	3.68869	5.99655	3.99769	6.07978
4.94806	6.35716	3.99822	5.33677	3.97132	5.35465	3.29951	5.25232	3.66238	5.99633	3.99599	6.07967
4.94806	6.35695	3.99335	5.33671	3.96525	5.35464	3.29951	5.25219	3.66238	5.99594	3.99599	6.07918
4.94806	6.3569	3.99335	5.3367	3.95809	5.3546	3.29951	5.25204	3.66238	5.99575	3.99599	6.07879
4.94806	6.35666	3.98668	5.33644	3.9567	5.35437	3.29951	5.25193	3.63225	5.99524	3.99599	6.07833
4.94806	6.35642	3.98363	5.33638	3.95617	5.35424	3.29951	5.2517	3.61023	5.99467	3.99388	6.07756
4.94806	6.35623	3.98358	5.33599	3.95501	5.35385	3.29951	5.25155	3.58749	5.99458	3.99388	6.0773
4.94699	6.3561	3.98286	5.33577	3.94017	5.35379	3.29951	5.2511	3.58749	5.9941	3.95875	6.07704
4.93737	6.35587	3.97132	5.33559	3.94017	5.35365	3.29951	5.25099	3.58749	5.99406	3.95789	6.07703
4.93702	6.35521	3.9598	5.33527	3.94017	5.35334	3.29863	5.25089	3.58749	5.99406	3.95789	6.07675
4.92776	6.35491	3.95799	5.33494	3.93404	5.3532	3.29863	5.25089	3.58331	5.99404	3.95453	6.07605
4.92747	6.35487	3.94817	5.33494	3.93318	5.35284	3.29863	5.25051	3.57392	5.99401	3.9526	6.07605
4.92481	6.35394	3.94285	5.33494	3.93318	5.35284	3.29579	5.24985	3.57287	5.99394	3.94052	6.07605
4.92481	6.35375	3.93872	5.33494	3.93318	5.35255	3.2907	5.24944	3.57287	5.99389	3.93425	6.07595
4.92481	6.3534	3.92819	5.33487	3.93318	5.35225	3.27485	5.24938	3.57287	5.99328	3.93034	6.07592
4.91952	6.35328	3.92752	5.3345	3.93318	5.35204	3.27462	5.24917	3.57008	5.99323	3.93034	6.07591
4.91516	6.35289	3.92526	5.3345	3.93318	5.35161	3.27462	5.24849	3.56277	5.99246	3.91158	6.07591
4.9135	6.35279	3.9249	5.33379	3.93318	5.35104	3.27462	5.24807	3.55413	5.99226	3.91158	6.07554
4.90367	6.35256	3.92324	5.3332	3.93318	5.35088	3.26079	5.24767	3.55145	5.99109	3.9087	6.07554
4.90367	6.35244	3.92158	5.333	3.93318	5.35088	3.23376	5.24721	3.53995	5.99078	3.87064	6.07554
4.90367	6.35216	3.90918	5.33218	3.93318	5.35084	3.21431	5.24679	3.53504	5.99035	3.87064	6.07554
4.90367	6.35199	3.90146	5.33216	3.93318	5.3505	3.20629	5.24634	3.53504	5.98996	3.86153	6.07554
4.90367	6.35198	3.88975	5.33178	3.93318	5.35044	3.2014	5.24629	3.53148	5.98977	3.86153	6.07554
4.90367	6.35163	3.88321	5.33165	3.93318	5.3502	3.1959	5.24618	3.53148	5.98932	3.86153	6.07554
4.90367	6.35153	3.88287	5.33065	3.93318	5.35	3.1878	5.24605	3.53148	5.98932	3.86112	6.07554
4.90367	6.35134	3.88161	5.33062	3.93318	5.34972	3.18041	5.24539	3.52776	5.98889	3.85009	6.07554
4.90367	6.35098	3.87639	5.3305	3.93313	5.34934	3.18041	5.24539	3.52776	5.9887	3.82969	6.07554
4.90367	6.35037	3.86427	5.33043	3.92701	5.34928	3.13386	5.2453	3.52776	5.98789	3.78269	6.07554
4.90367	6.34943	3.86118	5.3303	3.92701	5.34889	3.12352	5.2453	3.52776	5.98736	3.76967	6.07554
4.90367	6.3491	3.86118	5.33027	3.92701	5.34886	3.12123	5.2451	3.51706	5.98712	3.76967	6.07545
4.89971	6.34855	3.85986	5.33024	3.92701	5.34865	3.11793	5.24503	3.51706	5.98629	3.76967	6.07535
4.89471	6.34827	3.84862	5.32982	3.92701	5.34838	3.11261	5.24452	3.51706	5.98563	3.76967	6.07529
4.89471	6.34827	3.8446	5.32979	3.92701	5.3483	3.10346	5.24429	3.51375	5.98537	3.76967	6.07527
4.89471	6.34827	3.84073	5.32854	3.92701	5.34802	3.10209	5.24358	3.51375	5.98534	3.76967	6.07523
4.89197	6.34797	3.84073	5.32814	3.92701	5.348	3.09934	5.24338	3.51375	5.98534	3.76057	6.07506
4.88881	6.34794	3.84073	5.32814	3.92701	5.34798	3.09934	5.24314	3.51375	5.98521	3.76057	6.07492
4.88435	6.347	3.84073	5.32737	3.92701	5.34777	3.09934	5.24289	3.51375	5.98485	3.76057	6.07489
4.88435	6.34681	3.84073	5.32634	3.91965	5.34777	3.09934	5.24218	3.51375	5.98402	3.75724	6.07476
4.88435	6.34621	3.84073	5.32609	3.91798	5.34743	3.09934	5.24213	3.49693	5.98266	3.75724	6.07467
4.88435	6.34617	3.82975	5.32601	3.91254	5.34669	3.09691	5.24213	3.49693	5.9808	3.75724	6.07465
4.88435	6.34585	3.82975	5.32493	3.91212	5.34668	3.09621	5.242	3.49693	5.98008	3.75724	6.07465
4.88435	6.34524	3.82834	5.32442	3.91212	5.34668	3.06221	5.24159	3.49024	5.97988	3.75724	6.07465
4.88435	6.34505	3.82814	5.32396	3.91212	5.34668	3.06108	5.2412	3.49024	5.97962	3.75724	6.07465
4.88435	6.34437	3.82789	5.32376	3.90714	5.34656	3.06108	5.24097	3.49024	5.97845	3.75724	6.07465
4.88435	6.34406	3.82705	5.32375	3.90086	5.34652	3.06108	5.24095	3.49024	5.9781	3.7417	6.07465
4.88435	6.34279	3.82705	5.32368	3.90086	5.34617	3.05269	5.24063	3.49024	5.97807	3.72436	6.07465
4.88435	6.34253	3.82705	5.32356	3.87679	5.34607	3.05192	5.24046	3.4843	5.9771	3.71273	6.07465
4.88435	6.34236	3.82705	5.32356	3.87552	5.346	3.05192	5.24026	3.45225	5.97648	3.71273	6.07465
4.88435	6.34146	3.82705	5.32286	3.86906	5.3458	3.05192	5.24013	3.44731	5.9764	3.71273	6.07465
4.88435	6.34135	3.82705	5.32277	3.869	5.3448	3.04493	5.24	3.44279	5.97623	3.66455	6.07465
4.88435	6.34133	3.82705	5.32242	3.869	5.34443	3.02407	5.23957	3.43584	5.97563	3.66455	6.07465
4.88435	6.34057	3.82705	5.32215	3.86882	5.34427	3.00775	5.23921	3.43104	5.97563	3.66455	6.07465
4.87228	6.33965	3.82705	5.3217	3.86864	5.34426	2.98945	5.23897	3.43056	5.97534	3.65215	6.07465
4.87228	6.33906	3.82705	5.32013	3.86487	5.34422	2.98632	5.23886	3.40415	5.97527	3.64068	6.07465
4.87228	6.33886	3.82705	5.31996	3.86487	5.34362	2.98588	5.23864	3.40415	5.97413	3.63337	6.07465
4.87228	6.33868	3.82705	5.31918	3.86487	5.34344	2.98543	5.23858	3.39533	5.97272	3.62798	6.07465
4.87228	6.33802	3.82705	5.31918	3.86487	5.34337	2.98543	5.23798	3.37199	5.97238	3.60681	6.07465
4.87228	6.33702	3.82705	5.31872	3.85932	5.34317	2.98408	5.23793	3.35449	5.97182	3.59627	6.07465
4.87228	6.33622	3.82705	5.3186	3.85818	5.34305	2.98272	5.23783	3.33905	5.97128	3.58512	6.07465
4.87137	6.3361	3.82705	5.31795	3.84973	5.34292	2.98091	5.23701	3.33062	5.97065	3.58512	6.07465
4.8669	6.33575	3.82705	5.31793	3.82217	5.3429	2.97818	5.2366	3.32572	5.97005	3.58512	6.07465
4.8669	6.33528	3.82705	5.31758	3.82217	5.34262	2.97818	5.23642	3.32572	5.9698	3.58512	6.07465
4.8669	6.33528	3.82705	5.31741	3.80489	5.34254	2.97818	5.23633	3.32572	5.96969	3.58512	6.07465
4.86206	6.33476	3.82705	5.31679	3.80462	5.34232	2.97359	5.23633	3.30685	5.96943	3.5799	6.07465
4.8575	6.33472	3.82705	5.31653	3.78767	5.34229	2.97081	5.23545	3.30514	5.96941	3.5799	6.07465
4.85634	6.33465	3.82171	5.31622	3.77721	5.34227	2.96708	5.23521	3.30514	5.96934	3.5799	6.07465
4.85634	6.33451	3.81358	5.31595	3.77173	5.34185	2.95279	5.23499	3.30276	5.96891	3.56879	6.07465
4.85634	6.33405	3.81245	5.31552	3.75648	5.34157	2.95279	5.23497	3.29667	5.96789	3.55955	6.07298
4.85634	6.3332	3.80943	5.31541	3.75648	5.34157	2.95279	5.23493	3.27852	5.96769	3.55955	6.07288
4.85634	6.33308	3.80393	5.31541	3.75648	5.34157	2.95279	5.23445	3.26741	5.9671	3.55218	6.07241
4.84895	6.33237	3.80284	5.31541	3.74531	5.34157	2.94201	5.2343	3.2615	5.96643	3.55218	6.07221
4.84895	6.33202	3.80257	5.31541	3.73488	5.34157	2.94201	5.23429	3.25575	5.96639	3.55218	6.07197
4.84749	6.33181	3.79989	5.31509	3.73231	5.34157	2.94201	5.23428	3.24452	5.96591	3.54814	6.07168
4.84343	6.33175	3.79989	5.31344	3.73006	5.34157	2.93752	5.2341	3.2383	5.96516	3.52231	6.07149
4.84343	6.33171	3.79989	5.31224	3.72469	5.34157	2.91645	5.234	3.2383	5.96401	3.47871	6.07106
4.84343	6.33171	3.79789	5.3121	3.69897	5.34131	2.91169	5.23369	3.2383	5.96303	3.47012	6.07098
4.84343	6.33171	3.77779	5.31132	3.69897	5.34111	2.91009	5.23317	3.2383	5.963	3.4606	6.07084
4.82621	6.33141	3.77779	5.31101	3.68278	5.34085	2.91009	5.23239	3.2383	5.9629	3.45621	6.0704
4.82604	6.33133	3.77474	5.31096	3.68278	5.34065	2.91009	5.23233	3.2383	5.96179	3.45621	6.06972
4.82576	6.33034	3.77474	5.31092	3.67897	5.34019	2.89597	5.23202	3.2383	5.96169	3.45621	6.0697
4.82307	6.32961	3.77474	5.31084	3.67733	5.34007	2.88762	5.23156	3.2383	5.96166	3.45117	6.06872
4.8171	6.32941	3.77474	5.31042	3.66792	5.34007	2.88762	5.23145	3.2383	5.96156	3.45056	6.06864
4.81478	6.3294	3.77474	5.30982	3.66633	5.34007	2.88762	5.23078	3.2383	5.96134	3.45056	6.06861
4.80149	6.32888	3.77474	5.30981	3.65877	5.34007	2.86332	5.22971	3.21669	5.96134	3.44669	6.06861
4.79743	6.32832	3.77474	5.30981	3.63175	5.34007	2.84819	5.22962	3.18949	5.96134	3.44122	6.06831
4.79743	6.32785	3.77474	5.30958	3.63175	5.34007	2.84819	5.22928	3.17869	5.96106	3.44122	6.06829
4.79743	6.32771	3.77474	5.30861	3.63175	5.34007	2.82478	5.22852	3.14551	5.96088	3.44044	6.06772
4.79743	6.32771	3.77474	5.30815	3.63175	5.33995	2.82478	5.22848	3.14019	5.96048	3.44044	6.06769
4.79743	6.32768	3.77474	5.30808	3.62397	5.33993	2.81889	5.22676	3.11992	5.95992	3.44044	6.0674
4.79743	6.32723	3.77474	5.30808	3.62335	5.33979	2.81889	5.2264	3.09237	5.95989	3.43981	6.0672
4.77472	6.32719	3.77474	5.30694	3.62335	5.33978	2.81889	5.22638	3.05154	5.95985	3.3934	6.06692
4.77472	6.32688	3.77386	5.30676	3.62335	5.33978	2.81889	5.22581	3.04571	5.95942	3.38238	6.06688
4.77472	6.3268	3.76418	5.30646	3.59977	5.33975	2.81358	5.22517	3.04571	5.9593	3.37236	6.06676
4.77472	6.32662	3.76418	5.30609	3.58961	5.33968	2.81291	5.22507	3.03941	5.95907	3.37236	6.06633
4.77038	6.32654	3.76418	5.30485	3.5876	5.33957	2.79518	5.2248	3.03822	5.95903	3.34947	6.06623
4.7694	6.32648	3.76418	5.30479	3.55413	5.33944	2.7796	5.22471	3.03543	5.95863	3.31702	6.06603
4.75893	6.32622	3.76418	5.30477	3.55413	5.33898	2.77743	5.22451	2.99739	5.95855	3.31639	6.06599
4.75893	6.32616	3.76418	5.30476	3.55413	5.33854	2.77743	5.22381	2.99739	5.95832	3.24748	6.06591
4.75893	6.32596	3.76418	5.30463	3.55413	5.33843	2.77743	5.22347	2.99739	5.95832	3.24674	6.06585
4.75843	6.32531	3.76418	5.30391	3.55413	5.33841	2.74115	5.22344	2.99344	5.95828	3.22789	6.06571
4.75031	6.32531	3.76418	5.30343	3.55413	5.33824	2.74115	5.22312	2.97405	5.95816	3.22737	6.06566
4.74516	6.3253	3.76418	5.30341	3.54555	5.33811	2.74036	5.22291	2.97405	5.95816	3.22737	6.06551
4.74516	6.32516	3.75952	5.30234	3.54469	5.33794	2.73957	5.22284	2.95279	5.9567	3.21325	6.06544
4.74486	6.3251	3.75952	5.30169	3.54469	5.33764	2.72509	5.22251	2.95279	5.95558	3.21325	6.06529
4.74113	6.32502	3.75952	5.30148	3.54469	5.33757	2.72509	5.2223	2.89265	5.95558	3.21325	6.06485
4.73039	6.32483	3.75952	5.30106	3.54382	5.33757	2.68485	5.22218	2.85673	5.95551	3.21325	6.06462
4.72543	6.32421	3.75952	5.30084	3.54382	5.33742	2.65128	5.222	2.84011	5.95549	3.18355	6.06456
4.72138	6.32374	3.75952	5.30063	3.50866	5.33742	2.65128	5.22175	2.82282	5.95546	3.16997	6.06445
4.72138	6.32337	3.75952	5.2996	3.50772	5.33733	2.65128	5.22154	2.77815	5.95492	3.15168	6.06418
4.71892	6.32305	3.75952	5.2996	3.50542	5.33684	2.61805	5.2208	2.77159	5.95392	3.13513	6.06414
4.71429	6.32283	3.75952	5.29932	3.48756	5.33682	2.56585	5.22059	2.76641	5.95388	3.1176	6.06393
4.70536	6.3228	3.75952	5.29859	3.45209	5.33676	2.54654	5.22032	2.74974	5.95385	3.10415	6.06378
4.70364	6.32276	3.75656	5.29843	3.44467	5.33664	2.54531	5.22027	2.74974	5.9537	3.1014	6.06344
4.69912	6.32254	3.75641	5.29808	3.44467	5.33648	2.5302	5.2202	2.74036	5.95222	3.09899	6.0634
4.69912	6.32242	3.75542	5.29808	3.44467	5.33616	2.5302	5.21985	2.7348	5.95191	3.04766	6.06283
4.69912	6.32162	3.74695	5.29808	3.44326	5.33615	2.5302	5.21931	2.68305	5.95191	3.04766	6.06283
4.69518	6.32141	3.74492	5.29784	3.44044	5.33615	2.5302	5.2192	2.68305	5.95191	3.00604	6.0623
4.69518	6.32111	3.74492	5.29756	3.43743	5.33586	2.5302	5.21826	2.64836	5.95191	3.00604	6.0623
4.69518	6.32092	3.74492	5.29739	3.43743	5.33537	2.47422	5.21815	2.62014	5.95191	3.00604	6.06169
4.69518	6.3209	3.74186	5.2972	3.4143	5.33509	2.40654	5.218	2.62014	5.95191	3.00604	6.06154
4.69518	6.32034	3.73207	5.29716	3.4133	5.33483	2.37107	5.21788	2.62014	5.95096	3.00604	6.06154
4.69518	6.31998	3.7303	5.29693	3.4133	5.33386	2.37107	5.21784	2.61909	5.95095	3.00604	6.06152
4.69518	6.31973	3.729	5.29685	3.4133	5.33384	2.36173	5.21778	2.61805	5.9509	2.98453	6.06117
4.69518	6.31966	3.72444	5.29659	3.39759	5.33333	2.35603	5.21766	2.61805	5.95078	2.93852	6.06116
4.69518	6.31885	3.72444	5.29659	3.38792	5.33314	2.35603	5.21676	2.61805	5.95062	2.9058	6.06095
4.69518	6.31878	3.72247	5.29659	3.37985	5.33313	2.35603	5.21674	2.50379	5.95059	2.89763	6.06081
4.69518	6.31868	3.71958	5.29656	3.37731	5.33302	2.35603	5.21664	2.50379	5.95053	2.86688	6.06056
4.69518	6.31839	3.71709	5.29576	3.36549	5.3329	2.35603	5.21631	2.44091	5.94995	2.74429	6.06028
4.69518	6.3183	3.71475	5.29537	3.36078	5.33264	2.35603	5.21621	2.35984	5.94993	2.74429	6.06006
4.69518	6.31812	3.71416	5.29536	3.35813	5.33262	2.35603	5.2152	2.29667	5.94982	2.74429	6.05968
4.69518	6.31809	3.71416	5.29499	3.34518	5.33226	2.35218	5.21511	2.18752	5.94977	2.74429	6.05878
4.69518	6.31779	3.71416	5.29492	3.33866	5.33226	2.35218	5.21416	2.18752	5.94969	2.71517	6.05788
4.69518	6.31724	3.71416	5.29469	3.32838	5.332	2.35218	5.21416	2.17026	5.9495	2.69897	6.0578
4.69518	6.31681	3.71416	5.29462	3.31387	5.332	2.35218	5.21412	2.15534	5.94781	2.68485	6.05772
4.69518	6.31681	3.71416	5.29449	3.28623	5.332	2.35218	5.21347	2.09691	5.94773	2.68485	6.05762
4.69518	6.31681	3.71416	5.29413	3.28623	5.33169	2.35218	5.21339	2.0607	5.94681	2.68305	6.05754
4.69518	6.31675	3.70817	5.29411	3.28103	5.33167	2.35218	5.21339	1.98227	5.94673	2.68305	6.05754
4.69518	6.31673	3.69914	5.29363	3.26079	5.33125	2.33244	5.21315	1.98227	5.94627	2.66464	6.05747
4.69518	6.31669	3.69914	5.2936	3.26079	5.33085	2.33244	5.21305	1.61278	5.94601	2.65896	6.05745
4.69518	6.31663	3.69914	5.29311	3.26079	5.33004	2.29885	5.21253	1.61278	5.94576	2.65896	6.05738
4.69518	6.3166	3.68449	5.2929	3.26079	5.32969	2.29885	5.21169	1.61278	5.94573	2.65801	6.05728
4.69518	6.31628	3.68449	5.29285	3.22531	5.3296	2.27875	5.21161	1.61278	5.9457	2.65801	6.05706
4.69518	6.31628	3.68449	5.29285	3.15806	5.32934	2.27416	5.21161	1.61278	5.94503	2.65801	6.05704
4.69518	6.31572	3.68449	5.29261	3.13481	5.3293	2.27416	5.21161	1.61278	5.94472	2.65418	6.05695
4.69518	6.31544	3.68449	5.29245	3.13481	5.32929	2.27416	5.21126	1.61278	5.94468	2.63548	6.05659
4.69518	6.31502	3.68449	5.29241	3.13066	5.32929	2.24055	5.21092	1.5563	5.94412	2.55871	6.05639
4.69518	6.31418	3.66969	5.29239	3.12222	5.32928	2.22789	5.2107	1.49136	5.94405	2.54654	6.05633
4.69518	6.31412	3.65581	5.29204	3.11959	5.32882	2.22789	5.20972	1.43136	5.94392	2.54283	6.05623
4.69518	6.31404	3.65196	5.29168	3.07188	5.32793	2.17609	5.20946	0.954243	5.94347	2.54283	6.0562
4.69518	6.31386	3.65196	5.29118	3.05385	5.32793	2.17609	5.20916		5.94293	2.54283	6.05555
4.69518	6.31384	3.65196	5.29118	3.05231	5.32792	2.16137	5.20912		5.94283	2.54283	6.05547
4.69019	6.3138	3.65196	5.29096	3.04727	5.32789	2.16137	5.20905		5.94251	2.54283	6.05529
4.68752	6.31375	3.65196	5.29072	3.02898	5.32786	2.11727	5.20881		5.94196	2.54283	6.05464
4.68603	6.31368	3.65196	5.29038	3.02776	5.32772	2.06819	5.20865		5.94185	2.54283	6.05445
4.67931	6.3131	3.65196	5.28976	3.02735	5.32765	2.0607	5.20843		5.94175	2.54283	6.05442
4.6786	6.3131	3.65196	5.28961	3.02735	5.3275	1.98677	5.20806		5.94137	2.54283	6.05435
4.66892	6.3131	3.65196	5.28936	3.02735	5.32654	1.98227	5.20795		5.94129	2.54283	6.05408
4.66199	6.31273	3.65196	5.28921	3.02735	5.3263	1.98227	5.20694		5.94112	2.52634	6.05391
4.65742	6.31272	3.65196	5.28893	3.02653	5.3255	1.9345	5.20686		5.94081	2.52634	6.05378
4.65742	6.3127	3.65196	5.28877	3.01452	5.32523	1.9345	5.20686		5.94061	2.4843	6.0536
4.65007	6.31264	3.65196	5.28832	3.01199	5.32471	1.9345	5.20637		5.94057	2.4843	6.05325
4.64577	6.31261	3.65196	5.28805	3.00817	5.32465	1.9345	5.20628		5.94036	2.4843	6.05325
4.64577	6.31258	3.65196	5.28801	3.00432	5.32411	1.81291	5.20612		5.94029	2.45179	6.05325
4.64576	6.31226	3.64992	5.287	3.00432	5.32411	1.74036	5.20419		5.9402	2.38382	6.05325
4.64047	6.31209	3.62634	5.28691	3.00432	5.32401	1.74036	5.20418		5.9402	2.38382	6.05325
4.61054	6.31196	3.62634	5.2869	3.00432	5.32397	1.74036	5.20405		5.9402	2.38382	6.05325
4.58699	6.3119	3.62634	5.2869	3.00432	5.32397	1.74036	5.20404		5.93966	2.3075	6.05308
4.58528	6.31184	3.62634	5.28664	3.00432	5.32368	1.74036	5.20395		5.9391	2.30535	6.05289
4.57801	6.3118	3.62634	5.28628	2.99211	5.32358	1.74036	5.20323		5.93885	2.30535	6.05279
4.56378	6.31173	3.61055	5.28595	2.9619	5.32253	1.74036	5.20316		5.93884	2.30535	6.05227
4.55912	6.31172	3.61055	5.28506	2.9489	5.32229	1.74036	5.20215		5.93881	2.30535	6.05179
4.55508	6.31156	3.61055	5.28492	2.90956	5.32223	1.74036	5.20164		5.93851	2.29885	6.05172
4.53301	6.31141	3.61055	5.28421	2.90849	5.32218	1.72428	5.20163		5.93829	2.29226	6.05151
4.53301	6.31123	3.6066	5.28411	2.79588	5.32204	1.68124	5.20163		5.93723	2.27646	6.05078
4.53301	6.3106	3.6066	5.28397	2.79588	5.32196	1.6721	5.20147		5.93723	2.27646	6.05039
4.53301	6.31009	3.59988	5.28336	2.79588	5.32168	1.62325	5.20133		5.93664	2.27646	6.05039
4.53301	6.31001	3.59988	5.28336	2.71349	5.32154	1.5563	5.20133		5.93635	2.26951	6.05014
4.53301	6.31	3.59988	5.28312	2.56937	5.32142	1	5.20133		5.93576	2.26951	6.05001
4.53301	6.30953	3.58444	5.2825	2.56937	5.32126	0.69897	5.20133		5.93576	2.26951	6.0499
4.53301	6.30918	3.58444	5.28249	2.55388	5.32114	0.69897	5.20128		5.93568	2.26951	6.04967
4.53301	6.30903	3.56714	5.28214	2.52114	5.32075	0.69897	5.20127		5.93504	2.17898	6.04925
4.53301	6.30903	3.56714	5.28148	2.48855	5.32059		5.20121		5.93481	2.17898	6.04906
4.53301	6.30901	3.56714	5.28096	2.48855	5.32021		5.20104		5.93348	2.17898	6.04875
4.53301	6.30839	3.55823	5.28096	2.46389	5.32003		5.201		5.93277	2.17898	6.04844
4.52922	6.30837	3.54382	5.2808	2.4609	5.31975		5.201		5.93219	2.17898	6.04839
4.51065	6.30819	3.53732	5.28075	2.42813	5.31957		5.20099		5.93211	2.17898	6.04832
4.5015	6.30805	3.53732	5.28051	2.38202	5.31952		5.20094		5.93155	2.17898	6.0482
4.49786	6.30774	3.53732	5.28051	2.3483	5.31948		5.20094		5.93147	2.17898	6.04722
4.49786	6.3075	3.53732	5.2804	2.3483	5.31896		5.20094		5.93145	2.17898	6.0472
4.48804	6.30702	3.51308	5.28028	2.3483	5.31858		5.20064		5.93064	2.17898	6.04677
4.48532	6.30697	3.50037	5.28021	2.3483	5.31823		5.20042		5.93064	2.15534	6.04602
4.48522	6.30695	3.49886	5.28	2.3483	5.31823		5.19984		5.93064	2.12057	6.04571
4.48088	6.30662	3.47188	5.27992	2.3483	5.31823		5.19822		5.93064	2.12057	6.04535
4.47887	6.30656	3.47188	5.27978	2.3483	5.31784		5.198		5.93064	2.12057	6.04532
4.47611	6.30634	3.47188	5.27954	2.34044	5.31765		5.19707		5.93064	2.12057	6.04432
4.46356	6.30531	3.47188	5.27925	2.33846	5.31753		5.1959		5.93064	2.03743	6.0443
4.46356	6.30526	3.47188	5.27907	2.33846	5.31751		5.1959		5.93064	2	6.04328
4.46356	6.3052	3.47188	5.27873	2.33846	5.31731		5.1959		5.93064	2	6.04324
4.46356	6.30509	3.47188	5.27857	2.26482	5.3171		5.1959		5.93064	2	6.0431
4.44668	6.30476	3.46731	5.27813	2.26482	5.3171		5.1959		5.93064	1.68124	6.0428
4.40838	6.30422	3.43917	5.27807	2.22789	5.3171		5.1959		5.93064	1.61278	6.04274
4.39351	6.30418	3.42226	5.27806	2.20683	5.3171		5.1959		5.93064	1.27875	6.04253
4.39161	6.30413	3.42078	5.27793	2.0607	5.3171		5.1959		5.93064		6.04246
4.37681	6.3033	3.40993	5.27793	2.05308	5.3171		5.1959		5.93064		6.04246
4.37625	6.30312	3.40943	5.27793	2.05308	5.3171		5.1959		5.93064		6.04201
4.37625	6.30219	3.39146	5.27745	2.04922	5.31702		5.1959		5.93064		6.04183
4.35003	6.30201	3.39129	5.27728	1.94939	5.31677		5.1959		5.93064		6.04173
4.33278	6.30195	3.39129	5.27704	1.80618	5.31638		5.1959		5.93064		6.04158
4.33278	6.30191	3.39076	5.2765	1.80618	5.31638		5.1959		5.93064		6.04157
4.32666	6.30184	3.39023	5.27612	1.80618	5.31629		5.1959		5.93064		6.04157
4.31804	6.30147	3.37876	5.27515	1.80618	5.31607		5.1959		5.93064		6.04109
4.31802	6.30083	3.37876	5.27515	1.80618	5.31598		5.1959		5.93064		6.04064
4.28226	6.30057	3.37876	5.27515	1.80618	5.31574		5.1959		5.93064		6.04041
4.25986	6.30009	3.37876	5.27505	1.74036	5.31569		5.1959		5.93064		6.04041
4.21288	6.30008	3.35908	5.27497	1.6721	5.3152		5.1959		5.93064		6.04029
4.21067	6.30003	3.33224	5.27415	1.44716	5.31447		5.1959		5.93064		6.04026
4.21067	6.29969	3.33021	5.2741	1.44716	5.31391		5.1959		5.93064		6.03962
4.21067	6.29935	3.33021	5.27395	1.32222	5.3135		5.1959		5.9304		6.03946
4.21067	6.2989	3.33021	5.27379	0.954243	5.31345		5.1959		5.93023		6.03887
4.21067	6.29873	3.32675	5.27371		5.31336		5.1959		5.92974		6.03885
4.21067	6.29825	3.32035	5.27356		5.31321		5.1959		5.92864		6.03885
4.21067	6.29712	3.31513	5.2735		5.31264		5.1959		5.9282		6.03867
4.21067	6.29608	3.30103	5.27313		5.31237		5.1959		5.92807		6.03864
4.21067	6.29606	3.29181	5.27252		5.31236		5.19574		5.92799		6.03848
4.21067	6.29566	3.28578	5.27236		5.31222		5.19554		5.92725		6.0378
4.21067	6.29563	3.28511	5.27222		5.31204		5.19553		5.92668		6.03758
4.21067	6.29524	3.28511	5.27199		5.31204		5.19531		5.92583		6.03742
4.21067	6.2949	3.26811	5.27196		5.31197		5.1953		5.92583		6.03726
4.21067	6.29487	3.23578	5.27184		5.31167		5.19458		5.92583		6.03717
4.21067	6.29478	3.23578	5.27117		5.31167		5.19455		5.92572		6.03683
4.20911	6.29478	3.23578	5.27068		5.31167		5.19449		5.9256		6.03666
4.20615	6.29336	3.21112	5.27061		5.31167		5.19449		5.92475		6.03663
4.18318	6.29297	3.19117	5.27058		5.31164		5.19446		5.92393		6.03663
4.16465	6.29289	3.15564	5.26907		5.31155		5.19418		5.92369		6.0354
4.16447	6.29272	3.14239	5.26842		5.31155		5.19334		5.92368		6.03493
4.16397	6.29267	3.12189	5.26833		5.31142		5.19334		5.92368		6.03493
4.16397	6.29245	3.11528	5.26822		5.31117		5.19334		5.92368		6.03429
4.16397	6.29229	3.1038	5.26818		5.3108		5.19334		5.92368		6.03414
4.16397	6.29194	3.04571	5.26803		5.31062		5.19327		5.92368		6.03376
4.16397	6.29189	2.98408	5.26802		5.31062		5.19314		5.92368		6.03371
4.15143	6.29185	2.98408	5.26754		5.31062		5.19277		5.92366		6.0335
4.14264	6.2917	2.95036	5.26754		5.31049		5.19243		5.92354		6.0334
4.14264	6.29168	2.92324	5.26754		5.31043		5.19238		5.92299		6.03338
4.13972	6.29147	2.90741	5.26743		5.31017		5.19152		5.92297		6.03336
4.1372	6.29145	2.88762	5.26658		5.31012		5.19145		5.92286		6.03273
4.1372	6.29139	2.84942	5.26658		5.31007		5.19133		5.92226		6.03191
4.13586	6.29134	2.84942	5.26629		5.31004		5.19113		5.92223		6.03157
4.08853	6.29128	2.84942	5.26593		5.3099		5.19098		5.92217		6.0313
4.06871	6.29099	2.84942	5.26592		5.30954		5.19085		5.92172		6.0313
4.05488	6.29085	2.84942	5.26588		5.3094		5.19072		5.9212		6.0313
4.02391	6.29083	2.84942	5.26585		5.30934		5.1907		5.92095		6.0313
4.02391	6.29061	2.84942	5.26585		5.30922		5.19044		5.92069		6.0313
3.88812	6.29061	2.84942	5.26585		5.30918		5.19019		5.92055		6.0313
3.88655	6.29055	2.84942	5.26562		5.30851		5.18982		5.92049		6.03104
3.88429	6.29031	2.84942	5.26475		5.30806		5.18982		5.92005		6.03069
3.86994	6.28996	2.84942	5.26474		5.30722		5.18982		5.91975		6.03008
3.80996	6.28996	2.84942	5.26462		5.30716		5.18971		5.91966		6.02999
3.78654	6.2893	2.82607	5.26452		5.30713		5.18929		5.91899		6.02985
3.78654	6.289	2.80754	5.26445		5.30709		5.18835		5.91888		6.02985
3.71088	6.28871	2.80754	5.26443		5.30696		5.18823		5.91872		6.02965
3.71088	6.28833	2.80754	5.26407		5.3069		5.18809		5.91694		6.0296
3.65725	6.28776	2.78888	5.26393		5.30618		5.18805		5.91586		6.02899
3.52349	6.28739	2.78888	5.26346		5.30526		5.188		5.91541		6.02851
3.41564	6.28704	2.78888	5.26331		5.30523		5.18777		5.91519		6.02846
3.37438	6.28702	2.75358	5.26306		5.30518		5.18702		5.91509		6.02829
3.32449	6.28664	2.74036	5.26306		5.30464		5.18702		5.91499		6.02825
3.31681	6.28662	2.73719	5.263		5.30464		5.18702		5.91499		6.02823
3.29491	6.28557	2.7356	5.26265		5.30461		5.18702		5.91488		6.02821
3.20925	6.28497	2.716	5.26265		5.30452		5.18702		5.91488		6.02715
3.15564	6.28434	2.67117	5.26265		5.30443		5.18702		5.91488		6.02708
3.13704	6.28419	2.60423	5.26242		5.30442		5.18702		5.91478		6.02705
3.13704	6.28408	2.60423	5.26173		5.30396		5.18702		5.91471		6.02689
3.07188	6.28402	2.51851	5.26154		5.30389		5.18698		5.91454		6.02678
2.70842	6.28366	2.5172	5.26149		5.30387		5.18684		5.91453		6.02652
2.55871	6.28299	2.38202	5.26094		5.30371		5.18684		5.91437		6.0265
2.29885	6.28295	2.36922	5.26039		5.30371		5.1856		5.91369		6.02647
0	6.28294	2.28103	5.2603		5.30371		5.1854		5.91299		6.02634
0	6.28227	2.28103	5.2603		5.30371		5.18539		5.91299		6.02583
0	6.28226	2.24304	5.26015		5.30371		5.18539		5.91253		6.02544
	6.2819	1.82607	5.25994		5.30371		5.18504		5.91238		6.02544
	6.28167	1.79934	5.25989		5.30371		5.18464		5.91189		6.02539
	6.28154	1.62325	5.25957		5.30371		5.18453		5.91189		6.02496
	6.28154	1.62325	5.25948		5.30338		5.18453		5.91182		6.02492
	6.28153		5.25948		5.30304		5.18453		5.91173		6.02442
	6.28153		5.25938		5.30279		5.18453		5.91089		6.02442
	6.28145		5.25932		5.3024		5.18453		5.91087		6.02438
	6.28143		5.25921		5.30185		5.18453		5.91029		6.02408
	6.28054		5.25883		5.30168		5.18453		5.91002		6.02393
	6.2805		5.25873		5.30138		5.18453		5.90968		6.02316
	6.28006		5.25862		5.30138		5.18441		5.90919		6.02288
	6.27973		5.25862		5.30128		5.1844		5.90914		6.02284
	6.2795		5.25805		5.3009		5.18438		5.90835		6.02283
	6.27946		5.25802		5.30086		5.18429		5.90821		6.02246
	6.27924		5.25721		5.3008		5.18411		5.90821		6.02218
	6.2789		5.25712		5.30066		5.18404		5.90728		6.02196
	6.27869		5.25698		5.30049		5.18322		5.90703		6.02158
	6.27869		5.25695		5.30031		5.18305		5.9068		6.0212
	6.27869		5.25664		5.30015		5.183		5.90679		6.02108
	6.27823		5.25646		5.30006		5.18298		5.90675		6.02095
	6.27822		5.25603		5.30003		5.18296		5.90628		6.01998
	6.27805		5.25599		5.29973		5.18293		5.90627		6.01995
	6.27778		5.25599		5.29924		5.18293		5.90613		6.01995
	6.27747		5.2557		5.29863		5.18293		5.90588		6.01968
	6.27697		5.25564		5.2986		5.18293		5.90581		6.01942
	6.27693		5.25535		5.29847		5.18231		5.90505		6.01926
	6.27634		5.25509		5.29844		5.18194		5.90498		6.01856
	6.2763		5.25485		5.29844		5.18068		5.9048		6.01834
	6.27596		5.25471		5.29826		5.18036		5.90469		6.01799
	6.27553		5.25402		5.29819		5.18008		5.90409		6.01776
	6.27542		5.25351		5.29799		5.17994		5.90383		6.01773
	6.27512		5.25312		5.29795		5.17933		5.90351		6.01747
	6.27488		5.2526		5.29793		5.17932		5.90345		6.01723
	6.27486		5.25242		5.29769		5.1793		5.90319		6.01698
	6.27438		5.25228		5.29757		5.17888		5.90288		6.01668
	6.27437		5.25188		5.29745		5.17882		5.90278		6.0163
	6.27404		5.25185		5.29717		5.17871		5.90233		6.01565
	6.27367		5.25183		5.29668		5.17802		5.90202		6.01559
	6.27328		5.25152		5.29668		5.17791		5.90202		6.01551
	6.27297		5.25145		5.29651		5.17748		5.90126		6.01525
	6.27253		5.2514		5.29612		5.17722		5.90123		6.01507
	6.27239		5.2514		5.29556		5.17664		5.90107		6.01507
	6.27228		5.2514		5.29524		5.17648		5.9009		6.01498
	6.27221		5.2514		5.29524		5.17643		5.89999		6.01492
	6.27217		5.2514		5.2952		5.17611		5.89987		6.01466
	6.27134		5.2513		5.29475		5.17611		5.89984		6.01463
	6.27109		5.25128		5.29407		5.17544		5.89979		6.0144
	6.27081		5.25127		5.29404		5.17517		5.89904		6.0143
	6.27042		5.25111		5.29382		5.17516		5.89849		6.0142
	6.27042		5.25107		5.29374		5.17376		5.89846		6.01366
	6.27042		5.25102		5.29362		5.17354		5.89846		6.01339
	6.27027		5.25096		5.29348		5.17353		5.89833		6.01315
	6.27019		5.25094		5.29334		5.17294		5.89828		6.01315
	6.26986		5.25091		5.29298		5.17264		5.89824		6.01265
	6.26953		5.25059		5.29294		5.17214		5.89812		6.01265
	6.2694		5.2505		5.29291		5.17189		5.89784		6.01257
	6.2689		5.25034		5.29273		5.17186		5.89673		6.0125
	6.26888		5.25023		5.29227		5.17161		5.89636		6.01239
	6.26867		5.25011		5.2922		5.17148		5.89573		6.01221
	6.26867		5.25009		5.29185		5.17143		5.89508		6.01173
	6.26867		5.25008		5.29169		5.1712		5.89482		6.01165
	6.26845		5.25007		5.29162		5.17116		5.89425		6.01138
	6.26845		5.25007		5.29158		5.17116		5.89406		6.01116
	6.26845		5.25007		5.29154		5.17116		5.89405		6.01063
	6.26769		5.25007		5.29123		5.17116		5.89345		6.01032
	6.26765		5.25007		5.29068		5.1709		5.89319		6.01029
	6.26722		5.25007		5.2905		5.17082		5.89316		6.00961
	6.26641		5.25007		5.29039		5.17059		5.89316		6.00947
	6.26625		5.25007		5.29039		5.17022		5.89278		6.00912
	6.26617		5.25006		5.29029		5.16982		5.89243		6.009
	6.26594		5.25006		5.29019		5.16977		5.89238		6.00899
	6.26588		5.25006		5.28999		5.16954		5.89232		6.00863
	6.26584		5.25006		5.28994		5.1695		5.89197		6.00851
	6.26562		5.25		5.28983		5.16928		5.89187		6.00827
	6.26548		5.24999		5.28983		5.16921		5.89179		6.00827
	6.26508		5.24999		5.28962		5.16917		5.8917		6.00827
	6.26506		5.24998		5.2893		5.16875		5.89122		6.00827
	6.2648		5.24998		5.28921		5.16859		5.89112		6.00827
	6.26458		5.24974		5.28907		5.16847		5.89109		6.00827
	6.26369		5.24973		5.28866		5.16846		5.89054		6.00785
	6.26369		5.24913		5.28859		5.16765		5.89054		6.00755
	6.26318		5.24865		5.2885		5.1675		5.89044		6.0072
	6.26271		5.24849		5.2885		5.16743		5.8902		6.00699
	6.26255		5.24839		5.28844		5.1674		5.89008		6.00697
	6.2625		5.24826		5.28837		5.16734		5.88996		6.00628
	6.26218		5.24786		5.28831		5.16723		5.88956		6.00609
	6.26203		5.24785		5.28803		5.16696		5.8895		6.00603
	6.26185		5.24783		5.28785		5.16676		5.8895		6.00557
	6.26184		5.24781		5.2876		5.16651		5.88931		6.00533
	6.26162		5.24688		5.28759		5.16634		5.88931		6.00533
	6.26146		5.24667		5.28741		5.16631		5.88931		6.0053
	6.26099		5.24667		5.2865		5.16593		5.88864		6.00503
	6.26041		5.24662		5.2864		5.16567		5.88845		6.00479
	6.26041		5.24661		5.28522		5.16551		5.88842		6.0046
	6.26041		5.24661		5.28485		5.16493		5.88788		6.00448
	6.26041		5.24661		5.28484		5.16458		5.88783		6.00413
	6.26041		5.24657		5.28478		5.16405		5.88783		6.00385
	6.26037		5.24654		5.28466		5.16396		5.88717		6.00377
	6.26024		5.24653		5.28466		5.16369		5.88709		6.00376
	6.26001		5.24652		5.28466		5.16324		5.88684		6.00361
	6.25966		5.2464		5.28441		5.1631		5.88668		6.00335
	6.25953		5.24637		5.28432		5.1627		5.88567		6.00332
	6.25947		5.24636		5.28432		5.16226		5.8856		6.00298
	6.25876		5.24635		5.28394		5.16216		5.88525		6.00278
	6.25876		5.24623		5.28324		5.16168		5.88525		6.00278
	6.25876		5.24618		5.28311		5.16111		5.88525		6.00189
	6.25795		5.24601		5.2831		5.16101		5.88525		6.00177
	6.25794		5.24585		5.28295		5.16084		5.88499		6.00168
	6.25764		5.24581		5.28257		5.16083		5.88492		6.00167
	6.25723		5.24511		5.28243		5.16007		5.88424		6.00164
	6.25703		5.24498		5.28227		5.15987		5.88377		6.00161
	6.25632		5.24493		5.28156		5.15977		5.88356		6.00141
	6.25596		5.24492		5.28149		5.1591		5.88356		6.0014
	6.25596		5.24476		5.28149		5.1591		5.88294		6.0014
	6.25596		5.24471		5.28126		5.15867		5.88285		6.00133
	6.25569		5.24451		5.28105		5.15864		5.88255		6.00111
	6.25569		5.24429		5.28099		5.15859		5.88245		6.00077
	6.25568		5.24346		5.28074		5.15842		5.88245		6.00068
	6.25551		5.24329		5.28072		5.1582		5.8823		6.00027
	6.25548		5.24244		5.28072		5.15767		5.88179		6.00023
	6.25544		5.24239		5.28063		5.15747		5.88175		6.00019
	6.25544		5.24239		5.28037		5.15704		5.88172		6.00012
	6.25537		5.24227		5.28014		5.15695		5.88153		6.00008
	6.25493		5.24183		5.27978		5.15693		5.88153		5.99953
	6.25455		5.24139		5.27944		5.15689		5.88153		5.99942
	6.25444		5.24131		5.2792		5.15685		5.88143		5.99937
	6.25417		5.2413		5.27899		5.15569		5.88025		5.99894
	6.25315		5.24103		5.27847		5.1556		5.88025		5.99853
	6.25225		5.2409		5.27823		5.15539		5.88004		5.99838
	6.25222		5.24076		5.27823		5.15518		5.88003		5.99838
	6.25219		5.24071		5.27823		5.15491		5.87981		5.99821
	6.25218		5.24042		5.2782		5.15478		5.87962		5.99816
	6.25122		5.24039		5.27805		5.1544		5.87961		5.99812
	6.25122		5.24025		5.27776		5.15434		5.87937		5.99801
	6.25119		5.2402		5.27673		5.1543		5.87937		5.99787
	6.25101		5.24002		5.27666		5.15424		5.87935		5.99787
	6.25072		5.23999		5.27653		5.15419		5.87935		5.99787
	6.2503		5.23992		5.27621		5.15406		5.87935		5.99762
	6.25022		5.23992		5.27591		5.15377		5.87846		5.99742
	6.25022		5.23981		5.27586		5.15374		5.87825		5.99741
	6.24997		5.2398		5.27441		5.15311		5.87803		5.99723
	6.24996		5.23974		5.2739		5.15296		5.87776		5.99673
	6.24996		5.23965		5.27335		5.1528		5.87679		5.99654
	6.24988		5.23908		5.27324		5.15186		5.87628		5.99651
	6.24933		5.23899		5.27284		5.15171		5.87614		5.99519
	6.24919		5.23893		5.27249		5.15167		5.87607		5.99519
	6.24905		5.23882		5.27245		5.15166		5.87576		5.99502
	6.24859		5.23878		5.272		5.15139		5.87572		5.99502
	6.24845		5.23878		5.27185		5.15062		5.87555		5.99463
	6.24808		5.23862		5.27135		5.1496		5.87496		5.99439
	6.24781		5.23828		5.27134		5.1496		5.87452		5.99428
	6.2475		5.23822		5.27134		5.14959		5.87396		5.99393
	6.24738		5.23793		5.27102		5.14945		5.87283		5.99363
	6.24714		5.23792		5.27093		5.14936		5.87242		5.99359
	6.24703		5.23775		5.27089		5.14936		5.87203		5.99349
	6.247		5.2377		5.27086		5.14935		5.8715		5.99331
	6.24697		5.23762		5.27057		5.14836		5.87107		5.99286
	6.2468		5.2373		5.2705		5.14791		5.87094		5.99283
	6.24661		5.23716		5.27042		5.14751		5.87081		5.99235
	6.24655		5.23716		5.2701		5.14703		5.87052		5.99233
	6.24625		5.23707		5.27		5.14649		5.87016		5.99233
	6.24587		5.23689		5.26973		5.14631		5.87009		5.99227
	6.24568		5.23682		5.26971		5.14619		5.87004		5.99222
	6.24528		5.23674		5.26971		5.14567		5.86991		5.99208
	6.24528		5.23667		5.26967		5.14551		5.86981		5.9911
	6.24511		5.23665		5.26966		5.14537		5.86974		5.99102
	6.24502		5.23661		5.26956		5.14516		5.86967		5.99095
	6.24495		5.23582		5.26956		5.1451		5.86967		5.99074
	6.24495		5.2358		5.26956		5.14478		5.86967		5.99074
	6.24491		5.2358		5.26956		5.1444		5.8695		5.99074
	6.24472		5.23579		5.26956		5.14405		5.86931		5.99065
	6.24464		5.23558		5.26955		5.14402		5.86931		5.9906
	6.24464		5.23547		5.26949		5.14363		5.86857		5.9906
	6.24464		5.23538		5.26922		5.14321		5.86856		5.9906
	6.24426		5.23531		5.26893		5.14309		5.86849		5.9906
	6.24376		5.23529		5.26893		5.14273		5.86831		5.99053
	6.24313		5.23493		5.26893		5.14264		5.86824		5.99011
	6.24313		5.23487		5.26893		5.1418		5.86818		5.98996
	6.24302		5.23464		5.26893		5.14147		5.86755		5.98986
	6.24301		5.23451		5.26893		5.14126		5.86697		5.98922
	6.24293		5.2343		5.26893		5.14066		5.86677		5.98899
	6.24273		5.23413		5.26893		5.13995		5.86589		5.98863
	6.2424		5.23408		5.26893		5.13993		5.86553		5.98862
	6.24234		5.2338		5.26893		5.13957		5.8654		5.98856
	6.24223		5.23372		5.26891		5.13948		5.86462		5.98851
	6.24171		5.23366		5.26852		5.13948		5.86388		5.9885
	6.2417		5.23318		5.26832		5.13924		5.86353		5.98844
	6.2414		5.23302		5.26824		5.13918		5.86339		5.98833
	6.24123		5.23294		5.26818		5.13917		5.86331		5.98822
	6.241		5.23294		5.26808		5.13903		5.86325		5.98795
	6.241		5.23294		5.268		5.13903		5.86325		5.98788
	6.241		5.23291		5.26774		5.13897		5.86325		5.98761
	6.241		5.23276		5.26771		5.13884		5.86325		5.98732
	6.241		5.23276		5.26745		5.13857		5.86316		5.9873
	6.2407		5.23233		5.26726		5.13856		5.86313		5.98699
	6.24051		5.23222		5.26672		5.13824		5.86275		5.98641
	6.24049		5.22986		5.26662		5.13799		5.86228		5.98627
	6.24045		5.22979		5.26656		5.13776		5.86201		5.98626
	6.24027		5.22968		5.26641		5.13722		5.86114		5.98606
	6.24027		5.22966		5.26606		5.13705		5.86093		5.98567
	6.24027		5.22893		5.26578		5.13687		5.86059		5.98566
	6.24019		5.22859		5.26542		5.13672		5.86049		5.98565
	6.24009		5.22858		5.26537		5.13672		5.86019		5.98526
	6.23969		5.22845		5.26531		5.13618		5.86008		5.98521
	6.23923		5.22841		5.26498		5.13617		5.85951		5.98506
	6.23827		5.22829		5.26481		5.13594		5.85821		5.98443
	6.23819		5.2279		5.26414		5.13589		5.85795		5.98421
	6.23814		5.22777		5.26405		5.13528		5.85795		5.98401
	6.2375		5.22753		5.26405		5.13515		5.85733		5.98401
	6.23713		5.22705		5.26332		5.13503		5.85733		5.98401
	6.23688		5.22699		5.26326		5.13498		5.85727		5.98391
	6.23679		5.22675		5.26304		5.13394		5.85648		5.98377
	6.23623		5.22665		5.26274		5.13385		5.85641		5.9835
	6.2359		5.22641		5.2626		5.13376		5.85641		5.98348
	6.23589		5.226		5.26223		5.13349		5.85583		5.98341
	6.23568		5.22597		5.26208		5.13328		5.85581		5.98326
	6.23517		5.22593		5.26202		5.133		5.85581		5.98324
	6.23488		5.22587		5.26187		5.133		5.85571		5.9832
	6.23481		5.22585		5.26155		5.13299		5.85559		5.98293
	6.23471		5.2254		5.26146		5.13293		5.85552		5.98286
	6.23381		5.22454		5.26141		5.13293		5.85542		5.98285
	6.23353		5.2244		5.26141		5.13293		5.85448		5.9828
	6.23341		5.22429		5.26086		5.13271		5.85388		5.98269
	6.23335		5.22419		5.26075		5.1327		5.85388		5.98261
	6.23324		5.22393		5.26073		5.13216		5.85388		5.98254
	6.23303		5.22392		5.26058		5.13215		5.85386		5.98245
	6.23218		5.22387		5.26012		5.13213		5.85385		5.9819
	6.2321		5.22387		5.26011		5.13212		5.85345		5.98187
	6.23165		5.22342		5.25964		5.13183		5.85293		5.98176
	6.23124		5.22311		5.25952		5.13166		5.85284		5.98176
	6.23124		5.22306		5.25926		5.13155		5.85265		5.98167
	6.23031		5.22302		5.25922		5.1314		5.85236		5.98146
	6.23006		5.22274		5.25904		5.131		5.85232		5.98106
	6.22978		5.2227		5.25901		5.13071		5.85228		5.98058
	6.22973		5.22263		5.25899		5.13062		5.85207		5.98024
	6.22966		5.22262		5.25881		5.13055		5.85203		5.9802
	6.2295		5.22235		5.2588		5.13048		5.8514		5.97963
	6.22826		5.22228		5.25875		5.13048		5.8512		5.97953
	6.22826		5.22228		5.25847		5.13039		5.85098		5.97953
	6.22826		5.22215		5.25843		5.13033		5.85093		5.97939
	6.22823		5.2219		5.25839		5.13004		5.85087		5.97904
	6.22818		5.22183		5.25822		5.12967		5.85022		5.97904
	6.22805		5.22177		5.25787		5.12932		5.84921		5.97878
	6.22795		5.22159		5.25786		5.12926		5.84852		5.97873
	6.22795		5.2215		5.2575		5.12807		5.84845		5.97836
	6.22788		5.2215		5.25746		5.12754		5.84822		5.97829
	6.22785		5.2215		5.25746		5.12735		5.84822		5.97798
	6.22768		5.22133		5.25746		5.12735		5.84781		5.97798
	6.22757		5.22126		5.25746		5.12728		5.84751		5.97792
	6.22743		5.22122		5.25741		5.12708		5.84734		5.97769
	6.22722		5.22122		5.25728		5.12708		5.84701		5.97769
	6.2269		5.22122		5.25705		5.12708		5.84659		5.97753
	6.2269		5.22111		5.25663		5.12696		5.84617		5.97731
	6.22673		5.22081		5.25663		5.1268		5.84513		5.9773
	6.22658		5.22074		5.25608		5.12678		5.8445		5.9773
	6.22658		5.22069		5.25534		5.1267		5.84444		5.97717
	6.2265		5.22057		5.2552		5.12668		5.8443		5.97704
	6.2265		5.22029		5.25502		5.12661		5.84347		5.97678
	6.2265		5.22013		5.25492		5.12656		5.84326		5.9767
	6.2265		5.21979		5.25486		5.12645		5.84265		5.97661
	6.2265		5.21893		5.25486		5.12638		5.84194		5.97621
	6.2265		5.21769		5.25483		5.12623		5.84169		5.97573
	6.2265		5.21767		5.25473		5.12616		5.84146		5.97539
	6.22623		5.21744		5.25448		5.12616		5.84128		5.97538
	6.22623		5.21737		5.25362		5.12616		5.84096		5.97519
	6.22619		5.21713		5.25359		5.12592		5.84081		5.97488
	6.22612		5.21696		5.2535		5.12579		5.8407		5.97482
	6.22542		5.21666		5.25321		5.12509		5.84047		5.97472
	6.22542		5.21651		5.2527		5.12449		5.84036		5.97419
	6.22503		5.21647		5.25253		5.12397		5.84036		5.97415
	6.22478		5.21606		5.25237		5.12378		5.84036		5.97408
	6.22456		5.21606		5.25233		5.12349		5.84012		5.97378
	6.22424		5.21606		5.25229		5.12304		5.84011		5.97295
	6.22342		5.21606		5.25216		5.12301		5.84011		5.9726
	6.2234		5.21586		5.2516		5.12284		5.84011		5.97254
	6.2234		5.21566		5.25139		5.12251		5.83974		5.97218
	6.22339		5.21562		5.25071		5.12239		5.83952		5.97185
	6.22328		5.21556		5.25053		5.12221		5.8395		5.97165
	6.22328		5.21487		5.24981		5.1222		5.8394		5.97149
	6.22314		5.2147		5.24958		5.12213		5.83868		5.97062
	6.22311		5.21415		5.24955		5.12207		5.83867		5.97055
	6.22296		5.214		5.24953		5.12169		5.83855		5.97053
	6.22292		5.21316		5.24936		5.12153		5.83818		5.97025
	6.22282		5.21239		5.24934		5.12141		5.83797		5.96996
	6.22127		5.21235		5.24912		5.12141		5.83792		5.96983
	6.22048		5.21224		5.24908		5.12134		5.83759		5.96966
	6.22033		5.21215		5.249		5.12121		5.83666		5.96933
	6.22031		5.21189		5.24892		5.12099		5.83652		5.96932
	6.22007		5.21174		5.24889		5.11947		5.83618		5.96866
	6.21998		5.21106		5.24868		5.11905		5.83618		5.96861
	6.21964		5.2109		5.24855		5.11898		5.83617		5.96861
	6.21939		5.21049		5.2485		5.11867		5.83609		5.96793
	6.21937		5.21049		5.24824		5.11852		5.83607		5.96773
	6.21821		5.21037		5.24821		5.11812		5.83604		5.96759
	6.21794		5.2103		5.24791		5.11779		5.83604		5.96744
	6.21763		5.21024		5.24727		5.11754		5.8357		5.96722
	6.21759		5.20903		5.24687		5.1175		5.83561		5.96636
	6.21758		5.2087		5.24677		5.1174		5.8356		5.9661
	6.21754		5.20826		5.24655		5.11734		5.83526		5.96579
	6.21736		5.20816		5.24635		5.11695		5.83459		5.96509
	6.21664		5.20816		5.24614		5.11674		5.834		5.96502
	6.21663		5.20783		5.24603		5.11674		5.83377		5.96501
	6.21663		5.20779		5.24574		5.1167		5.83302		5.96464
	6.21663		5.20779		5.24553		5.11628		5.83267		5.96433
	6.21645		5.20775		5.24498		5.11624		5.83262		5.96403
	6.21621		5.20774		5.24494		5.11614		5.83262		5.96287
	6.21609		5.20759		5.24437		5.11584		5.83242		5.96283
	6.21577		5.20755		5.24379		5.11579		5.83145		5.96283
	6.2156		5.20739		5.24333		5.11574		5.83145		5.96276
	6.21556		5.20733		5.24333		5.11574		5.83145		5.96274
	6.21552		5.20714		5.24333		5.11522		5.83125		5.96271
	6.21541		5.20674		5.24333		5.11475		5.83003		5.96269
	6.21472		5.20672		5.24332		5.11407		5.8297		5.96229
	6.21464		5.20672		5.24321		5.11402		5.82956		5.96221
	6.21464		5.20666		5.24315		5.11402		5.82937		5.96178
	6.21389		5.20664		5.24313		5.11402		5.82923		5.96158
	6.21364		5.20652		5.24305		5.11402		5.82911		5.96146
	6.21355		5.20651		5.24305		5.11402		5.82863		5.96144
	6.21294		5.20649		5.24278		5.11401		5.82841		5.96121
	6.21282		5.20604		5.24278		5.11373		5.82838		5.96076
	6.21267		5.20556		5.24268		5.11337		5.82817		5.96058
	6.21249		5.20556		5.2426		5.11318		5.82817		5.96052
	6.21249		5.2053		5.24248		5.11289		5.82814		5.96025
	6.21233		5.20519		5.24179		5.11282		5.82813		5.96023
	6.2123		5.20517		5.24156		5.1128		5.82803		5.95991
	6.21176		5.20493		5.24086		5.11257		5.82748		5.9599
	6.2116		5.20397		5.24059		5.11227		5.8274		5.95979
	6.21154		5.20365		5.24006		5.11226		5.82719		5.95973
	6.21051		5.20346		5.23988		5.11189		5.82707		5.95959
	6.21035		5.20346		5.23984		5.11184		5.827		5.95935
	6.21009		5.20336		5.23975		5.11175		5.82699		5.9592
	6.20953		5.20335		5.23971		5.11137		5.82669		5.9591
	6.20908		5.2033		5.23971		5.11075		5.82657		5.95897
	6.20908		5.20246		5.2396		5.11075		5.826		5.95891
	6.20897		5.20239		5.23959		5.1102		5.82531		5.95885
	6.20878		5.20206		5.23946		5.11009		5.82527		5.95846
	6.20858		5.20192		5.23941		5.10902		5.82504		5.95827
	6.20843		5.20138		5.23932		5.109		5.82371		5.95825
	6.20843		5.20129		5.23912		5.10893		5.82265		5.95817
	6.20819		5.20126		5.23892		5.10858		5.82235		5.95772
	6.20818		5.20126		5.23891		5.10849		5.82218		5.95757
	6.20801		5.20088		5.23881		5.108		5.82155		5.95752
	6.2078		5.2007		5.23837		5.10795		5.82152		5.95751
	6.20778		5.20036		5.23837		5.10776		5.82145		5.95725
	6.20759		5.20032		5.23799		5.10776		5.82141		5.9572
	6.20735		5.20031		5.23795		5.10776		5.8214		5.95705
	6.20734		5.20031		5.23789		5.10776		5.82136		5.95692
	6.20731		5.20021		5.23766		5.10776		5.82121		5.95656
	6.20731		5.19942		5.23754		5.10776		5.82082		5.95637
	6.20731		5.19938		5.23754		5.10776		5.82049		5.95637
	6.20728		5.19915		5.23736		5.10776		5.8203		5.95637
	6.20716		5.19836		5.23681		5.10752		5.81966		5.95637
	6.20686		5.19825		5.23636		5.10752		5.81948		5.9562
	6.20683		5.19769		5.23635		5.1075		5.81876		5.95607
	6.20635		5.19734		5.23598		5.10729		5.8187		5.95595
	6.20625		5.19734		5.23594		5.10693		5.8186		5.95573
	6.20613		5.19734		5.23577		5.10681		5.81841		5.95568
	6.20583		5.19734		5.23577		5.10673		5.81837		5.95568
	6.20577		5.19734		5.23532		5.10663		5.81827		5.95551
	6.20558		5.19718		5.23471		5.10663		5.81777		5.95545
	6.20501		5.19717		5.23469		5.10643		5.81738		5.95536
	6.20464		5.19651		5.23469		5.10629		5.81684		5.95524
	6.20432		5.19638		5.2343		5.10577		5.81671		5.95524
	6.20385		5.19629		5.23416		5.1053		5.81649		5.955
	6.20381		5.19615		5.23365		5.10473		5.81629		5.95479
	6.20356		5.1961		5.23318		5.10458		5.81586		5.95452
	6.20308		5.19582		5.23245		5.10374		5.81539		5.95451
	6.20271		5.19569		5.23233		5.10349		5.8152		5.95406
	6.20244		5.19547		5.23227		5.10339		5.81421		5.95394
	6.20233		5.19524		5.23222		5.10308		5.81396		5.95374
	6.20233		5.19497		5.23203		5.10294		5.81388		5.95365
	6.20233		5.19442		5.23181		5.10291		5.81374		5.95365
	6.20233		5.19437		5.23152		5.10262		5.81359		5.95365
	6.20198		5.19419		5.23114		5.1025		5.81322		5.95364
	6.20194		5.19398		5.23112		5.10239		5.81278		5.95364
	6.2017		5.19391		5.23097		5.10232		5.81253		5.95344
	6.20097		5.19384		5.23088		5.1023		5.81249		5.95344
	6.20026		5.19356		5.23084		5.10201		5.81234		5.95303
	6.20013		5.19351		5.23068		5.10166		5.81144		5.95294
	6.20009		5.19303		5.23001		5.10166		5.81139		5.95294
	6.19892		5.19291		5.22917		5.10137		5.81137		5.95294
	6.19887		5.1928		5.22908		5.10117		5.81064		5.95294
	6.19882		5.19195		5.229		5.10098		5.81054		5.95265
	6.19879		5.19174		5.22877		5.10055		5.81054		5.95229
	6.19867		5.19161		5.22837		5.10052		5.81014		5.95199
	6.19866		5.19133		5.22837		5.10019		5.80985		5.95197
	6.19845		5.19133		5.22836		5.10019		5.80979		5.95186
	6.19842		5.19125		5.22824		5.10019		5.80974		5.95186
	6.19788		5.19089		5.22813		5.10014		5.80974		5.95178
	6.19729		5.1908		5.22809		5.09982		5.80949		5.95168
	6.19714		5.19066		5.22787		5.09939		5.80949		5.95134
	6.19664		5.19012		5.22778		5.09876		5.8094		5.95111
	6.19661		5.19012		5.22765		5.09819		5.80915		5.95105
	6.19616		5.19012		5.22759		5.09771		5.80913		5.95105
	6.19598		5.19008		5.22651		5.09706		5.80907		5.95105
	6.19584		5.1899		5.22599		5.0969		5.80874		5.95088
	6.19574		5.18986		5.22521		5.09688		5.80869		5.95076
	6.19568		5.18973		5.22412		5.09688		5.80855		5.95071
	6.19552		5.1891		5.22387		5.09688		5.80832		5.95034
	6.19544		5.18894		5.22345		5.09674		5.80821		5.95029
	6.19532		5.18882		5.22344		5.09667		5.80791		5.95029
	6.19532		5.1888		5.22341		5.0966		5.80757		5.95029
	6.1953		5.18878		5.22296		5.09658		5.80741		5.95017
	6.19489		5.18822		5.22289		5.09619		5.80741		5.95017
	6.19465		5.1882		5.22253		5.09618		5.80738		5.95013
	6.19465		5.18808		5.22136		5.09609		5.80734		5.9501
	6.19465		5.18808		5.22136		5.09597		5.80734		5.95007
	6.19465		5.18775		5.22136		5.09592		5.80734		5.94953
	6.19436		5.18773		5.22136		5.09587		5.80734		5.94933
	6.19402		5.18773		5.22136		5.09523		5.80733		5.94923
	6.19345		5.18773		5.22136		5.09499		5.80733		5.94922
	6.19336		5.18773		5.22136		5.09441		5.80727		5.94922
	6.19332		5.18771		5.22136		5.09425		5.80683		5.94913
	6.19316		5.18766		5.22136		5.09383		5.80681		5.94904
	6.193		5.18749		5.22111		5.0938		5.80671		5.9485
	6.19294		5.18738		5.22063		5.09339		5.80615		5.94843
	6.19274		5.18719		5.2206		5.09333		5.80592		5.94843
	6.19271		5.18719		5.22034		5.0933		5.80543		5.94819
	6.19252		5.1871		5.22014		5.09296		5.80543		5.94771
	6.19231		5.18658		5.22001		5.09268		5.80536		5.94771
	6.19225		5.18656		5.22001		5.0919		5.80536		5.94771
	6.19202		5.18632		5.21999		5.09188		5.80444		5.94771
	6.19198		5.18613		5.21982		5.09178		5.80404		5.94768
	6.1918		5.18603		5.21941		5.09145		5.80341		5.94768
	6.19175		5.18597		5.2194		5.09142		5.80335		5.94748
	6.19162		5.18565		5.2194		5.09136		5.80311		5.94676
	6.19128		5.18541		5.21905		5.09112		5.80264		5.94656
	6.19099		5.18521		5.21877		5.09112		5.80226		5.94656
	6.19026		5.18505		5.2185		5.09076		5.8016		5.94656
	6.19026		5.1849		5.21833		5.09075		5.80126		5.94638
	6.19026		5.18474		5.21787		5.09063		5.80112		5.94601
	6.18987		5.1842		5.21783		5.09028		5.80088		5.94582
	6.18987		5.18397		5.21772		5.08934		5.80049		5.94577
	6.18922		5.18389		5.21738		5.0891		5.80036		5.94576
	6.18922		5.18385		5.21713		5.08897		5.80028		5.94558
	6.18922		5.1838		5.21692		5.08882		5.80013		5.94557
	6.18909		5.18365		5.21668		5.08859		5.80006		5.94532
	6.18892		5.18365		5.21654		5.08815		5.79971		5.94484
	6.18883		5.1836		5.21651		5.08804		5.79969		5.94469
	6.18852		5.18355		5.21648		5.08791		5.7991		5.94405
	6.18832		5.1833		5.21613		5.08782		5.79906		5.94399
	6.18814		5.18325		5.21568		5.08764		5.79898		5.94359
	6.18804		5.1831		5.21567		5.08745		5.79894		5.94341
	6.18733		5.18298		5.21566		5.08724		5.79863		5.94295
	6.18728		5.18288		5.21543		5.08711		5.79788		5.94283
	6.18716		5.18281		5.21484		5.08711		5.79788		5.94264
	6.18661		5.18277		5.21484		5.08705		5.79733		5.94189
	6.1866		5.1824		5.21484		5.08667		5.79708		5.94187
	6.18595		5.1824		5.21484		5.08657		5.79674		5.94177
	6.18576		5.1824		5.21478		5.08634		5.79674		5.94147
	6.18531		5.18228		5.21441		5.08599		5.79669		5.94128
	6.18524		5.18211		5.21437		5.08586		5.79636		5.94101
	6.18517		5.18211		5.21406		5.08578		5.79585		5.94097
	6.18487		5.1819		5.21392		5.08574		5.79541		5.94096
	6.18485		5.18182		5.21392		5.0857		5.79537		5.94077
	6.18465		5.1817		5.21385		5.08503		5.79491		5.93993
	6.18458		5.18131		5.2138		5.08483		5.79445		5.93993
	6.18409		5.181		5.21352		5.08409		5.79441		5.93993
	6.18385		5.18061		5.21326		5.08394		5.79427		5.93986
	6.18385		5.18034		5.21287		5.08376		5.79425		5.93985
	6.18364		5.1801		5.21282		5.08324		5.79389		5.93938
	6.18349		5.17933		5.21258		5.08276		5.79357		5.93932
	6.18262		5.17928		5.21186		5.08272		5.79303		5.93922
	6.18232		5.17912		5.21171		5.08221		5.79273		5.93909
	6.18231		5.17912		5.21167		5.08213		5.79273		5.93885
	6.18225		5.17912		5.21155		5.08212		5.79248		5.93883
	6.18191		5.17912		5.21133		5.08212		5.7921		5.93871
	6.18191		5.17912		5.21133		5.08212		5.79187		5.93834
	6.1819		5.17873		5.21095		5.08162		5.79164		5.93821
	6.1819		5.17872		5.20994		5.08155		5.79062		5.93801
	6.1819		5.17872		5.20947		5.08131		5.79026		5.93798
	6.1819		5.17872		5.2092		5.08083		5.79026		5.93773
	6.1819		5.17866		5.2092		5.08074		5.79012		5.93768
	6.1819		5.17856		5.2092		5.08074		5.79012		5.93764
	6.1819		5.17846		5.2092		5.08074		5.79012		5.93759
	6.1819		5.17782		5.2092		5.08073		5.79012		5.93724
	6.1819		5.17775		5.20916		5.0807		5.79012		5.93707
	6.1819		5.1776		5.20909		5.08059		5.78969		5.93692
	6.18182		5.17759		5.20863		5.08008		5.78946		5.93678
	6.18176		5.17755		5.20829		5.08		5.78887		5.93678
	6.18158		5.17748		5.20814		5.07985		5.78837		5.93672
	6.18122		5.17685		5.20813		5.07951		5.78834		5.93648
	6.1812		5.17658		5.20785		5.07938		5.78833		5.93604
	6.18089		5.17646		5.2077		5.07923		5.78817		5.93572
	6.18088		5.17644		5.20753		5.07906		5.78765		5.93559
	6.18083		5.17633		5.20739		5.07891		5.78714		5.93558
	6.1806		5.1762		5.2072		5.07886		5.78714		5.93557
	6.18026		5.17609		5.20703		5.07884		5.7871		5.93536
	6.1798		5.17595		5.20663		5.0787		5.78656		5.93506
	6.17966		5.17595		5.20645		5.07867		5.78653		5.93495
	6.17964		5.1756		5.20642		5.07866		5.78645		5.93452
	6.17963		5.17556		5.20614		5.07866		5.7864		5.93405
	6.17951		5.17535		5.20604		5.07721		5.7861		5.93393
	6.17927		5.17535		5.20597		5.07694		5.78556		5.93393
	6.17889		5.17527		5.20582		5.07656		5.78556		5.93369
	6.17878		5.17444		5.20582		5.07645		5.78524		5.93362
	6.17819		5.17436		5.20574		5.07628		5.78512		5.93317
	6.17786		5.17428		5.20574		5.07557		5.78498		5.93287
	6.17737		5.17411		5.20567		5.07533		5.78498		5.93287
	6.17718		5.17411		5.20518		5.07524		5.78483		5.93285
	6.17699		5.17407		5.20508		5.07445		5.78441		5.93283
	6.17687		5.17393		5.20421		5.07445		5.78351		5.93267
	6.17651		5.17386		5.20417		5.07409		5.78344		5.93256
	6.17638		5.17381		5.20373		5.07408		5.78277		5.9324
	6.17631		5.17329		5.20373		5.07379		5.78227		5.93239
	6.17596		5.17315		5.20373		5.07375		5.78205		5.93238
	6.17577		5.17261		5.2034		5.07335		5.78173		5.93232
	6.17559		5.17242		5.2031		5.07293		5.78138		5.93206
	6.17514		5.17231		5.20278		5.07282		5.78128		5.93165
	6.17509		5.17226		5.20266		5.07262		5.78055		5.93132
	6.1749		5.172		5.20253		5.07255		5.78054		5.93124
	6.17422		5.172		5.20241		5.07221		5.78045		5.93107
	6.17414		5.17195		5.20231		5.07173		5.78027		5.93069
	6.17395		5.17152		5.20231		5.07173		5.78027		5.93059
	6.17394		5.17152		5.20229		5.07113		5.77982		5.93059
	6.1739		5.17138		5.20208		5.07108		5.77943		5.92973
	6.17323		5.17138		5.20208		5.07108		5.77907		5.92944
	6.17296		5.17122		5.20195		5.07108		5.77887		5.9289
	6.17187		5.17105		5.20194		5.07108		5.77887		5.92888
	6.17171		5.17093		5.20179		5.07099		5.77881		5.9284
	6.17168		5.17071		5.20177		5.07094		5.77868		5.92808
	6.17126		5.17071		5.20133		5.07045		5.77849		5.92808
	6.17115		5.17067		5.20133		5.07038		5.77848		5.92794
	6.17094		5.17035		5.20109		5.07038		5.77833		5.92776
	6.1708		5.17035		5.20097		5.07038		5.7781		5.92766
	6.17076		5.1695		5.20093		5.07037		5.77757		5.9276
	6.17031		5.16911		5.20073		5.0703		5.77711		5.92711
	6.17015		5.16903		5.2005		5.0703		5.77692		5.92711
	6.17014		5.16887		5.20037		5.0703		5.77684		5.92658
	6.16998		5.16872		5.20008		5.0703		5.77655		5.92655
	6.16969		5.16791		5.19985		5.0703		5.77626		5.92655
	6.16946		5.16765		5.19952		5.07005		5.77626		5.92623
	6.16939		5.16764		5.1994		5.06999		5.77595		5.9261
	6.16928		5.16744		5.19927		5.06985		5.77583		5.92594
	6.16919		5.16739		5.19924		5.06962		5.77567		5.92582
	6.16901		5.16735		5.1992		5.06907		5.77531		5.92517
	6.16871		5.16735		5.19915		5.0685		5.77513		5.92479
	6.16857		5.16691		5.19903		5.06826		5.77494		5.9243
	6.16845		5.16684		5.19871		5.06814		5.77463		5.92428
	6.16809		5.16626		5.1984		5.06814		5.77458		5.92424
	6.16795		5.16624		5.19837		5.06812		5.77418		5.92419
	6.16792		5.16544		5.19834		5.06788		5.77414		5.92393
	6.16792		5.16531		5.19834		5.06771		5.774		5.92375
	6.16779		5.16482		5.19813		5.06766		5.77377		5.92339
	6.16746		5.16474		5.19813		5.06766		5.77341		5.92321
	6.16723		5.16459		5.19813		5.06766		5.77271		5.92271
	6.16723		5.16453		5.19806		5.06766		5.77231		5.92207
	6.1672		5.16372		5.1979		5.06755		5.77216		5.92086
	6.16684		5.16355		5.19776		5.0674		5.77214		5.9205
	6.16649		5.16345		5.19774		5.06738		5.77186		5.92043
	6.16643		5.16325		5.19767		5.06732		5.77169		5.92024
	6.16633		5.16262		5.19758		5.06723		5.77167		5.92014
	6.16612		5.16206		5.19754		5.06694		5.77161		5.92009
	6.16612		5.16206		5.1975		5.06692		5.77137		5.92001
	6.1659		5.1618		5.19725		5.06675		5.77136		5.91983
	6.16585		5.16128		5.19693		5.06675		5.77119		5.9196
	6.16576		5.16114		5.19575		5.0661		5.77101		5.91926
	6.16542		5.16113		5.19537		5.06609		5.77018		5.91926
	6.16515		5.16086		5.19532		5.06606		5.76977		5.91925
	6.16511		5.16071		5.19532		5.06605		5.76956		5.91918
	6.16507		5.16071		5.19517		5.06604		5.76926		5.91858
	6.16505		5.16063		5.19508		5.06545		5.76894		5.91812
	6.16478		5.16051		5.19505		5.06515		5.76894		5.91802
	6.1644		5.16029		5.19503		5.06511		5.76883		5.91783
	6.16417		5.16026		5.19499		5.06464		5.76882		5.91779
	6.16413		5.16024		5.19494		5.06445		5.76864		5.91767
	6.16402		5.16015		5.19469		5.06327		5.76861		5.91757
	6.164		5.16011		5.19469		5.06301		5.76861		5.91752
	6.16358		5.16005		5.19469		5.06294		5.7686		5.91752
	6.16348		5.15975		5.19469		5.0626		5.7686		5.9174
	6.16347		5.15971		5.19469		5.06246		5.7686		5.91723
	6.16321		5.15971		5.19454		5.06176		5.7686		5.91698
	6.16303		5.1596		5.19444		5.06155		5.7686		5.91671
	6.16231		5.15956		5.19431		5.06112		5.76762		5.91638
	6.16195		5.15955		5.19429		5.06077		5.76738		5.91594
	6.16193		5.15932		5.19422		5.06073		5.76625		5.9158
	6.16174		5.15915		5.19415		5.06032		5.76625		5.91568
	6.16168		5.15908		5.19349		5.06029		5.76625		5.91552
	6.16136		5.15872		5.19349		5.06025		5.76625		5.91533
	6.16112		5.15872		5.19347		5.06012		5.76625		5.91492
	6.16081		5.15859		5.19332		5.05997		5.76625		5.91462
	6.16025		5.15837		5.19292		5.05925		5.76621		5.91452
	6.16025		5.15837		5.19287		5.05919		5.76606		5.91434
	6.16017		5.15808		5.19254		5.05893		5.76579		5.91421
	6.16017		5.15808		5.19224		5.05852		5.76475		5.91365
	6.16004		5.15764		5.19224		5.05824		5.76459		5.9133
	6.1598		5.1571		5.19218		5.05808		5.76419		5.91323
	6.15973		5.15704		5.1918		5.05796		5.76419		5.91274
	6.15958		5.15682		5.19174		5.05796		5.764		5.91251
	6.15916		5.15682		5.19141		5.0579		5.76387		5.91213
	6.15916		5.15674		5.19141		5.05789		5.76364		5.91195
	6.15833		5.15671		5.19141		5.05742		5.76351		5.91155
	6.15796		5.1567		5.19136		5.0574		5.76351		5.91139
	6.15795		5.15669		5.19131		5.05715		5.76308		5.91139
	6.15794		5.15653		5.19127		5.05697		5.76308		5.911
	6.1577		5.15642		5.19121		5.05696		5.76307		5.91073
	6.15748		5.15639		5.19086		5.05695		5.76294		5.91047
	6.15712		5.15633		5.19058		5.05683		5.76285		5.9104
	6.15704		5.15606		5.1905		5.05642		5.76283		5.91021
	6.15667		5.156		5.1905		5.05637		5.76271		5.90988
	6.1566		5.15577		5.19042		5.05603		5.76214		5.90977
	6.15598		5.15576		5.19041		5.05569		5.76179		5.90958
	6.15579		5.15572		5.1901		5.05569		5.76118		5.90953
	6.15574		5.15554		5.18962		5.05544		5.76115		5.90931
	6.15529		5.15539		5.18958		5.05526		5.76098		5.909
	6.15414		5.1549		5.18942		5.05475		5.76071		5.90865
	6.15389		5.1549		5.18928		5.05437		5.76038		5.90854
	6.15362		5.15444		5.1892		5.05416		5.76017		5.90823
	6.15359		5.15427		5.18894		5.05397		5.75993		5.90823
	6.15359		5.15418		5.18885		5.05394		5.7595		5.90823
	6.15358		5.154		5.18861		5.05377		5.75947		5.90742
	6.15358		5.15395		5.18841		5.05362		5.75946		5.90717
	6.15357		5.15357		5.18832		5.05335		5.75937		5.9067
	6.1535		5.15348		5.188		5.05291		5.75909		5.90628
	6.15348		5.15338		5.18798		5.05291		5.75902		5.90628
	6.15345		5.15326		5.18782		5.05257		5.75882		5.90614
	6.15337		5.15302		5.18761		5.05227		5.75788		5.90514
	6.15337		5.15302		5.1875		5.05205		5.75784		5.90509
	6.1533		5.15298		5.18731		5.05204		5.75751		5.90484
	6.15328		5.15291		5.18683		5.05197		5.75721		5.90462
	6.15299		5.15248		5.18676		5.05183		5.75699		5.9045
	6.15202		5.15244		5.18664		5.0515		5.75688		5.90447
	6.15201		5.15165		5.18639		5.0514		5.75684		5.90447
	6.15181		5.15164		5.18623		5.0514		5.75658		5.90383
	6.15141		5.15115		5.18547		5.05112		5.75643		5.90355
	6.15112		5.15104		5.18542		5.05025		5.75642		5.90335
	6.15083		5.15072		5.18493		5.05002		5.75635		5.90324
	6.15069		5.15051		5.18491		5.04995		5.75625		5.90315
	6.15062		5.15015		5.18476		5.04995		5.75582		5.90296
	6.15032		5.1501		5.1842		5.04995		5.7557		5.90276
	6.15031		5.15001		5.18417		5.04993		5.75544		5.90276
	6.15024		5.14988		5.18406		5.04977		5.75539		5.90276
	6.15007		5.14982		5.18372		5.04912		5.75498		5.90276
	6.14953		5.14905		5.18349		5.04911		5.75446		5.90276
	6.14953		5.14887		5.18324		5.04834		5.75423		5.90276
	6.14907		5.14879		5.18246		5.04797		5.75405		5.90276
	6.14904		5.14861		5.18235		5.04783		5.7538		5.90216
	6.14843		5.14838		5.18215		5.04755		5.75361		5.90199
	6.1484		5.14837		5.18196		5.04745		5.75352		5.90173
	6.1484		5.14804		5.1819		5.04739		5.75333		5.90164
	6.1484		5.1478		5.18154		5.04726		5.75272		5.90164
	6.14807		5.14767		5.18132		5.04712		5.75262		5.90085
	6.14781		5.14733		5.18122		5.04711		5.75262		5.90085
	6.14778		5.14727		5.1811		5.04692		5.75174		5.9007
	6.14761		5.14699		5.18088		5.04648		5.75163		5.90052
	6.14755		5.14684		5.18056		5.04647		5.75157		5.90014
	6.14609		5.14684		5.18054		5.04636		5.75157		5.8999
	6.14601		5.14679		5.18039		5.04625		5.7512		5.89967
	6.14581		5.14679		5.18038		5.04577		5.74977		5.89966
	6.14567		5.14679		5.18021		5.04566		5.74912		5.89938
	6.14524		5.14637		5.17992		5.04566		5.74887		5.89932
	6.14524		5.14617		5.17962		5.04564		5.74887		5.89915
	6.14504		5.14594		5.17962		5.04562		5.74875		5.89884
	6.14493		5.14587		5.17957		5.04546		5.74773		5.89876
	6.14463		5.14569		5.17956		5.04526		5.74737		5.89844
	6.14452		5.14565		5.17915		5.04504		5.74696		5.89751
	6.14393		5.1452		5.17877		5.04499		5.74688		5.89724
	6.14383		5.14507		5.17866		5.04477		5.74681		5.89723
	6.14381		5.14502		5.17861		5.0445		5.74675		5.89713
	6.14349		5.14501		5.17824		5.04448		5.74602		5.89641
	6.14253		5.14492		5.17807		5.04402		5.74562		5.89634
	6.14245		5.14487		5.17801		5.04382		5.74528		5.89627
	6.14227		5.14455		5.1778		5.04359		5.7451		5.89611
	6.14208		5.14432		5.17778		5.04331		5.74453		5.89586
	6.14206		5.14424		5.17733		5.04331		5.74429		5.89586
	6.14193		5.14413		5.17729		5.04317		5.74423		5.89528
	6.14174		5.14406		5.17725		5.04312		5.74397		5.89511
	6.1415		5.14388		5.17707		5.04288		5.74389		5.89508
	6.14147		5.14375		5.17686		5.0425		5.74389		5.8949
	6.14146		5.14374		5.17675		5.04221		5.74353		5.8949
	6.14104		5.14359		5.1767		5.04197		5.74279		5.89438
	6.14094		5.14287		5.17669		5.04197		5.74274		5.89432
	6.14087		5.14264		5.17664		5.04183		5.74273		5.8939
	6.14079		5.14263		5.17653		5.04134		5.7427		5.89346
	6.14037		5.14168		5.1765		5.0408		5.74268		5.89329
	6.14033		5.14132		5.17646		5.04074		5.74198		5.89307
	6.14005		5.1413		5.17644		5.04068		5.74125		5.89191
	6.14004		5.1409		5.17639		5.0406		5.74103		5.89187
	6.14004		5.14068		5.17618		5.04025		5.74074		5.89145
	6.14004		5.14068		5.17612		5.04014		5.73916		5.8913
	6.13985		5.14059		5.17602		5.04009		5.73916		5.8913
	6.1396		5.14048		5.17533		5.04002		5.73908		5.89102
	6.13952		5.14046		5.17525		5.0399		5.73878		5.89029
	6.13892		5.14036		5.17508		5.03981		5.73878		5.89028
	6.13849		5.14006		5.17493		5.03955		5.73868		5.89025
	6.1384		5.14		5.1749		5.03883		5.73841		5.89004
	6.13826		5.13959		5.17449		5.03865		5.73822		5.89
	6.13783		5.13902		5.17418		5.03848		5.73805		5.88987
	6.13753		5.13867		5.17415		5.03845		5.73793		5.88984
	6.13742		5.13845		5.17402		5.03843		5.73689		5.88972
	6.13713		5.13842		5.17364		5.0378		5.73626		5.88954
	6.13699		5.13825		5.17364		5.03765		5.73618		5.88853
	6.13699		5.13754		5.17353		5.03738		5.73609		5.88836
	6.13692		5.1374		5.17345		5.03729		5.73545		5.88836
	6.13666		5.1374		5.17317		5.03711		5.73527		5.88805
	6.13666		5.1374		5.17314		5.03598		5.73523		5.88793
	6.1363		5.1374		5.17292		5.03586		5.73306		5.88777
	6.13629		5.1374		5.17292		5.03586		5.73306		5.88767
	6.13582		5.1374		5.17266		5.03577		5.73239		5.88763
	6.13575		5.13725		5.17266		5.03576		5.73233		5.88757
	6.13531		5.13706		5.17266		5.03576		5.73195		5.88749
	6.13498		5.13704		5.17251		5.03576		5.73188		5.8871
	6.13487		5.13626		5.17241		5.0356		5.73158		5.8871
	6.13477		5.13596		5.17226		5.03559		5.7311		5.8871
	6.13423		5.13581		5.17219		5.03558		5.73091		5.88689
	6.13406		5.13538		5.17202		5.03543		5.73022		5.88681
	6.13374		5.1352		5.17202		5.035		5.73022		5.88676
	6.13348		5.13504		5.17184		5.03491		5.73022		5.88672
	6.13298		5.13478		5.17164		5.03491		5.73018		5.88637
	6.13273		5.13476		5.17159		5.03491		5.72977		5.88635
	6.13257		5.13462		5.1715		5.03453		5.72966		5.88584
	6.13244		5.13462		5.17147		5.03453		5.72926		5.88552
	6.13205		5.13449		5.1712		5.03453		5.72843		5.88547
	6.13202		5.13442		5.17101		5.03453		5.72832		5.88536
	6.13168		5.13404		5.17096		5.0344		5.72779		5.88524
	6.13155		5.13383		5.17071		5.03439		5.72726		5.88524
	6.1309		5.13366		5.17063		5.03421		5.72692		5.88524
	6.13074		5.13366		5.1704		5.03362		5.72687		5.88481
	6.13069		5.13352		5.17012		5.03333		5.72642		5.8848
	6.13056		5.13349		5.17003		5.03305		5.7262		5.88435
	6.13039		5.13343		5.16997		5.03275		5.72583		5.88416
	6.13032		5.13318		5.16964		5.0327		5.72566		5.88377
	6.13025		5.13301		5.16961		5.0327		5.72514		5.88376
	6.13012		5.13234		5.16955		5.03269		5.72476		5.88355
	6.13012		5.13179		5.16954		5.03199		5.72476		5.88317
	6.13012		5.13179		5.16942		5.0319		5.72468		5.88314
	6.13011		5.13175		5.16918		5.03173		5.72463		5.88278
	6.13011		5.13156		5.16898		5.03173		5.7246		5.88278
	6.13011		5.1315		5.16811		5.03146		5.7246		5.8823
	6.13004		5.13121		5.16762		5.0311		5.7244		5.88164
	6.13004		5.13112		5.16762		5.03078		5.72406		5.88151
	6.12995		5.13099		5.16762		5.03077		5.72371		5.88121
	6.12963		5.13073		5.1674		5.03058		5.72338		5.88103
	6.12961		5.1307		5.16739		5.03048		5.72282		5.88096
	6.12941		5.13068		5.1673		5.03026		5.72238		5.88067
	6.12922		5.13062		5.16726		5.03023		5.72218		5.88047
	6.12909		5.13055		5.16708		5.03009		5.72218		5.88033
	6.12872		5.13051		5.16688		5.0299		5.72206		5.88028
	6.12872		5.1305		5.16686		5.0291		5.722		5.88021
	6.12818		5.13039		5.16646		5.02881		5.722		5.88005
	6.12805		5.13039		5.16566		5.02881		5.722		5.87992
	6.12787		5.13038		5.16566		5.02869		5.72147		5.8799
	6.12785		5.12954		5.16532		5.02848		5.72147		5.87982
	6.12766		5.12943		5.16529		5.02845		5.721		5.87973
	6.1274		5.12941		5.16506		5.02842		5.72096		5.87956
	6.12734		5.12929		5.16497		5.02833		5.72045		5.8794
	6.12727		5.12898		5.16488		5.02826		5.72017		5.87911
	6.12695		5.12859		5.16474		5.02826		5.71946		5.87892
	6.12695		5.12851		5.16394		5.02818		5.71945		5.87887
	6.12695		5.1281		5.16388		5.02814		5.71908		5.87868
	6.12681		5.12791		5.16299		5.02801		5.71861		5.8786
	6.12678		5.12783		5.16274		5.028		5.71839		5.8786
	6.1265		5.12778		5.16254		5.02791		5.71758		5.87827
	6.12644		5.12775		5.16219		5.02785		5.71748		5.87815
	6.12636		5.12757		5.16201		5.02763		5.71718		5.87802
	6.12622		5.12747		5.16201		5.02748		5.71641		5.87789
	6.12606		5.12745		5.1618		5.02748		5.7162		5.87779
	6.12606		5.12744		5.16174		5.02692		5.71607		5.87739
	6.12606		5.12734		5.16166		5.0269		5.71546		5.87731
	6.12601		5.12729		5.16149		5.02682		5.7152		5.87712
	6.12527		5.12717		5.16107		5.02682		5.7152		5.87678
	6.125		5.12652		5.16107		5.02662		5.71495		5.87648
	6.12487		5.12651		5.16104		5.02646		5.71481		5.87644
	6.1245		5.1261		5.16101		5.0262		5.71474		5.8761
	6.1244		5.12553		5.16064		5.02613		5.71458		5.876
	6.12423		5.12524		5.16061		5.02613		5.71435		5.87591
	6.12417		5.12505		5.16057		5.02603		5.71358		5.8757
	6.12416		5.12493		5.16044		5.026		5.71332		5.87562
	6.12396		5.12461		5.16012		5.02585		5.71319		5.87556
	6.12285		5.12458		5.15986		5.02585		5.71319		5.8755
	6.12277		5.12433		5.15986		5.02585		5.71256		5.87534
	6.12241		5.12373		5.15938		5.02585		5.71231		5.87529
	6.12211		5.12363		5.15931		5.02585		5.71231		5.87529
	6.12191		5.12361		5.15883		5.02585		5.71231		5.87529
	6.12168		5.1233		5.15869		5.02568		5.7123		5.87529
	6.12114		5.1233		5.15857		5.02547		5.71208		5.87529
	6.12092		5.1233		5.15819		5.02507		5.71187		5.87529
	6.12092		5.12327		5.15818		5.02476		5.71142		5.87518
	6.12073		5.12322		5.15813		5.02476		5.71142		5.87516
	6.1206		5.12312		5.15782		5.02476		5.71142		5.87514
	6.1206		5.12254		5.1578		5.02476		5.71136		5.87505
	6.12056		5.12254		5.15777		5.02476		5.71124		5.87497
	6.12042		5.12254		5.15777		5.02476		5.71107		5.87423
	6.12035		5.12247		5.15774		5.02476		5.71083		5.87413
	6.12034		5.12223		5.15771		5.02476		5.71033		5.87404
	6.12029		5.12213		5.1574		5.02476		5.71033		5.87368
	6.12025		5.12211		5.1568		5.02476		5.71002		5.87368
	6.11993		5.12204		5.15661		5.0247		5.70952		5.87354
	6.11963		5.12189		5.15658		5.02448		5.70933		5.87282
	6.11921		5.12173		5.15646		5.02402		5.70921		5.87276
	6.11921		5.1216		5.15619		5.02375		5.70919		5.87269
	6.11911		5.12134		5.15588		5.02348		5.70894		5.87265
	6.11894		5.12121		5.15526		5.02347		5.70886		5.87255
	6.11888		5.12105		5.15501		5.02343		5.70886		5.87229
	6.11866		5.12105		5.15478		5.02343		5.70886		5.87212
	6.11846		5.12094		5.15439		5.02342		5.70877		5.87095
	6.11825		5.12044		5.15433		5.02332		5.70808		5.87092
	6.11823		5.1204		5.15426		5.02324		5.70781		5.87083
	6.1181		5.1202		5.15396		5.02323		5.70781		5.87061
	6.11756		5.12004		5.15387		5.02319		5.70761		5.87028
	6.11756		5.12003		5.15386		5.02319		5.70666		5.87027
	6.1169		5.11999		5.15359		5.02319		5.70643		5.87027
	6.11647		5.11996		5.15343		5.02319		5.70643		5.8697
	6.11615		5.11996		5.15336		5.02319		5.70623		5.8696
	6.11534		5.11994		5.15331		5.02319		5.706		5.86942
	6.11524		5.11952		5.1531		5.02319		5.70589		5.86931
	6.11508		5.11952		5.1528		5.02319		5.70425		5.86929
	6.11389		5.11944		5.15237		5.02294		5.70395		5.8689
	6.11377		5.11928		5.15232		5.02224		5.70292		5.86885
	6.1136		5.11922		5.15179		5.02211		5.70287		5.86877
	6.11341		5.11907		5.15159		5.02162		5.70247		5.86854
	6.11336		5.11799		5.15091		5.0215		5.70237		5.86851
	6.11293		5.11789		5.15065		5.02149		5.70237		5.8685
	6.11269		5.11789		5.15051		5.02149		5.70234		5.86844
	6.11263		5.11777		5.15034		5.02149		5.70232		5.86801
	6.11236		5.11757		5.15031		5.02141		5.70223		5.86792
	6.11234		5.11706		5.15023		5.02092		5.70168		5.8679
	6.11179		5.11701		5.15013		5.02086		5.70168		5.86751
	6.11123		5.11664		5.15013		5.02059		5.70156		5.86742
	6.11109		5.11655		5.1501		5.02027		5.70113		5.86727
	6.11089		5.11626		5.15002		5.01996		5.70113		5.86707
	6.11034		5.11598		5.14986		5.01989		5.70095		5.86691
	6.11031		5.11587		5.14936		5.01973		5.70086		5.86599
	6.10961		5.11574		5.14916		5.01951		5.70064		5.86592
	6.10953		5.11566		5.14913		5.01947		5.70055		5.86545
	6.10952		5.11566		5.14893		5.01881		5.70018		5.86535
	6.1088		5.11562		5.14893		5.01858		5.70008		5.86465
	6.10879		5.11562		5.14893		5.01815		5.69999		5.86382
	6.10874		5.11562		5.14892		5.01768		5.6999		5.86304
	6.10871		5.11544		5.14853		5.01725		5.69989		5.86297
	6.1083		5.11523		5.1484		5.01723		5.69959		5.86211
	6.10798		5.11522		5.14824		5.01665		5.69957		5.8621
	6.10791		5.11513		5.14798		5.01629		5.69937		5.86208
	6.10742		5.11486		5.14786		5.01626		5.69937		5.86198
	6.10736		5.11486		5.14763		5.01615		5.6991		5.86198
	6.10728		5.11458		5.14728		5.01605		5.69884		5.86149
	6.10719		5.11431		5.14704		5.01503		5.69878		5.86117
	6.10701		5.11431		5.14695		5.01497		5.69878		5.86114
	6.10693		5.1143		5.14674		5.01493		5.69877		5.86071
	6.10687		5.1143		5.14639		5.01491		5.69855		5.86015
	6.10678		5.11356		5.14639		5.01483		5.69778		5.85993
	6.10669		5.11352		5.14608		5.01483		5.69764		5.85982
	6.10666		5.11351		5.14604		5.01483		5.69703		5.85896
	6.10578		5.11351		5.14602		5.01466		5.69702		5.85895
	6.10556		5.11346		5.14594		5.01451		5.69671		5.85888
	6.10503		5.11346		5.14541		5.01442		5.69661		5.85877
	6.10502		5.11331		5.14541		5.01441		5.69627		5.85852
	6.10444		5.1121		5.14531		5.01431		5.69627		5.85814
	6.10398		5.11204		5.14495		5.01431		5.69627		5.85802
	6.10391		5.11202		5.14468		5.01431		5.69609		5.85801
	6.10383		5.11199		5.14464		5.0139		5.69527		5.85801
	6.10352		5.11193		5.14447		5.01364		5.69458		5.85749
	6.10334		5.11187		5.14372		5.01344		5.69387		5.85664
	6.10331		5.11128		5.14317		5.01327		5.69378		5.85647
	6.1033		5.11126		5.14316		5.01318		5.6931		5.85636
	6.10303		5.11115		5.14285		5.01313		5.69301		5.85622
	6.10303		5.11094		5.14246		5.01312		5.69224		5.85615
	6.10254		5.11082		5.14224		5.01312		5.69197		5.85494
	6.10244		5.11052		5.14223		5.01312		5.69163		5.85464
	6.10243		5.11047		5.14198		5.01286		5.6908		5.85463
	6.10182		5.11031		5.14187		5.01274		5.69039		5.85459
	6.10151		5.11021		5.14182		5.01234		5.68992		5.85447
	6.10151		5.11016		5.14179		5.01224		5.68978		5.85447
	6.10139		5.11013		5.14178		5.01193		5.68968		5.85439
	6.10097		5.11013		5.14178		5.01193		5.68901		5.85415
	6.10094		5.11		5.14163		5.01187		5.68799		5.85389
	6.10094		5.10974		5.14161		5.01077		5.68799		5.85384
	6.10067		5.10971		5.14154		5.0105		5.68799		5.85347
	6.10048		5.10971		5.1415		5.01041		5.68799		5.85347
	6.10046		5.10971		5.14138		5.01015		5.68799		5.85346
	6.10033		5.10971		5.14118		5.00934		5.68799		5.85345
	6.10007		5.10971		5.14118		5.00927		5.68775		5.85327
	6.09985		5.10971		5.14111		5.00908		5.68761		5.85321
	6.0997		5.10916		5.1411		5.00889		5.68735		5.85319
	6.09963		5.10867		5.1409		5.00872		5.68734		5.85303
	6.09938		5.10849		5.1407		5.00849		5.68708		5.85252
	6.0993		5.10839		5.14054		5.00825		5.68706		5.85243
	6.09929		5.10792		5.14045		5.00736		5.68693		5.85178
	6.09909		5.10732		5.1404		5.00732		5.68665		5.85063
	6.09905		5.10725		5.14017		5.00696		5.68607		5.85056
	6.09764		5.10725		5.14		5.00696		5.68574		5.8505
	6.09759		5.10725		5.1392		5.00662		5.68535		5.85047
	6.09743		5.10725		5.1392		5.00662		5.68484		5.85034
	6.09725		5.1069		5.13913		5.0066		5.68443		5.85033
	6.09713		5.10689		5.1391		5.00637		5.6842		5.85014
	6.09713		5.10681		5.1391		5.00635		5.6841		5.84991
	6.09713		5.10604		5.13898		5.00606		5.68385		5.84983
	6.09713		5.10597		5.13898		5.00559		5.68334		5.84966
	6.097		5.10587		5.13884		5.00543		5.68296		5.84956
	6.09681		5.10585		5.13859		5.00543		5.68287		5.84948
	6.09675		5.10581		5.13847		5.00543		5.68284		5.84948
	6.09673		5.10563		5.13844		5.00538		5.68256		5.84948
	6.0966		5.1051		5.13823		5.0051		5.68255		5.84933
	6.09622		5.1047		5.13822		5.00508		5.68246		5.84925
	6.0962		5.10465		5.13815		5.00476		5.68246		5.84922
	6.09598		5.10456		5.13807		5.00471		5.68173		5.84912
	6.09576		5.10436		5.13802		5.00448		5.68123		5.84891
	6.09562		5.10422		5.13739		5.00432		5.68107		5.84882
	6.09562		5.10419		5.13738		5.00376		5.68097		5.8483
	6.09554		5.10407		5.1371		5.00308		5.68029		5.8481
	6.09553		5.10389		5.13659		5.00308		5.68021		5.84752
	6.09547		5.10388		5.13656		5.00294		5.67959		5.84699
	6.09534		5.10356		5.13582		5.00275		5.67953		5.84651
	6.09496		5.10353		5.13568		5.00252		5.67903		5.8465
	6.09489		5.10353		5.13549		5.00209		5.67881		5.84649
	6.0946		5.10337		5.13535		5.00209		5.67815		5.84638
	6.09425		5.10309		5.13526		5.0018		5.67806		5.84579
	6.09423		5.10306		5.13514		5.0018		5.67802		5.84576
	6.09416		5.10303		5.13504		5.00167		5.67798		5.84576
	6.09413		5.10303		5.13466		5.00159		5.67791		5.84506
	6.09404		5.10303		5.13448		5.00153		5.67783		5.84496
	6.09382		5.10303		5.13424		5.00147		5.67744		5.84496
	6.0933		5.10301		5.1342		5.00137		5.67697		5.84496
	6.09314		5.10297		5.13409		5.00077		5.67645		5.84496
	6.09314		5.10295		5.13388		5.00065		5.6763		5.84496
	6.09314		5.10295		5.13386		5.00047		5.67618		5.84496
	6.09314		5.10294		5.13378		5.00047		5.67585		5.84465
	6.09304		5.10275		5.13354		5.00046		5.67556		5.84459
	6.09303		5.10274		5.1333		5.00035		5.67542		5.84458
	6.09301		5.10263		5.13294		5.00001		5.67522		5.84451
	6.09227		5.10258		5.1329		4.99983		5.67502		5.84421
	6.09216		5.10247		5.1328		4.99981		5.67502		5.84366
[truncated: 12,036 more rows]
