# Supplementary material for: Barcoded HIV-1 reveals viral persistence driven by clonal proliferation and distinct epigenetic patterns
Source: Nat Commun. 2025 Feb 14;16:1641. doi: 10.1038/s41467-025-56771-4 (PMC11829055; doi:10.1038/s41467-025-56771-4)
Supplement: Supplementary file 6 — Source Data [file 41467_2025_56771_MOESM6_ESM.zip › SourceData-Fig6c.xlsx]

## Sheet: Fig. 6c
Log10 transformed chromosomal distance in bp to the nearest transcription start
site (TSS) in bp among proviruses in proliferated versus non-proliferated cell clones.
Prolif.	Non-prolif.
4.54791	3.66671
4.63906	4.91297
4.09726	3.20548
4.76828	4.17843
3.98245	4.10102
5.11627	4.23111
4.63067	4.15339
5.11627	4.94798
3.90515	5.16849
5.13436	4.08164
4.20295	4.10023
3.51388	4.13982
4.00078	5.22758
3.41179	5.17485
5.11627	4.84786
3.76087	4.28988
4.08361	5.1446
4.44974	4.25122
5.11627	5.4158
4.64547	5.4158
4.17661	3.75182
4.21077	5.44448
4.57543	4.65576
4.36571	5.03753
4.25343	4.68348
4.58403	2.92221
4.90222	4.97872
4.05285	4.87804
3.11494	5.43315
4.77207	6.17739
5.16372	4.96267
3.63083	4.10271
4.17661	4.9189
4.34992	4.06175
5.67915	5.62952
4.00078	5.14555
3.95337	4.50971
3.63998	3.08529
4.35852	5.18293
4.61205	3.62696
3.39358	3.93202
4.13037	3.93202
4.1303	4.87001
5.77334	4.19501
2.89209	3.4484
4.45134	4.28255
3.95352	4.83108
2.57403	4.89213
4.45134	4.25035
5.60831	5.33634
4.45693	4.67703
4.86675	4.83554
4.45134	5.44448
4.45134	4.5649
3.44498	4.4537
4.13037	5.5935
4.45134	4.28988
4.27221	4.18868
4.27221	3.23198
3.899	4.80131
4.45134	4.10988
5.14539	4.7562
4.33425	5.13125
2.17898	3.07298
3.95366	4.10988
3.59649	4.28657
4.45134	4.47151
4.86187	4.68191
4.45134	4.68191
5.00579	4.69017
4.65863	5.90317
4.61701	3.37931
3.899	4.27598
3.70919	2.69984
3.84628	4.10102
3.899	4.56495
4.02946	3.98064
5.14539	5.31153
4.43761	3.92634
4.28081	4.18884
4.27221	5.11827
4.86675	5.51308
3.95366	4.07354
3.70919	5.8136
4.86675	4.04825
1.96379	3.2982
4.45134	4.5981
3.95366	3.61857
4.21733	4.39936
4.27	4.67363
2.11394	2.3075
4.1304	3.99952
4.45134	4.10988
3.94557	4.72268
4.82692	2.82478
4.27221	3.98064
5.0805	4.70539
3.899	4.70539
4.13037	5.28844
4.13037	4.72601
4.45134	4.33598
5.13048	3.88638
3.95027	4.17843
4.86675	5.41537
3.38525	4.37581
4.07809	4.56957
4.86675	5.064
5.667	4.71519
3.899	4.61873
3.899	5.064
3.899	3.79699
4.55792	5.06468
4.76903	4.5625
4.13037	4.19435
4.13037	4.19435
4.27221	3.2982
4.79613	3.2982
4.40953	5.22399
5.36258	5.11474
3.47857	4.51483
4.27221	5.40442
4.45693	4.19435
4.27221	4.32848
2.90146	3.71214
4.2742	4.30466
2.69285	4.93509
4.45134	5.23361
2.11394	5.89718
4.05492	5.09085
4.43761	4.65399
4.53053	4.25508
5.36687	5.01711
4.86675	5.10304
4.45134	4.80885
4.47654	4.05812
4.47654	4.28988
4.19984	4.50481
4.86675	3.99105
4.46177	4.15464
4.30818	4.47998
4.30818	4.92091
3.899	5.30847
5.36687	4.23641
4.79613	3.89064
5.69891	4.17843
5.77334	4.69323
4.13037	5.26034
4.85339	5.21697
2.11394	4.55349
5.09913	4.63888
4.94492	4.23111
4.27251	5.08771
4.71498	5.09558
4.66781	4.42413
3.899	3.89724
5.69016	4.44224
5.31262	4.5981
3.95361	4.50345
3.95366	4.57638
3.95366	5.19544
4.79613	3.20898
5.73377	4.01178
4.45134	3.23198
3.67256	4.75295
4.94492	3.80747
4.47654	5.36687
3.84392	4.27811
3.39498	4.59105
4.27221	5.07867
4.27221	4.4308
4.76998	4.97091
3.899	6.21526
4.79613	3.96426
5.0455	3.24797
3.63998	4.58108
4.2742	5.60825
4.35083	5.16203
3.34577	3.1126
3.75282	4.56792
4.1304	5.13459
4.45134	3.05538
4.45134	4.99944
4.47654	5.064
4.28081	5.00985
4.43857	5.58353
3.71892	3.5084
4.05934	4.55834
4.46522	4.80699
4.27221	4.53584
3.85534	4.16605
5.36687	5.33516
5.36687	3.68958
4.86675	3.62696
3.95366	3.62696
5.04316	5.03332
4.41546	5.11803
3.34577	4.80885
4.39583	5.05701
4.82692	4.65258
4.82692	3.23198
4.61701	3.23198
3.85769	5.09495
5.34131	4.7841
4.45134	4.59887
4.47654	3.9235
4.28081	4.12506
3.899	4.60549
4.30974	5.21651
5.14539	5.76038
4.30818	5.36687
3.43632	4.06941
4.56639	5.064
5.25907	5.44448
5.64319	4.30572
5.67205	5.22708
2.87448	4.83341
4.79613	4.85944
4.24638	3.86782
5.0455	5.19033
5.0455	6.14178
5.28062	4.67152
3.95366	4.25251
4.00428	4.85131
5.42753	5.31225
2.9489	6.21992
5.57439	5.55944
5.04805	4.83108
4.48801	3.23955
5.80537	3.39041
4.45134	4.79689
4.45134	3.94699
4.61917	5.064
5.09913	4.48448
3.34577	4.38453
5.22323	5.43591
3.90698	4.75295
4.28081	4.56751
3.07518	4.70298
3.91105	4.23111
5.57439	5.20394
4.0553	4.28988
5.72514	5.21434
4.21798	4.17843
4.21798	4.00907
4.56731	3.92137
3.899	4.53344
3.26951	4.10988
4.98269	4.97736
5.04443	4.88112
4.49925	4.88492
5.69016	4.33754
4.27	4.23452
5.36687	4.60997
5.30967	4.55525
4.27	2.94151
4.27	4.74736
4.23068	5.064
4.56785	3.98064
4.79613	4.7562
4.27	4.13653
3.92901	4.03387
3.08991	3.94399
4.30818	2.78675
5.09913	4.46255
4.81198	5.07043
3.63998	4.19457
3.8638	3.25066
2.57403	5.07876
3.63998	2.71767
4.06655	3.15473
3.6602	4.43618
4.4004	5.3402
5.81575	4.08228
3.99238	4.01136
5.31877	4.53001
5.14305	4.284
5.43431	4.79078
5.69891	5.02889
4.4205	4.2251
4.25032	5.07915
4.81198	3.30707
4.45693	3.53364
4.13037	4.77989
4.13037	5.13796
4.13037	4.70298
4.13037	4.95732
4.28081	5.25648
2.11394	2.97497
4.1486	5.52968
3.96393	4.16862
5.73377	4.01381
5.01883	4.8192
4.05346	3.83537
3.06108	5.34521
4.47654	5.95771
4.47654	3.79948
4.28081	4.95732
4.33706	2.82151
3.32634	4.09688
4.40233	4.12028
3.34577	4.80131
4.39443	4.97091
3.91105	4.61101
4.19758	3.84479
4.4338	4.51306
4.97068	4.61248
4.75042	4.35411
4.43944	5.28695
2.90146	4.70379
3.899	5.09085
3.899	4.97091
3.63789	3.84856
4.4175	4.24839
5.10849	5.20323
4.63366	4.10102
2.76641	4.65235
4.51362	4.41372
5.17817	4.76104
4.34805	4.11448
5.7145	3.47538
4.86675	3.17898
4.31675	5.66518
4.90225	3.23198
4.43686	3.49845
4.11035	3.32572
5.32482	4.03019
4.56058	4.24381
4.34223	5.14617
4.34223	4.73799
4.94274	5.1127
5.89357	4.17843
3.95366	4.19802
4.59606	4.20523
5.27127	5.05197
5.56318	4.65053
4.09205	4.65752
5.21109	4.5307
3.7356	5.2412
5.55881	4.3102
5.17981	5.11627
3.88672	4.81897
2.57403	5.01101
4.59248	4.30466
2.64147	4.41429
3.95027	4.97015
3.50583	4.83871
4.17455	2.65418
3.40088	4.39148
3.9959	3.2982
4.44256	4.72023
4.79931	5.064
3.74507	4.56749
4.76903	4.73013
4.25983	4.72777
3.86338	4.23641
3.99238	5.95265
4.67407	4.6609
5.72514	4.2078
4.38507	4.88555
4.75799	4.59909
3.9566	4.3711
2.95856	4.22976
4.49159	5.62491
3.44358	4.44245
3.72575	3.54888
3.899	3.23198
4.82692	3.23198
4.0089	5.36687
3.34143	5.1446
4.46779	4.56475
4.13037	4.32478
4.27221	4.19112
3.03981	5.064
4.45134	4.98643
4.45134	4.10988
4.45134	0.60206
4.82692	3.47363
4.23805	5.07831
2.11394	5.07831
4.33425	4.85706
5.09913	5.07196
5.09913	4.75295
4.39981	4.42901
4.71081	5.13954
4.21582	4.01043
4.3543	4.94199
4.02338	4.76632
4.42177	3.26245
4.45134	4.55415
4.45849	3.33486
3.96393	4.54505
5.73377	3.22167
5.00324	5.22758
4.09117	5.14371
4.8899	4.84334
3.17348	4.72777
4.68405	5.35472
4.80567	3.60108
4.45134	5.064
4.07328	4.59217
4.95901	2.69636
3.73751	5.01778
5.69891	4.7802
3.81935	4.56374
4.27221	5.05353
4.54871	3.55931
4.30818	4.96878
4.47654	5.99054
4.57206	5.22182
4.19984	4.54205
3.899	3.71466
4.39583	5.40154
5.05816	4.08164
4.44734	4.28988
4.7887	4.6946
3.05805	4.46371
4.02115	3.97722
3.68422	3.8823
2.69897	2.55023
3.95371	3.19201
4.0016	4.10988
5.11701	5.2908
3.42943	3.5084
4.49159	3.5084
4.21756	3.21722
3.71892	5.49677
4.70528	5.43485
4.19521	4.33754
4.35852	4.74187
4.43857	4.53403
5.33034	5.06133
3.899	4.28988
4.91662	4.12421
2.99564	4.65695
4.05346	3.74943
4.21885	5.34718
5.31869	3.57089
3.73336	5.14494
4.00428	4.74624
4.43857	5.5111
5.19974	4.73186
3.95027	3.67256
4.74797	3.67256
4.53982	5.22352
4.79931	2.62325
2.98632	3.63558
5.33778	4.75339
4.30818	2.98363
4.46522	2.99078
4.27221	3.8485
3.54045	4.12166
5.03213	4.86188
4.24472	5.43361
3.75012	3.9553
4.43761	5.42932
4.64496	4.27476
3.31133	4.48729
3.899	5.38161
3.34577	5.17342
4.32919	4.10147
5.33778	4.19984
5.38616	4.51817
5.2891	5.89407
5.68327	4.77568
2.70842	3.1529
4.55607	2.84136
5.28584	5.13362
5.85601	3.73183
4.52538	4.28251
4.64634	5.27368
4.64898	4.36133
4.78937	4.36071
4.79613	4.50967
2.87448	3.6287
5.1099	3.35276
3.91709	4.86484
5.22065	4.38849
4.68609	3.88784
5.29016	3.05576
3.65292	5.09913
5.49721	3.77232
5.44804	4.66912
2.52634	4.26183
4.10779	3.6696
4.10779	3.6696
5.55172	3.95578
5.99054	4.97309
6.26494	4.68663
4.27	5.07657
4.08675	4.2048
4.20583	2.58659
4.67168	3.95947
4.67168	3.52621
5.36687	4.13024
5.36687	5.3425
3.68869	4.02551
4.60828	2.61278
4.56066	3.20358
5.42297	3.97813
0	1.43136
5.30967	4.63123
5.31579	4.54331
4.34223	4.63897
4.86675	4.65593
4.27	4.30818
4.27	4.77332
3.95366	4.39359
5.10477	2.9425
5.93081	4.1669
4.3767	4.03567
5.61944	4.84391
5.32433	5.45086
3.3941	3.38987
5.74101	4.10425
4.69767	3.5463
2.9987	3.90336
3.95366	4.5888
3.95366	4.77047
5.43766	4.89027
4.05162	3.03981
3.83059	4.10887
4.99125	4.83663
5.22373	4.2411
2.85003	4.25568
3.35813	3.90482
4.24472	3.91772
5.14828	4.40233
3.06108	2.81954
5.09913	4.54662
4.06367	4.62136
4.65981	4.04104
4.31635	3.82853
5.39723	5.1918
4.09597	4.55314
4.72869	5.6344
2.49136	4.11371
4.68405	2.88536
4.89157	3.90336
4.75799	5.35952
4.45693	2.90472
4.45693	4.08757
4.39583	4.82641
4.33979	4.15311
4.42711	3.40807
4.34329	4.78372
4.13647	3.71096
3.8262	5.47305
4.45134	5.40448
4.79931	4.74729
3.6287	4.80404
4.09124	2.60638
4.09388	5.0122
4.42711	4.57307
4.66375	4.21609
4.57206	3.63053
4.57206	3.61595
4.80617	3.70749
4.80617	4.15412
2.0607	4.12917
4.81198	3.05956
3.95918	2.33041
3.39863
4.23078	4.11787
3.29425	4.89634
4.2701	4.6838
4.2701	5.35317
2.82737	3.08707
4.76903	4.02865
3.64157	3.42406
4.63317	4.19496
5.87718	3.94812
2.80482	5.38849
4.3276	3.79616
3.63998	4.76768
3.85968	3.88315
4.4812	4.63648
3.34203	4.32087
4.65254	2.52375
3.83835	4.35036
4.06655	4.91662
4.68405	3.99193
2.73159	4.75778
3.83835	4.62802
4.64924	5.34745
4.56718	4.76576
5.06744	3.78097
3.4239	3.50759
3.00604	3.745
1.96379	4.86148
2.9489	4.95883
3.96393	4.25955
5.34116	4.79262
2.57403	5.09736
5.18078	4.64735
4.74083	4.64671
5.14539	5.05687
5.34116	5.05959
4.49159	4.54871
3.42943	4.54871
4.25532	3.70749
4.79933	2.53656
4.97233	4.4865
4.586	5.28877
5.30725	3.77232
2.89154	3.4239
3.67256	4.24859
4.79613	5.33778
3.899	4.26019
4.0089	4.03113
4.38324	4.82841
4.19312	4.88619
4.30818	4.63668
4.05346	4.79885
4.13037	3.9433
4.11992	4.11614
5.49607	5.03502
5.59468	4.15788
5.69891	5.45712
5.69891	4.18147
3.73878	4.16557
4.39168	4.98649
4.05346	4.84644
5.63934	4.33804
3.24871	4.43993
4.05457	5.54526
4.19312	4.95435
4.39616	3.33746
4.40816	1.14613
5.25257	4.43019
3.72575	4.2742
3.67256	5.25257
2.53656	4.14761
3.899	3.46923
4.46779	4.37627
4.80617	3.74904
4.57654	5.47087
4.14026	4.95028
4.03121	3.63155
4.30818	4.8456
5.47661	4.14727
4.13037	3.46449
4.13037	3.11661
5.14305	5.55012
3.98068	3.86183
4.1178	5.2584
4.19758	3.26007
4.27221	4.26614
3.39863	5.09162
5.18416	5.33034
3.68422	4.11234
4.05023	4.70887
3.30643	4.39168
2.12057	3.88874
4.10887	4.67526
4.45134	3.89889
4.45134	4.56496
4.45134	3.91545
4.45134	3.56738
4.72414	4.45984
4.45134	4.3373
4.45134	4.78854
4.45134	3.62931
5.33971	4.55425
4.67595	4.36724
3.10789	4.00839
4.19312	4.46129
4.82692	4.98405
4.82692	5.80667
4.49159	4.83725
4.61701	4.2742
5.09452	4.12564
2.11394	4.85339
4.91662	3.4901
4.27221	4.15966
4.27221	5.19974
4.97233	4.40406
2.96284	4.43399
3.95027	5.50443
4.34508	3.49982
4.24472	4.73919
4.24472	4.59392
3.96346	4.81245
4.39168	4.154
4.89831	4.94756
5.09919	4.66087
4.55769	4.80613
5.09913	4.38268
5.09913	3.62788
2.73159	4.27692
4.24615	3.966
3.35813	4.62765
3.00561	4.64657
2.11394	5.23914
2.11394	4.67586
4.79613	4.78861
4.586	5.003
2.11394	3.90703
3.45423	4.675
4.87873	4.6569
4.62395	4.87842
4.62395	3.6602
4.27221	4.0228
5.34132	4.44155
5.34116	3.31513
5.34116	4.32578
4.65654	5.41601
5.91601	4.0739
4.41409	4.37972
4.45134	4.40848
4.88195	2.79588
3.86445	4.45699
4.7482	4.22567
4.77548	2.80821
5.34116	5.10375
3.96393	3.34577
3.91105	4.53345
3.91105	4.70757
5.69891	5.1039
3.81697	4.50734
3.69461	5.17477
4.05346	4.84016
4.66903	4.39669
4.07328	4.25804
4.69863	3.90363
3.94714	4.25225
4.35311	3.42029
5.12828	3.63789
3.39863	4.15622
2.85673	4.06536
3.70919	4.5727
4.67625	3.25624
4.54871	4.83012
4.79931	5.38575
4.05457	4.68921
4.05457	4.83077
4.47654	4.8515
4.47654	4.7821
4.47654	2.97864
2.11394	4.59248
4.28081	4.43329
4.28081	3.89059
2.96284	4.65997
4.51921	4.69011
4.39616	4.7406
4.59248	4.39749
4.59248	4.47169
4.82692	4.32236
4.79933	4.89593
4.64621	4.71081
5.72514	4.2742
3.6193	4.59753
5.46231	5.24047
3.90445	4.05346
5.33971	3.84726
4.86675	3.39445
4.39616	4.1304
4.07133	5.12348
4.2809	5.33755
2.97497	3.36474
3.95366	4.27028
4.40233	4.23588
3.38003	4.19432
3.69775	4.54922
4.43494	5.27485
4.28081	4.40489
5.14539	4.8142
4.31775	5.07616
5.1632	3.086
4.28081	5.14305
4.84123	3.71559
4.99125	4.49168
4.99125	4.15491
3.83525	5.05681
5.12378	4.87633
4.94492	4.50269
3.899	3.04727
4.0089	3.48671
4.47318	4.06175
5.24476	4.32746
5.45782	4.36855
4.83724	5.93122
5.18078	3.37199
4.586	2.90091
3.71892	3.79671
5.85142	4.40236
4.3373	4.95495
4.28099	4.73201
4.70528	5.05322
2.11394	4.23533
4.02845	4.96087
3.91105	3.78944
5.71232	4.19943
4.82941	3.9566
4.57288	3.82321
4.85895	4.4774
2.16435	5.40751
4.95274	4.7265
3.89271	4.07022
3.89271	4.65429
3.63998	3.83998
4.81198	3.33826
4.82941	3.26881
4.82941	5.21743
4.82692	3.39182
4.86045	4.9462
4.86045	5.09913
4.13037	4.52287
2.13354	5.01453
4.65138	4.15155
3.9433	5.2822
4.46779	4.33668
4.18313	5.36266
4.28131	4.41454
3.95947	4.6611
2.73159	4.0633
3.89271	3.9555
5.31869	5.13048
3.91105	4.36414
4.39616	3.8638
3.96393	5.02614
5.87718	4.62904
4.44287	3.95569
3.06633	4.4716
3.68422	2.85794
4.32881	2.85126
4.80783	3.14675
4.80783	4.3516
4.19758	3.48813
4.52363	4.7555
4.21556	4.13532
2.11394	4.85788
4.4004	3.1685
4.43761	2.93852
4.27	5.05651
2.4456	3.96061
3.31911	5.29487
4.30818	4.61205
4.30818	5.52947
4.47654	5.52947
3.29623	3.63998
4.27221	3.70027
4.27221	4.42957
4.27221	3.273
4.45134	4.47654
4.45134	4.39178
4.27221	4.44932
4.94492	4.45134
4.32881	4.43478
4.32881	4.22235
3.81043	4.5897
4.24472	4.73919
4.24472	3.9433
2.17898	4.20123
3.62726	3.75182
3.899	4.79913
5.09913	4.36493
3.96161	4.83858
3.70749	4.8322
4.18766	4.5061
4.81231	4.54245
3.75012	4.63708
3.75012	5.32108
2.1038	5.25857
1.96379	5.03989
4.43761	3.99427
3.273	3.87662
4.3276	4.80824
4.66805	4.3276
4.67586	5.48596
4.33135	3.83027
3.899	4.36816
3.899	4.52304
3.899	5.00552
4.65145	3.08529
4.79428	4.76245
3.31133	3.7273
1.96379	5.08469
5.33778	5.10705
5.33778	5.25709
3.75012	2.94399
4.80176	4.3699
3.9433	3.8641
3.9433	2.97451
3.96393	5.02625
5.07226	3.80502
6.23282	4.49624
5.16827	4.88176
4.65121	4.05396
4.48164	4.08941
2.87506	3.49734
4.55609	3.49734
4.55609	4.10887
4.50531	3.62315
3.4764	4.4687
3.8391	5.22176
4.55792	2.5955
3.86237	2.35603
4.33889	3.10789
4.63191	3.5463
4.74513	3.92464
4.91895	4.90554
4.97643	3.88519
4.63575	4.7308
4.46709	4.10904
5.27304	2.17898
5.27304	3.16554
4.76677	4.95491
5.2891	4.97578
5.94616	5.22139
5.15779	4.52507
5.2932	3.71054
3.71717	4.79833
5.59258	4.6994
4.52538	4.98797
4.64898	4.25086
5.18527	4.32654
5.67205	5.38548
2.25768	4.62144
2.25768	3.77122
2.25768	4.2683
4.78937	3.2052
5.67205	2.98498
5.67205	3.93095
5.67205	4.47747
5.67205	3.60076
5.67787	5.08442
4.79613	3.71775
2.87448	4.75982
2.87448	4.25397
2.87448	5.06624
2.87448	4.51235
4.27323	4.50401
4.79613	4.83575
4.79613	4.46844
4.79613	5.80559
4.87987	5.09484
4.24983	4.3276
3.85534	4.71235
3.85534	4.53186
3.85534	3.75914
3.85534	4.81006
3.85394	4.66479
5.29016	4.38573
5.32851	4.1685
3.2222	2.71096
5.24855	2.71096
4.25062	5.34116
4.263	4.93482
3.97708	5.4736
4.12917	3.55823
4.91446	5.14301
5.12147	2.72835
5.69016	4.82941
5.69016	4.82941
4.53952	4.82941
5.58988	3.96647
5.58988	4.6173
5.58988	2.63144
4.9683	5.25909
2.70842	3.91751
5.64921	5.30374
3.6287	3.5799
3.75831	4.21386
3.94689	4.25263
5.19286	5.03269
5.0823	4.32272
5.0823	3.62356
4.61457	5.27468
4.3829	4.77685
5.71172	5.69891
5.61539	3.46105
4.60744	4.35501
5.31262	3.89949
4.86675	3.80916
5.10315	4.84318
4.73155	5.53577
5.56318	4.52295
5.32433	4.41858
3.2335	4.64129
3.61045	4.81902
5.569	4.61701
5.06196	2.93952
5.36687	4.50621
4.5859	4.25806
4.19857	4.54591
4.42152	3.50826
4.54982	5.02282
3.67089	5.00887
4.66622	4.30771
4.66622	4.38052
4.62615	3.45652
4.79867	2.61278
6.21805	1.6902
4.8569	4.66538
4.62037	4.04879
4.98641	4.17733
4.50918	4.29341
4.88234	4.75953
4.5425	4.72809
5.21814	5.42655
5.36673	3.18213
5.36687	4.06919
5.36687	5.42753
5.36687	4.41471
5.24012	5.04172
2.83948	4.53089
3.7014	4.23226
3.63919	1.25527
5.32482	4.96003
5.32482	5.31063
5.65413	5.21831
5.79854	2.8169
5.5843	4.54911
0	3.17696
0	4.68532
5.24195	4.21733
5.30967	5.55549
5.30967	4.51648
5.30967	3.96614
5.30967	4.34823
5.30967	5.15221
5.5843	3.96128
4.24638	4.87061
4.24638	2.64246
4.5692	4.57654
5.0455	4.08966
5.22542	4.51558
4.13799	5.9895
4.60744	4.20423
4.38077	4.94227
4.86675	4.38322
4.27	3.89048
4.27	2.57403
4.27	2.89597
4.27	2.98272
4.27	4.21733
3.95366	4.21733
3.95366	4.57088
3.95366	5.03097
3.95366	4.06446
4.28908	4.241
4.59606	4.44613
4.59606	4.71182
4.91518	4.39876
4.91518	3.73312
3.46982	4.76903
2.47129	4.71538
2.47129	3.73608
4.61232	3.43217
4.55693	4.91942
5.072	5.06072
4.53474	4.83787
4.53474	3.57588
4.14019	2.89209
4.16414	4.55682
4.61912	4.81421
4.61912	4.58662
3.81809	4.43857
3.58704	4.04689
5.767	4.16239
5.34533	4.80415
5.09699	4.12189
5.31456	4.8095
5.08902	4.10887
4.43686	4.24351
4.43686	4.07769
3.66913	4.40453
4.79613	4.96911
4.09205	3.28035
4.79613	4.72758
4.19758	3.9118
4.69767	3.94557
4.51526	5.52158
4.69767	5.36743
5.54957	4.77854
5.54957	4.77634
5.36687	2.94645
4.74732	4.18067
5.57645	3.86195
5.54957	4.49259
4.74732	1.88081
4.50241	5.10744
4.27	3.9566
3.95366	3.83998
	3.81238
	4.20664
	3.62726
	3.77217
	4.21474
	3.42455
	4.61486
	4.57914
	3.67925
	4.47695
	4.12186
	3.09587
	4.46818
	4.4109
	3.90271
	5.28397
	2.11394
	2.82543
	3.9491
	4.45043
	3.99383
	5.23796
	2.64345
	4.955
	4.78143
	4.747
	3.98263
	3.10721
	4.19901
	2.62221
	5.41342
	5.84928
	5.17172
	3.71391
	4.01733
	4.79354
	3.46523
	4.29268
	3.08458
	5.44162
	4.08643
	3.13577
	4.86903
	3.98299
	4.84295
	4.55781
	3.5397
	5.0899
	4.58983
	4.62682
	4.36008
	4.53162
	4.29533
	5.11979
	4.80696
	4.43451
	5.2994
	5.2986
	4.27128
	3.57726
	5.72275
	3.68646
	3.76678
	4.11836
	3.98502
	1.59106
	4.33546
	4.64496
	2.93902
	2.52892
	4.35919
	4.60819
	4.63793
	3.8957
	4.43525
	4.91675
	2.87564
	5.34015
	3.37144
	4.07092
	4.55245
	4.28943
	5.45765
	5.28841
	4.99125
	4.60589
	4.03655
	4.30397
	3.62726
	3.66745
	3.82321
	4.8962
	4.87498
	3.32077
	5.41572
	3.98322
	4.71254
	4.07878
	4.53916
	5.36373
	3.28126
	4.87596
	3.9722
	3.03941
	4.98717
	5.35134
	4.8502
	4.6535
	5.69891
	5.33189
	3.82295
	3.92028
	4.50761
	3.89182
	2.32634
	3.74515
	3.68097
	5.87006
	3.96152
	4.86227
	3.90031
	3.05767
	4.89444
	4.85988
	4.63947
	5.50502
	5.60663
	4.36023
	5.23323
	5.0564
	2.9489
	4.90267
	3.76567
	4.20374
	4.77599
	1.95424
	4.1596
	2.90255
	4.16391
	3.39358
	4.64562
	3.58399
	5.05468
	4.70896
	4.44773
	3.98299
	4.99075
	5.34904
	4.90675
	5.42544
	4.19376
	3.75435
	5.10928
	4.39343
	4.48528
	3.56972
	3.81411
	4.28747
	5.08171
	5.03893
	5.25939
	4.6225
	4.57183
	4.99872
	3.96393
	4.02865
	4.53462
	4.91302
	4.61551
	1.39794
	5.35282
	5.0494
	2.17898
	2.6981
	5.49211
	4.07551
	3.21112
	4.83722
	2.85854
	3.70001
	5.14275
	3.37273
	4.49914
	4.42175
	4.9948
	4.333
	3.94704
	2.45939
	4.38392
	2.92634
	4.78413
	4.9221
	5.20081
	4.87678
	4.82838
	4.69801
	4.72323
	4.79357
	3.69732
	4.53572
	4.54987
	5.19274
	5.2121
	3.22427
	4.27907
	4.09503
	4.63127
	4.5546
	3.11992
	3.69205
	3.69302
	3.80774
	3.80774
	4.4812
	4.23462
	4.00428
	4.00428
	5.08558
	4.85991
	5.27678
	5.38301
	5.09921
	4.17537
	3.73038
	3.29754
	3.97433
	3.84874
	5.36549
	2.78176
	4.46067
	3.89182
	4.94498
	5.23319
	5.55881
	4.45134
	4.30007
	4.82585
	4.28162
	5.62145
	5.50112
	4.03583
	4.4408
	4.08077
	4.7726
	5.82627
	4.08232
	4.01486
	4.85931
	4.85857
	5.13942
	3.463
	3.65147
	4.12352
	4.12782
	3.37548
	4.40627
	3.8638
	3.8638
	3.01912
	5.07182
	5.19496
	5.27178
	3.8537
	4.5399
	2.86153
	3.05346
	4.19706
	3.07445
	4.08131
	4.34586
	5.17882
	4.55934
	3.82918
	3.94699
	3.62685
	4.03064
	5.72422
	5.55018
	2.11394
	3.40002
	3.88457
	2.75664
	4.85837
	1.99123
	5.25257
	4.23636
	3.75012
	4.43868
	4.87075
	3.97809
	5.39695
	4.52209
	3.96393
	4.48664
	5.60366
	4.49259
	3.7614
	4.05994
	4.63317
	4.51107
	5.2609
	4.50241
	4.43019
	2.90526
	2.64542
	4.22313
	3.81935
	4.52021
	2.21484
	3.05269
	3.99939
	3.57113
	3.50229
	4.45908
	4.96044
	4.93106
	3.72436
	4.20599
	5.20857
	4.07052
	4.99562
	3.29248
	4.4091
	2.60423
	4.78794
	4.52132
	4.65642
	2.80821
	4.24812
	4.31877
	4.80706
	4.88979
	5.35267
	4.16435
	5.10315
	4.66897
	4.44004
	3.71775
	3.72989
	2.23045
	4.24494
	4.62139
	4.48549
	4.24888
	4.97109
	4.27221
	4.75481
	4.39307
	4.11843
	4.68602
	3.17926
	3.15198
	3.68305
	4.24343
	2.42488
	3.63998
	3.63998
	3.63998
	3.05805
	3.05805
	4.31635
	4.42967
	4.2387
	4.18293
	5.20321
	4.48055
	4.07994
	5.10583
	4.79011
	4.68582
	3.59616
	5.09467
	3.93364
	4.76757
	2.54283
	5.31869
	4.57865
	5.24476
	4.98427
	4.02865
	2.53529
	3.54045
	4.30627
	4.95594
	4.96341
	5.52585
	4.68422
	4.34626
	5.2122
	4.00312
	5.51097
	4.44135
	4.30501
	4.10639
	5.75426
	5.19537
	2.78176
	4.4179
	4.1567
	3.51548
	2.99782
	2.65514
	4.58894
	3.49859
	5.33778
	4.60239
	2.72591
	4.39575
	4.79033
	4.27089
	4.24353
	3.41027
	3.98168
	4.36819
	5.10271
	4.50694
	4.1702
	3.40569
	4.39007
	4.57319
	4.77679
	4.10261
	4.23462
	2.51455
	4.05492
	4.82941
	2.94841
	4.3766
	5.37695
	3.60304
	4.55042
	4.69962
	3.6001
	4.93608
	3.38881
	4.77068
	4.62569
	3.2071
	3.62767
	4.19496
	4.76125
	3.77107
	3.14644
	3.8931
	4.9707
	3.79498
	3.00945
	4.06655
	1.63347
	4.8701
	2.94151
	4.11079
	3.87731
	3.95497
	4.98644
	4.80783
	4.44025
	2.52375
	4.62291
	3.60885
	4.39763
	5.04545
	4.2633
	3.19673
	2.71349
	3.86764
	4.40088
	4.20162
	4.74734
	4.87005
	3.71842
	4.8092
	3.75043
	3.39863
	5.01093
	4.77164
	5.65581
	2.96284
	4.06685
	5.10616
	2.26482
	3.40071
	2.20683
	4.61709
	4.53758
	5.65591
	4.3574
	4.21405
	4.2701
	5.26383
	5.26576
	5.00093
	3.7819
	3.12613
	5.24622
	3.56277
	2.98272
	3.29203
	4.32035
	5.73377
	5.33969
	4.39616
	4.65654
	5.50498
	5.62098
	4.69945
	2.62531
	4.79416
	4.4505
	4.82227
	5.05733
	4.94222
	4.10897
	4.49159
	4.14504
	4.8014
	4.80945
	4.59672
	4.75922
	5.62951
	5.09801
	4.3373
	3.09934
	3.79127
	2.96802
	1.49136
	4.63486
	4.80651
	5.17781
	5.47118
	4.13053
	5.25512
	3.91355
	5.2817
	4.32919
	2.72997
	5.30088
	1.81291
	4.21556
	4.99378
	2.78533
	2.39794
	4.32284
	4.52862
	5.11484
	3.56301
	4.53475
	2.74741
	2.04922
	5.03382
	3.44279
	4.33634
	4.99562
	5.54789
	3.95027
	5.02205
	3.11093
	3.36248
	3.19866
	4.1667
	4.63271
	5.02746
	4.16322
	4.47998
	3.84634
	4.9948
	5.11701
	3.59073
	4.9434
	3.54208
	3.64591
	4.63298
	3.23553
	4.62679
	4.29115
	4.54932
	3.59627
	4.26804
	3.75012
	4.98309
	3.86705
	4.1231
	5.07985
	3.43425
	5.1893
	3.94126
	4.60488
	5.52947
	4.20377
	3.899
	3.899
	5.44839
	5.19197
	5.52426
	4.558
	4.15088
	2.2014
	1.95424
	4.54952
	4.54095
	2.72099
	3.14613
	5.51363
	3.83455
	4.61899
	3.32387
	3.8613
	4.49159
	4.06885
	4.30818
	4.13713
	4.89915
	5.42168
	4.24694
	3.57217
	5.47658
	4.42755
	4.72758
	4.72758
	3.75641
	4.21582
	4.67256
	5.49753
	4.27653
	4.86217
	3.18977
	3.4143
	4.63488
	4.79239
	4.6488
	4.30989
	4.65567
	4.81222
	4.28664
	3.84757
	4.36819
	4.89831
	4.99315
	4.63076
	4.65905
	4.50312
	4.58442
	4.27147
	4.03719
	1.79239
	5.05959
	4.49806
	4.80186
	3.68368
	4.78727
	4.29831
	3.69662
	4.43656
	5.55881
	3.74005
	4.62157
	4.64024
	4.6648
	5.53188
	4.47217
	4.35149
	4.67817
	2.08279
	4.43849
	4.6713
	4.76903
	4.8142
	5.60831
	3.89949
	4.71446
	2.98632
	3.4833
	4.75712
	4.2619
	4.16853
	3.97653
	4.33425
	4.23106
	3.03342
	4.06367
	4.72118
	4.80372
	4.0508
	4.99783
	4.78012
	4.2978
	4.82115
	4.98674
	4.43619
	4.46153
	4.71715
	3.53084
	3.5392
	3.81451
	4.80997
	4.32348
	2.4843
	5.11299
	4.4004
	4.4526
	5.1907
	4.31029
	3.46538
	4.55826
	5.30506
	5.42753
	5.34927
	3.70859
	3.54345
	3.88655
	4.37738
	3.8175
	4.50237
	1.59106
	4.92688
	4.89811
	4.92589
	2.36549
	2.8704
	3.10003
	3.00647
	3.39146
	4.83029
	4.57359
	4.57432
	3.75105
	5.36775
	2.99255
	3.92018
	4.76424
	4.2014
	4.92145
	4.48019
	4.19758
	3.21958
	3.04415
	3.90445
	4.56012
	3.70458
	5.14539
	4.68001
	4.47232
	3.00561
	4.81783
	5.07293
	4.23206
	4.22709
	3.54827
	4.57566
	4.67621
	4.72661
	4.83725
	4.76876
	4.49159
	4.22378
	4.58861
	4.45108
	4.3901
	3.30621
	4.52984
	4.88534
	4.66233
	4.72726
	4.99929
	3.98444
	4.3605
	5.05073
	4.17181
	4.92201
	3.88711
	4.12743
	4.90175
	4.97895
	3.98547
	3.28646
	4.25171
	3.98771
	3.3653
	5.67452
	4.80891
	4.67595
	4.52363
	3.76908
	4.91667
	3.28012
	5.21785
	4.47654
	3.7113
	4.58788
	2.82866
	4.98049
	3.82685
	4.3255
	4.18458
	3.5675
	2.92012
	4.63635
	2.85612
	2.85612
	4.1494
	5.1632
	4.33035
	5.04809
	3.84323
	4.33486
	1.51851
	4.8022
	2.65706
	4.64096
	3.74702
	3.50583
	4.97336
	5.15603
	5.33971
	4.42002
	4.72291
	5.61926
	4.7756
	4.7826
	5.26577
	3.79428
	4.80783
	5.12828
	2.33041
	5.65319
	4.97267
	4.55302
	5.52004
	5.48379
	4.78079
	2.82866
	4.06655
	3.46997
	3.63236
	4.51789
	4.06367
	3.85437
	5.3919
	3.87384
	4.2333
	3.43297
	4.38477
	3.60735
	3.8979
	4.36571
	4.47708
	4.74216
	4.2793
	3.8638
	3.95574
	4.12956
	5.52518
	4.71583
	4.71583
	3.18667
	4.35122
	4.90041
	3.5397
	4.24797
	4.86849
	4.71098
	4.47724
	3.76871
	4.11988
	2.86982
	4.6982
	4.56964
	4.39242
	2.96332
	3.95751
	2.97635
	4.35702
	3.78097
	3.99247
	5.41265
	3.96577
	5.18624
	4.57323
	2.65031
	3.67431
	4.54952
	5.84075
	2.48855
	2.8704
	4.72333
	5.16663
	4.0952
	4.26283
	3.16047
	3.77837
	4.75745
	5.73617
	2.11394
	4.09899
	4.75799
	5.15542
	4.64409
	5.00853
	4.76253
	4.37822
	4.15788
	2.99739
	4.53704
	4.71878
	5.13115
	3.84491
	4.68069
	4.96253
	4.95597
	4.71448
	5.12008
	5.08819
	2.78675
[truncated: 12,210 more rows]
