# Supplementary material for: Barcoded HIV-1 reveals viral persistence driven by clonal proliferation and distinct epigenetic patterns
Source: Nat Commun. 2025 Feb 14;16:1641. doi: 10.1038/s41467-025-56771-4 (PMC11829055; doi:10.1038/s41467-025-56771-4)
Supplement: Supplementary file 6 — Source Data [file 41467_2025_56771_MOESM6_ESM.zip › SourceData-Fig6d.xlsx]

## Sheet: Fig. 6d
Log10 transformed chromosomal distance in bp to the nearest same direction transcription
start site (TSS) among proviruses in proliferated versus non-proliferated cell clones.
Prolif.	Non-prolif.
4.54791	3.66671
4.63906	4.23111
4.09726	4.08164
4.76828	4.10023
5.11627	4.13982
5.11627	4.28988
3.90515	4.25122
3.51388	5.44448
5.11627	4.65576
4.08361	5.03753
5.11627	4.68348
4.64547	2.92221
4.17661	4.9189
4.21077	4.06175
4.57543	5.62952
4.36571	5.14555
4.58403	5.18293
4.05285	3.62696
3.11494	4.87001
5.16372	4.19501
3.63083	4.28255
4.17661	4.89213
4.34992	4.25035
5.67915	5.33634
3.95337	4.67703
3.63998	4.83554
4.35852	5.44448
4.61205	4.28988
3.39358	3.23198
4.13037	4.80131
4.1303	4.10988
5.77334	5.13125
4.45134	3.07298
3.95352	4.10988
2.57403	4.28657
4.45134	4.47151
4.45693	5.90317
4.45134	3.37931
4.45134	4.27598
4.13037	2.69984
4.45134	3.92634
4.45134	4.07354
4.33425	5.8136
4.45134	4.5981
4.45134	2.3075
4.61701	3.99952
4.45134	4.10988
3.95366	2.82478
4.1304	4.70539
4.45134	4.70539
3.94557	5.41537
4.82692	4.37581
5.0805	4.56957
4.13037	4.61873
4.13037	5.11474
4.45134	3.71214
3.95027	4.30466
3.38525	4.93509
4.07809	5.23361
4.55792	5.89718
4.76903	4.65399
4.13037	4.25508
4.13037	4.28988
4.79613	4.50481
3.47857	5.30847
4.45693	4.23641
2.69285	4.69323
4.45134	5.21697
4.45134	4.55349
4.47654	4.23111
4.47654	4.42413
4.30818	4.44224
4.30818	4.5981
4.79613	4.01178
5.77334	3.23198
4.13037	4.75295
4.85339	4.59105
5.09913	5.07867
4.66781	4.4308
5.69016	4.97091
4.79613	3.24797
5.73377	4.58108
4.45134	5.16203
3.67256	3.11261
4.47654	4.56792
3.84392	5.13459
3.39498	5.33516
4.79613	3.68958
3.63998	5.11803
4.35083	4.65258
3.34577	3.23198
3.75282	3.23198
4.1304	4.7841
4.45134	4.59887
4.45134	3.9235
4.47654	4.60549
4.43857	5.21651
4.46522	5.76038
3.85534	4.06941
3.34577	5.44448
4.82692	4.83341
4.82692	4.85944
4.61701	3.86782
5.34131	6.14178
4.45134	4.25251
4.47654	4.85131
4.30818	5.31225
4.56639	6.21992
5.25907	5.55944
5.64319	3.39041
5.67205	4.48448
2.87448	4.75295
4.79613	4.56751
5.42753	4.23111
2.9489	5.20394
5.57439	4.28988
4.45134	4.00907
4.45134	4.53344
5.09913	4.10988
3.34577	4.97736
5.22323	4.33754
3.07518	4.23452
5.57439	4.55525
4.0553	4.13653
5.72514	4.03387
4.56731	2.78675
3.26951	4.46255
4.98269	5.07043
5.04443	3.25066
4.49925	5.07876
5.69016	2.71767
4.79613	4.43618
3.08991	5.3402
4.30818	4.08228
5.09913	4.01136
4.81198	5.02889
3.63998	4.2251
3.8638	5.07915
2.57403	3.30707
3.63998	3.53364
4.06655	5.13796
5.81575	4.95732
3.99238	5.25648
5.43431	2.97497
4.4205	4.01381
4.81198	5.95771
4.45693	4.95732
4.13037	2.82151
4.13037	4.80131
4.13037	4.97091
4.13037	4.51306
4.1486	4.97091
3.96393	4.41372
5.73377	5.66518
3.06108	3.23198
4.47654	3.49845
4.47654	3.32572
4.40233	4.03019
3.34577	4.24381
4.39443	5.14617
4.19758	4.73799
4.4338	5.1127
4.97068	5.2412
4.4175	5.11627
5.10849	4.30466
4.63366	4.97015
2.76641	4.39148
4.51362	4.56749
5.17817	4.73013
4.34805	4.72777
5.7145	4.23641
4.09205	5.95265
5.17981	4.88555
2.57403	4.59909
3.95027	4.3711
3.50583	4.22976
3.9959	3.23198
4.44256	3.23198
4.79931	4.32478
4.76903	4.19112
4.25983	4.10988
3.86338	3.47363
3.99238	5.07196
4.67407	4.75295
5.72514	5.13954
4.38507	4.01043
4.75799	4.94199
3.9566	4.76632
2.95856	3.26245
4.49159	4.55415
3.44358	3.33486
4.82692	4.54505
4.0089	4.84334
3.34143	4.72777
4.13037	5.35472
3.03981	3.60108
4.45134	2.69636
4.45134	5.01778
4.45134	4.56374
4.82692	4.96878
4.33425	5.99054
5.09913	5.22182
5.09913	3.71466
4.71081	4.08164
4.02338	4.28988
4.45134	3.19201
4.45849	4.10988
3.96393	5.2908
5.73377	3.21722
5.00324	5.49677
4.09117	5.43485
3.17348	4.33754
4.45134	4.74187
4.30818	4.53403
4.47654	4.28988
4.44734	4.12421
4.7887	5.5111
3.05805	3.67256
4.02115	3.67256
2.69897	2.62325
3.95371	3.63558
3.42943	3.8485
4.49159	4.12166
4.21756	4.86188
4.70528	4.48729
4.35852	5.38161
4.43857	4.51817
3.73336	5.89407
4.43857	3.1529
3.95027	4.28251
4.79931	5.27368
2.98632	4.36133
4.30818	4.50967
4.46522	3.6287
3.54045	3.35276
3.31133	4.86484
3.34577	4.38849
4.32919	3.88784
5.2891	3.05576
5.68327	5.09913
2.70842	3.77232
4.55607	4.26183
5.28584	3.6696
5.85601	3.6696
4.52538	4.68663
4.64634	4.2048
4.64898	2.58659
4.78937	3.52621
4.79613	4.13024
2.87448	5.3425
5.1099	4.02551
3.91709	3.20358
5.22065	3.97813
4.68609	1.43136
5.29016	4.63123
3.65292	4.63897
5.49721	4.30818
5.44804	4.77332
2.52634	4.39359
4.10779	4.84391
4.10779	3.38987
4.69767	3.5463
2.9987	4.5888
3.83059	3.03981
4.99125	4.2411
3.35813	4.25568
5.09913	3.90482
4.06367	3.91772
5.39723	2.81954
4.09597	4.62136
4.72869	4.04104
4.89157	3.82853
4.75799	5.1918
4.45693	5.6344
4.45693	2.88536
4.42711	3.90336
4.13647	5.35952
4.45134	4.08757
4.79931	4.78372
3.6287	5.47305
4.09388	4.80404
4.42711	5.0122
4.81198	4.57307
3.95918	3.61595
3.39863	4.15412
4.23078	4.12917
3.29425	3.05956
4.2701	4.89634
4.2701	4.6838
4.76903	4.02865
3.64157	3.42406
4.63317	3.94812
2.80482	3.79616
3.63998	4.63648
3.85968	4.32087
4.06655	3.99193
4.64924	4.75778
4.56718	3.78097
3.4239	3.50759
2.9489	3.745
3.96393	4.25955
5.34116	4.64735
2.57403	4.64671
5.18078	5.05687
4.74083	5.05959
5.34116	2.53656
4.49159	4.4865
3.42943	3.77232
4.79933	3.4239
4.97233	4.82841
4.586	4.63668
5.30725	4.11614
3.67256	5.03502
4.79613	4.15788
4.0089	4.18147
4.38324	4.16557
4.19312	4.98649
4.30818	4.84644
4.13037	4.33804
4.11992	5.54526
5.63934	1.14613
3.24871	3.46923
4.19312	4.37627
4.39616	4.14727
4.40816	3.46449
3.67256	3.26007
2.53656	4.11234
4.14026	4.70887
4.30818	3.89889
5.47661	4.56496
4.13037	4.55425
4.13037	4.36724
4.1178	4.98405
4.19758	4.12564
3.39863	4.85339
3.30643	4.15966
4.45134	4.40406
4.45134	4.43399
4.45134	5.50443
4.45134	4.73919
4.45134	4.81245
4.45134	4.154
4.45134	4.66087
3.10789	4.80613
4.19312	4.27692
4.82692	3.966
4.82692	4.64657
4.49159	4.67586
4.61701	3.90703
4.97233	4.675
2.96284	4.44155
3.95027	3.31513
4.34508	4.0739
4.89831	4.45699
5.09919	4.22567
4.55769	2.80821
5.09913	3.34577
5.09913	4.25804
4.24615	3.63789
3.35813	4.5727
4.79613	3.25624
4.586	4.68921
3.45423	4.43329
5.34132	3.89059
5.34116	4.69011
5.34116	4.47169
4.41409	4.89593
4.45134	4.71081
4.88195	5.24047
4.7482	3.39445
4.77548	4.1304
5.34116	5.33755
3.96393	3.36474
3.81697	4.19432
4.66903	4.54922
4.69863	4.40489
3.94714	4.8142
3.39863	3.086
4.67625	3.71559
4.79931	4.49168
4.47654	4.15491
4.47654	5.05681
4.47654	4.87633
2.96284	4.50269
4.51921	3.04727
4.39616	3.48671
4.82692	4.36855
4.79933	5.93122
5.72514	3.37199
5.46231	3.79671
3.90445	4.95495
4.39616	4.96087
2.97497	3.9566
3.95366	3.82321
4.40233	4.07022
3.69775	3.26881
4.31775	5.21743
5.1632	4.9462
4.99125	5.09913
4.99125	4.52287
4.0089	5.2822
5.24476	4.33668
5.45782	3.8638
5.18078	5.02614
4.586	4.62904
4.70528	2.85794
4.02845	4.3516
5.71232	4.13532
4.57288	4.85788
4.95274	2.93852
3.63998	5.05651
4.81198	5.29487
4.82692	4.61205
4.86045	5.52947
4.86045	5.52947
4.13037	3.63998
4.65138	3.70027
4.28131	4.42957
4.39616	4.47654
3.96393	4.45134
4.44287	4.73919
4.19758	4.20123
4.21556	3.75182
4.30818	4.8322
4.30818	4.54245
4.47654	5.32108
4.45134	5.25857
4.45134	5.03989
3.62726	3.87662
5.09913	5.48596
4.18766	3.83027
4.81231	4.36816
2.1038	4.52304
4.66805	3.7273
4.67586	5.08469
4.33135	5.10705
3.31133	5.25709
4.80176	3.80502
3.96393	4.49624
5.07226	4.05396
6.23282	4.4687
5.16827	5.22176
4.65121	2.5955
4.48164	3.10789
2.87506	3.5463
4.55609	3.92464
4.55609	3.88519
4.50531	4.7308
3.4764	3.71054
3.8391	4.6994
4.55792	4.25086
3.86237	5.38548
4.33889	4.62144
4.63191	3.2052
4.74513	2.98498
4.91895	3.93095
4.97643	4.47747
4.63575	4.75982
4.46709	4.25397
5.27304	5.06624
5.27304	4.51235
4.76677	4.50401
5.2891	4.83575
5.94616	4.46844
5.15779	4.71235
5.2932	3.75914
3.71717	4.81006
5.59258	4.38573
4.52538	5.34116
4.64898	4.93482
5.18527	5.4736
5.67205	3.55823
2.25768	4.6173
2.25768	5.25909
2.25768	4.21386
4.78937	4.25263
5.67205	3.62356
5.67205	5.27467
5.67205	3.46105
5.67205	4.35501
5.67787	3.89949
4.79613	4.84318
2.87448	5.53577
2.87448	4.64129
2.87448	4.81902
2.87448	4.61701
4.27323	2.93952
4.79613	4.50621
4.79613	3.50826
4.79613	5.02282
4.87987	5.00887
4.24983	2.61278
3.85534	1.6902
3.85534	4.66538
3.85534	4.17733
3.85534	4.72809
3.85394	5.42655
5.29016	5.42753
5.32851	5.04172
3.2222	4.23226
5.24855	5.21831
4.25062	2.8169
4.263	3.17696
3.97708	4.68532
4.12917	4.34823
4.91446	5.15221
5.12147	4.20423
5.69016	4.38322
5.69016	3.89048
4.53952	2.57403
5.58988	4.57088
5.58988	4.241
5.58988	4.44613
4.9683	4.71182
2.70842	4.39876
5.64921	3.73312
3.6287	4.76903
3.75831	4.91942
3.94689	2.89209
5.19286	4.55682
5.0823	4.43857
5.0823	4.04689
4.79613	4.16239
4.09205	4.80415
4.79613	4.12189
4.19758	4.24351
4.69767	3.9118
4.51526	3.94557
4.69767	5.52158
	4.18067
	4.49259
	5.10744
	3.81238
	3.62726
	3.77217
	4.57914
	4.47695
	4.12186
	3.09587
	4.46818
	4.4109
	3.90271
	5.28397
	4.45043
	3.99383
	4.747
	3.98263
	3.10721
	4.19901
	2.62221
	5.41342
	5.17172
	3.71391
	4.01733
	4.29268
	3.08458
	5.44162
	3.13577
	4.55781
	3.5397
	4.58983
	5.11979
	5.2994
	3.57726
	5.72275
	3.76678
	4.33546
	4.35919
	4.91675
	2.87564
	5.34015
	5.45765
	5.28841
	4.99125
	4.60589
	4.03655
	4.30397
	3.62726
	4.87498
	5.41572
	5.36373
	4.87596
	3.9722
	4.98717
	4.8502
	3.92028
	3.89182
	2.32634
	3.68097
	5.87006
	3.96152
	3.90031
	3.05767
	4.89444
	4.85988
	4.63947
	5.0564
	2.9489
	#NUM!
	4.90267
	3.39358
	4.64562
	4.70896
	4.44773
	3.98299
	5.34904
	4.90675
	4.19376
	3.75435
	5.10928
	4.39343
	4.48528
	3.56972
	5.25939
	4.6225
	4.57183
	4.99872
	3.96393
	4.02865
	4.61551
	1.39794
	5.35282
	5.49211
	2.85854
	3.70001
	5.14275
	3.37273
	4.42175
	4.9948
	2.45939
	2.92634
	4.9221
	4.87678
	4.69801
	3.69732
	4.53572
	5.19274
	3.11992
	3.69205
	3.69302
	3.80774
	3.80774
	5.38301
	5.09921
	4.17537
	5.36549
	2.78176
	4.46067
	3.89182
	5.23319
	4.45134
	4.82585
	4.28162
	4.7726
	4.85857
	5.13942
	3.65147
	4.12352
	4.12782
	3.8638
	3.8638
	5.07182
	5.19496
	4.5399
	3.07445
	4.08131
	4.34586
	5.17882
	3.94699
	3.62685
	4.03064
	4.43868
	4.87075
	4.52209
	3.96393
	4.63317
	4.51107
	5.2609
	2.64542
	4.22313
	3.81935
	4.52021
	4.96044
	4.20599
	4.99562
	2.60423
	4.24812
	4.31877
	4.88979
	5.35267
	4.66897
	3.72989
	2.23045
	4.24494
	4.62139
	4.39307
	4.11843
	3.15198
	3.63998
	3.63998
	3.63998
	3.05805
	3.05805
	4.42967
	4.18293
	4.48055
	5.10583
	4.68582
	3.59616
	5.09467
	5.24476
	4.02865
	3.54045
	4.30627
	5.52585
	4.68422
	5.2122
	5.51097
	4.44135
	4.30501
	5.19537
	2.78176
	4.1567
	3.51548
	2.99782
	2.65514
	4.58894
	3.49859
	4.27089
	4.24353
	3.41027
	5.10271
	4.1702
	3.40569
	4.39007
	4.10261
	3.60304
	3.6001
	4.93608
	3.38881
	4.77068
	3.62767
	4.76125
	4.9707
	3.79498
	3.00945
	4.06655
	1.63347
	4.8701
	4.11079
	3.87731
	3.95497
	4.98644
	3.60885
	2.71349
	3.86764
	4.87005
	3.71842
	3.75043
	3.39863
	4.77164
	5.65581
	2.96284
	5.10616
	2.26482
	5.65591
	4.21405
	4.2701
	5.26383
	5.26576
	3.12613
	3.56277
	5.73377
	4.39616
	5.62098
	4.69945
	2.62531
	4.82227
	4.10897
	4.49159
	4.14504
	4.8014
	4.59672
	5.62951
	5.09801
	3.09934
	3.79127
	5.47118
	4.13053
	5.2817
	4.32919
	2.72997
	1.81291
	4.21556
	4.99378
	4.52862
	5.11484
	3.56301
	2.04922
	3.44279
	4.33634
	4.99562
	3.95027
	3.11093
	4.63271
	4.47998
	3.84634
	4.9948
	4.9434
	4.63298
	4.62679
	3.86705
	4.1231
	3.43425
	4.60488
	5.52947
	2.2014
	2.72099
	3.14613
	4.61899
	3.32387
	4.49159
	4.30818
	4.89915
	4.24694
	3.57217
	5.47658
	4.42755
	4.67256
	5.49753
	4.27653
	4.86217
	4.63488
	4.79239
	4.6488
	4.30989
	4.65567
	3.84757
	4.89831
	4.99315
	4.63076
	4.50312
	4.58442
	5.05959
	4.49806
	4.80186
	3.68368
	4.78727
	4.29831
	4.62157
	4.6648
	5.53188
	4.43849
	4.6713
	4.76903
	4.8142
	3.89949
	4.71446
	2.98632
	3.4833
	4.75712
	4.2619
	4.16853
	3.97653
	4.33425
	4.23106
	4.06367
	4.80372
	4.0508
	4.43619
	3.5392
	3.81451
	2.4843
	5.11299
	3.46538
	5.30506
	5.42753
	5.34927
	3.70859
	4.50237
	4.92688
	4.89811
	4.92589
	3.10003
	3.00647
	4.57359
	4.57432
	3.75105
	5.36775
	2.99255
	3.92018
	4.2014
	4.48019
	4.19758
	3.21958
	3.90445
	4.56012
	5.07293
	4.23206
	4.22709
	4.57566
	4.67621
	4.72661
	4.76876
	4.49159
	4.22378
	4.58861
	4.88534
	4.72726
	4.99929
	4.3605
	5.05073
	4.90175
	3.28646
	3.98771
	3.3653
	4.47654
	3.7113
	4.58788
	3.82685
	4.3255
	3.5675
	4.63635
	5.1632
	5.04809
	3.84323
	4.64096
	3.50583
	4.97336
	5.15603
	4.42002
	4.72291
	5.61926
	5.26577
	4.55302
	4.06655
	3.46997
	4.51789
	4.06367
	3.85437
	3.87384
	4.2333
	3.60735
	4.47708
	4.74216
	4.2793
	3.8638
	4.71583
	4.71583
	3.18667
	4.71098
	3.76871
	4.6982
	4.56964
	4.39242
	2.96332
	3.78097
	3.99247
	5.18624
	2.65031
	2.8704
	3.16047
	3.77837
	4.75745
	5.73617
	4.09899
	4.75799
	5.15542
	4.64409
	4.76253
	4.37822
	4.15788
	4.71878
	5.13115
	4.95597
	4.71448
	3.00173
	3.43313
	3.10789
	4.47669
	5.32893
	5.54442
	3.48911
	4.77366
	4.7093
	3.39358
	3.93029
	4.67397
	2.96237
	4.47937
	2.91328
	5.4427
	5.11871
	4.13037
	4.13739
	4.8209
	4.36342
	2.71349
	3.73695
	4.21558
	3.67256
	3.45148
	4.50029
	4.07007
	3.54145
	3.73336
	5.13906
	5.1407
	4.4342
	5.01742
	3.67961
	4.11032
	3.53719
	4.24541
	4.87413
	4.42729
	2.71684
	5.47661
	3.86747
	3.86546
	5.68908
	3.68413
	4.90449
	2.59439
	4.88564
	3.41863
	1.66276
	5.03678
	4.48576
	3.8286
	4.77548
	5.19997
	2.96426
	2.99564
	5.17961
	5.17961
	5.17961
	5.17961
	5.18078
	5.18078
	4.06119
	4.65875
	4.61478
	2.89653
	3.27807
	4.50884
	4.97415
	2.04922
	5.19455
	5.51083
	4.43379
	5.55408
	3.10449
	4.66721
	4.58023
	4.54701
	4.63219
	3.83353
	4.40971
	4.25343
	5.24507
	3.64914
	4.91762
	4.55669
	4.05576
	4.20785
	5.09698
	4.97458
	4.46556
	2.4843
	3.37603
	4.79942
	4.1567
	3.90069
	2.85914
	3.89498
	3.88694
	5.42449
	4.4609
	4.66952
	4.65371
	4.38661
	4.76725
	4.49159
	3.6682
	4.79203
	3.24871
	4.6164
	4.75748
	4.74258
	3.46864
	4.0089
	3.97396
	3.93425
	3.1232
	4.26312
	1.32222
	2.57287
	5.42071
	4.13593
	4.50642
	4.69793
	5.40415
	2.04922
	2.04922
	4.44081
	4.48123
	4.70528
	4.586
	3.73111
	4.26385
	4.58921
	2.57403
	3.31112
	2.82543
	4.53735
	5.82989
	4.24908
	4.89923
	4.68363
	4.07598
	2.51055
	2.11394
	4.2082
	4.59237
	4.32915
	5.08855
	3.60021
	4.86139
	4.22647
	3.28285
	5.25942
	4.46932
	3.93151
	5.4944
	5.67832
	5.60591
	5.82263
	4.71467
	4.49763
	4.62694
	5.21676
	4.43857
	4.01574
	3.05767
	4.93729
	5.43444
	5.62264
	5.54691
	4.88888
	3.40278
	5.09546
	5.24089
	5.09921
	4.03447
	4.20483
	5.55816
	4.9228
	3.86558
	4.99704
	4.69893
	3.71206
	5.08386
	4.56867
	4.40749
	4.87042
	4.07522
	5.53896
	3.0693
	5.83524
	4.69801
	4.69106
	3.61888
	4.0875
	4.21045
	5.01474
	4.7308
	4.38326
	5.34113
	5.3176
	3.90336
	3.75838
	2.39094
	4.72598
	4.43938
	5.09921
	4.78768
	4.68759
	4.78758
	4.39477
	5.56865
	3.05805
	4.70878
	4.45699
	3.36286
	4.81231
	4.81231
	4.07507
	4.65371
	5.16501
	5.72514
	5.61083
	5.43084
	2.88081
	3.6696
	4.68363
	5.57439
	4.53352
	3.71012
	4.99153
	4.5584
	4.21801
	5.45681
	4.06066
	4.12888
	5.37415
	4.56507
	4.56558
	4.17014
	4.85605
	4.71055
	4.81799
	2.0607
	4.58547
	4.54059
	4.75799
	4.75341
	3.02531
	5.41219
	4.70975
	4.74277
	4.3212
	4.43343
	4.99963
	4.94401
	4.48838
	5.30433
	3.4062
	4.3721
	4.0089
	3.43441
	4.89565
	5.46231
	4.78718
	4.46184
	5.09921
	5.07321
	3.20575
	4.13647
	5.04482
	5.9764
	4.32087
	4.70544
	4.8142
	5.24143
	4.39616
	4.74669
	3.85661
	4.993
	5.38664
	5.5633
	5.4513
	4.12827
	5.39555
	3.55315
	4.62007
	4.77777
	2.74115
	4.2701
	5.2478
	3.98552
	4.76761
	4.94533
	4.73541
	4.7551
	4.76877
	5.2637
	5.28828
	4.41323
	3.96393
	3.72346
	4.04786
	3.95231
	5.63773
	5.30049
	4.14758
	5.01378
	3.33826
	5.53682
	3.8396
	3.14082
	4.97967
	4.11109
	5.01749
	4.09618
	5.07078
	5.15625
	3.64088
	3.92624
	3.19451
	4.1577
	3.84392
	4.10438
	5.89209
	3.70859
	3.46864
	4.87678
	4.32498
	4.59111
	3.94866
	4.06367
	4.9191
	2.21219
	2.14613
	4.63357
	4.70984
	3.67367
	3.89143
	5.08624
	3.03181
	4.19852
	4.91046
	3.90336
	3.05652
	4.95487
	3.86338
	4.99315
	4.52816
	4.62367
	4.98505
	4.87455
	4.48758
	5.06317
	3.8638
	3.8638
	3.8638
	3.89387
	3.87046
	4.35944
	2.57864
	4.13024
	4.87121
	3.58467
	5.72514
	6.01301
	3.72346
	4.21819
	3.55413
	4.12908
	4.94661
	4.68764
	3.60649
	4.75667
	4.45133
	3.23121
	4.63169
	4.40702
	4.40577
	4.59608
	4.53042
	4.42593
	5.0817
	4.89721
	5.47562
	4.38342
	5.31479
	5.50076
	4.65036
	3.55255
	4.30649
	2.51188
	5.19307
	5.52031
	4.73763
	4.2858
	3.22994
	5.09215
	4.78808
	4.32
	3.56949
	4.51235
	4.56155
	4.40376
	4.94377
	2.47712
	4.97511
	4.40331
	4.39616
	3.77692
	2.02938
	3.89785
	2.1271
	4.573
	5.1753
	3.70808
	3.59616
	4.42408
	4.97026
	5.07254
	4.78897
	3.92722
	4.74043
	4.48054
	3.53744
	3.80996
	5.06577
	3.80536
	4.82593
	3.30643
	5.52408
	4.72113
	4.47842
	5.36343
	3.67256
	5.22894
	4.95903
	4.96504
	4.42809
	4.93882
	4.64711
	4.77548
	4.48074
	5.34116
	5.04809
	4.15894
	4.88862
	4.5164
	3.72819
	2.9058
	#NUM!
	4.49586
	4.84516
	4.39104
	3.70859
	4.39651
	4.48959
	4.02865
	5.4038
	4.46709
	2.33646
	4.2701
	3.42943
	3.7417
	4.86285
	5.48308
	5.1632
	5.18078
	5.06926
	4.23631
	4.9855
	4.61161
	4.19042
	4.80885
	5.10213
	4.58116
	4.14026
	4.411
	5.28339
	5.48122
	4.79962
	4.70896
	4.44409
	3.90069
	3.96393
	2.17898
	4.85338
	4.92746
	3.76418
	4.36464
	5.30725
	4.09722
	4.52114
	4.71523
	3.85546
	4.65447
	4.81571
	4.23109
	5.69636
	4.82162
	3.78097
	3.75282
	4.9061
	5.07226
	3.30942
	5.25242
	4.22704
	5.47869
	4.05358
	4.71442
	4.55085
	4.63897
	4.39224
	3.2307
	4.03977
	4.09583
	4.22709
	4.34161
	4.79931
	2.44716
	3.90703
	5.67736
	3.90445
	5.03166
	3.99458
	5.81674
	4.85956
	4.85956
	3.8464
	4.54356
	4.00971
	3.69417
	3.84862
	3.03981
	4.2629
	4.40929
	5.75866
	4.77633
	4.81961
	5.02859
	3.9087
	4.05373
	3.3668
	4.47371
	5.51185
	4.30818
	3.98318
	4.79273
	3.99238
	5.17803
	4.44988
	5.01046
	3.26647
	5.52947
	5.36108
	4.92743
	4.55506
	4.17754
	4.45134
	4.72401
	4.46418
	4.7692
	4.91083
	4.7482
	4.49055
	4.10339
	2.81358
	4.87187
	4.49585
	5.70225
	3.94151
	4.43643
	4.47229
	4.76911
	4.21267
	3.61426
	4.83608
	5.05456
	4.12843
	4.8956
	5.1745
	3.70808
	2.4624
	5.62414
	5.40271
	5.25197
	5.00652
	5.1918
	4.62476
	4.84351
	5.31177
	2.9489
	2.70415
	4.54401
	4.08561
	4.75469
	3.50501
	5.6821
	4.67205
	3.99978
	2.96284
	4.5386
	4.8879
	4.52313
	5.02312
	5.82586
	4.49332
	5.20611
	4.34224
	4.55769
	4.2833
	4.64644
	4.13647
	4.13956
	4.14
	4.13236
	4.7586
	4.13386
	4.13386
	4.13386
	4.13386
	4.13647
	4.13647
	4.13647
	4.13701
	4.13903
	4.1395
	4.1395
	4.1395
	4.14
	4.14026
	4.14026
	4.72704
	3.96421
	5.14069
	3.11727
	2.04532
	3.87512
	4.04489
	4.64461
	3.88389
	4.02276
	4.59209
	4.69106
	3.63729
	4.69354
	3.3731
	4.13379
	5.43431
	5.33351
	5.12024
	5.08857
	5.6835
	4.02272
	4.55028
	4.22334
	4.2443
	3.56573
	4.58786
	4.97869
	4.19
	3.11826
	5.47524
	4.5108
	4.37042
	3.31408
	5.4427
	4.80831
	4.38498
	4.93913
	4.72308
	4.13037
	3.60681
	4.41686
	4.05358
	5.89209
	3.79595
	5.34703
	2.11059
	3.98726
	1.88649
	3.35755
	3.97864
	4.35852
	4.76377
	4.49488
	4.30576
	3.42943
	5.16717
	5.1632
	3.13704
	4.24291
	4.92387
	4.98029
	5.52947
	4.68082
	4.2748
	4.91803
	4.1259
	2.78817
	4.79799
	3.39182
	3.50583
	4.53214
	4.4789
	3.64719
	2.31806
	3.6696
	4.71081
	4.42825
	4.74748
	4.06498
	4.4025
	4.98728
	3.89182
	3.25575
	5.09775
	5.09775
	5.34116
	4.63648
	2.86982
	4.25508
	5.35324
	5.10701
	2.76864
	3.67779
	4.75791
	4.21556
	3.50037
	4.90568
	4.30814
	3.38364
	4.96021
	3.99193
	4.45139
	4.75712
	4.21197
	4.21123
	3.17638
	4.33135
	5.2261
	4.36596
	4.13123
	1.04139
	1.41497
	3.51521
	4.61959
	3.94783
	3.93862
	4.40413
	2.9489
	3.2079
	2.43775
	4.43659
	4.25849
	5.76986
	5.05843
	3.59835
	5.13763
	4.27621
	3.33826
	4.00552
	3.8264
	4.92794
	4.22446
	4.31207
	3.31133
	3.69073
	4.73104
	4.40035
	3.64266
	#NUM!
	4.01068
	4.86662
	4.64461
	4.47852
	4.06393
	5.10744
	4.63968
	3.96393
	3.85345
	4.32199
	4.1214
	4.12359
	4.12561
	4.12581
	4.34141
	4.41694
	4.50312
	5.32778
	3.54531
	4.67609
	4.55565
	4.2701
	4.7913
	4.54177
	4.92616
	4.64308
	4.22809
	5.07366
	4.39929
	3.82086
	3.28353
	2.81757
	4.55309
	4.57899
	3.6287
	4.84843
	2.68931
	4.27694
	4.34074
	3.64217
	3.41913
	4.57104
	4.41556
	4.5885
	3.8687
	3.92054
	4.05854
	5.71348
	4.5921
	4.66043
	3.78254
	4.52307
	4.21972
	3.3731
	4.12011
	3.98023
	3.92215
	3.30707
	3.61773
	4.48652
	4.62059
	3.60304
	3.39358
	5.05651
	4.60995
	3.19535
	4.54072
	5.00821
	5.08271
	4.84185
	4.98148
	4.57253
	4.98039
	4.47654
	4.68801
	4.02268
	4.92217
	3.52362
	5.05224
	4.63317
	4.19092
	3.6504
	4.93218
	4.31296
	3.80543
	4.8185
	5.05786
	4.79042
	5.42849
	2.95761
	4.1304
	4.37616
	4.1931
	4.11912
	4.1176
	4.11691
	4.11631
	4.11384
	4.11244
	4.74831
	4.82005
	4.13146
	4.66798
	2.45484
	4.1304
	4.1304
	4.13037
	4.13037
	4.16557
	4.43124
	3.21537
	4.13021
	5.09522
	5.09522
	4.45693
	4.45693
	3.63799
	3.59162
	4.88069
	4.79962
	3.11926
	4.73919
	4.73919
	4.73919
	3.1486
	5.77772
	3.06521
	5.38942
	4.18766
	4.79662
	4.17528
	5.31765
	4.62547
	5.17535
	4.03185
	5.45708
	5.11913
	4.13647
	4.11237
	4.35725
	3.68664
	3.82066
	4.02094
	2.62531
	3.25503
	2.24055
	5.1618
	5.29809
	5.54618
	5.09775
	4.45436
	4.16557
	5.42753
	4.63014
	5.41656
	4.09153
	3.52022
	5.7259
	4.69767
	3.19893
	3.04336
	5.22011
	3.05805
	5.18617
	5.80854
	3.2408
	3.26951
	4.26823
	4.75799
	4.09844
	3.45347
	4.49259
	4.68997
	3.49262
	4.75712
	4.45274
	4.56652
	5.47021
	3.98874
	4.19346
	4.24259
	4.25947
	3.10789
	3.1345
	4.4063
	4.40543
	4.01106
	3.60206
	4.53706
	3.36717
	3.33325
	3.35774
	4.82692
	4.75585
	4.7018
	2.8488
	4.27026
	4.7193
	4.10697
	5.48656
	3.09272
	3.32449
	3.44824
	5.17869
	5.11966
	3.58286
	5.89966
	4.19882
	3.63518
	3.70834
	4.96232
	5.05702
	4.47884
	4.67753
	4.99469
	4.54922
	5.09901
	2.77525
	4.45577
	5.19595
	3.45209
	5.18542
	4.37363
	4.36382
	4.28171
	4.32329
	5.72289
	4.57631
	4.1086
	3.45939
	2.81624
	2.61909
	4.37723
	4.93821
	4.45719
	2.99695
	5.03867
	3.62726
	5.29971
	4.42549
	5.24341
	4.15293
	4.76116
	5.29607
	4.48292
	4.88233
[truncated: 4,933 more rows]
