# Supplementary material for: Barcoded HIV-1 reveals viral persistence driven by clonal proliferation and distinct epigenetic patterns
Source: Nat Commun. 2025 Feb 14;16:1641. doi: 10.1038/s41467-025-56771-4 (PMC11829055; doi:10.1038/s41467-025-56771-4)
Supplement: Supplementary file 6 — Source Data [file 41467_2025_56771_MOESM6_ESM.zip › SourceData-Fig6e.xlsx]

## Sheet: Fig. 6e
Log10 transformed chromosomal distance in bp to the nearest ATAC-peak among
proviruses in proliferated versus non-proliferated cell clones
Prolif.	Non-prolif.
6.57921	7.48496
6.53762	7.48473
6.53762	7.47972
6.53762	7.47965
6.53762	7.47965
6.46222	7.47965
6.46222	7.47965
6.46222	7.47965
6.45591	7.47958
6.45591	7.47954
6.45591	6.69879
6.45591	6.6965
6.45591	6.69033
6.45591	6.68745
6.44841	6.68342
6.44657	6.66745
6.38533	6.6555
6.35731	6.64585
6.30938	6.6398
6.24919	6.6303
6.24538	6.62992
6.21012	6.62868
6.20782	6.62564
6.19508	6.62321
6.13297	6.6056
6.12381	6.59229
6.12158	6.57714
6.10086	6.5756
6.09244	6.55938
6.07916	6.55784
6.07253	6.54626
6.07253	6.5386
6.07253	6.53762
6.06361	6.53762
6.05713	6.53762
6.05203	6.53762
6.02599	6.53762
6.02423	6.53762
5.97484	6.53762
5.93789	6.53762
5.93427	6.53762
5.93427	6.53159
5.93427	6.5265
5.93206	6.52594
5.92531	6.5234
5.92136	6.52057
5.90183	6.51795
5.87562	6.51516
5.86256	6.50432
5.85108	6.49792
5.82025	6.4965
5.81255	6.4896
5.81255	6.48954
5.7903	6.48799
5.77523	6.4862
5.77352	6.4862
5.77352	6.4862
5.76773	6.48408
5.75032	6.48391
5.74873	6.47865
5.74194	6.47671
5.73388	6.47671
5.72959	6.47005
5.72959	6.46903
5.7049	6.46859
5.70376	6.46816
5.64202	6.46799
5.64202	6.46222
5.63695	6.46222
5.62373	6.46222
5.62373	6.46057
5.58228	6.45591
5.58126	6.45591
5.58126	6.45591
5.56664	6.45591
5.56664	6.45591
5.55495	6.45591
5.53074	6.45591
5.53074	6.45591
5.53074	6.44657
5.52764	6.44657
5.52763	6.44657
5.52753	6.43721
5.52753	6.43246
5.52753	6.43188
5.52753	6.42977
5.52753	6.42932
5.51268	6.42899
5.51124	6.42697
5.50809	6.41549
5.49049	6.41419
5.48188	6.41418
5.47498	6.41409
5.45052	6.4119
5.44274	6.41002
5.44274	6.40712
5.42935	6.40409
5.42935	6.39245
5.42935	6.39054
5.42935	6.39011
5.42935	6.38494
5.42935	6.38323
5.42935	6.36955
5.42935	6.36671
5.42935	6.36616
5.42935	6.364
5.42935	6.35833
5.42935	6.35555
5.42935	6.35548
5.42935	6.35033
5.42935	6.34937
5.42923	6.34542
5.42135	6.34369
5.41922	6.34255
5.41922	6.33546
5.41922	6.33546
5.41922	6.33534
5.41922	6.33107
5.41922	6.32865
5.41422	6.32836
5.38213	6.32539
5.35558	6.32539
5.35558	6.32493
5.3537	6.32462
5.35285	6.32306
5.336	6.32107
5.32989	6.31956
5.32989	6.31811
5.31719	6.3181
5.3119	6.31768
5.29158	6.3164
5.29158	6.31008
5.28899	6.30958
5.28899	6.30938
5.25869	6.30938
5.24318	6.30938
5.23402	6.30867
5.20883	6.30335
5.20883	6.29677
5.20883	6.29529
5.20883	6.29433
5.20803	6.29391
5.20525	6.29116
5.20442	6.29081
5.19913	6.28948
5.19361	6.28842
5.19095	6.28651
5.18921	6.28439
5.18375	6.28191
5.16728	6.28056
5.15721	6.2799
5.15721	6.27919
5.15063	6.27696
5.14328	6.27532
5.13937	6.27164
5.1167	6.26819
5.10871	6.26778
5.09408	6.26361
5.09279	6.2591
5.08182	6.25526
5.08182	6.25154
5.08112	6.24858
5.08112	6.24659
5.07911	6.24613
5.07911	6.24538
5.07742	6.24538
5.07695	6.24317
5.07277	6.24297
5.07129	6.24297
5.07129	6.24115
5.07129	6.24037
5.07129	6.24021
5.07129	6.23988
5.05959	6.23988
5.05612	6.23952
5.05343	6.23777
5.04069	6.23663
5.04069	6.23638
5.00887	6.23638
4.99136	6.23551
4.98884	6.23464
4.98884	6.2339
4.98884	6.23117
4.98871	6.23116
4.98285	6.23108
4.98285	6.2298
4.98092	6.22845
4.94415	6.22766
4.93148	6.22574
4.93107	6.22541
4.92188	6.22463
4.92188	6.223
4.92188	6.22238
4.91307	6.22191
4.91307	6.22161
4.91036	6.22135
4.9091	6.219
4.90864	6.21773
4.90864	6.21641
4.90237	6.21337
4.90014	6.21181
4.88756	6.21093
4.88705	6.20892
4.88591	6.20782
4.88543	6.20782
4.88192	6.20782
4.86764	6.20698
4.86488	6.20569
4.86338	6.2024
4.84951	6.20217
4.84415	6.20064
4.84228	6.19829
4.8361	6.19811
4.8346	6.1953
4.83426	6.19459
4.83204	6.19283
4.83155	6.19157
4.82983	6.19035
4.80731	6.19035
4.80731	6.19035
4.80731	6.18988
4.80623	6.18975
4.80428	6.1892
4.80428	6.18356
4.80428	6.18304
4.80233	6.17993
4.79673	6.1787
4.79213	6.17858
4.78044	6.17846
4.78044	6.174
4.78044	6.1736
4.78044	6.17041
4.77444	6.16775
4.7717	6.16693
4.77123	6.16651
4.76477	6.16651
4.76409	6.16649
4.76409	6.16479
4.76159	6.16309
4.75381	6.16152
4.75381	6.16104
4.75322	6.16066
4.74005	6.15942
4.74005	6.15749
4.73102	6.15733
4.72247	6.1542
4.72189	6.1533
4.72022	6.15303
4.7026	6.15258
4.7026	6.1522
4.70038	6.15049
4.69699	6.15046
4.69555	6.14902
4.69555	6.14847
4.69555	6.14816
4.69307	6.14765
4.6684	6.14704
4.6684	6.14655
4.6684	6.14464
4.6684	6.14374
4.65233	6.14327
4.64474	6.14144
4.64272	6.14142
4.64272	6.13826
4.64129	6.13746
4.64129	6.13569
4.64129	6.13501
4.64076	6.13452
4.63619	6.13399
4.63504	6.13392
4.63115	6.13313
4.62499	6.13297
4.62439	6.13184
4.62439	6.13082
4.62439	6.12995
4.62439	6.12981
4.62439	6.1292
4.62439	6.12594
4.62439	6.12438
4.62439	6.12438
4.62439	6.12438
4.62439	6.12286
4.62439	6.11838
4.62439	6.11749
4.62227	6.11404
4.6219	6.1136
4.62018	6.11141
4.61693	6.11071
4.61404	6.11047
4.61404	6.1104
4.61404	6.10914
4.6085	6.10914
4.60314	6.1056
4.60292	6.10492
4.59853	6.10392
4.59553	6.10371
4.59553	6.10366
4.59553	6.10366
4.59553	6.10285
4.59553	6.10226
4.59553	6.10184
4.59553	6.10164
4.59553	6.10037
4.59553	6.10025
4.59532	6.10019
4.59164	6.10001
4.58333	6.09939
4.56909	6.09925
4.55858	6.09833
4.55251	6.09567
4.55251	6.09425
4.54345	6.09328
4.5429	6.09275
4.54234	6.09263
4.53964	6.09244
4.53131	6.09244
4.52683	6.09228
4.52608	6.0921
4.52525	6.09209
4.51318	6.08988
4.50776	6.08895
4.50776	6.08884
4.50776	6.0867
4.50776	6.08561
4.50776	6.08552
4.50229	6.08455
4.50039	6.08428
4.49896	6.08424
4.49864	6.08349
4.49864	6.08345
4.49864	6.08239
4.49502	6.0822
4.49466	6.08182
4.4923	6.08118
4.48537	6.08026
4.48537	6.08004
4.48048	6.07916
4.48048	6.07916
4.46839	6.07916
4.46839	6.0779
4.46839	6.07672
4.46839	6.07671
4.46839	6.07603
4.46839	6.07501
4.46839	6.07493
4.46839	6.0748
4.46839	6.07442
4.46839	6.07415
4.46839	6.07388
4.46839	6.07367
4.45658	6.07343
4.45209	6.07182
4.45162	6.07166
4.44451	6.07132
4.43589	6.07009
4.43583	6.0695
4.43159	6.06948
4.42988	6.06752
4.42436	6.06695
4.41223	6.06657
4.40938	6.06651
4.40589	6.06646
4.40576	6.06304
4.40576	6.0629
4.40576	6.06252
4.40576	6.06071
4.40576	6.0601
4.40576	6.05854
4.40576	6.05713
4.40576	6.05713
4.40576	6.05713
4.40576	6.05713
4.40576	6.0567
4.40576	6.0547
4.40576	6.05443
4.40384	6.05426
4.40076	6.05412
4.38943	6.05296
4.38943	6.05201
4.38943	6.05175
4.37278	6.04949
4.37267	6.04915
4.36806	6.04874
4.36726	6.04794
4.36726	6.04766
4.36726	6.04732
4.36726	6.04564
4.36726	6.04564
4.36726	6.04544
4.35966	6.04489
4.35803	6.04461
4.35491	6.04223
4.35214	6.04217
4.35214	6.04197
4.34339	6.04061
4.34331	6.03951
4.33784	6.03934
4.33698	6.03919
4.33698	6.03759
4.33698	6.0375
4.3362	6.03634
4.33361	6.0332
4.3282	6.03296
4.32623	6.03195
4.32623	6.03132
4.32623	6.03121
4.32513	6.03106
4.32319	6.02835
4.31875	6.0281
4.31178	6.02674
4.3066	6.02593
4.3066	6.02564
4.3066	6.02526
4.30038	6.02294
4.30038	6.02137
4.30038	6.0198
4.30038	6.01956
4.30038	6.01933
4.30038	6.01929
4.2903	6.01836
4.28827	6.01812
4.28827	6.017
4.28827	6.0167
4.28827	6.01602
4.27605	6.01236
4.27538	6.01235
4.27538	6.01136
4.27538	6.01111
4.27538	6.01038
4.27538	6.0089
4.27538	6.00857
4.27538	6.00853
4.27538	6.00778
4.27538	6.00772
4.27538	6.00742
4.26654	6.00649
4.26569	6.00649
4.25108	6.006
4.25108	6.00576
4.25049	6.00574
4.24927	6.00533
4.24827	6.00513
4.24827	6.00408
4.24827	6.004
4.24768	6.004
4.24482	6.00253
4.24314	6.00184
4.24314	5.99975
4.24314	5.99975
4.24314	5.99908
4.24314	5.99771
4.24314	5.99683
4.23912	5.99614
4.23644	5.99598
4.23333	5.99547
4.21611	5.99547
4.21053	5.9953
4.20925	5.99513
4.20499	5.99477
4.19877	5.99338
4.19877	5.99135
4.19877	5.99134
4.19877	5.99095
4.19036	5.99021
4.18446	5.98959
4.16319	5.98933
4.16298	5.9884
4.16298	5.98575
4.16137	5.98552
4.16062	5.98505
4.15097	5.98481
4.15097	5.98454
4.15097	5.98454
4.14308	5.98307
4.14273	5.98211
4.13953	5.98152
4.13773	5.98152
4.13602	5.98076
4.13485	5.97914
4.12623	5.97885
4.12525	5.9788
4.11571	5.97851
4.11571	5.97815
4.11571	5.97766
4.1119	5.97684
4.1119	5.97495
4.1119	5.97492
4.1119	5.97484
4.1119	5.97484
4.1119	5.97484
4.1119	5.97484
4.1119	5.97484
4.1119	5.97484
4.1119	5.97471
4.1119	5.97433
4.1119	5.9741
4.1119	5.97236
4.1119	5.97047
4.1119	5.9701
4.1119	5.97006
4.1119	5.96922
4.1119	5.96898
4.1119	5.9675
4.1119	5.96742
4.1119	5.96714
4.1119	5.96692
4.1119	5.96584
4.1119	5.9656
4.1119	5.96505
4.11126	5.96443
4.11039	5.96443
4.11039	5.96348
4.11039	5.96327
4.10701	5.96239
4.10622	5.96224
4.10622	5.96202
4.10622	5.96165
4.10578	5.96131
4.0992	5.96084
4.0992	5.96051
4.09691	5.96051
4.0887	5.96048
4.0887	5.95986
4.0887	5.95984
4.08636	5.95882
4.08636	5.95752
4.08636	5.95714
4.08311	5.9569
4.08311	5.95659
4.08311	5.95602
4.08311	5.9559
4.08311	5.95564
4.08311	5.95437
4.08311	5.95416
4.08311	5.95413
4.08311	5.9538
4.08311	5.95336
4.08311	5.95272
4.08311	5.95156
4.08311	5.95118
4.08311	5.951
4.08311	5.95017
4.08311	5.95017
4.08311	5.94891
4.08311	5.9489
4.08311	5.94889
4.08311	5.94827
4.08311	5.94691
4.08311	5.94682
4.08311	5.94682
4.08311	5.94582
4.08311	5.94542
4.08311	5.94509
4.08311	5.94328
4.08311	5.94075
4.08311	5.9402
4.08311	5.93929
4.08311	5.93692
4.08311	5.93652
4.08311	5.93628
4.08311	5.9356
4.08311	5.93526
4.0821	5.93482
4.06893	5.93427
4.06232	5.93427
4.05687	5.93427
4.05687	5.93427
4.05591	5.93427
4.05104	5.93427
4.05104	5.93277
4.05084	5.93271
4.04108	5.9325
4.03822	5.93161
4.03643	5.92982
4.03607	5.92975
4.03607	5.9288
4.03607	5.92871
4.03242	5.92871
4.02841	5.92783
4.02796	5.92774
4.02206	5.92733
4.02049	5.92723
4.0204	5.92501
4.0204	5.92501
4.0204	5.92501
4.01022	5.92367
4.00847	5.92335
4.00847	5.92326
4.00847	5.92312
4.00847	5.92262
4.00479	5.92259
4.00385	5.92259
3.99887	5.92157
3.99822	5.92136
3.9973	5.92084
3.9973	5.92028
3.9973	5.91859
3.9973	5.91715
3.9973	5.9171
3.9973	5.91653
3.9973	5.9155
3.9973	5.91547
3.9973	5.91475
3.9973	5.91435
3.9973	5.91423
3.9973	5.91412
3.9973	5.91401
3.9973	5.91297
3.9973	5.91253
3.99686	5.9123
3.98998	5.91158
3.98851	5.91147
3.98695	5.91136
3.98299	5.91125
3.98118	5.91042
3.981	5.90941
3.97978	5.90941
3.97598	5.90933
3.97483	5.9087
3.96152	5.90718
3.95995	5.90707
3.95995	5.90567
3.95516	5.9056
3.95516	5.90299
3.95371	5.90298
3.94507	5.9023
3.94096	5.9019
3.93732	5.90081
3.93561	5.90052
3.93556	5.90016
3.93556	5.89976
3.93541	5.89963
3.93526	5.89863
3.93202	5.89863
3.93202	5.89748
3.93202	5.89726
3.93202	5.89646
3.92392	5.8956
3.91635	5.89539
3.91635	5.89519
3.91635	5.89509
3.91635	5.89411
3.91635	5.8938
3.91635	5.89294
3.91635	5.89278
3.91635	5.89185
3.91635	5.89185
3.91635	5.89152
3.91572	5.89074
3.91424	5.8904
3.91424	5.88905
3.91424	5.88905
3.91424	5.88799
3.91424	5.88749
3.91196	5.88749
3.90493	5.88726
3.9038	5.88712
3.89988	5.88634
3.89098	5.8844
3.88885	5.88353
3.88762	5.88308
3.88218	5.88299
3.87743	5.88299
3.87668	5.88294
3.8757	5.88218
3.87442	5.88204
3.87442	5.88048
3.87087	5.87992
3.86273	5.87978
3.86273	5.87956
3.86273	5.87945
3.86273	5.87885
3.85914	5.87885
3.85612	5.87864
3.84997	5.87847
3.84336	5.87808
3.84305	5.87653
3.84255	5.87596
3.84255	5.87562
3.83588	5.87562
3.82808	5.87553
3.82692	5.87486
3.82692	5.87447
3.82692	5.87347
3.82125	5.87347
3.81882	5.87316
3.81882	5.87304
3.81882	5.87245
3.81882	5.87239
3.81525	5.87151
3.81023	5.87118
3.81023	5.87117
3.80855	5.87012
3.80814	5.87005
3.80516	5.87
3.79372	5.86955
3.78625	5.86894
3.77619	5.8685
3.76842	5.86807
3.75899	5.86661
3.75891	5.86611
3.75891	5.86507
3.75549	5.86462
3.75328	5.86458
3.74492	5.86398
3.73448	5.86358
3.72738	5.86348
3.72156	5.86332
3.71941	5.86331
3.71164	5.86256
3.708	5.86256
3.70441	5.85631
3.70441	5.85496
3.70105	5.8539
3.70105	5.85307
3.69417	5.85254
3.69417	5.85236
3.69417	5.85147
3.69028	5.85134
3.68993	5.85108
3.68824	5.8508
3.6852	5.85027
3.6852	5.85027
3.6852	5.84959
3.6852	5.8491
3.68323	5.84885
3.68323	5.84855
3.68323	5.84801
3.68323	5.84773
3.68323	5.84664
3.68251	5.84579
3.68115	5.8457
3.66652	5.84523
3.66549	5.84498
3.66219	5.84425
3.66049	5.84397
3.6467	5.84392
3.6464	5.84365
3.64395	5.84344
3.62315	5.84324
3.6169	5.84115
3.6169	5.84087
3.61679	5.84087
3.61532	5.84087
3.61532	5.84085
3.60735	5.83979
3.60574	5.83941
3.60173	5.83866
3.59726	5.83859
3.59627	5.83828
3.58961	5.83819
3.58883	5.83776
3.58331	5.83766
3.58331	5.83745
3.57449	5.83722
3.56348	5.83627
3.56348	5.8355
3.56348	5.83516
3.56253	5.83511
3.55449	5.83482
3.5534	5.83455
3.55218	5.83385
3.55108	5.8325
3.54679	5.83236
3.52802	5.83196
3.52297	5.83134
3.51255	5.83066
3.51255	5.83007
3.51255	5.83004
3.5088	5.83003
3.5088	5.83003
3.50461	5.83003
3.50461	5.82961
3.50461	5.82945
3.50215	5.82944
3.49996	5.82938
3.49996	5.82815
3.48982	5.82764
3.47625	5.82746
3.47625	5.82726
3.47246	5.82724
3.4685	5.82691
3.46195	5.8266
3.45621	5.8261
3.45621	5.8253
3.45591	5.82388
3.45484	5.82353
3.45194	5.82271
3.4501	5.82271
3.44855	5.8218
3.44669	5.82179
3.44669	5.82164
3.44669	5.82157
3.44669	5.8215
3.44623	5.81998
3.44623	5.81981
3.44044	5.8191
3.43712	5.81902
3.43489	5.81886
3.42911	5.81849
3.42504	5.81849
3.41347	5.81847
3.41347	5.81847
3.41347	5.81843
3.41347	5.81738
3.41347	5.81705
3.41347	5.81626
3.40637	5.81545
3.39967	5.81479
3.39881	5.81423
3.39199	5.81298
3.39199	5.81298
3.39199	5.81282
3.39129	5.81262
3.38274	5.81255
3.37585	5.81255
3.37438	5.81255
3.37273	5.81222
3.36059	5.81175
3.35717	5.81168
3.35679	5.81116
3.35679	5.81057
3.35679	5.81036
3.35122	5.81017
3.34792	5.81008
3.33965	5.80999
3.33965	5.80982
3.32715	5.80946
3.3189	5.8093
3.31408	5.80902
3.3075	5.80847
3.30233	5.80831
3.2833	5.80545
3.2833	5.80525
3.27277	5.80409
3.2667	5.80304
3.25382	5.80243
3.25382	5.80093
3.2413	5.80059
3.2413	5.7995
3.23401	5.79946
3.21854	5.79924
3.21801	5.79915
3.21801	5.79915
3.21801	5.79864
3.21801	5.79786
3.21801	5.79771
3.21801	5.79692
3.21801	5.79673
3.21801	5.79666
3.21801	5.79666
3.21801	5.79645
3.21801	5.79528
3.21801	5.79438
3.21801	5.79381
3.21801	5.79354
3.21801	5.79341
3.21801	5.79339
3.21775	5.79321
3.21775	5.79306
3.2159	5.79269
3.2071	5.7921
3.20003	5.79196
3.18498	5.79181
3.17231	5.79162
3.17231	5.79119
3.17056	5.78926
3.16346	5.78887
3.15625	5.78869
3.14829	5.78786
3.13704	5.78782
3.12548	5.78765
3.12548	5.7863
3.12516	5.7863
3.12287	5.78603
3.12287	5.78577
3.12222	5.78577
3.12222	5.78387
3.12222	5.78274
3.12189	5.78108
3.11826	5.78035
3.11561	5.78032
3.09899	5.78028
3.09899	5.77851
3.09621	5.77837
3.09307	5.77811
3.08849	5.77736
3.07298	5.77654
3.07004	5.7765
3.05956	5.77646
3.04766	5.77538
3.04766	5.77523
3.03782	5.77457
3.03782	5.77457
3.03222	5.77282
3.03222	5.77247
3.03222	5.77224
3.03181	5.77192
3.03181	5.77089
3.03181	5.76827
3.01199	5.76773
3.01199	5.76759
3.00432	5.76747
2.99123	5.76687
2.98722	5.76542
2.98543	5.76537
2.98408	5.76493
2.97955	5.76417
2.97955	5.76385
2.97955	5.76385
2.97955	5.7635
2.97818	5.76337
2.97543	5.76283
2.96988	5.76268
2.96567	5.76262
2.96567	5.76255
2.96567	5.76255
2.95617	5.76209
2.92686	5.76145
2.91434	5.76131
2.91222	5.7596
2.91222	5.75953
2.90849	5.75943
2.90255	5.75916
2.88705	5.75757
2.88309	5.7569
2.86153	5.75364
2.84448	5.7531
2.82995	5.75259
2.79169	5.7519
2.78032	5.7515
2.78032	5.75133
2.72016	5.75109
2.71684	5.74983
2.69285	5.74941
2.69108	5.74941
2.69108	5.74873
2.69108	5.74873
2.68124	5.74869
2.68124	5.74863
2.67943	5.74778
2.67117	5.74749
2.67117	5.74726
2.67117	5.7472
2.67117	5.74652
2.67117	5.74646
2.66558	5.74541
2.63448	5.74525
2.63448	5.74508
2.62325	5.74463
2.62325	5.74412
2.62325	5.74397
2.61909	5.74376
2.61805	5.74353
2.60638	5.74261
2.57864	5.74227
2.57287	5.74161
2.55388	5.74161
2.55023	5.74137
2.54407	5.73952
2.49693	5.73937
2.49693	5.73915
2.49693	5.73911
2.49693	5.73911
2.49693	5.73699
2.49693	5.73666
2.49693	5.73646
2.49693	5.73603
2.49693	5.73552
2.49693	5.73472
2.49693	5.73458
2.49693	5.73424
2.49693	5.73398
2.49693	5.73365
2.49693	5.73336
2.49554	5.73163
2.48001	5.7316
2.45788	5.73104
2.45788	5.73101
2.43457	5.73067
2.41497	5.73007
2.41162	5.73006
2.41162	5.73004
2.41162	5.72959
2.41162	5.72959
2.41162	5.72895
2.41162	5.72757
2.38561	5.72716
2.38561	5.72703
2.38561	5.726
2.35603	5.72593
2.29003	5.72587
2.26482	5.72516
2.24797	5.72456
2.21484	5.72426
2.21484	5.72419
2.21484	5.7236
2.21484	5.7235
2.21484	5.72312
2.21484	5.72291
2.21484	5.72199
2.21484	5.72185
2.21484	5.72164
2.21484	5.72163
2.21484	5.72154
2.21484	5.72136
2.21484	5.72064
2.21484	5.7201
2.21484	5.71998
2.21484	5.71914
2.21484	5.71864
2.21484	5.71845
2.21484	5.71797
2.21484	5.71761
2.21484	5.71683
2.18184	5.71627
2.18184	5.71604
2.14922	5.71594
2.14922	5.71582
2.14922	5.71505
2.13988	5.71504
2.13988	5.71392
1.96379	5.71319
1.94939	5.71268
1.86923	5.71268
1.83251	5.71239
1.53148	5.71238
1.50515	5.71224
1.50515	5.7122
1.50515	5.71108
1.50515	5.71058
1.50515	5.71034
1.50515	5.71027
1.50515	5.71024
1.50515	5.71014
1.50515	5.70943
1.49136	5.70875
1.49136	5.70807
1.49136	5.70755
1.32222	5.70722
1.32222	5.70683
1.32222	5.70599
1.32222	5.70561
1.32222	5.70546
1.32222	5.70512
1.32222	5.7049
1.32222	5.70466
1.32222	5.70436
1.32222	5.70376
1.32222	5.70376
1.32222	5.70368
1.32222	5.70267
1.32222	5.70255
1.32222	5.70221
0	5.70192
0	5.70108
0	5.70076
	5.70054
	5.70034
	5.70017
	5.69993
	5.69993
	5.69963
	5.69961
	5.69907
	5.699
	5.69874
	5.69711
	5.6971
	5.69706
	5.69705
	5.69701
	5.69662
	5.69658
	5.69604
	5.69596
	5.69499
	5.69418
	5.69344
	5.69329
	5.69329
	5.69285
	5.69283
	5.69232
	5.69198
	5.69182
	5.69019
	5.68979
	5.68967
	5.68872
	5.68859
	5.68855
	5.68853
	5.68814
	5.68808
	5.68808
	5.68803
	5.68763
	5.68761
	5.68736
	5.68736
	5.68735
	5.68735
	5.68735
	5.68735
	5.68735
	5.68726
	5.68726
	5.68714
	5.68708
	5.68682
	5.68667
	5.68546
	5.68543
	5.68536
	5.68464
	5.68434
	5.68409
	5.68376
	5.68376
	5.68373
	5.68373
	5.6833
	5.6833
	5.6833
	5.68304
	5.68304
	5.6828
	5.68262
	5.68228
	5.6821
	5.68013
	5.68004
	5.6795
	5.67912
	5.679
	5.6786
	5.67821
	5.67748
	5.6773
	5.67726
	5.67726
	5.67696
	5.6765
	5.6762
	5.67573
	5.6757
	5.6755
	5.6755
	5.67516
	5.67486
	5.67476
	5.67408
	5.67406
	5.67406
	5.67394
	5.67354
	5.67288
	5.67223
	5.67171
	5.6711
	5.67076
	5.67067
	5.67062
	5.6704
	5.66977
	5.66909
	5.66862
	5.66832
	5.66801
	5.66778
	5.66778
	5.66778
	5.6673
	5.66722
	5.66662
	5.66661
	5.66654
	5.66646
	5.66631
	5.66574
	5.6656
	5.66516
	5.66432
	5.66317
	5.66301
	5.66297
	5.66279
	5.66258
	5.66258
	5.66212
	5.66208
	5.66043
	5.66005
	5.66005
	5.66005
	5.65849
	5.65794
	5.6575
	5.6575
	5.6575
	5.65696
	5.65696
	5.6564
	5.65605
	5.65575
	5.65554
	5.65501
	5.65497
	5.65496
	5.65435
	5.65414
	5.65307
	5.65302
	5.65267
	5.65212
	5.6519
	5.65068
	5.65067
	5.65054
	5.65012
	5.65007
	5.64873
	5.64872
	5.64826
	5.64773
	5.64764
	5.64715
	5.64695
	5.64684
	5.64654
	5.64608
	5.64595
	5.64381
	5.64283
	5.6426
	5.64236
	5.64232
	5.64221
	5.6414
	5.64138
	5.64134
	5.64097
	5.63973
	5.63959
	5.63959
	5.63959
	5.63959
	5.63888
	5.63867
	5.63826
	5.63741
	5.63695
	5.63695
	5.63695
	5.63695
	5.63695
	5.63695
	5.63695
	5.63695
	5.63626
	5.63452
	5.63452
	5.63452
	5.63437
	5.63435
	5.6343
	5.63382
	5.63274
	5.63274
	5.63236
	5.6319
	5.63143
	5.63112
	5.63106
	5.63104
	5.63088
	5.63077
	5.63036
	5.63023
	5.63023
	5.62939
	5.62916
	5.6291
	5.62893
	5.62819
	5.62814
	5.62795
	5.6266
	5.6266
	5.6266
	5.6266
	5.62645
	5.62589
	5.62566
	5.62536
	5.6252
	5.62479
	5.62459
	5.62444
	5.62417
	5.62373
	5.62373
	5.62326
	5.6232
	5.6231
	5.62276
	5.62264
	5.62264
	5.62259
	5.62233
	5.62216
	5.62143
	5.61992
	5.61983
	5.61948
	5.61833
	5.61821
	5.61816
	5.61702
	5.61667
	5.61621
	5.61556
	5.61556
	5.61523
	5.61487
	5.61375
	5.61351
	5.6132
	5.6132
	5.6124
	5.61188
	5.61132
	5.60953
	5.60905
	5.60899
	5.60862
	5.60855
	5.60778
	5.60699
	5.60699
	5.6068
	5.6068
	5.6068
	5.6068
	5.6068
	5.6068
	5.60659
	5.60657
	5.60653
	5.60611
	5.60611
	5.60552
	5.60544
	5.60449
	5.60438
	5.60328
	5.60269
	5.60207
	5.60173
	5.60093
	5.60076
	5.59933
	5.59778
	5.59757
	5.59749
	5.59743
	5.59708
	5.59519
	5.59477
	5.59477
	5.59477
	5.59442
	5.59394
	5.59369
	5.59195
	5.59177
	5.59146
	5.59116
	5.5908
	5.59002
	5.58946
	5.58945
	5.58887
	5.58826
	5.58826
	5.58811
	5.58774
	5.58731
	5.58663
	5.58618
	5.58594
	5.58592
	5.58518
	5.58472
	5.58465
	5.58432
	5.58406
	5.58386
	5.58363
	5.58175
	5.5815
	5.58126
	5.58111
	5.58061
	5.57948
	5.57948
	5.57903
	5.57822
	5.57609
	5.57583
	5.57575
	5.57509
	5.57475
	5.57469
	5.57332
	5.57322
	5.573
	5.57247
	5.57233
	5.57224
	5.57201
	5.57067
	5.57061
	5.57008
	5.57008
	5.57008
	5.5697
	5.56951
	5.5693
	5.56888
	5.5686
	5.56832
	5.56809
	5.5679
	5.56733
	5.56666
	5.56664
	5.56664
	5.5661
	5.56602
	5.56594
	5.56486
	5.56475
	5.5647
	5.5647
	5.5647
	5.56413
	5.56302
	5.56208
	5.56194
	5.56194
	5.56103
	5.56045
	5.56032
	5.56004
	5.55982
	5.5598
	5.55968
	5.55899
	5.55794
	5.55791
	5.55762
	5.55757
	5.55749
	5.5572
	5.55695
	5.55661
	5.55642
	5.55616
	5.55528
	5.55495
	5.55446
	5.55435
	5.55433
	5.55362
	5.5529
	5.5529
	5.5529
	5.55255
	5.55215
	5.55145
	5.55135
	5.55102
	5.55055
	5.55041
	5.54796
	5.5478
	5.54515
	5.54485
	5.54422
	5.54393
	5.54369
	5.54358
	5.54271
	5.54266
	5.54249
	5.54249
	5.54245
	5.54243
	5.54225
	5.54118
	5.54088
	5.54087
	5.54078
	5.5395
	5.53931
	5.53891
	5.5387
	5.53793
	5.53781
	5.53742
	5.5362
	5.5362
	5.53573
	5.53573
	5.53543
	5.53417
	5.53206
	5.53156
	5.53116
	5.53078
	5.53074
	5.53074
	5.53059
	5.53001
	5.52993
	5.52925
	5.52825
	5.52818
	5.52812
	5.52804
	5.52753
	5.52753
	5.52753
	5.52753
	5.52753
	5.52753
	5.52753
	5.52753
	5.52753
	5.52753
	5.52752
	5.52752
	5.52752
	5.52743
	5.52725
	5.52719
	5.52647
	5.52635
	5.52626
	5.52576
	5.52539
	5.52533
	5.52489
	5.52482
	5.52482
	5.52482
	5.52401
	5.52395
	5.52378
	5.52307
	5.52305
	5.52302
	5.52265
	5.52186
	5.52181
	5.5214
	5.5203
	5.51946
	5.51943
	5.51901
	5.51889
	5.51886
	5.51767
	5.51705
	5.51702
	5.51472
	5.51469
	5.51358
	5.51344
	5.51344
	5.51294
	5.51271
	5.51271
	5.51264
	5.51221
	5.51124
	5.51124
	5.51124
	5.51062
	5.51042
	5.50993
	5.5099
	5.50978
	5.50875
	5.5082
	5.50819
	5.50807
	5.50799
	5.50752
	5.50728
	5.50703
	5.50701
	5.5069
	5.50524
	5.5047
	5.50436
	5.50371
	5.5032
	5.5025
	5.50237
	5.50215
	5.50205
	5.50182
	5.50087
	5.50058
	5.50045
	5.49961
	5.49956
	5.49955
	5.49936
	5.49909
	5.49903
	5.49875
	5.49854
	5.4977
	5.49749
	5.49669
	5.49663
	5.49662
	5.49641
	5.49637
	5.49618
	5.49562
	5.49549
	5.49535
	5.49485
	5.49456
	5.49338
	5.49246
	5.49233
	5.49206
	5.49155
	5.49146
	5.49138
	5.49138
	5.49103
	5.49058
	5.4893
	5.48863
	5.48824
	5.48797
	5.48786
	5.48786
	5.48694
	5.48525
	5.48517
	5.48509
	5.48509
	5.48509
	5.48499
	5.48449
	5.48432
	5.48389
	5.48304
	5.48274
	5.48262
	5.48231
	5.48227
	5.48216
	5.48167
	5.48156
	5.48129
	5.48129
	5.48126
	5.48104
	5.48099
	5.47983
	5.47977
	5.47963
	5.47944
	5.4794
	5.47935
	5.47932
	5.47872
	5.4787
	5.47817
	5.47806
	5.47803
	5.47738
	5.47712
	5.47705
	5.47691
	5.47671
	5.4763
	5.47557
	5.47489
	5.47464
	5.47446
	5.47401
	5.47345
	5.47329
	5.47308
	5.47261
	5.47255
	5.47241
	5.47156
	5.47115
	5.47099
	5.47079
	5.47062
	5.47062
	5.47028
	5.47003
	5.46987
	5.46987
	5.46943
	5.46916
	5.46845
	5.46824
	5.46805
	5.46775
	5.46737
	5.4669
	5.4669
	5.46682
	5.46665
	5.46536
	5.46519
	5.46508
	5.46473
	5.46288
	5.46221
	5.46221
	5.46201
	5.46182
	5.46158
	5.46158
	5.46156
	5.46141
	5.46124
	5.46124
	5.46122
	5.46072
	5.46064
	5.45988
	5.45968
	5.45905
	5.45891
	5.45842
	5.45808
	5.45801
	5.45796
	5.45785
	5.4576
	5.45758
	5.45734
	5.45707
	5.45696
	5.45682
	5.45608
	5.45599
	5.45526
	5.45511
	5.4547
	5.4545
	5.45426
	5.45382
	5.45363
	5.4533
	5.45299
	5.45254
	5.45206
	5.45189
	5.45189
	5.45136
	5.45136
	5.45136
	5.45098
	5.45046
	5.45025
	5.44984
	5.44957
	5.44863
	5.44788
	5.44772
	5.44764
	5.44706
	5.44638
	5.44638
	5.44638
	5.44611
	5.44521
	5.44483
	5.44458
	5.44458
	5.44455
	5.44455
	5.44455
	5.44427
	5.44397
	5.44357
	5.44347
	5.44321
	5.44302
	5.44276
	5.44274
	5.44274
	5.44274
	5.44251
	5.44047
	5.44044
	5.44001
	5.43979
	5.43979
	5.43924
	5.43867
	5.43852
	5.43812
	5.43717
	5.43685
	5.4366
	5.4365
	5.43624
	5.43575
	5.43543
	5.4351
	5.4329
	5.43281
	5.43219
	5.43153
	5.43135
	5.43089
	5.42975
	5.42954
	5.42935
	5.42935
	5.42935
	5.42935
	5.42935
	5.42935
	5.42935
	5.42923
	5.42909
	5.42863
	5.42853
	5.42799
	5.42799
	5.42753
	5.42641
	5.42616
	5.42593
	5.42589
	5.42583
	5.42582
	5.42556
	5.42538
	5.42513
	5.42513
	5.42453
	5.42386
	5.42319
	5.423
	5.42222
	5.42202
	5.42132
	5.42028
	5.41997
	5.41922
	5.41922
	5.41922
	5.41922
	5.41922
	5.41922
	5.41922
	5.41906
	5.41891
	5.41891
	5.41815
	5.41803
	5.41761
	5.41731
	5.41723
	5.41584
	5.41545
	5.41543
	5.41537
	5.41498
	5.41496
	5.41354
	5.41297
	5.41297
	5.41276
	5.4125
	5.4125
	5.41199
	5.41144
	5.41062
	5.4104
	5.41031
	5.41013
	5.4097
	5.40947
	5.40885
	5.40805
	5.40738
	5.40713
	5.407
	5.40677
	5.40661
	5.40654
	5.40622
	5.40622
	5.40465
	5.40464
	5.40447
	5.40442
	5.40442
	5.40426
	5.40353
	5.40352
	5.40339
	5.40315
	5.40311
	5.40226
	5.40168
	5.40146
	5.40101
	5.40031
	5.40028
	5.39993
	5.39989
	5.39981
	5.39885
	5.39885
	5.39869
	5.39867
	5.39864
	5.39864
	5.39864
	5.39824
	5.39824
	5.39824
	5.39817
	5.39783
	5.39774
	5.39717
	5.39697
	5.39688
	5.39684
	5.39662
	5.39662
	5.3961
	5.396
	5.39568
	5.39546
	5.39544
	5.39541
	5.3952
	5.39472
	5.39425
	5.39388
	5.3937
	5.39201
	5.39181
	5.39169
	5.39123
	5.39029
	5.39025
	5.38792
	5.38781
	5.38776
	5.38615
	5.38607
	5.38582
	5.3849
	5.3845
	5.38436
	5.38416
	5.38337
	5.38234
	5.38203
	5.38193
	5.38172
	5.38135
	5.38125
	5.38095
	5.38058
	5.38033
	5.38032
	5.3803
	5.37779
	5.37749
	5.37724
	5.37641
	5.37561
[truncated: 11,776 more rows]
