# Supplementary material for: Barcoded HIV-1 reveals viral persistence driven by clonal proliferation and distinct epigenetic patterns
Source: Nat Commun. 2025 Feb 14;16:1641. doi: 10.1038/s41467-025-56771-4 (PMC11829055; doi:10.1038/s41467-025-56771-4)
Supplement: Supplementary file 6 — Source Data [file 41467_2025_56771_MOESM6_ESM.zip › SourceData-Fig7a.xlsx]

## Sheet: Fig. 7a
Heat map demonstrating the odds ratio of proviruses with the listed genetic and epigenetic features
Left column: Proviruses associated with or without viremia
	Odd ratio	-log10 p value
Genic	0.971157	n.s.
Promoter	0.850117	n.s.
Enhancer	0.931605	n.s.
Ctcf binding site	1.16404	n.s.
Tf binding site	0.88712	n.s.
H3K27me3	1.86817	n.s.
H3K9me3	1.68031	n.s.
H3K4me3	0.950847	n.s.
H3K27ac	0.747488	2.19
H3K4me1	0.866656	n.s.
H3K36me3	0.550362	5.43
Right column: Proviruses associated with or without viremia among proliferated cell clones
Genic	0.98	n.s.
Promoter	0.94	n.s.
Enhancer	1.05	n.s.
Ctcf binding site	1.01	n.s.
Tf binding site	1.12	n.s.
H3K27me3	1.12	n.s.
H3K9me3	1.12	n.s.
H3K4me3	0.95	n.s.
H3K27ac	0.9	n.s.
H3K4me1	0.96	n.s.
H3K36me3	0.92	n.s.
