# Supplementary material for: Barcoded HIV-1 reveals viral persistence driven by clonal proliferation and distinct epigenetic patterns
Source: Nat Commun. 2025 Feb 14;16:1641. doi: 10.1038/s41467-025-56771-4 (PMC11829055; doi:10.1038/s41467-025-56771-4)
Supplement: Supplementary file 6 — Source Data [file 41467_2025_56771_MOESM6_ESM.zip › SourceData-Fig7b.xlsx]

## Sheet: Fig. 7b
Log10 transformed chromosomal distance in bp to nearest histone among proviruses associated with or without viremia and viral reseeding
H3K27me3	H3K27me3	H3K9me3	H3K9me3	H3K4me3	H3K4me3	H3K27ac	H3K27ac	H3K4me1	H3K4me1	H3K36me3	H3K36me3
+viremia	-viremia	+viremia	-viremia	+viremia	-viremia	+viremia	-viremia	+viremia	-viremia	+viremia	-viremia
7.12845	7.09121	6.16414	6.05361	6.04878	6.01908	6.25401	5.85464	6.69452	6.58933	6.6973	6.6305
7.12782	7.07835	6.09926	6.03479	6.03563	6.01695	6.22661	5.84556	6.68112	6.57635	6.68241	6.61611
7.12698	7.06778	6.05002	6.03479	5.99443	6.01232	6.15128	5.81781	6.67272	6.54419	6.67565	6.58
7.1244	7.06616	6.05002	6.03479	5.99047	5.89691	6.10828	5.75058	6.66971	6.52333	6.67104	6.57319
7.09644	7.06393	6.03479	6.03479	5.94462	5.87902	5.98683	5.73035	6.6677	6.49261	6.67066	6.57286
7.09449	7.0411	6.03479	5.94741	5.92897	5.87362	5.95704	5.67711	6.64888	6.49102	6.65027	6.56784
7.08975	7.03071	6.03293	5.92345	5.92837	5.84177	5.94591	5.66337	6.63086	6.45268	6.62775	6.5275
7.0881	7.02862	6.01321	5.83861	5.90544	5.82983	5.92365	5.6494	6.62846	6.448	6.62615	6.51185
7.08741	6.99215	6.00182	5.76807	5.90185	5.8	5.92071	5.64151	6.62511	6.44788	6.62212	6.49902
7.08741	6.9874	5.99274	5.76431	5.90185	5.7886	5.9177	5.6333	6.61392	6.43238	6.61854	6.4946
7.08741	6.96589	5.98555	5.73134	5.89993	5.75598	5.89509	5.63034	6.6073	6.43177	6.6107	6.46993
7.08741	6.82212	5.98086	5.71971	5.8833	5.73226	5.85419	5.62217	6.60404	6.41835	6.60782	6.46564
7.08741	6.81149	5.97549	5.70914	5.88208	5.72002	5.84729	5.61254	6.60302	6.41835	6.60456	6.46436
7.07609	6.75681	5.93599	5.70454	5.88017	5.71194	5.81624	5.59599	6.60302	6.4103	6.60456	6.45804
7.07498	6.74837	5.93531	5.70396	5.85553	5.70645	5.79958	5.57614	6.60057	6.39633	6.59286	6.45613
7.07474	6.7481	5.93358	5.68415	5.8414	5.70084	5.78254	5.56274	6.59661	6.39354	6.58892	6.45568
7.07473	6.74439	5.93293	5.6751	5.82522	5.68628	5.78243	5.55967	6.59647	6.36673	6.583	6.42854
7.07473	6.70146	5.93276	5.67509	5.82124	5.68038	5.78111	5.55562	6.58593	6.36624	6.583	6.41608
7.07473	6.69775	5.91991	5.67507	5.81269	5.68038	5.77698	5.54933	6.58251	6.35629	6.58279	6.41608
7.07473	6.66831	5.91326	5.67507	5.80981	5.67931	5.77445	5.5484	6.57822	6.35629	6.58185	6.40738
7.07473	6.66212	5.90882	5.67505	5.80754	5.67299	5.77093	5.53677	6.56226	6.35629	6.57786	6.39775
7.07473	6.65538	5.89381	5.67504	5.80754	5.65685	5.75967	5.53007	6.56128	6.34788	6.5661	6.39775
7.07473	6.65258	5.88224	5.67466	5.80754	5.65589	5.7594	5.52571	6.56053	6.34295	6.56094	6.39605
7.0512	6.6515	5.8792	5.67466	5.80754	5.63506	5.75574	5.52571	6.55688	6.33902	6.55548	6.39098
7.02862	6.6505	5.87688	5.67382	5.80082	5.62477	5.7518	5.52568	6.55463	6.32904	6.55337	6.38847
7.02862	6.6496	5.8764	5.66239	5.80012	5.62477	5.74782	5.51708	6.55388	6.32867	6.55255	6.38568
7.02862	6.64677	5.864	5.64299	5.7978	5.62076	5.7473	5.50578	6.53332	6.3171	6.55158	6.38425
7.02862	6.64555	5.85807	5.62135	5.79321	5.62073	5.7452	5.50421	6.52996	6.29671	6.54304	6.36959
7.0252	6.64555	5.85417	5.62135	5.78913	5.61864	5.74297	5.49941	6.52088	6.29096	6.53948	6.36722
7.02401	6.64532	5.85069	5.6152	5.78809	5.61032	5.74259	5.49827	6.50997	6.28902	6.53275	6.36429
7.01383	6.61699	5.85069	5.61065	5.78777	5.61032	5.74132	5.48959	6.50487	6.28729	6.52905	6.35293
7.01017	6.61546	5.84624	5.60702	5.78631	5.61028	5.74132	5.47237	6.50412	6.25618	6.52884	6.33852
7.00797	6.61546	5.84581	5.60684	5.78626	5.60714	5.74132	5.46622	6.50361	6.25153	6.52884	6.3366
7.00374	6.61546	5.84345	5.60449	5.77961	5.605	5.74018	5.46616	6.49808	6.24804	6.5275	6.31542
7.0014	6.61391	5.83902	5.60028	5.77773	5.587	5.73826	5.4626	6.49102	6.24693	6.52697	6.31293
6.98627	6.61179	5.83472	5.60028	5.77305	5.58151	5.73264	5.45725	6.48635	6.24431	6.51628	6.30927
6.9815	6.60982	5.82073	5.60028	5.77198	5.57987	5.731	5.45498	6.48404	6.24269	6.51609	6.29083
6.98102	6.60721	5.8203	5.60028	5.76951	5.57875	5.72497	5.45332	6.48189	6.23998	6.51375	6.28863
6.96615	6.60569	5.81053	5.60028	5.7679	5.57135	5.72488	5.45233	6.48139	6.23939	6.51188	6.2882
6.96589	6.60562	5.80957	5.60028	5.76692	5.57019	5.7221	5.45111	6.47532	6.21857	6.51168	6.28326
6.95864	6.59879	5.80628	5.60028	5.76591	5.55498	5.71267	5.43455	6.47258	6.20663	6.51024	6.28001
6.95864	6.58633	5.78801	5.59957	5.76514	5.55218	5.7069	5.43314	6.46434	6.19661	6.50917	6.27678
6.95864	6.58318	5.77501	5.59053	5.76234	5.55139	5.7048	5.42761	6.46309	6.19564	6.50735	6.26561
6.95833	6.58318	5.77429	5.58159	5.76212	5.54977	5.69769	5.42292	6.46309	6.19564	6.50731	6.26059
6.92954	6.58286	5.77358	5.58148	5.75725	5.5494	5.69586	5.42272	6.44679	6.18851	6.50428	6.2581
6.92954	6.58248	5.77239	5.57194	5.75572	5.54481	5.69348	5.4213	6.4465	6.18764	6.50428	6.25688
6.92838	6.57925	5.76811	5.57172	5.75513	5.54261	5.69138	5.42084	6.4465	6.18293	6.50428	6.24734
6.92227	6.57782	5.7681	5.56587	5.75437	5.54219	5.6898	5.41213	6.4465	6.17392	6.50428	6.24468
6.91238	6.57051	5.76406	5.56443	5.75311	5.53321	5.68944	5.41112	6.4465	6.16714	6.50428	6.24338
6.90775	6.55792	5.75385	5.5589	5.75132	5.52759	5.68905	5.40509	6.44306	6.16419	6.50428	6.24271
6.90539	6.55677	5.74821	5.5524	5.74681	5.51794	5.68217	5.39942	6.4397	6.16078	6.50392	6.24078
6.90406	6.55233	5.74659	5.54574	5.73993	5.51714	5.68089	5.38952	6.43484	6.15312	6.50177	6.23413
6.90222	6.55156	5.74227	5.54014	5.7361	5.5123	5.67906	5.38731	6.43151	6.14881	6.50171	6.23287
6.88706	6.55081	5.73644	5.53569	5.73409	5.51172	5.67551	5.37808	6.43063	6.13938	6.4964	6.22563
6.88706	6.54455	5.73541	5.53012	5.73041	5.51063	5.67476	5.37423	6.43001	6.13608	6.49538	6.22066
6.88491	6.5371	5.73525	5.52814	5.72974	5.50869	5.6721	5.37128	6.42695	6.13277	6.49391	6.22028
6.88264	6.52897	5.73432	5.52814	5.72874	5.50411	5.67126	5.37044	6.42639	6.12571	6.4901	6.21619
6.88031	6.52864	5.73421	5.52574	5.72752	5.49871	5.66665	5.36168	6.42448	6.12335	6.4901	6.2143
6.86795	6.52696	5.73287	5.52391	5.72752	5.48517	5.6666	5.35829	6.42438	6.12161	6.48953	6.21347
6.85801	6.52127	5.72756	5.51517	5.72417	5.48363	5.66576	5.35466	6.42211	6.11833	6.48544	6.21342
6.85202	6.5184	5.7241	5.50541	5.71983	5.47666	5.66441	5.34771	6.41693	6.11722	6.4827	6.21148
6.848	6.51482	5.72294	5.49687	5.71888	5.47548	5.66335	5.3453	6.41632	6.1164	6.48257	6.19908
6.84439	6.51458	5.7227	5.4944	5.71598	5.47218	5.65892	5.34201	6.4154	6.1164	6.4814	6.18836
6.84369	6.51262	5.72154	5.4944	5.71433	5.47035	5.65619	5.34125	6.41491	6.10873	6.473	6.18078
6.84246	6.51149	5.71938	5.4944	5.71427	5.46772	5.65468	5.34119	6.4141	6.10752	6.4673	6.18055
6.82894	6.50757	5.71917	5.4944	5.71385	5.46488	5.6541	5.33052	6.40994	6.10659	6.46536	6.17196
6.82886	6.5064	5.71328	5.4944	5.70948	5.46461	5.65252	5.33052	6.40675	6.10004	6.46254	6.16799
6.82331	6.50512	5.71304	5.4944	5.70393	5.46383	5.6448	5.32289	6.40594	6.09816	6.46225	6.16696
6.82269	6.50415	5.71302	5.4944	5.70358	5.46278	5.6447	5.32121	6.39837	6.09341	6.46219	6.16659
6.82136	6.50121	5.70914	5.4944	5.70173	5.45213	5.64237	5.31593	6.39802	6.09213	6.45907	6.16139
6.81709	6.4991	5.70914	5.48973	5.70118	5.4515	5.64226	5.31438	6.3959	6.09138	6.45348	6.1565
6.8167	6.49851	5.70892	5.48588	5.70046	5.44578	5.64225	5.31396	6.39453	6.08972	6.45182	6.15002
6.8164	6.49728	5.70153	5.47431	5.69977	5.44038	5.64225	5.31246	6.39192	6.08932	6.45072	6.14926
6.81141	6.49307	5.70021	5.47223	5.69704	5.43605	5.64225	5.30693	6.3899	6.08861	6.44731	6.14892
6.8104	6.48622	5.69966	5.47141	5.69523	5.43541	5.64225	5.30527	6.38498	6.08732	6.44731	6.14585
6.80502	6.48065	5.6978	5.47045	5.69069	5.42839	5.64225	5.3038	6.38051	6.08553	6.44538	6.14492
6.80117	6.47567	5.6971	5.47044	5.68845	5.42714	5.63768	5.30347	6.37944	6.08509	6.44373	6.13969
6.80099	6.47477	5.69455	5.46972	5.68804	5.42658	5.63152	5.30233	6.37831	6.07439	6.43758	6.13834
6.79988	6.46982	5.69098	5.46766	5.6852	5.42154	5.6299	5.30146	6.37388	6.07197	6.43409	6.13607
6.79988	6.46773	5.67921	5.4669	5.68443	5.41028	5.62929	5.30098	6.37383	6.07159	6.4242	6.12597
6.79909	6.46772	5.67301	5.4668	5.68375	5.40707	5.62495	5.29969	6.3706	6.07112	6.42165	6.1253
6.79797	6.46681	5.67204	5.46636	5.68337	5.4042	5.62228	5.29635	6.36957	6.07111	6.42058	6.12431
6.79455	6.46592	5.66916	5.45992	5.68316	5.40177	5.62228	5.29534	6.36689	6.06821	6.42035	6.12367
6.79085	6.46573	5.66792	5.45924	5.68316	5.39758	5.62104	5.2952	6.36519	6.06165	6.41845	6.12337
6.78794	6.46448	5.66269	5.45902	5.681	5.39524	5.61941	5.293	6.36517	6.06016	6.41786	6.12265
6.7816	6.45604	5.66269	5.45788	5.68042	5.3904	5.61727	5.28724	6.36486	6.05834	6.41607	6.12229
6.7816	6.45513	5.65859	5.45788	5.68041	5.3881	5.61685	5.28499	6.35467	6.05663	6.41562	6.12223
6.7816	6.45479	5.65841	5.45788	5.68038	5.38797	5.61433	5.27606	6.35454	6.05511	6.41232	6.1197
6.77987	6.45479	5.65543	5.45788	5.68038	5.38657	5.61432	5.27113	6.35371	6.05282	6.41229	6.11874
6.77987	6.45033	5.65199	5.45673	5.68038	5.38451	5.61359	5.26588	6.35337	6.05206	6.40891	6.1185
6.77987	6.44054	5.65166	5.44521	5.68038	5.37885	5.60964	5.26498	6.35165	6.04753	6.40705	6.11666
6.77849	6.43724	5.65032	5.43253	5.68038	5.37843	5.60751	5.26072	6.35153	6.04737	6.40485	6.11338
6.77619	6.43537	5.65003	5.43039	5.68038	5.37827	5.60666	5.25845	6.34985	6.0424	6.39847	6.11125
6.774	6.43322	5.65003	5.42923	5.68038	5.3766	5.60652	5.25236	6.34985	6.04108	6.39747	6.10885
6.77391	6.42584	5.65003	5.42778	5.68038	5.37642	5.60157	5.25236	6.34928	6.04046	6.39466	6.10577
6.77273	6.42455	5.64914	5.42778	5.67351	5.37639	5.60035	5.2517	6.34849	6.04027	6.39426	6.10426
6.76796	6.4217	5.64642	5.42189	5.67341	5.37632	5.59623	5.2511	6.34323	6.03597	6.39373	6.10395
6.76663	6.42157	5.64614	5.42036	5.67316	5.37322	5.59442	5.24938	6.34317	6.03177	6.39373	6.10355
6.76391	6.41992	5.64614	5.41867	5.67293	5.37289	5.58563	5.24679	6.34271	6.02966	6.39373	6.10334
6.76294	6.41535	5.64326	5.40729	5.67239	5.37163	5.58345	5.24539	6.34067	6.02225	6.39329	6.10244
6.76007	6.41437	5.64317	5.4065	5.67098	5.36727	5.57999	5.24503	6.33726	6.02165	6.39229	6.10195
6.75992	6.40847	5.64167	5.4059	5.67008	5.36539	5.57823	5.24213	6.33498	6.02091	6.39132	6.10192
6.75942	6.40846	5.63647	5.4053	5.66976	5.36292	5.57278	5.242	6.33462	6.01927	6.39123	6.09418
6.75867	6.40783	5.63532	5.4039	5.66964	5.36009	5.57206	5.24095	6.33095	6.01542	6.38932	6.09381
6.75632	6.40463	5.6344	5.40128	5.66871	5.35617	5.56713	5.24063	6.33083	6.01525	6.38815	6.09165
6.75632	6.40193	5.6344	5.40109	5.66797	5.35437	5.56685	5.23793	6.32898	6.01474	6.38815	6.09004
6.75264	6.40015	5.6344	5.39888	5.66727	5.35284	5.56664	5.23633	6.32656	6.00998	6.38776	6.08746
6.74439	6.40003	5.63361	5.39846	5.66723	5.34972	5.56599	5.23545	6.32593	6.00362	6.38625	6.08298
6.74439	6.39821	5.6333	5.3974	5.66604	5.34607	5.56538	5.23156	6.32472	6.00303	6.38505	6.08234
6.74349	6.39453	5.63181	5.39507	5.66217	5.34443	5.56467	5.23078	6.32337	6.00098	6.38425	6.07554
6.74277	6.39435	5.63081	5.39088	5.65685	5.34227	5.56459	5.22852	6.32211	6.00047	6.38389	6.07554
6.74172	6.39239	5.63051	5.38938	5.65553	5.34157	5.56293	5.22251	6.31997	5.99937	6.38376	6.07465
6.73921	6.39227	5.62824	5.38421	5.6555	5.34157	5.56272	5.22032	6.31914	5.9992	6.3836	6.07465
6.73725	6.38858	5.62824	5.38001	5.65533	5.34007	5.55634	5.21826	6.31886	5.99917	6.38143	6.07465
6.73661	6.38858	5.62811	5.38001	5.65528	5.34007	5.55007	5.21169	6.31801	5.99575	6.37854	6.07465
6.73599	6.38858	5.62455	5.37706	5.65488	5.34007	5.55002	5.21161	6.31221	5.99406	6.37812	6.07465
6.72197	6.3797	5.62444	5.37706	5.65419	5.34007	5.54963	5.2107	6.31131	5.99394	6.37703	6.07465
6.71742	6.37835	5.62249	5.37706	5.65306	5.33898	5.54946	5.20865	6.31008	5.99246	6.3757	6.07465
6.71742	6.37539	5.62152	5.37624	5.65265	5.33764	5.54933	5.20686	6.31006	5.98977	6.37468	6.07465
6.71742	6.37509	5.62135	5.3734	5.65186	5.33742	5.5484	5.20163	6.30967	5.98712	6.37324	6.07465
6.71742	6.37171	5.62135	5.37198	5.64897	5.33537	5.5484	5.20133	6.30964	5.98534	6.36954	6.07465
6.71742	6.37053	5.62135	5.3666	5.64794	5.3329	5.54636	5.198	6.30883	5.97563	6.36709	6.07465
6.71271	6.37015	5.62135	5.36591	5.64589	5.33226	5.54608	5.1959	6.30877	5.97413	6.36614	6.07465
6.7121	6.36398	5.62135	5.36543	5.64586	5.3296	5.546	5.1959	6.30847	5.97272	6.36547	6.07465
6.70932	6.36234	5.62135	5.36289	5.64485	5.32929	5.54559	5.1959	6.30771	5.96769	6.36543	6.07197
6.70932	6.36151	5.62135	5.36063	5.64308	5.32411	5.54464	5.1959	6.30713	5.96401	6.36033	6.0672
6.70314	6.35805	5.61986	5.35976	5.64198	5.32401	5.54162	5.1959	6.30539	5.96303	6.3598	6.06154
6.70146	6.35792	5.61044	5.34819	5.64189	5.31823	5.53957	5.1959	6.30437	5.9629	6.35913	6.06006
6.69979	6.35744	5.61021	5.3477	5.63817	5.31823	5.53516	5.1959	6.30246	5.95992	6.35833	6.05762
6.69964	6.35394	5.60741	5.3477	5.63644	5.3171	5.53416	5.1959	6.30083	5.95985	6.35685	6.05754
6.69932	6.35216	5.60618	5.34691	5.6353	5.3171	5.53343	5.1959	6.30083	5.95855	6.35669	6.05738
6.69751	6.35153	5.60612	5.34685	5.63466	5.31702	5.53279	5.1953	6.30083	5.95832	6.35538	6.05547
6.69471	6.35037	5.60612	5.34497	5.63416	5.31638	5.53192	5.19458	6.3003	5.95832	6.35479	6.05391
6.6946	6.34505	5.60612	5.34268	5.63097	5.31222	5.52769	5.19455	6.29909	5.95191	6.35469	6.05378
6.69146	6.34236	5.60612	5.34238	5.63097	5.3108	5.52729	5.19334	6.29816	5.95095	6.35469	6.05279
6.69043	6.34057	5.60612	5.34116	5.63075	5.30934	5.52667	5.19072	6.29788	5.95059	6.35469	6.05151
6.68852	6.33886	5.60611	5.34113	5.63008	5.30922	5.52571	5.18539	6.29727	5.94673	6.35324	6.05078
6.68736	6.33622	5.60553	5.33559	5.63008	5.30371	5.52571	5.18453	6.29671	5.94293	6.3498	6.0499
6.6872	6.33308	5.6042	5.33494	5.63008	5.30371	5.52571	5.18453	6.29611	5.94137	6.34934	6.04839
6.68673	6.32968	5.60308	5.3345	5.63008	5.29924	5.52429	5.183	6.29605	5.93881	6.34927	6.04722
6.6855	6.32662	5.60192	5.33062	5.63006	5.29826	5.5242	5.17116	6.29605	5.93635	6.34844	6.04432
6.68496	6.3251	5.60167	5.32296	5.62955	5.29668	5.5221	5.1709	6.29605	5.93576	6.34514	6.04183
6.68367	6.32034	5.60148	5.32296	5.62811	5.29612	5.51995	5.16954	6.29599	5.93568	6.34467	6.04041
6.67879	6.31998	5.60082	5.32296	5.62748	5.29524	5.51926	5.16921	6.29542	5.93211	6.34467	6.04029
6.67744	6.31966	5.60033	5.29808	5.62557	5.29407	5.5191	5.16743	6.29386	5.93064	6.34432	6.03867
6.67727	6.31681	5.60028	5.29118	5.62477	5.29348	5.51821	5.16696	6.29269	5.93064	6.34402	6.03864
6.67491	6.31403	5.60028	5.29118	5.62477	5.29273	5.51821	5.16676	6.29096	5.93064	6.3437	6.0378
6.67458	6.31384	5.60028	5.28877	5.62401	5.29185	5.51631	5.16631	6.29071	5.93064	6.34369	6.0334
6.67295	6.31261	5.60028	5.287	5.62353	5.2792	5.51619	5.16593	6.28986	5.93064	6.34369	6.0313
6.67237	6.31226	5.60028	5.2869	5.6227	5.27666	5.51574	5.16458	6.28939	5.93064	6.34369	6.02985
6.67022	6.3118	5.60028	5.28075	5.62024	5.2739	5.51457	5.16007	6.28913	5.93064	6.34369	6.02851
6.67022	6.3075	5.60028	5.27813	5.61994	5.27335	5.51205	5.1591	6.28852	5.93064	6.34354	6.02715
6.67002	6.30697	5.60028	5.27793	5.61992	5.27245	5.51141	5.1582	6.28763	5.93064	6.34334	6.02438
6.66962	6.30413	5.60028	5.27793	5.61862	5.27134	5.51141	5.15767	6.28691	5.93064	6.34287	6.02246
6.66831	6.3033	5.60028	5.27515	5.61607	5.27089	5.509	5.15704	6.28401	5.93064	6.34176	6.0212
6.66781	6.30191	5.60028	5.27497	5.61607	5.27086	5.50713	5.15695	6.28332	5.93064	6.34048	6.02108
6.6664	6.28408	5.60028	5.27415	5.61585	5.27	5.50632	5.15478	6.28219	5.93064	6.34048	6.01968
6.66615	6.28167	5.60028	5.27313	5.6158	5.26578	5.50629	5.15186	6.28207	5.92799	6.33894	6.01507
6.66595	6.28153	5.60028	5.27199	5.61446	5.2626	5.50602	5.1496	6.28061	5.92583	6.33875	6.01492
6.6652	6.27437	5.60028	5.27196	5.6144	5.26141	5.50579	5.14935	6.27999	5.92572	6.33875	6.0142
6.66347	6.27081	5.60028	5.26833	5.61029	5.25964	5.50578	5.14478	6.27951	5.92286	6.33875	6.01032
6.66146	6.26867	5.60028	5.26754	5.60946	5.25746	5.50335	5.14405	6.27821	5.92223	6.33875	6.01029
6.66131	6.26867	5.60028	5.26629	5.60856	5.25608	5.50156	5.14273	6.27721	5.9212	6.33875	6.00827
6.66126	6.26765	5.60028	5.26629	5.60714	5.25486	5.50149	5.14264	6.27065	5.91499	6.33852	6.00827
6.65882	6.26641	5.60028	5.26593	5.60714	5.25486	5.50136	5.13948	6.27026	5.91478	6.33773	6.00755
6.65874	6.26617	5.60028	5.26585	5.60714	5.2535	5.49782	5.13917	6.27002	5.91238	6.33763	6.00699
6.65753	6.26594	5.60028	5.26562	5.60533	5.25253	5.49782	5.13897	6.27002	5.90679	6.33763	6.00628
6.65704	6.25569	5.60028	5.26452	5.60533	5.25053	5.49611	5.13884	6.26872	5.89833	6.33685	6.00609
6.65538	6.25493	5.60018	5.26443	5.60533	5.24868	5.4948	5.13503	6.26834	5.89319	6.33631	6.00557
6.65514	6.25225	5.60004	5.26306	5.6053	5.24791	5.49377	5.13349	6.2682	5.88525	6.33296	6.00533
6.65349	6.25122	5.59997	5.26265	5.60477	5.24677	5.49007	5.13062	6.26456	5.88356	6.33232	6.00278
6.65316	6.24996	5.59957	5.26265	5.60477	5.24498	5.48955	5.13048	6.26411	5.88356	6.32995	6.00189
6.65119	6.24738	5.59957	5.26154	5.60438	5.24332	5.48952	5.12645	6.26299	5.88245	6.32897	6.00141
6.65049	6.24703	5.59957	5.25698	5.60313	5.24305	5.48939	5.12304	6.26299	5.88143	6.32856	6.00012
6.64791	6.24223	5.59957	5.25664	5.60291	5.23891	5.48684	5.12239	6.26161	5.88004	6.32856	5.99953
6.6478	6.241	5.59957	5.25509	5.60291	5.23598	5.48433	5.1222	6.26148	5.87935	6.32856	5.99838
6.64751	6.2407	5.59957	5.25111	5.60226	5.23469	5.48214	5.12141	6.26107	5.87679	6.32853	5.99654
6.64673	6.24049	5.5973	5.25007	5.60122	5.23112	5.48197	5.11812	6.26055	5.87496	6.32802	5.99393
6.6458	6.24027	5.59648	5.25007	5.60091	5.22813	5.48185	5.11779	6.2604	5.87396	6.32676	5.99359
6.64555	6.23819	5.59585	5.25007	5.60091	5.22253	5.48166	5.11674	6.26037	5.87283	6.3263	5.98851
6.64555	6.23814	5.59475	5.25007	5.60091	5.22136	5.48101	5.11402	6.25989	5.87203	6.32607	5.98627
6.64555	6.2359	5.59418	5.24973	5.59843	5.22136	5.4807	5.11402	6.25789	5.87009	6.32527	5.98566
6.64555	6.23124	5.59377	5.24635	5.59821	5.22136	5.4807	5.11373	6.25618	5.86755	6.32413	5.98401
6.64555	6.2295	5.59135	5.24601	5.59816	5.22001	5.48036	5.11337	6.25545	5.8654	6.32384	5.98401
6.64555	6.22826	5.59118	5.24429	5.59816	5.21982	5.47778	5.11075	6.25474	5.86093	6.32369	5.98377
6.64555	6.2265	5.59093	5.2373	5.59785	5.21877	5.47662	5.10776	6.25184	5.85641	6.32353	5.98289
6.64555	6.22478	5.5906	5.23667	5.59728	5.21613	5.47625	5.10729	6.25153	5.85388	6.32262	5.98269
6.64555	6.22424	5.58723	5.23547	5.59538	5.21484	5.47389	5.1053	6.25031	5.85236	6.32071	5.9819
6.64555	6.22328	5.58576	5.23413	5.59536	5.21392	5.47164	5.10339	6.24996	5.85232	6.32057	5.98024
6.64555	6.21794	5.58567	5.23408	5.5945	5.21186	5.47003	5.10262	6.24985	5.84852	6.31852	5.97953
6.6449	6.21663	5.58219	5.23366	5.59429	5.21133	5.46901	5.10166	6.24892	5.84751	6.31833	5.97953
6.64482	6.2123	5.58148	5.22641	5.59369	5.21133	5.46872	5.09939	6.24756	5.84659	6.31542	5.97829
6.64397	6.21176	5.58146	5.2244	5.59331	5.2092	5.46834	5.09688	6.24607	5.84513	6.3148	5.97753
6.64291	6.20953	5.58143	5.22392	5.59272	5.2092	5.4681	5.09688	6.24585	5.84326	6.31311	5.97573
6.64055	6.20897	5.58093	5.2215	5.59248	5.20703	5.46777	5.09618	6.24571	5.84265	6.31293	5.97539
6.63998	6.20801	5.5787	5.2215	5.59152	5.20663	5.46764	5.09142	6.2449	5.84011	6.3122	5.97419
6.6396	6.20731	5.57692	5.2215	5.59144	5.20417	5.46631	5.09136	6.2449	5.84011	6.31204	5.97185
6.63955	6.20731	5.57647	5.22122	5.59073	5.20373	5.46543	5.0891	6.24434	5.84011	6.31079	5.97053
6.63915	6.20731	5.57172	5.22074	5.59052	5.20231	5.46543	5.08711	6.24356	5.83952	6.30971	5.96996
6.63844	6.20635	5.57118	5.22013	5.58931	5.20133	5.46413	5.08705	6.24329	5.83818	6.30791	5.96773
6.63802	6.20577	5.56852	5.21769	5.58916	5.19927	5.461	5.08574	6.24313	5.83797	6.30617	5.96509
6.63778	6.20244	5.56689	5.21737	5.58875	5.19871	5.45993	5.08394	6.24313	5.83666	6.30549	5.96274
6.63698	6.19532	5.56615	5.21713	5.58634	5.19813	5.45833	5.07906	6.24296	5.83526	6.30467	5.96229
6.63649	6.19532	5.56587	5.21666	5.58584	5.19813	5.45756	5.07379	6.24106	5.83262	6.30406	5.96221
6.63646	6.19436	5.56587	5.21415	5.58257	5.19813	5.45736	5.07255	6.24057	5.83145	6.30322	5.96178
6.63606	6.193	5.56587	5.20783	5.58223	5.19537	5.45728	5.07038	6.24031	5.83145	6.30292	5.96121
6.63462	6.19271	5.56587	5.20779	5.58204	5.19469	5.45725	5.06999	6.24029	5.82814	6.30287	5.9599
6.63325	6.19252	5.56314	5.20759	5.58169	5.19469	5.45675	5.06814	6.24021	5.82748	6.30286	5.95827
6.6325	6.19198	5.56192	5.20672	5.58169	5.19454	5.45673	5.06788	6.23939	5.82707	6.30113	5.95637
6.63183	6.18922	5.56178	5.20556	5.57987	5.19429	5.45667	5.06766	6.23939	5.82699	6.3011	5.95595
6.63087	6.18524	5.56178	5.20346	5.57898	5.19349	5.45491	5.06732	6.23926	5.82527	6.3003	5.95568
6.62851	6.18487	5.56175	5.20129	5.57876	5.19347	5.45482	5.06692	6.23872	5.82136	6.29963	5.95374
6.62847	6.18262	5.55923	5.20032	5.57876	5.18761	5.4545	5.06073	6.23841	5.81738	6.29909	5.95076
6.62605	6.18191	5.55923	5.20031	5.57876	5.18154	5.45446	5.05919	6.23675	5.81671	6.29606	5.9501
6.6257	6.1819	5.5589	5.19915	5.57876	5.18039	5.45436	5.05824	6.23664	5.81586	6.29546	5.9485
6.62448	6.18089	5.5589	5.19734	5.57875	5.17962	5.45359	5.05637	6.23623	5.81388	6.29446	5.94843
6.62446	6.17651	5.5587	5.19734	5.57875	5.17686	5.45358	5.05335	6.23595	5.81374	6.29416	5.94819
6.62385	6.17414	5.55817	5.19718	5.57855	5.17664	5.45233	5.0515	6.23595	5.81278	6.29414	5.94748
6.62346	6.17395	5.55666	5.1961	5.57842	5.17653	5.45111	5.0514	6.23591	5.81054	6.29389	5.94656
6.62342	6.1708	5.55642	5.19125	5.5784	5.17646	5.45109	5.05112	6.23551	5.80985	6.29366	5.94638
6.62282	6.17076	5.55438	5.18973	5.57793	5.17345	5.44914	5.04995	6.23544	5.80855	6.29296	5.94577
6.62262	6.17031	5.55426	5.18822	5.57774	5.17266	5.44893	5.04797	6.23497	5.80734	6.29254	5.94399
6.62224	6.16928	5.55336	5.18738	5.57625	5.17266	5.44779	5.04745	6.2321	5.80615	6.29254	5.94097
6.62046	6.16857	5.55278	5.18632	5.57472	5.17219	5.44466	5.04477	6.23155	5.80536	6.29254	5.93885
6.62029	6.16649	5.55261	5.18613	5.57344	5.17202	5.44441	5.04331	6.23155	5.80404	6.29254	5.93768
6.62004	6.16612	5.55228	5.18603	5.57343	5.17159	5.44232	5.04197	6.23155	5.80335	6.29211	5.93707
6.61932	6.16609	5.55205	5.18541	5.57242	5.17063	5.44229	5.04183	6.23155	5.80264	6.29211	5.93678
6.61849	6.16609	5.55138	5.18521	5.57081	5.17012	5.44225	5.03883	6.23128	5.80226	6.29161	5.93287
6.61849	6.1659	5.55	5.1831	5.57011	5.16474	5.4422	5.03765	6.23106	5.7991	6.29092	5.93238
6.61849	6.16413	5.54739	5.17928	5.56974	5.16107	5.4422	5.03576	6.23082	5.79788	6.2905	5.93165
6.61849	6.16193	5.54693	5.17856	5.56963	5.16057	5.44219	5.0356	6.23082	5.79708	6.28965	5.93059
6.61849	6.15794	5.54445	5.17633	5.56856	5.15883	5.44184	5.03543	6.23046	5.79012	6.2896	5.92944
6.61849	6.15529	5.54445	5.1756	5.56676	5.15777	5.44184	5.03491	6.22995	5.79012	6.28906	5.92944
6.61636	6.15358	5.54445	5.17152	5.56665	5.15237	5.44183	5.03453	6.22775	5.78834	6.28902	5.92711
6.61462	6.1533	5.54445	5.17138	5.56654	5.15065	5.44183	5.02869	6.22687	5.78833	6.28884	5.92658
6.61393	6.15328	5.54445	5.16911	5.56604	5.15031	5.44183	5.02826	6.22674	5.78656	6.28831	5.92623
6.61381	6.15069	5.54344	5.16624	5.5646	5.14285	5.44183	5.02818	6.22642	5.78498	6.28709	5.92517
6.61205	6.14953	5.5424	5.16024	5.56407	5.14285	5.44183	5.02814	6.22483	5.78027	6.28682	5.91983
6.60982	6.14904	5.5421	5.15915	5.56407	5.14246	5.44182	5.02692	6.22258	5.78027	6.28544	5.9196
6.60975	6.1484	5.54187	5.15872	5.56407	5.1392	5.44071	5.02662	6.22194	5.77849	6.2848	5.91926
6.60821	6.1484	5.54116	5.15808	5.56291	5.13913	5.43902	5.02343	6.22191	5.77848	6.28393	5.91783
6.60737	6.14383	5.54106	5.15642	5.56214	5.13514	5.43817	5.02324	6.22123	5.77467	6.28383	5.91671
6.60668	6.14349	5.54067	5.15357	5.56214	5.13294	5.43765	5.02319	6.22067	5.77467	6.28318	5.91462
6.60597	6.14208	5.54046	5.15326	5.56103	5.1326	5.43757	5.02319	6.21886	5.77271	6.28279	5.91323
6.60597	6.14206	5.53947	5.15248	5.56102	5.13142	5.43704	5.02319	6.21885	5.76956	6.28088	5.91021
6.60597	6.14094	5.53918	5.14887	5.56088	5.12734	5.43593	5.02211	6.21773	5.76894	6.28053	5.90717
6.60562	6.13783	5.53685	5.14699	5.56024	5.12633	5.43565	5.0215	6.2161	5.76861	6.27921	5.90514
6.60453	6.13666	5.53622	5.14679	5.55989	5.12609	5.43558	5.01483	6.21609	5.76762	6.27911	5.90276
6.60453	6.13406	5.53569	5.14617	5.55946	5.12601	5.43449	5.01327	6.21596	5.76762	6.27743	5.90276
6.60453	6.13348	5.53071	5.14565	5.55904	5.12561	5.43434	5.01234	6.21593	5.76475	6.27736	5.90216
6.60356	6.1309	5.53059	5.14492	5.55611	5.12406	5.43367	5.00825	6.21447	5.76071	6.27569	5.90085
6.6018	6.13012	5.53031	5.14263	5.55498	5.12022	5.43354	5.00637	6.20987	5.75643	6.2738	5.89844
6.60151	6.13011	5.53012	5.1413	5.55431	5.11805	5.43314	5.00606	6.20958	5.75582	6.27227	5.89724
6.60077	6.12872	5.53012	5.14036	5.55431	5.11768	5.43213	5.00543	6.20938	5.75544	6.27211	5.89508
6.59913	6.12766	5.53012	5.14	5.55391	5.11697	5.43138	5.00147	6.20926	5.75446	6.272	5.88984
6.59879	6.11911	5.53012	5.13902	5.55386	5.11658	5.4313	4.99969	6.20874	5.75174	6.27153	5.8871
6.59854	6.1169	5.52978	5.13825	5.55342	5.11644	5.43118	4.99856	6.2078	5.74562	6.27114	5.8871
6.59839	6.11524	5.52954	5.1374	5.55309	5.11626	5.42892	4.99843	6.20451	5.74389	6.27092	5.8871
6.59785	6.11179	5.52927	5.1374	5.55255	5.11626	5.42868	4.99662	6.20386	5.73908	6.27026	5.88547
6.59728	6.11123	5.52914	5.13596	5.5525	5.11614	5.42811	4.99528	6.20374	5.73626	6.26962	5.88536
6.59662	6.10728	5.5283	5.13462	5.55218	5.11299	5.42787	4.99074	6.20371	5.73618	6.26947	5.88524
6.59573	6.10687	5.52814	5.13442	5.55218	5.1129	5.42776	4.99033	6.20236	5.73022	6.2694	5.88481
6.59427	6.10678	5.52814	5.13404	5.55218	5.11168	5.42706	4.98741	6.2019	5.72687	6.2694	5.88278
6.59417	6.1033	5.52814	5.13179	5.55218	5.11033	5.42686	4.98692	6.20175	5.72583	6.26939	5.88021
6.59226	6.10254	5.52814	5.1315	5.55218	5.10999	5.42629	4.9859	6.20082	5.72583	6.2693	5.87982
6.59225	6.10243	5.52814	5.12898	5.55218	5.10999	5.4242	4.9847	6.20042	5.7244	6.26843	5.87973
6.59154	6.10151	5.52814	5.12312	5.55078	5.10999	5.42282	4.98379	6.1999	5.722	6.26754	5.87868
6.59113	6.10048	5.52814	5.12312	5.55004	5.10988	5.41948	4.98099	6.19915	5.71945	6.26754	5.87815
6.59113	6.09622	5.52814	5.12312	5.54969	5.10923	5.4186	4.97517	6.19849	5.71718	6.26678	5.87731
6.59065	6.09562	5.52814	5.12223	5.54945	5.10335	5.4161	4.97509	6.19669	5.71607	6.26677	5.87712
6.58789	6.09404	5.52814	5.12211	5.54925	5.10224	5.41588	4.97368	6.19651	5.71458	6.26622	5.87556
6.58789	6.0933	5.52624	5.12004	5.54925	5.10224	5.41561	4.97324	6.19647	5.70919	6.26524	5.87529
6.58789	6.09092	5.52624	5.11777	5.54915	5.10102	5.41427	4.97311	6.1964	5.70425	6.26516	5.87529
6.58789	6.08799	5.52624	5.11701	5.54874	5.10097	5.41381	4.97044	6.19562	5.70395	6.26499	5.87463
6.58789	6.08796	5.5246	5.11655	5.54852	5.10036	5.41368	4.97025	6.1948	5.70287	6.26368	5.87463
6.58789	6.08562	5.52431	5.11566	5.54843	5.10036	5.41302	4.9689	6.19398	5.70237	6.26328	5.87463
6.58731	6.08533	5.52404	5.11562	5.54824	5.09999	5.41298	4.96856	6.19275	5.70168	6.26276	5.87404
6.58679	6.08475	5.52373	5.11513	5.54803	5.0972	5.41227	4.96818	6.19222	5.6991	6.26167	5.87027
6.58642	6.0845	5.5223	5.11431	5.545	5.09687	5.41175	4.96767	6.19174	5.69661	6.26062	5.85622
6.58633	6.08267	5.52109	5.11431	5.54355	5.09642	5.41138	4.96673	6.19095	5.69387	6.26011	5.85389
6.58607	6.08243	5.52075	5.11431	5.543	5.09558	5.4105	4.96619	6.19004	5.68992	6.2599	5.85347
6.58318	6.08213	5.5198	5.11431	5.54297	5.0952	5.4103	4.96558	6.18945	5.68799	6.25853	5.84651
6.58318	6.08213	5.51867	5.11431	5.54269	5.09466	5.40836	4.96222	6.18851	5.68799	6.25792	5.84638
6.58318	6.07886	5.51825	5.11204	5.54142	5.09234	5.40802	4.95942	6.18836	5.68761	6.25784	5.84496
6.58318	6.07886	5.5177	5.11202	5.53938	5.0923	5.40802	4.95816	6.18833	5.68735	6.25752	5.84496
6.58318	6.07861	5.51641	5.11128	5.53938	5.09217	5.40589	4.95256	6.18828	5.68484	6.25743	5.84366
6.58318	6.07861	5.5154	5.10971	5.53894	5.09104	5.40516	4.94922	6.18768	5.68334	6.25716	5.84366
6.58318	6.07791	5.51505	5.10971	5.53865	5.08791	5.40509	4.94889	6.18768	5.68284	6.25688	5.84311
6.58318	6.07728	5.51467	5.10849	5.53807	5.08772	5.40505	4.94869	6.18725	5.68246	6.25323	5.84311
6.58318	6.07712	5.51298	5.10725	5.53516	5.08661	5.40387	4.94757	6.18705	5.68173	6.25204	5.84235
6.58318	6.07607	5.5112	5.10681	5.53514	5.08637	5.40345	4.94745	6.18652	5.67881	6.25203	5.84198
6.58318	6.0755	5.51054	5.10597	5.53477	5.08455	5.40278	4.94709	6.18605	5.67585	6.25127	5.84197
6.58318	6.07528	5.50966	5.10581	5.5343	5.08367	5.40142	4.94631	6.18575	5.67502	6.25127	5.84107
6.58301	6.0743	5.50646	5.1051	5.53337	5.08121	5.40007	4.94581	6.18464	5.66995	6.25113	5.83977
6.58252	6.07111	5.50538	5.10436	5.53029	5.08052	5.39877	4.94581	6.18181	5.66837	6.25076	5.83912
6.58245	6.07109	5.50484	5.10422	5.5292	5.07887	5.39805	4.9442	6.18162	5.66837	6.25022	5.83854
6.57994	6.0699	5.50484	5.10356	5.52915	5.07793	5.39762	4.94389	6.18144	5.6661	6.24999	5.83629
6.57966	6.06648	5.50091	5.10275	5.52901	5.0769	5.39706	4.94171	6.18088	5.66513	6.24818	5.83608
6.57961	6.06595	5.4998	5.10018	5.52882	5.07638	5.39679	4.94001	6.1806	5.66513	6.24808	5.83433
6.5796	6.06365	5.49813	5.09894	5.52838	5.07362	5.39609	4.93768	6.17927	5.66513	6.2477	5.83313
6.5796	6.06054	5.49793	5.09342	5.52732	5.07355	5.39495	4.93745	6.17886	5.66513	6.24767	5.8307
6.57807	6.06041	5.49789	5.09213	5.52726	5.07297	5.3945	4.93445	6.17728	5.66513	6.24676	5.83003
6.57759	6.05873	5.4977	5.09188	5.52644	5.07286	5.39422	4.93423	6.17609	5.66337	6.24531	5.82828
6.57629	6.05847	5.49733	5.09134	5.52521	5.07077	5.39219	4.93303	6.17424	5.66234	6.24468	5.82803
6.57618	6.0574	5.49698	5.09068	5.52521	5.06759	5.39156	4.93247	6.173	5.66199	6.24468	5.82695
6.57554	6.0574	5.49687	5.09051	5.52498	5.06454	5.39098	4.92945	6.17278	5.66074	6.24468	5.82572
6.57527	6.0574	5.4967	5.09	5.5248	5.06406	5.39027	4.92937	6.17206	5.65965	6.24411	5.82422
6.57446	6.0574	5.49667	5.0882	5.52459	5.06249	5.38749	4.92814	6.17167	5.65919	6.24297	5.82383
6.57375	6.05439	5.49664	5.08794	5.52069	5.06229	5.38749	4.92681	6.17157	5.65885	6.24227	5.82345
6.57319	6.05438	5.49662	5.08749	5.51977	5.05751	5.38695	4.92467	6.17124	5.65367	6.24109	5.82215
6.57278	6.05372	5.49622	5.0871	5.51964	5.05736	5.3869	4.92173	6.16918	5.65192	6.24078	5.82074
6.57248	6.05211	5.49544	5.0871	5.5196	5.05657	5.38686	4.92127	6.16849	5.65137	6.24073	5.81849
6.57241	6.04899	5.49456	5.0871	5.5192	5.05653	5.38616	4.91985	6.16797	5.64687	6.24053	5.8183
6.57241	6.04765	5.4944	5.0871	5.51819	5.05467	5.38607	4.91798	6.16724	5.64646	6.24033	5.81594
6.57198	6.04576	5.4944	5.08688	5.51698	5.05447	5.38592	4.9179	6.16618	5.64572	6.24022	5.81578
6.57051	6.04351	5.4944	5.08674	5.5168	5.05358	5.38573	4.91675	6.16436	5.6429	6.23934	5.81511
6.57042	6.04161	5.4944	5.08674	5.51622	5.05352	5.38566	4.91587	6.16291	5.63918	6.238	5.81483
6.56951	6.04018	5.4944	5.08674	5.51476	5.05343	5.38497	4.91524	6.16184	5.63692	6.23552	5.81342
6.56949	6.03971	5.4944	5.08674	5.51476	5.05271	5.38121	4.91468	6.16126	5.63592	6.23507	5.81326
6.56945	6.03891	5.4944	5.08674	5.51472	5.04816	5.38067	4.91457	6.16092	5.63502	6.23499	5.80945
6.56926	6.03826	5.4944	5.08674	5.51472	5.04701	5.38056	4.91446	6.16046	5.63293	6.23462	5.80945
6.56745	6.03736	5.49332	5.08674	5.51441	5.04701	5.38009	4.91179	6.15964	5.63257	6.23462	5.80919
6.56736	6.03593	5.49229	5.08674	5.51434	5.04501	5.37936	4.91111	6.15895	5.62976	6.23462	5.80597
6.56675	6.03529	5.49061	5.08674	5.5138	5.04361	5.37932	4.91101	6.15895	5.62652	6.23462	5.79981
6.56581	6.0321	5.49018	5.08674	5.51339	5.03876	5.37832	4.90996	6.15826	5.62602	6.23462	5.79951
6.56572	6.02995	5.49	5.08674	5.51224	5.03876	5.37808	4.90991	6.15786	5.62565	6.23421	5.79947
6.56567	6.02943	5.4898	5.08674	5.51216	5.03876	5.37735	4.90991	6.15681	5.62024	6.23403	5.79842
6.56538	6.02733	5.48973	5.08672	5.51213	5.03876	5.37529	4.90882	6.15681	5.6187	6.23333	5.79785
6.56417	6.02662	5.48973	5.08601	5.51208	5.03876	5.37441	4.90803	6.15658	5.61454	6.2333	5.79517
6.56347	6.02645	5.48936	5.08597	5.51198	5.03876	5.37441	4.90747	6.15637	5.61116	6.233	5.79488
6.56227	6.02535	5.48936	5.08463	5.51188	5.03876	5.37427	4.90309	6.15623	5.60807	6.23297	5.79371
6.56116	6.02384	5.48936	5.08283	5.51188	5.03876	5.3742	4.9008	6.15502	5.60734	6.2329	5.79361
6.55937	6.02262	5.48903	5.08217	5.51186	5.03876	5.37414	4.89895	6.15445	5.60532	6.2325	5.79333
6.5593	6.02261	5.48813	5.0768	5.51185	5.03876	5.37414	4.89596	6.15348	5.6043	6.23044	5.78975
6.5593	6.0209	5.48812	5.07628	5.51185	5.03876	5.37363	4.89467	6.15234	5.59823	6.2301	5.78777
6.55907	6.0207	5.48812	5.07628	5.51185	5.03876	5.37363	4.89352	6.15178	5.59823	6.22927	5.78608
6.55853	6.0198	5.48789	5.07628	5.51185	5.03876	5.37363	4.89091	6.15081	5.59461	6.2272	5.78562
6.55808	6.018	5.48593	5.07628	5.51185	5.03849	5.37353	4.8907	6.1508	5.59081	6.22719	5.78562
6.55796	6.01701	5.48389	5.07628	5.51174	5.03366	5.37322	4.89056	6.15068	5.58761	6.22593	5.78429
6.55721	6.01555	5.4833	5.07628	5.51172	5.03347	5.37299	4.8877	6.15007	5.58543	6.22588	5.78379
6.55721	6.01548	5.48288	5.07628	5.51171	5.03245	5.37297	4.88669	6.15007	5.5829	6.22585	5.78366
6.5569	6.01532	5.48288	5.07628	5.51167	5.03054	5.37291	4.88606	6.15007	5.58149	6.22502	5.77666
6.55588	6.01531	5.48288	5.07628	5.51166	5.02953	5.36999	4.88588	6.14666	5.57989	6.22488	5.77226
6.5554	6.01468	5.48253	5.07628	5.51166	5.02918	5.36897	4.88574	6.14652	5.57647	6.22309	5.77132
6.5523	6.01468	5.4825	5.07628	5.51165	5.0289	5.36862	4.8834	6.14439	5.57572	6.22257	5.76643
6.55191	6.01465	5.48151	5.07464	5.51165	5.02776	5.36774	4.88262	6.14415	5.57051	6.22106	5.76113
6.55155	6.01458	5.48036	5.07153	5.51155	5.02546	5.36669	4.88262	6.14413	5.57027	6.22081	5.76068
6.55108	6.01317	5.48032	5.06955	5.51041	5.02524	5.36512	4.88041	6.14343	5.56981	6.22028	5.76038
6.55066	6.01236	5.47953	5.06955	5.5104	5.02382	5.36441	4.88024	6.14281	5.56695	6.22028	5.75868
6.55065	6.01005	5.47875	5.06768	5.51011	5.02269	5.3626	4.87824	6.14251	5.5629	6.21907	5.75806
6.55016	6.00714	5.47875	5.06739	5.51006	5.02269	5.36213	4.87817	6.14151	5.55739	6.21867	5.75721
6.5492	6.00375	5.47841	5.06739	5.51004	5.02186	5.36213	4.87817	6.14053	5.55721	6.21865	5.75336
6.54727	6.00361	5.4783	5.06735	5.51004	5.0211	5.36164	4.87711	6.14053	5.55552	6.21843	5.74918
6.54687	6.00271	5.47811	5.06415	5.51004	5.02068	5.36124	4.8741	6.14039	5.55469	6.21774	5.74914
6.54684	6.00214	5.47515	5.06324	5.50823	5.01916	5.36101	4.87394	6.13902	5.55338	6.21704	5.74804
6.54408	6.00214	5.47494	5.06307	5.50715	5.01875	5.3609	4.87095	6.13866	5.55225	6.21694	5.74258
6.5422	6.00208	5.47482	5.05804	5.50545	5.01866	5.36028	4.86776	6.13827	5.54893	6.21667	5.74258
6.54145	6.00193	5.47482	5.05514	5.50516	5.01834	5.35936	4.86403	6.13746	5.53847	6.21549	5.74113
6.5402	6.00143	5.47447	5.05488	5.50505	5.01834	5.35883	4.86278	6.13688	5.53821	6.21477	5.73792
6.53986	6.00133	5.47434	5.05347	5.50444	5.01778	5.35824	4.86098	6.13682	5.53545	6.21397	5.73725
6.53918	6.00105	5.47403	5.0532	5.50401	5.01675	5.35822	4.86045	6.13608	5.53317	6.21356	5.73457
6.53844	5.99799	5.47262	5.0532	5.50379	5.01575	5.35706	4.85759	6.13586	5.53043	6.21204	5.7341
6.53843	5.99782	5.47009	5.05195	5.5037	5.01436	5.35616	4.8569	6.13558	5.53043	6.21194	5.73403
6.53693	5.99658	5.47008	5.05063	5.50345	5.01426	5.35573	4.85468	6.13543	5.52866	6.21082	5.73371
6.53635	5.99626	5.46941	5.05019	5.50188	5.01313	5.35555	4.85386	6.13504	5.52528	6.21067	5.73303
6.53626	5.99623	5.46935	5.04953	5.50159	5.01304	5.35488	4.85386	6.13474	5.52517	6.20972	5.7324
6.53501	5.99333	5.46926	5.04953	5.50103	5.01248	5.35474	4.85326	6.13462	5.5251	6.20804	5.72987
6.53501	5.99259	5.4682	5.04953	5.50059	5.01111	5.35466	4.8532	6.13441	5.52413	6.20793	5.72909
6.53333	5.99139	5.46816	5.04953	5.50021	5.01019	5.35466	4.85302	6.13419	5.52204	6.20661	5.72887
6.53135	5.99064	5.46775	5.04756	5.50012	5.00885	5.35466	4.85177	6.13385	5.51922	6.20533	5.72854
6.52997	5.99054	5.46738	5.04566	5.49947	5.00548	5.3546	4.85177	6.13354	5.51921	6.20507	5.72854
6.52974	5.99054	5.46649	5.0443	5.4991	5.0041	5.35393	4.8517	6.13303	5.51897	6.20475	5.7256
6.5279	5.98868	5.46649	5.04093	5.498	5.00166	5.35355	4.84983	6.13294	5.51809	6.20388	5.72528
6.52737	5.98782	5.46645	5.03985	5.498	5.00117	5.35314	4.84929	6.1328	5.51709	6.20358	5.72428
6.52729	5.98689	5.46636	5.03897	5.49784	4.9998	5.35301	4.84845	6.13277	5.51405	6.2033	5.72321
6.52653	5.98403	5.46632	5.03844	5.49684	4.99973	5.3519	4.84756	6.13277	5.51042	6.20231	5.72321
6.52648	5.98385	5.46632	5.03666	5.49634	4.99893	5.35177	4.8473	6.1318	5.50689	6.20194	5.72321
6.52499	5.98285	5.46632	5.03666	5.49629	4.99811	5.3517	4.84626	6.13171	5.50678	6.20184	5.72321
6.52452	5.97999	5.46616	5.03627	5.49587	4.9953	5.35117	4.8454	6.13165	5.50548	6.20111	5.72321
6.52407	5.97599	5.46598	5.03495	5.49177	4.99114	5.35029	4.84515	6.13156	5.5048	6.20081	5.72173
6.52275	5.97558	5.46571	5.03366	5.49131	4.99097	5.35019	4.84459	6.13154	5.50376	6.20058	5.72044
6.52089	5.97525	5.46502	5.03319	5.49091	4.99032	5.35	4.84108	6.13083	5.50339	6.20041	5.7191
6.52047	5.97511	5.465	5.03319	5.49079	4.99028	5.34996	4.8398	6.13047	5.50071	6.20025	5.71845
6.51998	5.97466	5.4614	5.03306	5.49008	4.97786	5.34992	4.83823	6.12958	5.49943	6.19944	5.71749
6.51907	5.97445	5.4612	5.03093	5.48988	4.97524	5.34859	4.83818	6.12948	5.49678	6.19942	5.71465
6.51887	5.97332	5.46028	5.03093	5.48954	4.97184	5.34844	4.83655	6.12936	5.49556	6.19909	5.71269
6.5184	5.97151	5.45992	5.03045	5.48883	4.97054	5.34818	4.83598	6.12868	5.49291	6.19893	5.71008
6.51808	5.97126	5.4572	5.03044	5.48786	4.96975	5.34794	4.83494	6.12697	5.49264	6.1988	5.70997
6.51768	5.97115	5.45673	5.03024	5.48678	4.96857	5.34729	4.83472	6.12697	5.49231	6.19789	5.70976
6.51706	5.97086	5.45673	5.02967	5.48674	4.96656	5.34642	4.83454	6.12697	5.49225	6.19765	5.70976
6.51688	5.97029	5.45649	5.02809	5.48616	4.96143	5.3464	4.83442	6.12677	5.49217	6.19765	5.70962
6.51423	5.96914	5.45531	5.02746	5.4861	4.9596	5.34605	4.83441	6.12645	5.4921	6.19694	5.70961
6.51064	5.96777	5.4549	5.02618	5.48541	4.95921	5.34574	4.8334	6.12619	5.49201	6.19648	5.7077
6.51026	5.96761	5.45454	5.02611	5.48398	4.95918	5.34512	4.83231	6.1259	5.49099	6.1958	5.70651
6.5098	5.96687	5.45453	5.02379	5.48365	4.95774	5.34471	4.83115	6.12528	5.49006	6.19296	5.70568
6.50854	5.96557	5.45423	5.02379	5.48313	4.95691	5.34428	4.83105	6.12449	5.4869	6.19295	5.70186
6.50832	5.96249	5.45418	5.02357	5.48313	4.95537	5.34416	4.83028	6.12443	5.48408	6.1924	5.7006
6.5079	5.96201	5.45418	5.02281	5.48313	4.95485	5.3437	4.83022	6.1241	5.48205	6.19189	5.70011
6.50786	5.96201	5.45395	5.02205	5.4831	4.95422	5.34348	4.82894	6.12324	5.48131	6.19138	5.69883
6.50766	5.96201	5.45328	5.01974	5.4831	4.95326	5.34341	4.82651	6.12315	5.48066	6.19001	5.69557
6.50765	5.96201	5.45328	5.01846	5.4831	4.95307	5.3425	4.82415	6.12309	5.47622	6.18909	5.69557
6.50756	5.96201	5.45323	5.01801	5.48299	4.94966	5.34246	4.82379	6.123	5.47615	6.18893	5.69365
6.50636	5.96201	5.45305	5.01801	5.48222	4.9486	5.34227	4.82364	6.12281	5.47601	6.18888	5.69106
6.505	5.96201	5.45302	5.01801	5.4822	4.94807	5.34201	4.82306	6.12173	5.47351	6.18828	5.6857
6.505	5.96201	5.45106	5.01801	5.48183	4.94736	5.34201	4.82227	6.12159	5.47208	6.18826	5.68566
6.505	5.96201	5.45092	5.01637	5.48158	4.94639	5.34169	4.82227	6.12068	5.47186	6.18783	5.68468
6.50447	5.96201	5.45082	5.01637	5.48078	4.94574	5.3403	4.82012	6.12043	5.47186	6.18722	5.68052
6.5042	5.96201	5.45046	5.0162	5.48056	4.94477	5.34018	4.81869	6.11795	5.47186	6.18682	5.68003
6.50343	5.96201	5.44823	5.01582	5.47963	4.94452	5.33979	4.8184	6.11721	5.47186	6.18624	5.67863
6.503	5.96201	5.44673	5.01288	5.47863	4.94446	5.33958	4.81679	6.11684	5.47066	6.18544	5.67517
6.5021	5.96014	5.44606	5.01271	5.47796	4.94368	5.33958	4.81657	6.1164	5.47065	6.18543	5.6745
6.50085	5.95991	5.44566	5.01262	5.47796	4.94168	5.33958	4.81544	6.1164	5.46955	6.18531	5.67411
6.49963	5.95956	5.44556	5.0108	5.4774	4.94097	5.33958	4.81472	6.1164	5.4674	6.18512	5.67333
6.4994	5.9591	5.44555	5.01061	5.47736	4.94063	5.33958	4.81383	6.1164	5.4674	6.184	5.67247
6.49921	5.95856	5.44555	5.00828	5.47619	4.93996	5.3392	4.81333	6.1164	5.46738	6.18366	5.67247
6.49816	5.95796	5.44554	5.00653	5.47607	4.93897	5.33919	4.81104	6.11587	5.4671	6.18318	5.67027
6.49733	5.95752	5.44554	5.00557	5.47586	4.93811	5.33911	4.80971	6.11537	5.46626	6.1831	5.66908
6.49655	5.95676	5.44554	5.00363	5.47551	4.93809	5.3388	4.80894	6.11489	5.46141	6.18276	5.66844
6.49517	5.95638	5.44554	5.0035	5.47551	4.93735	5.3388	4.80581	6.11468	5.46083	6.18259	5.66844
6.49462	5.95325	5.44554	5.00252	5.4751	4.93675	5.3388	4.79622	6.11465	5.4588	6.18152	5.66682
6.49441	5.95261	5.44554	5.00207	5.47476	4.93611	5.3388	4.79607	6.1146	5.45851	6.18144	5.66085
6.49369	5.94896	5.44554	5.00207	5.4745	4.93598	5.3388	4.79568	6.11395	5.45639	6.18114	5.65469
6.49325	5.94893	5.44554	5.00149	5.4745	4.93598	5.33848	4.79417	6.1122	5.45523	6.1809	5.65447
6.49306	5.9482	5.44554	5.00116	5.47388	4.9345	5.33811	4.79386	6.11218	5.45408	6.18066	5.65324
6.49032	5.94499	5.44533	5.00116	5.47336	4.93175	5.33717	4.79368	6.11143	5.45099	6.18062	5.65269
6.48982	5.94458	5.44521	5.00069	5.47283	4.93126	5.33649	4.79368	6.11091	5.44961	6.18052	5.65209
6.48726	5.94317	5.44513	5.00064	5.47262	4.93063	5.33588	4.79	6.11078	5.4368	6.18044	5.65164
6.48648	5.94232	5.4451	5.00024	5.47201	4.92982	5.33577	4.78871	6.10985	5.43481	6.1804	5.65112
6.48648	5.94202	5.44395	5.00024	5.47201	4.92838	5.3352	4.78802	6.10833	5.43098	6.18001	5.64843
6.48521	5.94202	5.44086	5.00024	5.47154	4.92695	5.33501	4.78718	6.10829	5.42989	6.17995	5.64675
6.48483	5.94179	5.44086	5.00024	5.4714	4.92392	5.33462	4.78685	6.10779	5.42789	6.17871	5.64604
6.48466	5.93915	5.44024	5.00024	5.47116	4.92301	5.33462	4.7849	6.10764	5.42718	6.1779	5.64529
6.48453	5.93803	5.4401	5.00024	5.47027	4.92256	5.33413	4.78427	6.10757	5.42586	6.17686	5.64323
6.48447	5.93388	5.4393	5.00024	5.47024	4.92063	5.3338	4.78292	6.10752	5.4241	6.17675	5.64242
6.4844	5.933	5.43894	5.00024	5.47005	4.92011	5.33375	4.78208	6.10643	5.42388	6.1765	5.64234
6.48283	5.93085	5.43752	4.99986	5.46883	4.92009	5.33375	4.77814	6.10615	5.42054	6.17607	5.64102
6.48259	5.93014	5.43718	4.99909	5.46881	4.92003	5.33326	4.77717	6.10612	5.42048	6.17606	5.64056
6.48241	5.9298	5.43612	4.99892	5.46749	4.9194	5.33255	4.77557	6.10592	5.42048	6.17595	5.63979
6.48198	5.92878	5.43587	4.99892	5.46729	4.91754	5.3325	4.77388	6.10592	5.41781	6.1758	5.63868
6.48107	5.92671	5.43587	4.99876	5.46702	4.91747	5.3325	4.77363	6.10588	5.41493	6.17566	5.6371
6.48079	5.92662	5.43543	4.99727	5.46614	4.91721	5.33225	4.77355	6.10587	5.41438	6.17466	5.63667
6.47859	5.92659	5.43539	4.99645	5.46525	4.91507	5.33204	4.77327	6.10508	5.41393	6.17454	5.6366
6.47778	5.92568	5.43521	4.99581	5.46498	4.91507	5.33148	4.77254	6.10496	5.41256	6.17424	5.63574
6.47778	5.92391	5.43429	4.99568	5.46488	4.91462	5.33084	4.76913	6.10496	5.41052	6.17395	5.6357
6.47756	5.92221	5.43429	4.99564	5.46471	4.91462	5.33052	4.76434	6.1047	5.41052	6.17233	5.63393
6.47663	5.92119	5.43398	4.99533	5.46461	4.91325	5.33052	4.76382	6.10411	5.41052	6.17229	5.63252
6.47641	5.92119	5.43359	4.99295	5.46445	4.91266	5.33052	4.76381	6.10377	5.40876	6.17187	5.62913
6.47628	5.91869	5.4331	4.99266	5.46411	4.9119	5.33052	4.7629	6.10361	5.40681	6.17186	5.62898
6.47561	5.91805	5.4331	4.99138	5.46365	4.91131	5.33052	4.75993	6.1035	5.40609	6.17185	5.62867
6.47529	5.9154	5.43268	4.99138	5.46347	4.91107	5.33026	4.75887	6.10293	5.40486	6.1715	5.62824
6.47491	5.91487	5.43253	4.99109	5.46334	4.90947	5.3301	4.75648	6.1018	5.40411	6.17092	5.62705
6.47483	5.91436	5.43253	4.99085	5.46278	4.90644	5.3291	4.75517	6.10034	5.40334	6.17048	5.62565
6.47312	5.91371	5.43242	4.99085	5.46278	4.90591	5.32843	4.7542	6.10034	5.40193	6.16929	5.62394
6.4729	5.91234	5.43221	4.99057	5.46222	4.90582	5.328	4.75364	6.09926	5.4015	6.16902	5.62163
6.47238	5.91147	5.43151	4.98981	5.46121	4.90557	5.328	4.75308	6.09909	5.40016	6.16886	5.62061
6.47137	5.91145	5.43124	4.9891	5.46092	4.90283	5.32741	4.75173	6.09887	5.3967	6.16863	5.61867
6.47002	5.91001	5.43121	4.98894	5.45994	4.9005	5.32615	4.75	6.09872	5.39643	6.16855	5.61759
6.46983	5.90773	5.43121	4.9853	5.45884	4.89858	5.32597	4.74916	6.09804	5.3955	6.16801	5.6175
6.4698	5.90576	5.43121	4.98437	5.45869	4.89848	5.3259	4.74705	6.09679	5.39364	6.16763	5.61617
6.46918	5.90483	5.43104	4.9841	5.4577	4.89829	5.32556	4.74621	6.09659	5.39167	6.16732	5.61525
6.46781	5.90245	5.42843	4.9821	5.45716	4.89743	5.32522	4.74525	6.09642	5.38798	6.16696	5.61491
6.46778	5.90239	5.42778	4.98152	5.45705	4.89687	5.32479	4.74415	6.09543	5.38709	6.16617	5.61363
6.46688	5.90148	5.42778	4.98139	5.45691	4.89647	5.32459	4.73816	6.09426	5.38146	6.16595	5.61315
6.46656	5.9013	5.42778	4.98134	5.45539	4.89647	5.32426	4.73753	6.09417	5.38048	6.16567	5.61192
6.46638	5.90102	5.42778	4.9791	5.45483	4.89317	5.32385	4.7366	6.09312	5.37785	6.16511	5.61051
6.46632	5.90017	5.42776	4.97892	5.45441	4.89308	5.32358	4.73596	6.09247	5.37753	6.16428	5.6101
6.46628	5.8998	5.42637	4.97892	5.45436	4.8893	5.32325	4.73347	6.09239	5.37704	6.16366	5.6101
6.46602	5.89915	5.42634	4.97572	5.45416	4.8859	5.32252	4.73197	6.09239	5.36803	6.16353	5.60803
6.46585	5.89283	5.42528	4.9736	5.45402	4.88576	5.32249	4.73194	6.09239	5.36796	6.16353	5.60766
6.46501	5.89283	5.42491	4.97351	5.45336	4.88559	5.32214	4.73189	6.09215	5.36477	6.16353	5.60673
6.46463	5.89276	5.42478	4.97283	5.45296	4.88559	5.32166	4.72897	6.09169	5.36386	6.16324	5.60519
6.46463	5.89196	5.42445	4.9726	5.45283	4.88461	5.32146	4.72897	6.09144	5.36233	6.16136	5.60382
6.46454	5.89117	5.42425	4.97161	5.45267	4.88362	5.32134	4.72872	6.09142	5.35451	6.16133	5.60199
6.46439	5.88902	5.42411	4.97103	5.45267	4.88338	5.32126	4.7285	6.09138	5.3531	6.16116	5.60199
6.46436	5.88716	5.42408	4.9705	5.45205	4.88334	5.32111	4.72744	6.09038	5.35181	6.16087	5.60034
6.46424	5.88709	5.42393	4.9705	5.45128	4.88041	5.32086	4.72737	6.09008	5.34821	6.16062	5.59912
6.46345	5.88467	5.42387	4.97005	5.45106	4.87874	5.32053	4.72737	6.08972	5.34798	6.16033	5.5981
6.46298	5.88368	5.4232	4.97001	5.45096	4.87757	5.32051	4.72737	6.08949	5.34798	6.16028	5.59758
6.46291	5.88338	5.42244	4.96969	5.45046	4.87325	5.31913	4.72737	6.08938	5.34798	6.16013	5.59748
6.46193	5.88197	5.4222	4.96909	5.45033	4.87233	5.31848	4.7265	6.08801	5.34559	6.15973	5.59539
6.46173	5.88059	5.42207	4.96835	5.44878	4.8722	5.31828	4.72542	6.08799	5.3415	6.1597	5.59461
6.46138	5.8795	5.42199	4.96726	5.44878	4.87152	5.31791	4.72373	6.08755	5.3415	6.1597	5.59421
6.46034	5.87933	5.4211	4.96725	5.44878	4.87129	5.31769	4.72226	6.08732	5.33835	6.15969	5.59303
6.45762	5.87882	5.4206	4.96588	5.44878	4.87032	5.31767	4.72108	6.08732	5.33709	6.15912	5.59231
6.45656	5.87801	5.42021	4.96533	5.44866	4.86908	5.31767	4.71932	6.08732	5.33667	6.15881	5.59224
6.45635	5.87794	5.42003	4.96518	5.4463	4.86843	5.31767	4.71646	6.08732	5.33633	6.15851	5.59224
6.45573	5.87775	5.42001	4.96342	5.44578	4.86787	5.31767	4.71625	6.08732	5.33184	6.15817	5.59108
6.45513	5.87736	5.42001	4.9628	5.44411	4.86426	5.31725	4.71625	6.08732	5.32358	6.15688	5.58818
6.45513	5.87734	5.41958	4.96008	5.44374	4.86398	5.31653	4.71609	6.08732	5.31654	6.15661	5.58716
6.45513	5.87716	5.41955	4.95883	5.44332	4.85994	5.31651	4.71314	6.08732	5.31654	6.1566	5.58458
6.45513	5.87672	5.41867	4.95883	5.44302	4.85994	5.31646	4.71121	6.08699	5.316	6.15591	5.58173
6.45512	5.87672	5.41865	4.95776	5.44143	4.85576	5.31593	4.71076	6.08699	5.3152	6.15589	5.58012
6.45508	5.87645	5.41747	4.9569	5.44112	4.85546	5.3159	4.71069	6.08699	5.31241	6.1555	5.58012
6.45448	5.87592	5.41717	4.95633	5.44086	4.85401	5.31551	4.70957	6.08699	5.31025	6.15548	5.58012
6.45443	5.87515	5.4169	4.95574	5.4408	4.85331	5.31547	4.70728	6.08699	5.30963	6.15477	5.58001
6.45427	5.8744	5.41567	4.95573	5.44078	4.85286	5.31504	4.70728	6.08677	5.30744	6.15447	5.57854
6.4533	5.87428	5.41564	4.95498	5.43961	4.85101	5.31396	4.70728	6.08617	5.30741	6.15441	5.57627
6.45187	5.87428	5.41563	4.95134	5.43843	4.85101	5.31366	4.70728	6.0851	5.30333	6.15426	5.57619
6.45078	5.87428	5.41544	4.95091	5.43769	4.85101	5.31273	4.70728	6.08508	5.30261	6.15418	5.57372
6.45042	5.87366	5.41443	4.95037	5.43763	4.85101	5.31246	4.70728	6.08508	5.29531	6.15418	5.57308
6.45042	5.87366	5.41443	4.94998	5.43758	4.85101	5.31129	4.70728	6.08508	5.29262	6.15395	5.5714
6.45033	5.87366	5.41443	4.94918	5.43707	4.85101	5.31101	4.70728	6.08508	5.29181	6.15382	5.5714
6.44901	5.87366	5.41443	4.94918	5.43666	4.85101	5.31065	4.70676	6.08508	5.29175	6.15381	5.57025
6.44813	5.87366	5.41443	4.94918	5.43645	4.85101	5.31001	4.70673	6.08386	5.29123	6.15345	5.56886
6.44788	5.87365	5.41442	4.94918	5.43605	4.85	5.30968	4.70532	6.08355	5.29085	6.15231	5.56784
6.44579	5.87365	5.41394	4.94916	5.43605	4.84935	5.30952	4.70501	6.08302	5.28737	6.15096	5.56511
6.44546	5.87365	5.4136	4.94785	5.43492	4.84907	5.30939	4.70398	6.08209	5.28588	6.14907	5.56445
6.44535	5.87364	5.41304	4.94715	5.43483	4.84831	5.30862	4.70082	6.08033	5.28182	6.14892	5.56266
6.44458	5.87362	5.41289	4.94637	5.43467	4.84751	5.30692	4.70082	6.08032	5.27912	6.14892	5.562
6.44431	5.87362	5.41202	4.94154	5.4343	4.84735	5.3068	4.70082	6.08019	5.27809	6.14892	5.56196
6.44231	5.87362	5.41192	4.94097	5.43417	4.84715	5.30676	4.70082	6.08	5.2762	6.14892	5.56094
6.44218	5.87362	5.4104	4.94025	5.43381	4.84715	5.30642	4.70082	6.07989	5.27461	6.14892	5.56094
6.44097	5.87362	5.41032	4.93882	5.43326	4.84715	5.30554	4.70082	6.07986	5.27316	6.14892	5.56094
6.44062	5.87362	5.41007	4.93543	5.43318	4.847	5.30527	4.70082	6.07907	5.27315	6.14892	5.55986
6.44058	5.87362	5.41004	4.93429	5.43247	4.847	5.30465	4.70082	6.07901	5.26952	6.14892	5.55941
6.4405	5.87362	5.40819	4.93192	5.43125	4.84689	5.30457	4.70041	6.07897	5.2609	6.14792	5.5594
6.44045	5.87362	5.40769	4.93182	5.42997	4.84681	5.3045	4.70018	6.07832	5.2605	6.14783	5.55869
6.44008	5.87214	5.40683	4.93093	5.42895	4.84624	5.30446	4.69932	6.07727	5.25936	6.1477	5.55869
6.44008	5.87191	5.40669	4.93056	5.42878	4.8459	5.30439	4.69778	6.07704	5.25753	6.14745	5.55864
6.43962	5.87178	5.40596	4.92938	5.42726	4.84458	5.30396	4.69702	6.0767	5.25477	6.14672	5.55814
6.43911	5.86909	5.40489	4.92796	5.42657	4.84125	5.3038	4.69405	6.07629	5.25477	6.14672	5.55807
6.43845	5.86796	5.40454	4.92764	5.42587	4.84068	5.3037	4.69051	6.07533	5.25448	6.14672	5.55683
6.43827	5.86632	5.40248	4.92721	5.4258	4.84064	5.30347	4.68857	6.07515	5.25423	6.14663	5.55391
6.43799	5.8661	5.4024	4.92395	5.42441	4.84018	5.30347	4.68854	6.07512	5.25423	6.14651	5.55228
6.43776	5.86413	5.40133	4.92332	5.42384	4.83982	5.30347	4.68656	6.07502	5.25234	6.14636	5.55161
6.43759	5.86347	5.40128	4.92322	5.42159	4.83975	5.30347	4.68478	6.07497	5.24975	6.14567	5.55135
6.4367	5.86263	5.40128	4.92241	5.42119	4.83656	5.30347	4.68476	6.07487	5.24971	6.14533	5.55111
6.43662	5.86261	5.40105	4.92132	5.42119	4.83319	5.30347	4.68454	6.07465	5.24938	6.14507	5.55038
6.43662	5.86159	5.40095	4.92061	5.42113	4.83134	5.30346	4.6782	6.07456	5.24866	6.14492	5.54864
6.43662	5.86074	5.40051	4.91924	5.42067	4.82985	5.30346	4.67543	6.07387	5.24818	6.14488	5.54808
6.43662	5.86049	5.39998	4.91645	5.41893	4.82928	5.30339	4.67189	6.07327	5.24712	6.14468	5.54758
6.43662	5.85931	5.39825	4.91326	5.41892	4.8292	5.30301	4.66899	6.07259	5.24275	6.14468	5.54741
6.43662	5.85859	5.39823	4.91262	5.4187	4.82907	5.30277	4.66831	6.07251	5.24275	6.14452	5.54699
6.43662	5.85837	5.39803	4.91132	5.41849	4.82715	5.30235	4.6683	6.07221	5.24226	6.14408	5.54699
6.43662	5.85836	5.39797	4.91036	5.41824	4.82585	5.30233	4.66625	6.07197	5.24113	6.14389	5.54488
6.43662	5.85658	5.39796	4.90919	5.41773	4.82403	5.30233	4.66495	6.07178	5.24025	6.1438	5.54449
6.43662	5.85599	5.3969	4.90741	5.41736	4.82198	5.30233	4.66409	6.07178	5.23308	6.14379	5.5435
6.43498	5.85584	5.39659	4.90688	5.41649	4.82109	5.30233	4.66409	6.07178	5.23231	6.14374	5.53995
6.43451	5.85519	5.39602	4.90646	5.4152	4.82025	5.30201	4.66224	6.07178	5.23042	6.14276	5.53604
6.43445	5.85461	5.39596	4.90534	5.41504	4.81642	5.30166	4.66084	6.07178	5.22909	6.14275	5.53461
6.43411	5.854	5.39596	4.90472	5.41503	4.81513	5.30141	4.66084	6.07112	5.2284	6.1417	5.53447
6.43402	5.85347	5.39596	4.90186	5.41499	4.81499	5.30053	4.66041	6.07111	5.22749	6.14167	5.53344
6.43383	5.85146	5.39588	4.9018	5.41495	4.81469	5.30019	4.65971	6.07111	5.22397	6.14097	5.53344
6.43379	5.851	5.39556	4.89811	5.4149	4.81439	5.30003	4.65967	6.07111	5.21587	6.14087	5.52982
6.43322	5.84954	5.39546	4.89571	5.41431	4.81049	5.29999	4.65964	6.07111	5.21552	6.1406	5.52966
6.4326	5.84865	5.39546	4.89128	5.41383	4.81044	5.29879	4.65515	6.07111	5.21374	6.13998	5.52957
6.43167	5.84763	5.39491	4.89128	5.41325	4.81044	5.29879	4.65442	6.07111	5.21306	6.13993	5.52917
6.43114	5.84763	5.39482	4.89123	5.41312	4.80996	5.29825	4.65398	6.07111	5.21302	6.13975	5.5271
6.43077	5.84763	5.39468	4.8905	5.41264	4.8094	5.29797	4.65317	6.07111	5.21115	6.13972	5.52688
6.43057	5.84756	5.39468	4.89043	5.41257	4.80901	5.29728	4.65043	6.07111	5.20951	6.13914	5.52688
6.43054	5.84756	5.39468	4.89039	5.41236	4.80843	5.29679	4.65024	6.07111	5.20806	6.13863	5.52615
6.43014	5.84715	5.39468	4.89039	5.41225	4.80812	5.29668	4.64931	6.07111	5.20594	6.13837	5.52503
6.42955	5.84644	5.39401	4.89039	5.41011	4.80699	5.29657	4.64898	6.07111	5.2042	6.13835	5.52284
6.42841	5.8451	5.39323	4.89039	5.40998	4.8067	5.29633	4.64788	6.07111	5.2042	6.1379	5.52175
6.42826	5.8379	5.39323	4.89039	5.40968	4.80457	5.29569	4.64672	6.07111	5.20168	6.13754	5.52139
6.42657	5.8379	5.39323	4.89039	5.40937	4.80312	5.29534	4.64355	6.07108	5.19976	6.13715	5.52087
6.42641	5.83764	5.39323	4.89039	5.40843	4.8012	5.29497	4.64351	6.07108	5.19889	6.13695	5.51996
6.42613	5.83669	5.39323	4.89039	5.40792	4.80074	5.29435	4.6424	6.07093	5.19889	6.13682	5.51891
6.42577	5.83669	5.39323	4.89039	5.40719	4.79752	5.29417	4.64132	6.07008	5.19831	6.13664	5.51611
6.42548	5.83669	5.39317	4.89039	5.40684	4.79629	5.29399	4.63831	6.07008	5.19561	6.13657	5.51598
6.42534	5.83669	5.39269	4.89039	5.40639	4.79585	5.293	4.63695	6.07008	5.19284	6.13635	5.51581
6.42522	5.83599	5.39252	4.89039	5.40634	4.79461	5.2926	4.63687	6.06943	5.19253	6.13571	5.51561
6.42474	5.83596	5.39056	4.89039	5.4062	4.79433	5.29256	4.63687	6.06922	5.19199	6.1355	5.51492
6.42455	5.83524	5.38981	4.89039	5.4062	4.79279	5.29198	4.63464	6.06912	5.18607	6.13543	5.51347
6.42287	5.83478	5.3895	4.89039	5.4062	4.79157	5.29198	4.63425	6.06722	5.18571	6.13441	5.51293
6.42227	5.83391	5.38922	4.89039	5.40496	4.79103	5.2917	4.62987	6.0666	5.17993	6.1335	5.50796
6.42129	5.83135	5.38852	4.89039	5.40459	4.78998	5.29169	4.62979	6.06606	5.17895	6.13306	5.50744
6.42005	5.83123	5.38844	4.89039	5.40406	4.78832	5.29102	4.62849	6.06513	5.17703	6.13272	5.50651
6.41993	5.83085	5.38782	4.89039	5.40297	4.78705	5.29058	4.62849	6.06505	5.17446	6.13219	5.50552
6.41977	5.83083	5.38663	4.89039	5.40271	4.78634	5.29044	4.6284	6.06478	5.17388	6.13126	5.50423
6.41914	5.82957	5.38582	4.89039	5.40264	4.78616	5.29027	4.62816	6.06449	5.17379	6.13115	5.50188
6.4183	5.82828	5.38579	4.89039	5.40264	4.78548	5.29019	4.62767	6.06427	5.17123	6.13095	5.50153
6.41819	5.82728	5.38572	4.89039	5.40263	4.78548	5.29008	4.62746	6.06408	5.1691	6.13091	5.49869
6.41753	5.827	5.38558	4.89039	5.40251	4.78501	5.28996	4.62607	6.06339	5.16818	6.12942	5.49635
6.41586	5.82653	5.38499	4.89039	5.40248	4.78435	5.28995	4.62529	6.06334	5.16801	6.12909	5.49527
6.41547	5.82619	5.38468	4.89039	5.40234	4.78425	5.28921	4.62468	6.06234	5.15922	6.12824	5.49498
6.41533	5.82586	5.38468	4.89039	5.40212	4.78332	5.28919	4.62427	6.06158	5.15805	6.12707	5.49339
6.41513	5.82548	5.38461	4.89039	5.40207	4.78266	5.28887	4.62353	6.06083	5.15489	6.12642	5.49146
6.41506	5.82429	5.38437	4.89039	5.40207	4.78095	5.28826	4.62206	6.06001	5.15142	6.12637	5.49033
6.41417	5.82343	5.38421	4.89039	5.40207	4.7807	5.28772	4.62201	6.05839	5.1495	6.12628	5.48744
6.41383	5.82331	5.38408	4.89039	5.40199	4.77986	5.28744	4.62071	6.05796	5.14527	6.1256	5.48634
6.41371	5.82316	5.38378	4.89039	5.40177	4.7763	5.28719	4.6205	6.05717	5.1416	6.12557	5.48481
6.41308	5.82237	5.38349	4.89039	5.40177	4.77351	5.28718	4.619	6.05705	5.14137	6.12552	5.4838
6.4125	5.82181	5.38296	4.89039	5.40177	4.77327	5.28682	4.61885	6.05593	5.13988	6.1253	5.48353
6.41133	5.82171	5.38146	4.89039	5.40177	4.77296	5.28665	4.61875	6.05587	5.13988	6.12528	5.48339
6.40951	5.82096	5.38127	4.89039	5.40176	4.77025	5.28646	4.61783	6.05551	5.13987	6.12516	5.48089
6.40891	5.81995	5.38127	4.89039	5.40176	4.77022	5.2858	4.61726	6.05531	5.13746	6.12427	5.48015
6.40866	5.81799	5.38098	4.89039	5.40176	4.77004	5.28555	4.61637	6.0551	5.13363	6.12414	5.47792
6.40846	5.81778	5.38085	4.89039	5.40176	4.77004	5.28452	4.61591	6.0548	5.13284	6.1241	5.47692
6.40846	5.81702	5.38069	4.89039	5.40176	4.76982	5.28452	4.61581	6.05254	5.13161	6.124	5.47542
6.40846	5.81582	5.38022	4.89039	5.40126	4.76918	5.28378	4.61429	6.05243	5.12884	6.12345	5.47493
6.40846	5.81357	5.38019	4.89039	5.40122	4.76914	5.28373	4.61411	6.05207	5.12691	6.12263	5.47302
6.40846	5.81343	5.38001	4.89039	5.40114	4.76773	5.28327	4.61293	6.05186	5.12323	6.12214	5.47197
6.40846	5.81297	5.37986	4.89039	5.40083	4.76275	5.28322	4.61275	6.05155	5.12267	6.12182	5.4701
6.40846	5.81176	5.37986	4.89039	5.40072	4.76272	5.28113	4.61109	6.05128	5.12245	6.12145	5.46905
6.40846	5.81126	5.37986	4.89039	5.4004	4.76272	5.28113	4.60921	6.05123	5.12155	6.12088	5.46824
6.4079	5.80943	5.37986	4.89039	5.4003	4.76272	5.28101	4.609	6.05015	5.11805	6.12072	5.46745
6.40789	5.80939	5.37878	4.89039	5.40023	4.76272	5.28101	4.60888	6.04957	5.11618	6.12019	5.46419
6.4078	5.8085	5.37859	4.89039	5.40013	4.76272	5.28057	4.60674	6.04863	5.11052	6.11946	5.46404
6.40739	5.80828	5.37841	4.89039	5.39986	4.76272	5.28051	4.60577	6.04855	5.11029	6.11848	5.46185
6.4072	5.80664	5.37766	4.89039	5.39981	4.76272	5.2793	4.60514	6.04807	5.10392	6.11818	5.46002
6.40693	5.80664	5.37711	4.89039	5.39981	4.76272	5.27911	4.60514	6.04795	5.10079	6.11794	5.45774
6.40691	5.80476	5.37648	4.88957	5.39981	4.76239	5.27803	4.60514	6.04787	5.09901	6.11713	5.45774
6.40613	5.80358	5.37536	4.88925	5.39972	4.76148	5.27741	4.60454	6.04782	5.09757	6.11575	5.45597
6.40592	5.80244	5.37532	4.88867	5.39871	4.76116	5.27716	4.60128	6.04727	5.09757	6.11551	5.45597
6.40582	5.798	5.37468	4.88794	5.39845	4.76063	5.27677	4.60103	6.0464	5.09742	6.11551	5.45504
6.40578	5.79755	5.37449	4.88712	5.39792	4.76044	5.27659	4.60089	6.04622	5.09736	6.11495	5.45358
6.40419	5.7972	5.37351	4.88689	5.39747	4.7601	5.27631	4.60048	6.0459	5.09611	6.11445	5.44774
6.40409	5.79688	5.37337	4.88656	5.39576	4.76005	5.27631	4.60019	6.04569	5.09519	6.1137	5.44465
6.40371	5.79434	5.37337	4.88585	5.39516	4.75939	5.27597	4.59922	6.04504	5.09505	6.11346	5.44451
6.40364	5.79431	5.37337	4.88221	5.39405	4.75751	5.27555	4.59879	6.04494	5.09505	6.11339	5.44391
6.40352	5.79397	5.37337	4.88146	5.39405	4.75594	5.2753	4.59874	6.04489	5.09499	6.11247	5.44262
6.40347	5.79305	5.37337	4.88124	5.39405	4.7551	5.2753	4.59701	6.04483	5.09191	6.11235	5.44262
6.40279	5.7926	5.37301	4.87953	5.39392	4.75478	5.27528	4.59701	6.04448	5.09168	6.1119	5.44262
6.40201	5.7923	5.37297	4.87923	5.39356	4.75255	5.27491	4.59336	6.04414	5.08977	6.11189	5.44262
6.40149	5.79134	5.37228	4.87765	5.39324	4.75233	5.27461	4.59322	6.0434	5.08672	6.11146	5.43974
6.40139	5.7906	5.37198	4.877	5.39286	4.75184	5.27447	4.59052	6.04295	5.08519	6.11145	5.43559
6.40112	5.79015	5.37153	4.87692	5.39283	4.75153	5.27394	4.58942	6.04269	5.08384	6.11136	5.43559
6.40112	5.78762	5.37148	4.87679	5.39211	4.75153	5.27305	4.58759	6.04225	5.08355	6.11122	5.43553
6.40065	5.78615	5.37112	4.87582	5.39186	4.75153	5.27293	4.58539	6.04208	5.08344	6.11027	5.43439
6.40019	5.78108	5.37085	4.87575	5.39186	4.74649	5.27274	4.58437	6.04199	5.07283	6.11017	5.43306
6.39992	5.7804	5.37006	4.8751	5.39172	4.74631	5.27236	4.58371	6.04162	5.06996	6.10945	5.43238
6.3998	5.77918	5.36962	4.87397	5.39085	4.74623	5.27236	4.58363	6.04129	5.06807	6.10917	5.42891
6.39925	5.77685	5.36953	4.87267	5.39057	4.74592	5.27221	4.58361	6.04055	5.06761	6.10902	5.42798
6.39856	5.77583	5.36918	4.87227	5.39032	4.74352	5.27209	4.58319	6.03924	5.06614	6.10885	5.426
6.39816	5.7743	5.36902	4.87039	5.39014	4.74288	5.27196	4.58251	6.03913	5.06362	6.10843	5.42302
6.39728	5.77413	5.3686	4.86966	5.39011	4.74258	5.27157	4.58246	6.03883	5.06041	6.10815	5.42255
6.39677	5.77341	5.36841	4.8682	5.38984	4.74241	5.27112	4.58207	6.03879	5.0603	6.10785	5.42149
6.39677	5.77278	5.36815	4.8678	5.38828	4.74077	5.27036	4.58165	6.03816	5.05999	6.10784	5.42053
6.39512	5.77044	5.36807	4.86634	5.3876	4.74003	5.27003	4.58066	6.03792	5.05815	6.10755	5.4204
6.3951	5.77027	5.36742	4.86336	5.38716	4.73933	5.26931	4.57947	6.03736	5.0523	6.10742	5.41873
6.39453	5.76862	5.3674	4.86336	5.3864	4.73577	5.26852	4.57885	6.03724	5.05101	6.10723	5.41653
6.39406	5.76803	5.36738	4.86336	5.38623	4.73479	5.26787	4.57828	6.03687	5.04644	6.10686	5.41339
6.39328	5.76803	5.3673	4.86336	5.38534	4.73469	5.26762	4.57627	6.03652	5.04365	6.10676	5.4131
6.39267	5.76708	5.36698	4.86146	5.38508	4.7343	5.26758	4.57616	6.03608	5.03357	6.10646	5.41222
6.39193	5.76657	5.3666	4.86102	5.38501	4.73403	5.26754	4.57548	6.03572	5.03329	6.10635	5.41109
6.39033	5.76476	5.36658	4.86066	5.38282	4.73243	5.26745	4.57068	6.03557	5.03293	6.10632	5.40998
6.39003	5.76422	5.36621	4.85715	5.38264	4.73201	5.2666	4.5704	6.03535	5.03253	6.10615	5.40833
6.38997	5.7614	5.36613	4.85484	5.38252	4.73181	5.26649	4.56801	6.03474	5.02833	6.10614	5.40795
6.38858	5.76041	5.3659	4.85418	5.38251	4.73156	5.2663	4.56618	6.03341	5.0282	6.10481	5.40765
6.38858	5.76041	5.3659	4.85324	5.38181	4.73018	5.26621	4.56551	6.03328	5.02274	6.1046	5.40714
6.38823	5.76001	5.36462	4.85245	5.38167	4.72871	5.26595	4.56368	6.03307	5.01728	6.10426	5.40491
6.38815	5.75867	5.36345	4.85224	5.38147	4.728	5.26548	4.56368	6.03285	5.01648	6.10373	5.40425
6.3879	5.75852	5.36319	4.85224	5.38085	4.72718	5.26513	4.55731	6.0327	5.01645	6.10373	5.40349
6.38704	5.75845	5.36245	4.85224	5.38079	4.72697	5.26498	4.55462	6.03248	5.01198	6.1036	5.4012
6.38641	5.75821	5.36221	4.85199	5.38058	4.72648	5.2649	4.55326	6.03235	5.00712	6.10325	5.40086
6.38633	5.75699	5.36217	4.85199	5.38058	4.72648	5.2649	4.55315	6.03211	5.00579	6.1029	5.40082
6.38599	5.7561	5.36143	4.85114	5.38058	4.72401	5.2638	4.55225	6.03178	5.00099	6.1021	5.39921
6.38546	5.75587	5.36084	4.85061	5.38055	4.72338	5.26376	4.55138	6.03114	4.99822	6.10182	5.39616
6.38475	5.75502	5.36063	4.85061	5.37986	4.72268	5.26375	4.54965	6.03095	4.99703	6.10102	5.39266
6.3847	5.75355	5.36063	4.84952	5.37966	4.7206	5.26375	4.54899	6.03074	4.99621	6.10073	5.39059
6.38399	5.75342	5.36063	4.84914	5.37943	4.7206	5.26375	4.54506	6.02952	4.99611	6.09981	5.38998
6.38332	5.75071	5.36063	4.84905	5.37931	4.72059	5.2631	4.54479	6.0295	4.99243	6.09962	5.38941
6.38272	5.74976	5.36062	4.84892	5.37931	4.7205	5.26284	4.5432	6.02851	4.9912	6.09957	5.38656
6.38272	5.74969	5.36052	4.84778	5.3789	4.71951	5.26156	4.5414	6.02849	4.99069	6.09923	5.38449
6.38272	5.74925	5.36052	4.84504	5.37861	4.71951	5.26062	4.54094	6.02837	4.98958	6.09912	5.38239
6.38272	5.749	5.36052	4.84314	5.37843	4.71617	5.26029	4.53936	6.02835	4.98195	6.09888	5.38231
6.3827	5.74812	5.3597	4.8427	5.37827	4.71571	5.25993	4.53808	6.02831	4.97804	6.09881	5.38075
6.38198	5.74693	5.35966	4.84263	5.37822	4.71527	5.25984	4.53777	6.02741	4.97656	6.09836	5.38057
6.38187	5.7457	5.35935	4.84259	5.37821	4.71492	5.25959	4.53773	6.02702	4.97635	6.0983	5.37881
6.38038	5.7453	5.35931	4.84147	5.37776	4.71077	5.25933	4.53665	6.02692	4.97221	6.09802	5.3778
6.38005	5.74456	5.35913	4.84127	5.37759	4.70959	5.25884	4.53543	6.02621	4.97033	6.09687	5.37771
6.37936	5.74299	5.35899	4.84063	5.37698	4.70737	5.25881	4.53536	6.02618	4.96914	6.09669	5.37491
6.37898	5.74292	5.35831	4.84045	5.37632	4.70679	5.25879	4.53249	6.02605	4.96799	6.09631	5.37377
6.37835	5.74225	5.3577	4.83934	5.37564	4.70638	5.25848	4.53202	6.02325	4.96673	6.09525	5.37377
6.3777	5.74196	5.35768	4.8377	5.37516	4.70394	5.25832	4.5299	6.02279	4.96666	6.09509	5.37328
6.37696	5.74117	5.35768	4.83527	5.37464	4.70337	5.25832	4.5299	6.02225	4.96472	6.09494	5.37315
6.37696	5.74113	5.35741	4.83509	5.37426	4.70224	5.25815	4.5299	6.02165	4.96133	6.09448	5.3715
6.3768	5.74092	5.3573	4.83509	5.37421	4.69978	5.25763	4.5299	6.0212	4.9613	6.09448	5.36911
6.37665	5.73887	5.35709	4.83386	5.37393	4.69852	5.25753	4.5299	6.02114	4.96115	6.09417	5.36818
6.37629	5.73733	5.35692	4.83385	5.3736	4.69753	5.25734	4.52983	6.02085	4.95928	6.0939	5.36633
6.375	5.73504	5.35571	4.83352	5.37346	4.693	5.25732	4.5252	6.02082	4.95871	6.09389	5.3638
6.37475	5.73429	5.35541	4.83215	5.37338	4.6928	5.25732	4.52475	6.0195	4.95803	6.09381	5.3627
6.37457	5.73135	5.35525	4.83009	5.37331	4.69234	5.25726	4.52375	6.01937	4.95791	6.09381	5.3627
6.37438	5.72916	5.35502	4.82954	5.37304	4.692	5.25714	4.52118	6.01928	4.95611	6.09285	5.35425
6.37427	5.72716	5.35502	4.82937	5.37299	4.69119	5.25673	4.5208	6.01927	4.95593	6.09276	5.35375
6.37376	5.72716	5.35481	4.82875	5.37293	4.69052	5.25648	4.51937	6.01913	4.9557	6.09264	5.35331
6.37352	5.72704	5.35384	4.8278	5.37289	4.68999	5.2562	4.51895	6.01889	4.9552	6.09211	5.35199
6.37272	5.72449	5.35304	4.82738	5.37289	4.68995	5.2562	4.51762	6.01824	4.95425	6.09169	5.35184
6.37224	5.72444	5.35244	4.82702	5.37289	4.68741	5.25582	4.51562	6.01824	4.95399	6.09167	5.34591
6.37171	5.7234	5.35232	4.82556	5.37289	4.68671	5.25572	4.51552	6.0181	4.95399	6.09122	5.34591
6.37171	5.72326	5.3523	4.82456	5.37289	4.68467	5.25558	4.51544	6.01698	4.95399	6.09112	5.34533
6.37147	5.72305	5.3511	4.82456	5.37258	4.68171	5.25547	4.51488	6.01689	4.95399	6.09057	5.3406
6.37101	5.72075	5.35015	4.82315	5.37229	4.68117	5.254	4.51481	6.01689	4.94915	6.09011	5.3398
6.37058	5.72073	5.35014	4.82304	5.37207	4.68091	5.25383	4.51308	6.01689	4.94738	6.08985	5.33831
6.37053	5.7203	5.35002	4.81875	5.37198	4.68004	5.25378	4.51299	6.01638	4.94733	6.0892	5.3367
6.37016	5.71919	5.34974	4.81871	5.37171	4.67797	5.25322	4.5129	6.016	4.9455	6.08891	5.33642
6.37015	5.71894	5.34932	4.81829	5.37163	4.6765	5.25236	4.51275	6.01525	4.94547	6.08883	5.33569
6.37015	5.7175	5.34923	4.81668	5.37163	4.67621	5.25236	4.51248	6.01498	4.94461	6.08868	5.3354
6.36947	5.71706	5.34918	4.81592	5.37163	4.67614	5.25236	4.5097	6.01419	4.94364	6.08823	5.33386
6.36937	5.7148	5.34917	4.81552	5.37163	4.67596	5.25232	4.50868	6.01392	4.94291	6.08758	5.33386
6.36862	5.71406	5.34854	4.81454	5.37163	4.67238	5.25219	4.50838	6.01172	4.9425	6.08744	5.33386
6.36741	5.71369	5.34849	4.81399	5.37163	4.66925	5.25204	4.50602	6.01163	4.94225	6.0866	5.33386
6.36691	5.71362	5.34837	4.81399	5.37122	4.66895	5.25201	4.50546	6.01159	4.93348	6.08614	5.33343
6.36658	5.71244	5.34827	4.81243	5.37069	4.66827	5.25155	4.50318	6.0112	4.93091	6.08613	5.33299
6.36573	5.71205	5.3477	4.81193	5.36966	4.66693	5.25099	4.50236	6.01112	4.93004	6.08613	5.33284
6.36572	5.71161	5.3477	4.8093	5.368	4.66592	5.25089	4.50194	6.01048	4.92962	6.0855	5.33118
6.36547	5.7114	5.3475	4.80856	5.36743	4.66519	5.25089	4.50014	6.00978	4.92649	6.08542	5.32828
6.36531	5.71028	5.34721	4.80808	5.36679	4.66437	5.25051	4.49947	6.00957	4.9261	6.08524	5.32671
6.36506	5.7094	5.3472	4.80801	5.36642	4.66364	5.24985	4.49938	6.00905	4.92512	6.08515	5.32642
6.36504	5.70908	5.3471	4.8078	5.36637	4.66342	5.24944	4.49758	6.00862	4.92345	6.08494	5.32377
6.3644	5.70852	5.34704	4.80551	5.36534	4.66189	5.24917	4.49682	6.0083	4.91801	6.08487	5.32339
6.36378	5.70804	5.34704	4.80526	5.3653	4.66189	5.24849	4.49625	6.0083	4.91597	6.08486	5.32269
6.36357	5.70725	5.34693	4.80327	5.36446	4.66073	5.24807	4.49563	6.00679	4.91162	6.08468	5.32045
6.36349	5.70578	5.34693	4.8012	5.36445	4.66005	5.24767	4.49547	6.00429	4.90934	6.08449	5.3199
6.36319	5.70513	5.3469	4.80081	5.36403	4.65972	5.24721	4.49389	6.00429	4.90666	6.08414	5.31838
6.36314	5.70512	5.3469	4.80037	5.36356	4.65791	5.24634	4.49194	6.00428	4.90302	6.08392	5.3173
6.36272	5.7044	5.3469	4.79969	5.36354	4.65668	5.24629	4.49175	6.0035	4.89913	6.08255	5.31717
6.36243	5.70256	5.3469	4.7984	5.36351	4.65395	5.24618	4.49024	6.003	4.89886	6.08222	5.31637
6.36242	5.70089	5.34688	4.79781	5.36351	4.65382	5.24605	4.4879	6.00256	4.89746	6.08201	5.31507
6.3622	5.70057	5.34656	4.79731	5.3632	4.65294	5.24539	4.48688	6.00248	4.89746	6.08178	5.31324
6.36099	5.70048	5.34624	4.79679	5.36309	4.65229	5.24539	4.48687	6.0024	4.88933	6.08178	5.30806
6.36069	5.69782	5.34597	4.79626	5.36286	4.65218	5.24539	4.48649	6.00204	4.88912	6.08178	5.30727
6.35947	5.69706	5.34548	4.7956	5.36131	4.65071	5.2453	4.48592	6.00122	4.8841	6.08117	5.3072
6.35861	5.69487	5.34535	4.79454	5.36129	4.65063	5.2453	4.4853	6.00058	4.88369	6.08104	5.30532
6.35806	5.69452	5.34535	4.79409	5.36106	4.64971	5.2451	4.4839	6.00055	4.88369	6.08032	5.30446
6.35806	5.69379	5.34535	4.78933	5.36075	4.64965	5.24452	4.48349	5.99937	4.88321	6.08011	5.3044
6.35806	5.69371	5.34535	4.78813	5.36074	4.64954	5.24429	4.48349	5.99917	4.88297	6.08011	5.29949
6.35806	5.69082	5.34529	4.78792	5.36032	4.64822	5.24358	4.48293	5.99866	4.88247	6.07978	5.2993
6.35799	5.69046	5.34523	4.78745	5.3601	4.64777	5.24338	4.48144	5.99853	4.88219	6.07967	5.29809
6.35795	5.68928	5.3445	4.78555	5.3598	4.64727	5.24314	4.48108	5.99817	4.88147	6.07918	5.29768
6.35763	5.68843	5.34409	4.78186	5.3595	4.64716	5.24289	4.48075	5.99794	4.87847	6.07879	5.29136
6.35744	5.68825	5.34402	4.78117	5.35887	4.64455	5.24218	4.48074	5.99749	4.87753	6.07833	5.28934
6.35744	5.68797	5.34361	4.78037	5.35886	4.64359	5.24213	4.48068	5.99716	4.87655	6.07756	5.28823
6.35744	5.68576	5.3431	4.77955	5.35882	4.6433	5.24159	4.47787	5.99716	4.87503	6.0773	5.2864
6.35725	5.68434	5.34268	4.77932	5.35859	4.63886	5.2412	4.47699	5.99661	4.87474	6.07704	5.28631
6.35716	5.68432	5.34257	4.77851	5.35775	4.6382	5.24097	4.47614	5.99655	4.87191	6.07703	5.28235
6.35695	5.68169	5.34231	4.77482	5.35731	4.63795	5.24026	4.47443	5.99633	4.87188	6.07675	5.28019
6.3569	5.68169	5.34226	4.77475	5.35676	4.63737	5.24013	4.47341	5.99594	4.8713	6.07605	5.27998
6.35666	5.68148	5.34139	4.77475	5.35646	4.63682	5.24	4.47341	5.99524	4.8695	6.07605	5.2773
6.35642	5.6804	5.34127	4.77367	5.35625	4.6361	5.23957	4.47325	5.99467	4.86834	6.07605	5.27611
6.35623	5.68015	5.34085	4.77366	5.35623	4.63499	5.23921	4.47249	5.99458	4.86767	6.07605	5.27326
6.3561	5.67884	5.34045	4.77343	5.35617	4.63288	5.2392	4.472	5.9941	4.86731	6.07595	5.27067
6.35587	5.67744	5.34001	4.77322	5.35525	4.63228	5.23897	4.46795	5.99406	4.86346	6.07592	5.26781
6.35521	5.67717	5.3396	4.77123	5.35465	4.63077	5.23886	4.46795	5.99404	4.86346	6.07591	5.26615
6.35521	5.67704	5.33925	4.77013	5.35464	4.63035	5.23864	4.46795	5.99401	4.86317	6.07591	5.26608
6.35491	5.67698	5.33913	4.76944	5.3546	4.6277	5.23798	4.46773	5.99389	4.85965	6.07554	5.25808
6.35487	5.67698	5.33913	4.76889	5.35424	4.62738	5.23783	4.46666	5.99328	4.85288	6.07554	5.25774
6.35375	5.67698	5.33908	4.76749	5.35385	4.62738	5.23701	4.46586	5.99323	4.85256	6.07554	5.2556
6.3534	5.67151	5.33903	4.76715	5.35379	4.62287	5.2366	4.46537	5.99226	4.84939	6.07554	5.25509
6.35328	5.67125	5.33903	4.76688	5.35365	4.62122	5.23642	4.46427	5.99109	4.84797	6.07554	5.25469
6.35289	5.6706	5.33846	4.76514	5.35334	4.61769	5.23633	4.4637	5.99078	4.84697	6.07554	5.25405
6.35279	5.66984	5.33816	4.7644	5.3532	4.61603	5.23521	4.46343	5.99035	4.84673	6.07554	5.25371
6.35256	5.66733	5.33737	4.76284	5.35284	4.61496	5.23499	4.46201	5.98996	4.84445	6.07554	5.2533
6.35244	5.66726	5.337	4.76063	5.35255	4.61444	5.23497	4.461	5.98932	4.8437	6.07554	5.2533
6.35199	5.66674	5.337	4.75996	5.35248	4.61441	5.23493	4.45994	5.98932	4.83939	6.07554	5.25261
6.35198	5.66669	5.337	4.75993	5.35225	4.61439	5.23445	4.45966	5.98889	4.8369	6.07554	5.25161
6.35163	5.66669	5.337	4.75842	5.35204	4.61049	5.2343	4.4577	5.9887	4.83643	6.07554	5.25135
6.35134	5.66538	5.33677	4.75726	5.35161	4.60979	5.23429	4.4572	5.98789	4.83452	6.07554	5.24961
6.35098	5.66375	5.33677	4.75587	5.35104	4.60886	5.23428	4.45506	5.98736	4.83452	6.07554	5.24929
6.34943	5.66372	5.33677	4.75518	5.35088	4.60848	5.2341	4.45457	5.98638	4.8332	6.07554	5.24894
6.3491	5.66357	5.33677	4.75474	5.35088	4.60826	5.234	4.45083	5.98629	4.83197	6.07551	5.24561
6.34855	5.66155	5.33671	4.75181	5.35084	4.60748	5.23369	4.45076	5.98563	4.83157	6.07551	5.24336
6.34827	5.66118	5.3367	4.75079	5.3505	4.60748	5.23369	4.45076	5.98537	4.82738	6.07545	5.24311
6.34827	5.65994	5.33644	4.75041	5.35044	4.60638	5.23317	4.45076	5.98534	4.82691	6.07535	5.24142
6.34827	5.65948	5.33638	4.75041	5.3502	4.60628	5.23239	4.44908	5.98521	4.8258	6.07529	5.24029
6.34797	5.65907	5.33599	4.74899	5.35	4.60592	5.23233	4.44908	5.98485	4.82209	6.07527	5.24029
6.34794	5.65825	5.33577	4.74652	5.34934	4.60407	5.23202	4.44748	5.98402	4.82138	6.07523	5.23635
6.347	5.65825	5.33527	4.74652	5.34928	4.60393	5.23145	4.44503	5.98266	4.82088	6.07506	5.23621
6.34681	5.65787	5.33494	4.74486	5.34889	4.60384	5.22962	4.44503	5.9808	4.82031	6.07492	5.23611
6.34621	5.65713	5.33494	4.74319	5.34886	4.60369	5.22928	4.44462	5.98008	4.81885	6.07489	5.2333
6.34617	5.65596	5.33494	4.74301	5.34865	4.6034	5.22848	4.44279	5.97988	4.81787	6.07476	5.23049
6.34585	5.65199	5.33487	4.74287	5.34838	4.60054	5.22676	4.44251	5.97962	4.81696	6.07467	5.22951
6.34524	5.65181	5.3345	4.74139	5.3483	4.59996	5.2264	4.44048	5.97845	4.81425	6.07465	5.22895
6.34437	5.65181	5.33379	4.74021	5.34802	4.59778	5.22638	4.44048	5.9781	4.81406	6.07465	5.22819
6.34406	5.65181	5.3332	4.73939	5.348	4.59721	5.22581	4.44048	5.97807	4.81241	6.07465	5.22362
6.34279	5.65181	5.333	4.73926	5.34798	4.59712	5.22517	4.44003	5.9771	4.80724	6.07465	5.22313
6.34253	5.65181	5.33218	4.73807	5.34777	4.59514	5.22507	4.43985	5.97648	4.80653	6.07465	5.22178
6.34146	5.65181	5.33216	4.73706	5.34777	4.59492	5.2248	4.43859	5.9764	4.8056	6.07465	5.22172
6.34135	5.65181	5.33178	4.73663	5.34743	4.59439	5.22474	4.43689	5.97623	4.80426	6.07465	5.21656
6.34133	5.65181	5.33165	4.73498	5.34669	4.59376	5.22471	4.4325	5.97563	4.80113	6.07465	5.21652
6.33965	5.65157	5.33065	4.73393	5.34668	4.59373	5.22451	4.4289	5.97534	4.79956	6.07465	5.21625
6.33906	5.65157	5.3305	4.73078	5.34668	4.59211	5.22381	4.42841	5.97527	4.79902	6.07465	5.2114
6.33868	5.65157	5.33043	4.7305	5.34668	4.58503	5.22355	4.4271	5.97238	4.79792	6.07465	5.2114
6.33802	5.65157	5.33043	4.72856	5.34668	4.58495	5.22347	4.42695	5.97182	4.79743	6.07465	5.21104
6.33802	5.65157	5.3303	4.72856	5.34668	4.58466	5.22344	4.42472	5.97128	4.79415	6.07465	5.21104
6.33702	5.65105	5.33027	4.72854	5.34656	4.58382	5.22312	4.42472	5.97065	4.79023	6.07465	5.21024
6.3361	5.65019	5.33024	4.72737	5.34652	4.58357	5.22291	4.42472	5.97005	4.78541	6.07465	5.20945
6.33575	5.64939	5.32982	4.72718	5.34617	4.58284	5.22284	4.42318	5.9698	4.78508	6.07465	5.20855
6.33528	5.64914	5.32979	4.72527	5.346	4.58185	5.2223	4.423	5.96969	4.78491	6.07465	5.20855
6.33528	5.64856	5.32854	4.72272	5.3458	4.57999	5.22218	4.42261	5.96943	4.78214	6.07465	5.20854
6.33476	5.6479	5.32814	4.72268	5.3448	4.57877	5.222	4.42195	5.96943	4.78128	6.07465	5.20759
6.33472	5.64758	5.32814	4.7214	5.34427	4.57826	5.22175	4.42195	5.96941	4.77994	6.07465	5.20699
6.33465	5.64702	5.32737	4.72137	5.34426	4.5777	5.22161	4.42116	5.96934	4.77986	6.07465	5.20415
6.33451	5.6459	5.32634	4.72123	5.34422	4.57656	5.22154	4.4207	5.96891	4.77984	6.07465	5.20386
6.33405	5.64585	5.32609	4.72035	5.34362	4.57379	5.22059	4.42029	5.9682	4.7778	6.07465	5.20371
6.3332	5.64539	5.32601	4.71797	5.34345	4.57315	5.22027	4.42015	5.96789	4.77651	6.07465	5.20284
6.33308	5.64479	5.32493	4.71648	5.34344	4.57306	5.2202	4.41994	5.9671	4.77299	6.07465	5.20209
6.33237	5.64439	5.32442	4.71314	5.34337	4.57286	5.21985	4.41979	5.96643	4.7724	6.07465	5.20142
6.33202	5.64032	5.32396	4.7131	5.34317	4.57165	5.21931	4.41721	5.96639	4.76944	6.07465	5.2005
6.33181	5.63977	5.32376	4.713	5.34305	4.57165	5.2192	4.41607	5.96591	4.7621	6.07465	5.19912
6.33175	5.63974	5.32375	4.71298	5.34292	4.57165	5.21834	4.41574	5.96516	4.7621	6.07465	5.19875
6.33171	5.63847	5.32368	4.71099	5.3429	4.57163	5.21815	4.41352	5.963	4.76206	6.07465	5.19708
6.33171	5.63818	5.32356	4.71084	5.34262	4.57163	5.218	4.41155	5.96179	4.76057	6.07379	5.19453
6.33171	5.63816	5.32356	4.7104	5.34254	4.57108	5.21788	4.41086	5.96169	4.76029	6.07298	5.19199
6.33141	5.63613	5.32286	4.7104	5.34232	4.57002	5.21784	4.41086	5.96166	4.75977	6.07288	5.19145
6.33133	5.63577	5.32277	4.70987	5.34229	4.56946	5.21778	4.41086	5.96156	4.75977	6.07241	5.18909
6.33034	5.63574	5.32242	4.70939	5.34185	4.56858	5.21766	4.41086	5.96134	4.75638	6.07221	5.18723
6.32961	5.63502	5.32215	4.70552	5.34157	4.5684	5.21676	4.41086	5.96134	4.75122	6.07168	5.18542
6.32941	5.63451	5.3217	4.70455	5.34157	4.56823	5.21674	4.41086	5.96134	4.75122	6.07149	5.18223
6.3294	5.63243	5.32122	4.7029	5.34157	4.56794	5.21631	4.41086	5.96106	4.75122	6.07106	5.18039
6.32888	5.63233	5.32013	4.70236	5.34157	4.56612	5.21621	4.41086	5.96088	4.75122	6.07098	5.17919
6.32832	5.63211	5.31996	4.70234	5.34157	4.56567	5.21587	4.41086	5.96048	4.75122	6.07084	5.17909
6.32785	5.63188	5.31918	4.70184	5.34157	4.56543	5.2152	4.41086	5.95989	4.75122	6.0704	5.17886
6.32771	5.6318	5.31918	4.70162	5.34157	4.56525	5.21511	4.41086	5.95942	4.75122	6.06972	5.17779
6.32771	5.63169	5.31872	4.70144	5.34131	4.56525	5.21416	4.41086	5.9593	4.75122	6.0697	5.17391
6.32768	5.63084	5.3186	4.6998	5.34111	4.56481	5.21416	4.41086	5.95907	4.74941	6.06872	5.17273
6.32723	5.62887	5.31795	4.69914	5.34085	4.5641	5.21412	4.41086	5.95903	4.74939	6.06864	5.17273
6.32719	5.62709	5.31793	4.69814	5.34065	4.56406	5.21347	4.41086	5.95863	4.74902	6.06861	5.17273
6.32688	5.62656	5.31758	4.69618	5.34019	4.56267	5.21339	4.41086	5.95828	4.74759	6.06861	5.17273
6.3268	5.62392	5.31741	4.69603	5.34007	4.56153	5.21339	4.41086	5.95816	4.74694	6.06831	5.17273
6.32662	5.62356	5.31679	4.69055	5.34007	4.56092	5.21315	4.41086	5.95816	4.74567	6.06829	5.17273
6.32654	5.62318	5.31653	4.69043	5.34007	4.55633	5.21305	4.41086	5.9567	4.74567	6.06772	5.17273
6.32648	5.62174	5.31622	4.6889	5.34007	4.55376	5.21305	4.41086	5.95666	4.74472	6.06769	5.17273
6.32622	5.62012	5.31595	4.68855	5.34007	4.55341	5.21253	4.41086	5.95558	4.73985	6.0674	5.17273
6.32616	5.61991	5.31552	4.68829	5.34007	4.55296	5.21161	4.41086	5.95558	4.7394	6.06692	5.17273
6.32596	5.61975	5.31541	4.68782	5.34007	4.55275	5.21161	4.41086	5.95551	4.73471	6.06688	5.17273
6.32531	5.61975	5.31541	4.68768	5.34007	4.55184	5.20972	4.41086	5.95549	4.73378	6.06676	5.17273
6.32531	5.61975	5.31541	4.6873	5.34007	4.55053	5.20946	4.41086	5.95546	4.73221	6.06633	5.17273
6.3253	5.61975	5.31541	4.68145	5.34007	4.54925	5.20916	4.41086	5.95492	4.73111	6.06623	5.17273
6.32516	5.61966	5.31541	4.68072	5.34007	4.54787	5.20912	4.41086	5.95392	4.73084	6.06603	5.17273
6.32502	5.6193	5.31509	4.68051	5.34007	4.54704	5.20905	4.41086	5.95388	4.72985	6.06599	5.17273
6.32483	5.61926	5.31344	4.67979	5.34007	4.54423	5.20881	4.41086	5.95385	4.7296	6.06591	5.17273
6.32421	5.61918	5.31224	4.67952	5.34007	4.54158	5.20843	4.41086	5.9537	4.72834	6.06585	5.17273
6.32374	5.61882	5.3121	4.67799	5.34007	4.54158	5.20806	4.41086	5.95222	4.72834	6.06571	5.17273
6.32337	5.61767	5.31132	4.67799	5.34007	4.54084	5.20694	4.41086	5.95191	4.72445	6.06566	5.17273
6.32305	5.61726	5.31101	4.67742	5.34007	4.54054	5.20686	4.41086	5.95191	4.72269	6.06551	5.17273
6.32283	5.6171	5.31096	4.67742	5.34007	4.5398	5.20686	4.41086	5.95191	4.72141	6.06544	5.17273
6.3228	5.61635	5.31092	4.67718	5.33995	4.53978	5.20637	4.41086	5.95191	4.71996	6.06529	5.17273
6.32276	5.61569	5.31084	4.67689	5.33993	4.53805	5.20628	4.41086	5.95191	4.71418	6.06485	5.17273
6.32254	5.61526	5.31042	4.67252	5.33992	4.53793	5.20612	4.41086	5.95191	4.70874	6.06462	5.17273
6.32242	5.61373	5.30985	4.67213	5.33979	4.53476	5.20419	4.41086	5.95191	4.70765	6.06456	5.17273
6.32162	5.61309	5.30982	4.67157	5.33978	4.53245	5.20418	4.41086	5.95191	4.69619	6.06445	5.17273
6.32162	5.61262	5.30981	4.67111	5.33978	4.53168	5.20405	4.41086	5.95096	4.69557	6.06418	5.17273
6.32141	5.61106	5.30981	4.67053	5.33975	4.53104	5.20404	4.41086	5.9509	4.69133	6.06414	5.17273
6.32111	5.61078	5.30958	4.66768	5.33968	4.53049	5.20395	4.41086	5.95078	4.69133	6.06393	5.17273
6.32092	5.61032	5.30861	4.66671	5.33957	4.5301	5.20323	4.41086	5.95062	4.69133	6.06378	5.17273
6.3209	5.60996	5.30815	4.66597	5.33944	4.53001	5.20316	4.41086	5.95053	4.69133	6.06344	5.17273
6.31973	5.60877	5.30808	4.66324	5.33854	4.52957	5.20215	4.41086	5.94995	4.69133	6.0634	5.17273
6.31885	5.60877	5.30808	4.66294	5.33843	4.52948	5.20164	4.41084	5.94993	4.68963	6.06283	5.17273
6.31878	5.60877	5.30694	4.66285	5.33841	4.52901	5.20163	4.41074	5.94982	4.68881	6.06283	5.17273
6.31868	5.60877	5.30676	4.6614	5.33824	4.52771	5.20147	4.40953	5.94977	4.68881	6.0623	5.17273
6.31839	5.60877	5.30646	4.66058	5.33811	4.52722	5.20133	4.40832	5.94969	4.68864	6.0623	5.17273
6.3183	5.60877	5.30609	4.65988	5.33794	4.52421	5.20133	4.40775	5.9495	4.68456	6.0623	5.17273
6.31812	5.60846	5.30485	4.65478	5.33757	4.52364	5.20133	4.4072	5.94781	4.68242	6.0623	5.17273
6.31809	5.60792	5.30479	4.65327	5.33757	4.52255	5.20133	4.40714	5.94773	4.68149	6.06169	5.17273
6.31779	5.60746	5.30477	4.65115	5.33742	4.51984	5.20133	4.40714	5.94681	4.68071	6.06154	5.17273
6.31724	5.60746	5.30476	4.6506	5.33733	4.51817	5.20127	4.40581	5.94627	4.67824	6.06152	5.17273
6.31681	5.60681	5.30463	4.6506	5.33684	4.51812	5.20121	4.40509	5.94601	4.67729	6.06117	5.17273
6.31681	5.60598	5.30391	4.6506	5.33682	4.51735	5.20104	4.40509	5.94576	4.67679	6.06116	5.17273
6.31675	5.60416	5.30343	4.6506	5.33682	4.51735	5.201	4.40465	5.94573	4.67581	6.06108	5.17273
6.31673	5.60387	5.30341	4.64939	5.33676	4.51601	5.201	4.40005	5.9457	4.67581	6.06095	5.17273
6.31669	5.60027	5.30234	4.6489	5.33664	4.51503	5.20094	4.39895	5.94503	4.6707	6.06081	5.17273
6.31663	5.59822	5.30169	4.64632	5.33648	4.51445	5.20094	4.39827	5.94472	4.66656	6.06056	5.17273
6.3166	5.59706	5.30148	4.64632	5.33616	4.51247	5.20094	4.39702	5.94468	4.66645	6.06028	5.17273
6.31628	5.59573	5.30106	4.64632	5.33615	4.50904	5.20094	4.39641	5.94412	4.66643	6.06028	5.17273
6.31628	5.59438	5.30084	4.64632	5.33615	4.50733	5.20064	4.39536	5.94405	4.66621	6.06028	5.17273
6.31628	5.59301	5.30063	4.64288	5.33586	4.50552	5.20042	4.39503	5.94392	4.66358	6.05968	5.17273
6.31572	5.59037	5.2996	4.64258	5.33509	4.5053	5.19984	4.39252	5.94347	4.66048	6.05878	5.17271
6.31544	5.58651	5.2996	4.64248	5.33483	4.50281	5.19856	4.39224	5.94283	4.65663	6.05788	5.17066
6.31502	5.58615	5.2996	4.63976	5.33386	4.50267	5.19707	4.39217	5.94251	4.65663	6.0578	5.16925
6.31418	5.58545	5.2996	4.63961	5.33384	4.50152	5.19672	4.39122	5.94196	4.65628	6.05772	5.16846
6.31412	5.58367	5.29932	4.63943	5.33333	4.501	5.1959	4.39079	5.94185	4.65542	6.05754	5.16801
6.31386	5.58364	5.29859	4.6391	5.33314	4.49905	5.1959	4.38632	5.94175	4.65424	6.05747	5.16793
6.3138	5.5834	5.29843	4.63822	5.33313	4.49563	5.1959	4.38417	5.94129	4.65354	6.05745	5.16458
6.31375	5.58318	5.29808	4.63719	5.33302	4.49563	5.1959	4.3841	5.94112	4.65171	6.05728	5.16303
6.31368	5.58107	5.29808	4.63687	5.33264	4.49489	5.1959	4.38335	5.94081	4.65166	6.05706	5.16276
6.3131	5.58036	5.29784	4.63645	5.33262	4.49286	5.1959	4.3832	5.94061	4.65132	6.05704	5.16205
6.3131	5.57899	5.29783	4.63614	5.33226	4.49072	5.1959	4.38286	5.94057	4.64787	6.05695	5.16083
6.3131	5.57856	5.29756	4.63596	5.332	4.48752	5.1959	4.38276	5.94036	4.64716	6.05659	5.15959
6.3131	5.57686	5.29739	4.63586	5.332	4.48635	5.1959	4.38193	5.94029	4.64558	6.05639	5.15857
6.31273	5.57632	5.2972	4.6349	5.332	4.48589	5.1959	4.37999	5.9402	4.64427	6.05633	5.15616
6.31272	5.57632	5.29716	4.63483	5.332	4.48528	5.1959	4.3788	5.9402	4.6435	6.05623	5.15488
6.3127	5.57632	5.29693	4.63473	5.33169	4.48464	5.1959	4.37678	5.9402	4.6395	6.0562	5.15452
6.31264	5.57606	5.29685	4.63292	5.33167	4.48276	5.1959	4.37466	5.93966	4.63824	6.05555	5.15437
6.31258	5.57591	5.29659	4.63236	5.33125	4.48096	5.1959	4.37455	5.9391	4.63719	6.05529	5.1541
6.31209	5.57526	5.29659	4.63023	5.33085	4.48096	5.1959	4.37435	5.93885	4.63595	6.05464	5.15089
6.31196	5.57482	5.29659	4.63023	5.33004	4.48004	5.1959	4.37212	5.93884	4.6358	6.05445	5.14907
6.3119	5.57307	5.29656	4.62958	5.32969	4.47985	5.1959	4.37129	5.93851	4.63243	6.05442	5.14899
6.31184	5.57215	5.29576	4.62895	5.32934	4.47927	5.1959	4.37118	5.93829	4.6313	6.05435	5.14618
6.31173	5.5717	5.29537	4.62872	5.3293	4.47906	5.1959	4.37012	5.93723	4.63077	6.05408	5.14606
6.31172	5.5717	5.29536	4.62716	5.32929	4.47836	5.1959	4.36979	5.93723	4.63037	6.0536	5.14525
6.31156	5.5717	5.29499	4.62575	5.32928	4.47589	5.1959	4.36974	5.93664	4.62724	6.05325	5.14361
6.31141	5.57156	5.29492	4.62553	5.32882	4.47478	5.1959	4.36961	5.93576	4.62391	6.05325	5.14239
6.31123	5.57032	5.29469	4.62539	5.32793	4.47406	5.1959	4.36903	5.93576	4.62391	6.05325	5.14005
6.3106	5.56934	5.29462	4.62521	5.32793	4.47406	5.1959	4.36421	5.93576	4.62046	6.05325	5.13909
6.31009	5.56611	5.29449	4.62474	5.32793	4.47194	5.1959	4.36243	5.93504	4.6195	6.05325	5.13689
6.31001	5.56556	5.29413	4.62289	5.32793	4.46981	5.1959	4.36167	5.93481	4.61921	6.05325	5.13431
6.31	5.56517	5.29411	4.62199	5.32792	4.46937	5.1959	4.3608	5.93348	4.61406	6.05308	5.13374
6.30954	5.56502	5.29363	4.62122	5.32789	4.46937	5.1959	4.3598	5.93277	4.61349	6.05289	5.13343
6.30918	5.565	5.2936	4.6212	5.32786	4.46907	5.1959	4.35896	5.93219	4.61242	6.05227	5.13262
6.30903	5.56335	5.29311	4.62057	5.32772	4.46851	5.1959	4.35872	5.93155	4.60982	6.05179	5.12896
6.30903	5.56199	5.2929	4.62022	5.32765	4.46836	5.1959	4.35872	5.93147	4.60871	6.05172	5.12778
6.30901	5.55942	5.29285	4.61954	5.3275	4.46691	5.1959	4.35645	5.93145	4.60738	6.05039	5.12641
6.30839	5.55913	5.29285	4.61943	5.32654	4.46196	5.1959	4.35631	5.93064	4.60033	6.05039	5.12409
6.30837	5.55913	5.29261	4.61943	5.3263	4.46196	5.1959	4.35451	5.93064	4.59794	6.05014	5.12409
6.30819	5.55836	5.29245	4.61903	5.3255	4.46189	5.19574	4.35336	5.93064	4.59748	6.05001	5.11912
6.30805	5.55719	5.29241	4.617	5.32523	4.46013	5.19554	4.35336	5.93064	4.59479	6.04967	5.11632
6.30774	5.55581	5.29239	4.61629	5.32471	4.45998	5.19553	4.35336	5.93064	4.59475	6.04925	5.11488
6.30702	5.55485	5.29204	4.6161	5.32465	4.45879	5.19531	4.35324	5.93064	4.59309	6.04906	5.11259
6.30695	5.55478	5.29168	4.61589	5.32419	4.45773	5.19449	4.3479	5.93064	4.59273	6.04875	5.11191
6.30662	5.55478	5.29096	4.61571	5.32411	4.45752	5.19449	4.34786	5.93064	4.59015	6.04844	5.11154
6.30656	5.55188	5.29072	4.61399	5.32397	4.45723	5.19446	4.3448	5.93064	4.58944	6.04832	5.10803
6.30634	5.54933	5.29038	4.61369	5.32397	4.45719	5.19418	4.34143	5.93064	4.58426	6.0482	5.10444
6.30595	5.54858	5.28976	4.61352	5.32368	4.45697	5.19334	4.34143	5.93064	4.58114	6.0472	5.10327
6.30531	5.5484	5.28961	4.6134	5.32358	4.45609	5.19334	4.34143	5.93064	4.57594	6.04677	5.10016
6.30526	5.54827	5.28936	4.61253	5.32253	4.45596	5.19334	4.34143	5.93064	4.57515	6.04602	5.10006
6.3052	5.54595	5.28921	4.61167	5.32229	4.45516	5.19334	4.34143	5.93064	4.57332	6.04571	5.0977
6.30509	5.54574	5.28893	4.61106	5.32223	4.45466	5.19327	4.34116	5.93064	4.57332	6.04535	5.0977
6.30476	5.54516	5.28832	4.60946	5.32218	4.45192	5.19314	4.3352	5.93064	4.57121	6.04532	5.09731
6.30422	5.54505	5.28805	4.60931	5.32204	4.45192	5.19277	4.335	5.93064	4.56916	6.0443	5.09698
6.30418	5.54448	5.28801	4.60855	5.32196	4.45192	5.19243	4.33494	5.93064	4.56062	6.04328	5.09629
6.30364	5.54397	5.28691	4.60605	5.32168	4.45117	5.19243	4.33351	5.93064	4.55451	6.04324	5.09479
6.30312	5.54392	5.2869	4.60527	5.32154	4.4492	5.19238	4.33232	5.93064	4.55436	6.0431	5.09409
6.30219	5.542	5.28664	4.60409	5.32142	4.4488	5.19152	4.33187	5.93064	4.55347	6.0428	5.09356
6.30201	5.54171	5.28628	4.60194	5.32126	4.4488	5.19145	4.33139	5.93064	4.55133	6.04274	5.0925
6.30195	5.54146	5.28595	4.60054	5.32114	4.44655	5.19133	4.32883	5.93064	4.55123	6.04253	5.09239
6.30184	5.54134	5.28506	4.59968	5.32075	4.44534	5.19113	4.32754	5.93064	4.55091	6.04246	5.09211
6.30147	5.54036	5.28492	4.59934	5.32059	4.44532	5.19098	4.32754	5.93064	4.55028	6.04246	5.09065
6.30083	5.54022	5.28421	4.599	5.32021	4.44454	5.19085	4.32547	5.93064	4.55028	6.042	5.08855
6.30057	5.54	5.28411	4.59814	5.32003	4.44434	5.1907	4.32377	5.93064	4.5497	6.04173	5.08768
6.30009	5.53846	5.28397	4.59782	5.31975	4.44314	5.19044	4.32075	5.93064	4.54949	6.04171	5.08676
6.30008	5.53637	5.28337	4.59611	5.31957	4.44239	5.19019	4.31873	5.93064	4.54813	6.04158	5.08676
6.30003	5.53583	5.28336	4.59415	5.31952	4.44206	5.18982	4.318	5.93064	4.5459	6.04157	5.08596
6.29969	5.53517	5.28336	4.59361	5.31948	4.44202	5.18982	4.31765	5.9304	4.54398	6.04157	5.0807
6.29935	5.53483	5.28312	4.59101	5.31896	4.44026	5.18982	4.3149	5.93023	4.54283	6.04157	5.07811
6.2989	5.53444	5.2825	4.59077	5.31858	4.4384	5.18982	4.3149	5.92974	4.54135	6.04109	5.07688
6.29873	5.53188	5.28249	4.59053	5.31823	4.43829	5.18952	4.3149	5.92864	4.54135	6.04064	5.07688
6.29825	5.53051	5.28249	4.59023	5.31784	4.43726	5.18929	4.31247	5.9282	4.54077	6.04041	5.07646
6.29712	5.53051	5.28249	4.58968	5.31765	4.43673	5.18835	4.31194	5.92807	4.53617	6.04026	5.07496
6.29608	5.52998	5.28249	4.58908	5.31753	4.43673	5.18823	4.30974	5.92725	4.53593	6.03962	5.07414
6.29606	5.52765	5.28214	4.58856	5.31751	4.43667	5.18809	4.30376	5.92668	4.53433	6.03946	5.07325
6.29566	5.52603	5.28148	4.58851	5.31731	4.43591	5.18805	4.30369	5.92583	4.53191	6.03887	5.06992
6.29563	5.52472	5.28096	4.58742	5.3171	4.43583	5.188	4.30138	5.92583	4.53172	6.03885	5.06809
6.29524	5.52335	5.28096	4.58734	5.3171	4.43583	5.18777	4.29754	5.9256	4.53081	6.03885	5.06376
6.2949	5.52258	5.2808	4.58704	5.3171	4.43576	5.18702	4.29188	5.92475	4.53053	6.03848	5.06305
6.29487	5.52144	5.28051	4.58673	5.3171	4.43529	5.18702	4.29188	5.92393	4.52598	6.03758	5.06154
6.29478	5.52018	5.28051	4.58512	5.3171	4.43305	5.18702	4.29044	5.92369	4.52598	6.03742	5.06138
6.29478	5.52002	5.2804	4.58512	5.3171	4.43048	5.18702	4.29028	5.92368	4.51867	6.03726	5.06088
6.29336	5.51937	5.28028	4.58498	5.31677	4.42935	5.18702	4.2899	5.92368	4.5135	6.03717	5.05874
6.29297	5.51875	5.28021	4.58469	5.31638	4.42854	5.18702	4.28979	5.92368	4.51222	6.03683	5.05509
6.29289	5.51869	5.28	4.58456	5.31629	4.42847	5.18702	4.28979	5.92368	4.51073	6.03666	5.05419
6.29272	5.51848	5.27992	4.58333	5.31607	4.42737	5.18702	4.28979	5.92368	4.50997	6.03663	5.05298
6.29267	5.5169	5.27978	4.58313	5.31598	4.42737	5.18698	4.28974	5.92368	4.50694	6.03663	5.05243
6.29245	5.51667	5.27954	4.58305	5.31574	4.42737	5.18684	4.28946	5.92366	4.50665	6.0354	5.05208
6.29229	5.51343	5.27925	4.581	5.31569	4.42737	5.18684	4.28791	5.92354	4.50278	6.03493	5.05208
6.29194	5.5116	5.27907	4.57855	5.31536	4.42737	5.18627	4.28726	5.92299	4.5023	6.03493	5.05041
6.29189	5.50946	5.27873	4.57802	5.3152	4.42737	5.1856	4.28659	5.92297	4.50137	6.03429	5.04791
6.29185	5.50913	5.27857	4.57735	5.31447	4.42737	5.1854	4.28659	5.92226	4.50129	6.03414	5.04697
6.2917	5.50842	5.27807	4.57686	5.31391	4.42737	5.18539	4.28592	5.92217	4.5004	6.03376	5.04641
6.29168	5.50714	5.27806	4.57611	5.3135	4.42737	5.18504	4.28587	5.92172	4.49849	6.03371	5.04498
6.29147	5.50679	5.27793	4.5759	5.31345	4.42693	5.18464	4.28461	5.92095	4.49609	6.0335	5.04374
6.29145	5.5055	5.27793	4.57272	5.31336	4.42663	5.18453	4.28335	5.92095	4.49489	6.03338	5.04279
6.29139	5.50505	5.27793	4.57135	5.31321	4.42452	5.18453	4.28217	5.92069	4.49335	6.03336	5.04175
6.29134	5.50447	5.27793	4.57134	5.31264	4.42452	5.18453	4.28178	5.92055	4.49008	6.03273	5.03882
6.29128	5.50398	5.27745	4.57057	5.31237	4.42452	5.18453	4.28156	5.92049	4.48687	6.03191	5.03822
6.29099	5.50335	5.27728	4.56805	5.31236	4.42449	5.18453	4.28137	5.92005	4.48612	6.03157	5.03681
6.29085	5.50308	5.27704	4.5679	5.31204	4.42257	5.18453	4.27921	5.91975	4.48579	6.0313	5.03486
6.29083	5.50119	5.2765	4.56766	5.31204	4.42243	5.18453	4.27912	5.91966	4.4848	6.0313	5.03482
6.29061	5.50089	5.27612	4.5672	5.31197	4.42187	5.18441	4.27885	5.91899	4.47792	6.0313	5.03482
6.29061	5.50075	5.27515	4.5671	5.31167	4.42147	5.1844	4.27699	5.91888	4.47719	6.0313	5.03467
6.29061	5.50059	5.27515	4.56418	5.31167	4.42144	5.18438	4.27683	5.91872	4.4769	6.0313	5.03416
6.29055	5.49988	5.27505	4.56328	5.31167	4.42127	5.18411	4.27423	5.91694	4.47609	6.0313	5.03395
6.29031	5.49988	5.2741	4.5631	5.31167	4.41941	5.18404	4.27135	5.91586	4.47609	6.03104	5.03385
6.28996	5.49816	5.27395	4.56132	5.31164	4.41938	5.18322	4.27012	5.91541	4.47609	6.03069	5.02975
6.28996	5.49675	5.27379	4.56101	5.31155	4.419	5.18305	4.27003	5.91519	4.47492	6.03008	5.02933
6.2893	5.49672	5.27371	4.55924	5.31155	4.419	5.18298	4.26734	5.91509	4.47341	6.02999	5.02877
6.289	5.49668	5.27356	4.55882	5.31142	4.41888	5.18296	4.26696	5.91499	4.47213	6.02985	5.02862
6.28871	5.49657	5.2735	4.5585	5.31117	4.41853	5.18293	4.26651	5.91488	4.47213	6.02965	5.02699
6.28833	5.4964	5.27252	4.5579	5.31062	4.41662	5.18293	4.26364	5.91488	4.46699	6.0296	5.02349
6.28776	5.49527	5.27236	4.55723	5.31062	4.41511	5.18293	4.26247	5.91488	4.46301	6.02899	5.02218
6.28739	5.49339	5.27222	4.55534	5.31062	4.41155	5.18293	4.2605	5.91471	4.46022	6.02846	5.02012
6.28704	5.49327	5.27184	4.55518	5.31049	4.41143	5.18231	4.25792	5.91454	4.45938	6.02829	5.01791
6.28702	5.49254	5.27117	4.55497	5.31043	4.41078	5.18194	4.25406	5.91453	4.45938	6.02825	5.01787
6.28664	5.49161	5.27068	4.55396	5.31017	4.4097	5.18068	4.2531	5.91437	4.45912	6.02823	5.01623
6.28662	5.49121	5.27061	4.55272	5.31012	4.4097	5.18036	4.2512	5.91369	4.45658	6.02821	5.01407
6.28557	5.49096	5.27058	4.55272	5.31007	4.4097	5.18008	4.25066	5.91299	4.45541	6.02708	5.01364
6.28497	5.49039	5.26907	4.55272	5.31004	4.4097	5.17994	4.25025	5.91299	4.45491	6.02705	5.01356
6.28434	5.49039	5.26842	4.55255	5.3099	4.4097	5.17933	4.24827	5.91253	4.45474	6.02689	5.01176
6.28419	5.49028	5.26822	4.55255	5.30954	4.4097	5.17932	4.24329	5.91189	4.44997	6.02678	5.00773
6.28402	5.48671	5.26818	4.55225	5.3094	4.4097	5.1793	4.24087	5.91189	4.44871	6.02652	5.00556
6.28366	5.48671	5.26803	4.55093	5.30918	4.4097	5.17888	4.23867	5.91182	4.44745	6.0265	5.00178
6.28299	5.48496	5.26802	4.55077	5.30851	4.4097	5.17882	4.23752	5.91173	4.44548	6.02647	5.00005
6.28295	5.48496	5.26754	4.55033	5.30806	4.4097	5.17871	4.23533	5.91089	4.44378	6.02634	4.99858
6.28294	5.4838	5.26754	4.54971	5.30722	4.4097	5.17802	4.23442	5.91087	4.44278	6.02583	4.99711
6.28227	5.48031	5.26743	4.5497	5.30716	4.4097	5.17791	4.23426	5.91029	4.43911	6.02544	4.99552
6.28226	5.48001	5.26658	4.54877	5.30713	4.4097	5.17748	4.23404	5.91002	4.43797	6.02544	4.99213
6.2819	5.47997	5.26658	4.54752	5.30709	4.4097	5.17722	4.23358	5.90968	4.43521	6.02539	4.98874
6.28154	5.47997	5.26592	4.54752	5.30696	4.4097	5.17664	4.23231	5.90967	4.43183	6.02496	4.98709
6.28154	5.4797	5.26588	4.54752	5.3069	4.4097	5.17651	4.23088	5.90919	4.43095	6.02492	4.98703
6.28153	5.4796	5.26585	4.54589	5.30618	4.4097	5.17648	4.23068	5.90914	4.4309	6.02442	4.98537
6.28145	5.47957	5.26585	4.54501	5.30526	4.4097	5.17643	4.23068	5.90835	4.42854	6.02442	4.98467
6.28143	5.47862	5.26475	4.54492	5.30523	4.4097	5.17611	4.22971	5.90821	4.42596	6.02408	4.98466
6.28054	5.47643	5.26474	4.54486	5.30518	4.4097	5.17611	4.22853	5.90821	4.42504	6.02393	4.98375
6.2805	5.47553	5.26462	4.54411	5.30464	4.4097	5.17544	4.22487	5.90728	4.42289	6.02316	4.98276
6.28006	5.47405	5.26445	4.54118	5.30464	4.4097	5.17517	4.22383	5.90703	4.42182	6.02288	4.9823
6.27973	5.47343	5.26407	4.53583	5.30461	4.4097	5.17516	4.22383	5.9068	4.42025	6.02284	4.97871
6.2795	5.47288	5.26393	4.53319	5.30452	4.4097	5.17376	4.2216	5.90675	4.419	6.02283	4.97871
6.27946	5.47266	5.26346	4.53251	5.30443	4.4097	5.17354	4.22147	5.90628	4.41809	6.02218	4.97773
6.27924	5.47213	5.26331	4.53204	5.30442	4.4097	5.17353	4.22047	5.90627	4.41679	6.02196	4.97728
6.2789	5.4718	5.26306	4.53204	5.30396	4.4097	5.17294	4.21953	5.90613	4.41529	6.02158	4.97694
6.27869	5.47085	5.26306	4.53074	5.30389	4.4097	5.17264	4.21885	5.90588	4.41414	6.02158	4.97316
6.27869	5.47085	5.26306	4.52893	5.30387	4.4097	5.17214	4.21885	5.90581	4.41253	6.02095	4.9705
6.27869	5.47085	5.263	4.52893	5.30371	4.4097	5.17186	4.21885	5.90505	4.41046	6.01998	4.96949
6.27823	5.47036	5.26265	4.52679	5.30371	4.4097	5.17161	4.21885	5.90498	4.40882	6.01995	4.96606
6.27822	5.47013	5.26242	4.52679	5.30371	4.4097	5.17148	4.21804	5.9048	4.40875	6.01995	4.96604
6.27805	5.47013	5.26173	4.52679	5.30371	4.4097	5.1712	4.21484	5.90469	4.40865	6.01942	4.96503
6.27778	5.46983	5.26149	4.52679	5.30371	4.4097	5.17116	4.21474	5.90409	4.40846	6.01942	4.96377
6.27747	5.46933	5.26094	4.52679	5.30371	4.4097	5.17116	4.21333	5.90383	4.40819	6.01942	4.96359
6.27697	5.46917	5.26039	4.52679	5.30371	4.4097	5.17116	4.21272	5.90351	4.40717	6.01926	4.96359
6.27693	5.46869	5.2603	4.52574	5.30371	4.4097	5.17082	4.21224	5.90345	4.40717	6.01856	4.96359
6.27634	5.46682	5.2603	4.52512	5.30371	4.4097	5.17059	4.20989	5.90319	4.40707	6.01834	4.96189
6.2763	5.46677	5.26015	4.52501	5.30371	4.4097	5.17022	4.20855	5.90288	4.40471	6.01799	4.9583
6.27596	5.4636	5.25994	4.52437	5.30371	4.4097	5.16982	4.20817	5.90278	4.40471	6.01776	4.95206
6.27553	5.4636	5.25989	4.52433	5.30338	4.4097	5.16977	4.20809	5.90233	4.40471	6.01773	4.95014
6.27542	5.46359	5.25957	4.52429	5.30304	4.4097	5.1695	4.20801	5.90202	4.40471	6.01747	4.94948
6.27512	5.46332	5.25948	4.52302	5.30279	4.4097	5.16928	4.20474	5.90202	4.40471	6.01723	4.94816
6.27488	5.45813	5.25948	4.52277	5.3024	4.4097	5.16917	4.20415	5.90126	4.40471	6.01698	4.947
6.27486	5.4565	5.25938	4.51874	5.30185	4.4097	5.16875	4.20415	5.90123	4.40471	6.01668	4.94473
6.27438	5.45644	5.25932	4.51558	5.30168	4.4097	5.16859	4.20396	5.90107	4.40471	6.0163	4.9415
6.27404	5.45593	5.25921	4.51267	5.30138	4.4097	5.16847	4.20325	5.9009	4.40386	6.01565	4.9415
6.27367	5.45519	5.25883	4.512	5.30138	4.4097	5.16846	4.20172	5.89999	4.40114	6.01559	4.94049
6.27328	5.44895	5.25873	4.51097	5.30128	4.4097	5.16765	4.20055	5.89987	4.40114	6.01551	4.93977
6.27297	5.44792	5.25862	4.51072	5.3009	4.4097	5.1675	4.19956	5.89984	4.40114	6.01525	4.93856
6.27253	5.44766	5.25862	4.51067	5.30086	4.4097	5.1674	4.19874	5.89979	4.40114	6.01507	4.93809
6.27239	5.44632	5.25805	4.5102	5.3008	4.40968	5.16734	4.19852	5.89904	4.40114	6.01498	4.93724
6.27228	5.44175	5.25802	4.50931	5.30066	4.40958	5.16723	4.19376	5.89849	4.40114	6.01466	4.93659
6.27221	5.44172	5.25721	4.50854	5.30049	4.40912	5.16651	4.19335	5.89846	4.40114	6.01463	4.93659
6.27217	5.43925	5.25712	4.5083	5.30031	4.40882	5.16634	4.19008	5.89846	4.40114	6.0144	4.93659
6.27134	5.43818	5.25695	4.50826	5.30015	4.40775	5.16567	4.19008	5.89828	4.40114	6.0143	4.93152
6.27109	5.43816	5.25646	4.50825	5.30006	4.40746	5.16551	4.18935	5.89824	4.40114	6.01366	4.92782
6.27042	5.4359	5.25603	4.50825	5.30003	4.40412	5.16493	4.1871	5.89812	4.40114	6.01339	4.92646
6.27042	5.43493	5.25599	4.50825	5.29973	4.40405	5.16405	4.18566	5.89784	4.40114	6.01315	4.92646
6.27042	5.43473	5.25599	4.50771	5.29863	4.40391	5.16405	4.18378	5.89673	4.40114	6.01315	4.92568
6.27042	5.43324	5.2557	4.50529	5.2986	4.40156	5.16405	4.18182	5.89636	4.40114	6.01265	4.92199
6.27027	5.43099	5.25564	4.50459	5.29847	4.40138	5.16396	4.18056	5.89573	4.40114	6.01265	4.91869
6.27019	5.43084	5.25535	4.50423	5.29844	4.40112	5.16369	4.17975	5.89508	4.40114	6.01257	4.91839
6.26986	5.43084	5.25485	4.50325	5.29844	4.3995	5.16324	4.17924	5.89482	4.40114	6.0125	4.91699
6.26953	5.43084	5.25471	4.50258	5.29844	4.39936	5.1631	4.17843	5.89425	4.40114	6.01239	4.91469
6.2694	5.4306	5.25402	4.50226	5.29819	4.39606	5.1627	4.17632	5.89406	4.40114	6.01221	4.91239
6.2689	5.4303	5.25351	4.50151	5.29799	4.39571	5.16226	4.17632	5.89405	4.40114	6.01173	4.91035
6.26888	5.43	5.25312	4.50024	5.29795	4.39531	5.16216	4.17586	5.89345	4.40114	6.01165	4.91019
6.26867	5.4286	5.2526	4.50004	5.29793	4.39485	5.16168	4.17551	5.89316	4.40114	6.01138	4.90912
6.26867	5.4286	5.25242	4.49949	5.29769	4.39485	5.16111	4.17383	5.89316	4.40114	6.01116	4.90656
6.26845	5.4286	5.25228	4.49908	5.29757	4.39428	5.16101	4.17368	5.89278	4.40114	6.01063	4.90567
6.26845	5.42783	5.25188	4.49715	5.29745	4.39401	5.16083	4.17167	5.89243	4.40114	6.00961	4.90561
6.26845	5.42763	5.25185	4.49705	5.29717	4.39401	5.15987	4.17085	5.89238	4.40114	6.00947	4.90515
6.26769	5.42735	5.25183	4.49439	5.29688	4.39278	5.15977	4.16788	5.89232	4.40114	6.00912	4.90069
6.26722	5.42735	5.25152	4.49381	5.29668	4.3922	5.1591	4.16705	5.89197	4.40114	6.009	4.89847
6.26625	5.42603	5.25145	4.49378	5.29651	4.39168	5.15867	4.16673	5.89187	4.40114	6.00899	4.8981
6.26588	5.42596	5.2514	4.49307	5.29556	4.39101	5.15864	4.16474	5.89179	4.40114	6.00863	4.8966
6.26584	5.42501	5.2514	4.49303	5.29524	4.39032	5.15859	4.16005	5.8917	4.40114	6.00851	4.89447
6.26562	5.42369	5.2514	4.4929	5.2952	4.38901	5.15842	4.15975	5.89122	4.40114	6.00827	4.89344
6.26548	5.42157	5.2514	4.49147	5.29475	4.3875	5.15747	4.15764	5.89112	4.40114	6.00827	4.89237
6.26544	5.42157	5.2514	4.49093	5.29404	4.38728	5.15695	4.15558	5.89109	4.40114	6.00827	4.88625
6.26508	5.42135	5.2513	4.49037	5.29382	4.38632	5.15693	4.15424	5.89054	4.40114	6.00827	4.88566
6.26506	5.42053	5.25128	4.48766	5.29374	4.38507	5.15689	4.15302	5.89054	4.40114	6.00827	4.88488
6.2648	5.41943	5.25127	4.48695	5.29362	4.38131	5.15685	4.15284	5.89052	4.40114	6.00785	4.88468
6.26458	5.4179	5.25107	4.48596	5.29334	4.38075	5.15569	4.15278	5.89044	4.40114	6.0072	4.88261
6.26369	5.41743	5.25102	4.48448	5.29298	4.3805	5.15539	4.15266	5.8902	4.40114	6.00697	4.88182
6.26369	5.41593	5.25096	4.48404	5.29294	4.3796	5.15518	4.15235	5.89008	4.40114	6.00619	4.88085
6.26318	5.41514	5.25094	4.48369	5.29291	4.37698	5.15491	4.15119	5.88996	4.40114	6.00603	4.87867
6.26271	5.41248	5.25091	4.48369	5.29227	4.37645	5.1544	4.14971	5.88956	4.40114	6.00533	4.87602
6.26255	5.41136	5.25059	4.48323	5.2922	4.37414	5.15434	4.14916	5.8895	4.40114	6.0053	4.8759
6.2625	5.41136	5.2505	4.48222	5.29169	4.37401	5.1543	4.1486	5.8895	4.40114	6.00503	4.87584
6.26218	5.41007	5.25034	4.48106	5.29162	4.37061	5.15424	4.14857	5.8895	4.40114	6.00479	4.87355
6.26203	5.40917	5.25023	4.47989	5.29158	4.36983	5.15419	4.14721	5.8895	4.40114	6.0046	4.87218
6.26185	5.40915	5.25011	4.47897	5.29154	4.36676	5.15406	4.14721	5.8895	4.40114	6.00448	4.87205
6.26184	5.40915	5.25009	4.47844	5.29123	4.36676	5.15377	4.14436	5.88931	4.40114	6.00413	4.8675
6.26162	5.40915	5.25008	4.47776	5.29068	4.36586	5.15374	4.14392	5.88931	4.40114	6.00385	4.86452
6.26146	5.40915	5.25007	4.47743	5.2905	4.36554	5.15311	4.14273	5.88931	4.40114	6.00377	4.86439
6.26099	5.40915	5.25007	4.47741	5.29039	4.36476	5.15296	4.1427	5.88931	4.40114	6.00376	4.86439
6.26041	5.40915	5.25007	4.47637	5.29039	4.3611	5.1528	4.1417	5.88864	4.40112	6.00361	4.86439
6.26041	5.40915	5.25007	4.47587	5.29029	4.36048	5.15171	4.13991	5.88845	4.40111	6.00335	4.86437
6.26041	5.40915	5.25007	4.47583	5.29019	4.36031	5.15167	4.13991	5.88842	4.40102	6.00332	4.86233
6.26041	5.40915	5.25007	4.47561	5.28999	4.35715	5.15166	4.13878	5.88788	4.40061	6.00298	4.86193
6.26041	5.40915	5.25007	4.47538	5.28994	4.35715	5.15062	4.13868	5.88783	4.39922	6.00278	4.86027
6.26037	5.40915	5.25007	4.47442	5.28983	4.35715	5.1496	4.13713	5.88783	4.39662	6.00177	4.86027
6.26024	5.40915	5.25007	4.47357	5.28983	4.35691	5.1496	4.13707	5.88717	4.39662	6.00168	4.86027
6.26001	5.40915	5.25007	4.47257	5.28962	4.35626	5.14959	4.13605	5.88709	4.39094	6.00167	4.86027
6.25966	5.40915	5.25007	4.47131	5.2893	4.35572	5.14945	4.13558	5.88684	4.39067	6.00164	4.85888
6.25953	5.40915	5.25007	4.47116	5.28921	4.35572	5.14936	4.13472	5.88684	4.39028	6.00161	4.85735
6.25947	5.40915	5.25007	4.46973	5.28907	4.35189	5.14936	4.13462	5.88668	4.39002	6.0014	4.85688
6.25883	5.40915	5.25007	4.46898	5.28866	4.35189	5.14836	4.13402	5.88567	4.38996	6.0014	4.85546
6.25876	5.40915	5.25007	4.46823	5.28859	4.35189	5.14791	4.13379	5.8856	4.38831	6.00133	4.85476
6.25876	5.40915	5.25007	4.46675	5.2885	4.35176	5.14751	4.12879	5.88525	4.38743	6.00111	4.85327
6.25876	5.40915	5.25007	4.46651	5.2885	4.35067	5.14703	4.12814	5.88525	4.38718	6.00077	4.85104
6.25876	5.40915	5.25007	4.46599	5.28844	4.35052	5.14649	4.12766	5.88525	4.38694	6.00068	4.85081
6.25795	5.40915	5.25007	4.46358	5.28837	4.34817	5.14631	4.12366	5.88499	4.3782	6.00027	4.84713
6.25794	5.40856	5.25007	4.46277	5.28831	4.3471	5.14619	4.12336	5.88492	4.3766	6.00023	4.84648
6.25764	5.40805	5.25007	4.46187	5.28803	4.34655	5.14567	4.12303	5.88424	4.3766	6.00019	4.84611
6.25723	5.40078	5.25006	4.46163	5.28785	4.3438	5.14551	4.12225	5.88377	4.37586	6.00008	4.84554
6.25703	5.40062	5.25006	4.46078	5.2876	4.34211	5.14537	4.1212	5.88294	4.37499	5.99942	4.84552
6.25632	5.40062	5.25006	4.46073	5.28759	4.34001	5.14516	4.11654	5.88285	4.37322	5.99937	4.84552
6.25596	5.40062	5.25006	4.46019	5.28741	4.33923	5.1451	4.11568	5.88255	4.37322	5.99894	4.84552
6.25596	5.39933	5.25006	4.45864	5.2865	4.33872	5.1444	4.11568	5.88245	4.37293	5.99853	4.84552
6.25596	5.39768	5.25006	4.45719	5.2864	4.33766	5.14402	4.11568	5.8823	4.37293	5.99838	4.84552
6.25596	5.39648	5.25	4.45562	5.28522	4.33706	5.14363	4.11568	5.88179	4.37293	5.99821	4.84453
6.25569	5.3957	5.24999	4.45509	5.28485	4.33706	5.14321	4.11568	5.88175	4.37168	5.99816	4.84392
6.25569	5.3957	5.24999	4.45407	5.28484	4.33662	5.14309	4.11568	5.88172	4.37059	5.99812	4.84257
6.25568	5.39434	5.24998	4.45222	5.28478	4.33375	5.1418	4.11568	5.88153	4.36998	5.99801	4.83831
6.25551	5.39432	5.24998	4.45219	5.28466	4.3312	5.14147	4.11568	5.88153	4.36834	5.99787	4.83791
6.25548	5.39375	5.24974	4.4518	5.28466	4.32736	5.14126	4.11568	5.88153	4.36493	5.99787	4.83005
6.25544	5.39192	5.24913	4.4518	5.28466	4.32724	5.14066	4.11568	5.88153	4.36474	5.99787	4.83005
6.25544	5.39151	5.24873	4.45057	5.28441	4.32715	5.13995	4.11568	5.88025	4.35963	5.99762	4.83001
6.25537	5.3908	5.24865	4.45008	5.28432	4.3267	5.13993	4.11568	5.88025	4.35748	5.99742	4.82822
6.25455	5.38964	5.24849	4.44906	5.28432	4.32191	5.13957	4.11478	5.88003	4.35734	5.99741	4.82794
6.25444	5.38833	5.24839	4.44821	5.28394	4.32058	5.13948	4.11468	5.87981	4.35539	5.99723	4.82555
6.25417	5.38833	5.24826	4.44812	5.28324	4.31892	5.13924	4.11368	5.87962	4.35488	5.99673	4.82386
6.25315	5.38717	5.24786	4.44799	5.28311	4.31877	5.13918	4.10531	5.87961	4.35482	5.99651	4.82308
6.25222	5.38644	5.24785	4.44668	5.2831	4.31877	5.13903	4.10346	5.87937	4.3533	5.99519	4.82105
6.25219	5.38385	5.24783	4.44666	5.28295	4.31877	5.13903	4.10346	5.87937	4.35295	5.99519	4.82084
6.25218	5.38375	5.24781	4.44456	5.28294	4.31877	5.13857	4.10106	5.87935	4.35031	5.99502	4.82084
6.25122	5.38196	5.24688	4.44303	5.28257	4.31877	5.13856	4.09861	5.87935	4.34916	5.99502	4.82079
6.25119	5.3806	5.24667	4.44202	5.28243	4.31798	5.13824	4.09248	5.87846	4.34883	5.99463	4.81867
6.25101	5.3806	5.24667	4.44165	5.28227	4.31788	5.13799	4.09248	5.87825	4.34881	5.99439	4.81759
6.25072	5.3806	5.24667	4.44099	5.28156	4.31425	5.13776	4.09029	5.87803	4.34234	5.99428	4.81523
6.2503	5.38029	5.24667	4.43965	5.28149	4.31416	5.13722	4.08874	5.87776	4.34224	5.99363	4.81333
6.25022	5.38012	5.24662	4.43797	5.28149	4.31397	5.13705	4.0849	5.8764	4.34224	5.99349	4.81297
6.25022	5.37962	5.24661	4.43753	5.28126	4.31285	5.13687	4.08361	5.8764	4.34165	5.99331	4.81239
6.24997	5.37954	5.24661	4.43575	5.28105	4.31262	5.13672	4.0782	5.87628	4.34005	5.99331	4.81239
6.24996	5.3778	5.24661	4.43479	5.28099	4.31105	5.13672	4.07697	5.87614	4.33993	5.99286	4.81239
6.24988	5.37382	5.24661	4.43348	5.28074	4.31048	5.13618	4.07624	5.87607	4.33925	5.99283	4.81239
6.24933	5.37382	5.24657	4.4322	5.28072	4.3102	5.13617	4.07518	5.87576	4.33925	5.99235	4.81239
6.24919	5.37339	5.24654	4.43152	5.28072	4.31018	5.13589	4.07357	5.87572	4.33925	5.99233	4.81239
6.24905	5.37288	5.24653	4.43151	5.28072	4.30582	5.13528	4.07324	5.87555	4.33666	5.99233	4.81239
6.24859	5.37113	5.24652	4.43119	5.28063	4.30445	5.13515	4.07151	5.87555	4.33465	5.99227	4.81239
6.24845	5.37078	5.24652	4.43025	5.28037	4.30391	5.13498	4.07056	5.87452	4.32816	5.99222	4.81239
6.24808	5.37045	5.2464	4.42846	5.28014	4.30315	5.13394	4.07044	5.87242	4.32697	5.99208	4.81239
6.24781	5.36961	5.24637	4.4282	5.28014	4.30112	5.13385	4.07041	5.8715	4.3258	5.9911	4.81239
6.2475	5.36697	5.24636	4.4281	5.28014	4.30018	5.13376	4.07026	5.87107	4.32533	5.99102	4.81154
6.24714	5.36685	5.24623	4.42781	5.27978	4.29949	5.13328	4.07026	5.87094	4.32533	5.99095	4.8101
6.247	5.35972	5.24618	4.42669	5.27944	4.29944	5.133	4.07026	5.87081	4.3217	5.99074	4.80907
6.24697	5.35805	5.24585	4.42588	5.27899	4.29702	5.133	4.07026	5.87052	4.31173	5.99074	4.80907
6.2468	5.35765	5.24581	4.42539	5.27847	4.29088	5.13299	4.07022	5.87016	4.30773	5.99074	4.80646
6.24661	5.35746	5.24511	4.42411	5.27823	4.29081	5.13293	4.06711	5.87004	4.307	5.99074	4.80269
6.24655	5.35746	5.24498	4.42048	5.27823	4.28827	5.13293	4.06688	5.86991	4.30389	5.99065	4.80269
6.24625	5.35746	5.24493	4.41891	5.27823	4.28827	5.13293	4.06592	5.86981	4.30142	5.9906	4.80269
6.24587	5.35565	5.24492	4.41835	5.2782	4.28827	5.13271	4.06333	5.86974	4.30138	5.9906	4.80123
6.24568	5.35528	5.24476	4.4175	5.27805	4.28827	5.1327	4.06303	5.86967	4.29815	5.9906	4.80086
6.24528	5.35448	5.24471	4.41732	5.27776	4.28814	5.13216	4.06221	5.86967	4.298	5.9906	4.80086
6.24528	5.3525	5.24451	4.41726	5.27673	4.28565	5.13215	4.06104	5.86967	4.29763	5.9906	4.80058
6.24511	5.35246	5.24346	4.41721	5.27653	4.28542	5.13213	4.06096	5.86967	4.29605	5.9906	4.79689
6.24502	5.35207	5.24329	4.41419	5.27621	4.2849	5.13212	4.05903	5.86967	4.29598	5.99053	4.79455
6.24495	5.35189	5.24252	4.41419	5.27591	4.28427	5.13183	4.05774	5.8695	4.29587	5.99011	4.79433
6.24495	5.35154	5.24244	4.41419	5.27586	4.27683	5.13166	4.05469	5.86931	4.2919	5.98996	4.79359
6.24495	5.35071	5.24239	4.41207	5.27441	4.27676	5.13155	4.05312	5.86931	4.29186	5.98986	4.79315
6.24495	5.35033	5.24239	4.40927	5.27324	4.27676	5.1314	4.0505	5.86857	4.29097	5.98922	4.79203
6.24495	5.34991	5.24239	4.40895	5.27284	4.27614	5.131	4.0505	5.86856	4.28937	5.98899	4.78958
6.24491	5.34825	5.24227	4.40866	5.27249	4.27358	5.13071	4.04867	5.86849	4.28858	5.98863	4.78837
6.24472	5.34434	5.24183	4.40814	5.272	4.27258	5.13055	4.04848	5.86831	4.28729	5.98862	4.78725
6.24464	5.34158	5.24139	4.40805	5.27185	4.27258	5.13048	4.04552	5.86824	4.28583	5.98856	4.78454
6.24464	5.34103	5.24131	4.40478	5.27135	4.27258	5.13039	4.03957	5.86818	4.28583	5.9885	4.78425
6.24464	5.34051	5.2413	4.40463	5.27134	4.27258	5.13033	4.0391	5.86697	4.28382	5.98844	4.77956
6.24426	5.34043	5.24103	4.40345	5.27102	4.27258	5.13004	4.03798	5.86677	4.28369	5.98833	4.77904
6.24376	5.33958	5.2409	4.40345	5.27093	4.27258	5.12967	4.03511	5.86589	4.27928	5.98822	4.77854
6.24313	5.33902	5.24076	4.40345	5.27057	4.27258	5.12932	4.03415	5.86553	4.27928	5.98795	4.77712
6.24313	5.33832	5.24071	4.40345	5.2705	4.27258	5.12926	4.03379	5.86462	4.27928	5.98788	4.7736
6.24302	5.33804	5.24042	4.40205	5.27042	4.27254	5.12807	4.0333	5.86388	4.27928	5.98761	4.7727
6.24301	5.33658	5.24039	4.40126	5.2701	4.27128	5.12754	4.03318	5.86353	4.27928	5.98732	4.77133
6.24293	5.33431	5.24025	4.40114	5.26973	4.27068	5.12735	4.0323	5.86339	4.27928	5.9873	4.77098
6.24273	5.33407	5.2402	4.4008	5.26971	4.26991	5.12735	4.03096	5.86331	4.27928	5.98699	4.76902
6.2424	5.33307	5.24002	4.40066	5.26971	4.26865	5.12728	4.02686	5.86325	4.27928	5.98641	4.76768
6.24234	5.33251	5.23999	4.40057	5.26967	4.26755	5.12708	4.02461	5.86325	4.27747	5.98626	4.76439
6.24171	5.328	5.23992	4.40014	5.26966	4.26357	5.12708	4.02189	5.86325	4.27515	5.98606	4.76301
6.2417	5.32539	5.23992	4.39869	5.26956	4.26212	5.12708	4.02181	5.86325	4.2751	5.98567	4.76275
6.2414	5.32539	5.23981	4.39754	5.26956	4.26131	5.12696	4.02123	5.86316	4.27467	5.98565	4.7595
6.24123	5.32539	5.2398	4.39686	5.26956	4.26043	5.1268	4.01728	5.86313	4.27173	5.98541	4.75828
6.241	5.323	5.23974	4.39677	5.26956	4.26029	5.12678	4.0162	5.86275	4.27084	5.98526	4.75804
6.241	5.32183	5.23965	4.39471	5.26956	4.25895	5.1267	4.01414	5.86228	4.27073	5.98521	4.75408
6.241	5.32078	5.23908	4.39447	5.26956	4.25701	5.12668	4.01263	5.86201	4.26909	5.98506	4.75268
6.241	5.31916	5.23899	4.39379	5.26955	4.25266	5.12661	4.01263	5.86114	4.26762	5.98443	4.75129
6.241	5.31916	5.23893	4.3937	5.26949	4.24979	5.12656	4.01199	5.86059	4.26691	5.98421	4.75129
6.24051	5.31916	5.23882	4.39354	5.26922	4.249	5.12638	4.01047	5.86049	4.26597	5.98401	4.75129
6.24045	5.31916	5.23878	4.39351	5.26893	4.24893	5.12623	4.01009	5.86019	4.26581	5.98391	4.74934
6.24027	5.31877	5.23878	4.39324	5.26893	4.24829	5.12616	4.01005	5.86008	4.26576	5.9835	4.74827
6.24027	5.31836	5.23878	4.39238	5.26893	4.24736	5.12616	4.00932	5.85951	4.26576	5.98348	4.74726
6.24019	5.31752	5.23878	4.39206	5.26893	4.24736	5.12616	4.00932	5.85821	4.26576	5.98341	4.74375
6.24009	5.31752	5.23862	4.39201	5.26893	4.24736	5.12579	4.00788	5.85795	4.26484	5.98326	4.74324
6.23969	5.31649	5.23828	4.39111	5.26893	4.24677	5.12509	4.00471	5.85795	4.26427	5.98324	4.74283
6.23923	5.31406	5.23822	4.39109	5.26893	4.24492	5.12449	4.00359	5.85733	4.26352	5.9832	4.73952
6.23827	5.31375	5.23793	4.38867	5.26893	4.2445	5.12397	4.00273	5.85733	4.26221	5.98293	4.73755
6.2375	5.31339	5.23792	4.38794	5.26893	4.24386	5.12378	4.00225	5.85733	4.26221	5.98286	4.73717
6.23713	5.31124	5.23775	4.38741	5.26893	4.24386	5.12349	3.9987	5.85727	4.25998	5.98285	4.73633
6.23688	5.30976	5.2377	4.38696	5.26893	4.24326	5.12301	3.99848	5.85648	4.25933	5.9828	4.73633
6.23679	5.30976	5.23762	4.38441	5.26893	4.241	5.12284	3.99708	5.85641	4.25809	5.98261	4.73633
6.23623	5.3095	5.23716	4.38403	5.26893	4.2391	5.12213	3.99537	5.85583	4.25662	5.98254	4.73633
6.23589	5.30766	5.23716	4.38365	5.26893	4.23785	5.12207	3.99269	5.85581	4.25616	5.98245	4.73633
6.23568	5.30764	5.23707	4.38176	5.26893	4.23719	5.12169	3.99269	5.85581	4.2553	5.98187	4.73633
6.23517	5.30693	5.23689	4.38041	5.26893	4.23691	5.12153	3.99269	5.85571	4.24805	5.98176	4.73633
6.23488	5.3068	5.23682	4.37952	5.26891	4.23414	5.12141	3.99269	5.85559	4.24482	5.98176	4.73633
6.23481	5.30648	5.23674	4.37878	5.26852	4.23234	5.12134	3.99207	5.85552	4.23927	5.98167	4.72761
6.23471	5.30479	5.23665	4.37667	5.26832	4.23221	5.12121	3.99043	5.85542	4.23817	5.98146	4.72681
6.23381	5.30413	5.23661	4.37586	5.26824	4.23017	5.11947	3.98883	5.85448	4.23679	5.98146	4.72565
6.23353	5.30322	5.23582	4.37162	5.26818	4.22943	5.11905	3.98883	5.85388	4.23669	5.98106	4.72416
6.23341	5.30242	5.2358	4.37131	5.26808	4.22909	5.11898	3.98878	5.85388	4.23558	5.98058	4.72416
6.23335	5.30191	5.2358	4.37016	5.268	4.22909	5.11867	3.98561	5.85386	4.23345	5.98058	4.72416
6.23324	5.30026	5.2358	4.36974	5.26774	4.22879	5.11852	3.98561	5.85385	4.22742	5.9802	4.72416
6.23303	5.29964	5.23579	4.36968	5.26771	4.22778	5.11754	3.98209	5.85345	4.22518	5.97963	4.72416
6.23218	5.29959	5.23558	4.36951	5.26745	4.22778	5.1175	3.982	5.85293	4.22518	5.97939	4.72416
6.2321	5.29588	5.23538	4.36868	5.26726	4.2275	5.1174	3.97676	5.85284	4.21843	5.97904	4.72416
6.23165	5.29436	5.23531	4.36836	5.26672	4.22655	5.11734	3.97644	5.85265	4.21775	5.97904	4.72416
6.23124	5.29028	5.23529	4.3679	5.26662	4.22572	5.1173	3.97456	5.85228	4.21471	5.97878	4.72385
6.23031	5.28902	5.23493	4.36646	5.26656	4.22534	5.11695	3.9735	5.85207	4.21463	5.97873	4.72087
6.23006	5.28881	5.23487	4.3659	5.26641	4.22285	5.11674	3.9735	5.85203	4.21368	5.97836	4.72075
6.22978	5.28875	5.23464	4.3659	5.26641	4.22058	5.11674	3.9735	5.8514	4.21061	5.97831	4.72075
6.22973	5.28816	5.23451	4.36582	5.26606	4.22019	5.11674	3.9735	5.8512	4.21002	5.97798	4.71907
6.22966	5.28717	5.2343	4.36444	5.26606	4.21927	5.11674	3.97216	5.85098	4.20642	5.97798	4.71834
6.22826	5.28578	5.2338	4.36359	5.26542	4.21859	5.1167	3.96965	5.85093	4.20445	5.97792	4.71684
6.22826	5.28557	5.23372	4.36286	5.26537	4.21714	5.11628	3.9683	5.85087	4.20317	5.97769	4.71684
6.22823	5.28557	5.23318	4.36127	5.26531	4.21299	5.11624	3.96713	5.85022	4.19382	5.97769	4.71593
6.22818	5.28367	5.23302	4.36116	5.26498	4.21155	5.11614	3.96572	5.84921	4.19379	5.97731	4.71501
6.22805	5.2813	5.23294	4.36105	5.26481	4.20914	5.11584	3.96553	5.84845	4.18907	5.9773	4.71499
6.22795	5.27559	5.23294	4.36093	5.26414	4.20712	5.11579	3.96553	5.84822	4.18831	5.9773	4.71342
6.22795	5.27537	5.23294	4.35965	5.26405	4.20526	5.11574	3.96223	5.84822	4.18682	5.97717	4.71314
6.22788	5.27418	5.23291	4.35951	5.26405	4.20317	5.11574	3.9618	5.84781	4.18682	5.97704	4.71121
6.22785	5.27122	5.23276	4.35866	5.26332	4.20311	5.11522	3.96156	5.84734	4.18682	5.97678	4.70416
6.22768	5.27035	5.23276	4.35713	5.26326	4.20282	5.11475	3.96057	5.84701	4.18093	5.9767	4.70276
6.22757	5.26897	5.23233	4.35713	5.26304	4.20252	5.11411	3.95999	5.84685	4.1805	5.97661	4.69814
6.22743	5.26707	5.23222	4.35618	5.26274	4.20172	5.11407	3.9578	5.84617	4.17638	5.97621	4.69318
6.22722	5.26453	5.22986	4.35568	5.26274	4.20172	5.11402	3.95602	5.8456	4.17219	5.97538	4.69274
6.2269	5.2644	5.22979	4.35405	5.26223	4.20107	5.11402	3.95328	5.8445	4.16785	5.97519	4.69144
6.2269	5.26269	5.22968	4.35261	5.26208	4.198	5.11402	3.95109	5.84444	4.16785	5.97488	4.69144
6.22673	5.26212	5.22966	4.35212	5.26202	4.19764	5.11402	3.94738	5.8443	4.16602	5.97482	4.69144
6.22658	5.26083	5.22893	4.35027	5.26187	4.19764	5.11402	3.94517	5.84347	4.16501	5.97472	4.69144
6.22658	5.25834	5.22859	4.3498	5.26155	4.19764	5.11402	3.94325	5.84194	4.16307	5.97415	4.69123
6.2265	5.25767	5.22858	4.34941	5.26146	4.19764	5.11402	3.9431	5.84169	4.16224	5.97408	4.69092
6.2265	5.2572	5.22845	4.34941	5.26141	4.19764	5.11401	3.94176	5.84146	4.16008	5.97378	4.68991
6.2265	5.25568	5.22841	4.34918	5.26086	4.19764	5.11318	3.94116	5.84128	4.15993	5.97301	4.68826
6.2265	5.25529	5.22829	4.34912	5.26075	4.19764	5.11289	3.93802	5.84096	4.15891	5.97295	4.68801
6.2265	5.25529	5.2279	4.34912	5.26073	4.19764	5.11282	3.93651	5.84081	4.15845	5.9726	4.68231
6.2265	5.25503	5.22777	4.34881	5.26058	4.19764	5.1128	3.93606	5.8407	4.15818	5.97254	4.68181
6.22623	5.25462	5.22753	4.3462	5.26012	4.19764	5.11257	3.9348	5.84047	4.15758	5.97218	4.68049
6.22623	5.25319	5.22705	4.34447	5.26011	4.19764	5.11227	3.93334	5.84036	4.15543	5.97165	4.68024
6.22619	5.25319	5.22699	4.34278	5.25952	4.19764	5.11226	3.9312	5.84036	4.15023	5.97149	4.6783
6.22612	5.2522	5.22675	4.34278	5.25926	4.19764	5.11189	3.93039	5.84036	4.15023	5.97062	4.67807
6.22542	5.25068	5.22665	4.34236	5.25922	4.19764	5.11184	3.93003	5.84036	4.15017	5.97055	4.67607
6.22542	5.24869	5.226	4.34167	5.25904	4.19764	5.11175	3.92752	5.84012	4.15011	5.97025	4.67551
6.22503	5.24801	5.22597	4.34116	5.25901	4.19764	5.11137	3.92716	5.83974	4.14987	5.96983	4.67417
6.22456	5.24499	5.22593	4.34072	5.25899	4.19764	5.11075	3.92567	5.8395	4.1469	5.96966	4.67402
6.22342	5.24361	5.22587	4.33826	5.25881	4.19764	5.1102	3.92392	5.8394	4.1465	5.96933	4.67337
6.2234	5.2436	5.22585	4.3379	5.25881	4.19764	5.11009	3.92273	5.83868	4.14644	5.96932	4.67293
6.2234	5.2436	5.2254	4.3366	5.25881	4.19764	5.10902	3.92049	5.83867	4.14597	5.96866	4.67244
6.22339	5.24326	5.22454	4.3359	5.2588	4.19764	5.109	3.91782	5.83855	4.14482	5.96861	4.67102
6.22328	5.24322	5.22429	4.3359	5.25875	4.19764	5.10893	3.91693	5.83792	4.14401	5.96861	4.67008
6.22314	5.2423	5.22419	4.33389	5.25847	4.19435	5.10858	3.91334	5.83759	4.14317	5.96793	4.67001
6.22311	5.24024	5.22393	4.33304	5.25843	4.19385	5.10849	3.91318	5.83652	4.14145	5.96759	4.66852
6.22296	5.23894	5.22387	4.3328	5.25839	4.19092	5.108	3.91078	5.83618	4.13735	5.96744	4.66583
6.22292	5.23894	5.22387	4.33195	5.25822	4.19092	5.10795	3.91062	5.83618	4.12723	5.96722	4.66433
6.22282	5.23783	5.22342	4.3311	5.25787	4.19092	5.10782	3.90913	5.83617	4.12473	5.96636	4.66276
6.22127	5.23742	5.22311	4.32748	5.25786	4.19092	5.10776	3.908	5.83609	4.12473	5.9661	4.65739
6.22048	5.23731	5.22306	4.32728	5.2575	4.19092	5.10776	3.90146	5.83607	4.12235	5.96579	4.65707
6.22033	5.23662	5.22302	4.32699	5.25746	4.19092	5.10776	3.90037	5.83604	4.12215	5.96502	4.6552
6.22031	5.23224	5.22274	4.32654	5.25746	4.19092	5.10776	3.8996	5.83604	4.11866	5.96501	4.65305
6.22007	5.22953	5.2227	4.32584	5.25746	4.19092	5.10776	3.89757	5.8357	4.11866	5.96464	4.64904
6.21998	5.2284	5.22263	4.32504	5.25746	4.19092	5.10776	3.89298	5.83568	4.11594	5.96433	4.64448
6.21964	5.22612	5.22262	4.32178	5.25746	4.19092	5.10776	3.89098	5.83561	4.11564	5.96403	4.64411
6.21939	5.22476	5.22235	4.32042	5.25746	4.19092	5.10776	3.88508	5.8356	4.11173	5.96287	4.64083
6.21937	5.22446	5.22228	4.31975	5.25741	4.19092	5.10776	3.88138	5.83459	4.11049	5.96283	4.64073
6.21821	5.22259	5.22228	4.31856	5.25728	4.18498	5.10776	3.88013	5.834	4.10843	5.96283	4.64072
6.21763	5.22246	5.22215	4.31825	5.25705	4.18287	5.10752	3.87256	5.83377	4.10843	5.96276	4.63127
6.21759	5.22173	5.2219	4.31825	5.25663	4.18244	5.10752	3.87256	5.83328	4.10271	5.96271	4.62979
6.21758	5.22141	5.22183	4.31825	5.25663	4.18101	5.1075	3.86953	5.83302	4.10216	5.96269	4.62683
6.21754	5.2213	5.22177	4.31815	5.25534	4.18084	5.10693	3.86882	5.83267	4.10209	5.96158	4.62536
6.21736	5.2213	5.22159	4.31779	5.2552	4.17263	5.10681	3.868	5.83262	4.10195	5.96146	4.62374
6.21664	5.2213	5.2215	4.31693	5.25502	4.17225	5.10673	3.868	5.83242	4.10144	5.96144	4.62201
6.21663	5.2213	5.22133	4.31582	5.25492	4.17184	5.10663	3.8667	5.83145	4.1002	5.96101	4.61832
6.21663	5.21955	5.22126	4.31304	5.25483	4.17079	5.10663	3.8667	5.83125	4.09708	5.96076	4.61774
6.21663	5.21955	5.22122	4.31298	5.25473	4.16965	5.10629	3.8654	5.83003	4.09611	5.96058	4.61706
6.21663	5.21947	5.22122	4.31211	5.25448	4.16888	5.10577	3.8654	5.8297	4.09541	5.96052	4.61523
6.21645	5.21539	5.22111	4.31144	5.25362	4.16776	5.10473	3.8654	5.82956	4.09541	5.96025	4.61318
6.21621	5.21539	5.22081	4.30946	5.25359	4.1672	5.10458	3.8654	5.82937	4.09541	5.96023	4.61308
6.21609	5.2151	5.22069	4.30901	5.25321	4.16676	5.10374	3.8654	5.82923	4.09541	5.95991	4.61261
6.21577	5.2151	5.22057	4.30854	5.2527	4.16607	5.10349	3.8654	5.82911	4.09541	5.95979	4.61127
6.2156	5.2151	5.22029	4.30765	5.25237	4.16492	5.10308	3.8654	5.82863	4.09541	5.95973	4.60999
6.21556	5.2151	5.21979	4.30664	5.25233	4.16221	5.10291	3.8654	5.82841	4.09541	5.95959	4.60871
6.21552	5.21334	5.21893	4.30302	5.25229	4.16101	5.1025	3.8654	5.82838	4.09541	5.95935	4.60797
6.21541	5.21154	5.21767	4.30179	5.25216	4.15655	5.10239	3.8654	5.82817	4.09541	5.9592	4.60563
6.21541	5.20843	5.21744	4.30036	5.2516	4.15476	5.10232	3.8654	5.82817	4.09541	5.9591	4.60453
6.21472	5.20832	5.21696	4.30036	5.25157	4.15354	5.1023	3.8654	5.82813	4.09541	5.95897	4.60364
6.21464	5.20825	5.21666	4.29942	5.25139	4.15223	5.10201	3.8635	5.82803	4.09458	5.95891	4.60275
6.21464	5.20825	5.21651	4.29868	5.25071	4.15057	5.10166	3.8632	5.8274	4.09269	5.95885	4.60148
6.21426	5.20804	5.21647	4.29835	5.25071	4.1503	5.10137	3.86255	5.82719	4.0917	5.95846	4.59859
6.21389	5.20804	5.21606	4.29822	5.25071	4.1494	5.10117	3.86052	5.827	4.0917	5.95825	4.59429
6.21364	5.20804	5.21606	4.29778	5.25071	4.14802	5.10055	3.85491	5.82669	4.0917	5.95817	4.5942
6.21355	5.20804	5.21606	4.29651	5.24981	4.14795	5.10052	3.85443	5.82657	4.09167	5.95772	4.5942
6.21294	5.20795	5.21606	4.29515	5.24958	4.14795	5.10019	3.85242	5.826	4.08884	5.95757	4.5915
6.21282	5.20795	5.21586	4.28818	5.24955	4.14795	5.10019	3.85046	5.82531	4.08732	5.95752	4.59093
6.21267	5.20791	5.21566	4.28693	5.24953	4.14616	5.10019	3.85046	5.82504	4.08732	5.95751	4.58972
6.21249	5.20709	5.21562	4.28625	5.24936	4.14541	5.10014	3.85046	5.82371	4.08725	5.95725	4.58972
6.21249	5.2069	5.21556	4.28526	5.24934	4.14195	5.09982	3.85046	5.82265	4.08714	5.9572	4.58972
6.21233	5.20481	5.21487	4.28457	5.24912	4.14164	5.09876	3.84714	5.82235	4.08679	5.95705	4.58932
6.2116	5.2048	5.2147	4.28448	5.24908	4.1396	5.09819	3.84448	5.82218	4.08664	5.95692	4.58907
6.21154	5.20407	5.214	4.28346	5.249	4.13944	5.09771	3.84348	5.82155	4.08468	5.95656	4.58827
6.21051	5.20316	5.21316	4.28346	5.24892	4.13821	5.09706	3.84105	5.82152	4.08124	5.95637	4.58819
6.21035	5.20239	5.21239	4.28122	5.24889	4.13764	5.0969	3.84086	5.82145	4.07972	5.95637	4.58773
6.21009	5.20235	5.21235	4.28117	5.24855	4.1364	5.09688	3.84048	5.82141	4.07813	5.95637	4.58773
6.20908	5.19898	5.21224	4.28021	5.2485	4.13637	5.09667	3.83992	5.8214	4.07657	5.95637	4.58653
6.20908	5.19875	5.21215	4.279	5.24824	4.13631	5.09658	3.83841	5.82121	4.07496	5.95637	4.58252
6.20878	5.19712	5.21189	4.27724	5.24821	4.13456	5.09619	3.83841	5.82082	4.07262	5.95637	4.57982
6.20858	5.1968	5.21174	4.276	5.24727	4.13335	5.09618	3.83708	5.82049	4.07207	5.9562	4.57178
6.20843	5.19505	5.21106	4.27579	5.24687	4.13312	5.09609	3.83677	5.8203	4.07011	5.95607	4.56916
6.20843	5.19436	5.2109	4.27242	5.24655	4.13143	5.09597	3.83493	5.81966	4.06856	5.95573	4.56866
6.20819	5.1935	5.21049	4.27205	5.24635	4.13091	5.09592	3.83493	5.81948	4.06688	5.95568	4.56167
6.20818	5.19019	5.21049	4.27149	5.24614	4.13017	5.09523	3.83455	5.81876	4.06539	5.95551	4.56167
6.2078	5.18778	5.21037	4.26965	5.24603	4.12982	5.09499	3.8275	5.8187	4.06472	5.95545	4.55938
6.20778	5.18778	5.2103	4.26944	5.24574	4.12882	5.09441	3.82627	5.8186	4.06277	5.95536	4.55924
6.20759	5.18773	5.21024	4.26912	5.24553	4.12866	5.09425	3.82484	5.81841	4.06074	5.95526	4.55867
6.20735	5.18763	5.20903	4.26736	5.24494	4.12775	5.09383	3.82471	5.81837	4.05591	5.95524	4.55795
6.20734	5.18667	5.2087	4.26531	5.24437	4.12736	5.0938	3.82393	5.81827	4.05465	5.95524	4.55745
6.20728	5.1864	5.20826	4.2647	5.24379	4.12736	5.09339	3.81908	5.81777	4.05165	5.95524	4.55706
6.20716	5.18616	5.20816	4.26437	5.24333	4.12736	5.09333	3.81816	5.81684	4.04902	5.955	4.55508
6.20686	5.18514	5.20816	4.26375	5.24333	4.12499	5.0933	3.81518	5.81649	4.04902	5.95479	4.55228
6.20683	5.18343	5.20779	4.26354	5.24333	4.12284	5.09296	3.81271	5.81629	4.04902	5.95452	4.54133
6.20625	5.18269	5.20775	4.26195	5.24333	4.12284	5.09268	3.80996	5.81539	4.04902	5.95451	4.539
6.20613	5.18124	5.20774	4.26195	5.24321	4.12284	5.0919	3.80929	5.8152	4.04879	5.95406	4.53847
6.20583	5.18085	5.20755	4.26112	5.24315	4.12284	5.09188	3.80821	5.81421	4.04751	5.95394	4.53803
6.20558	5.18046	5.20739	4.26112	5.24313	4.12284	5.09178	3.80774	5.81396	4.04716	5.95365	4.53619
6.20501	5.18043	5.20733	4.26112	5.24305	4.12284	5.09145	3.8072	5.81359	4.04673	5.95365	4.52917
6.20464	5.18039	5.20714	4.2611	5.24278	4.12284	5.09076	3.80713	5.81322	4.04332	5.95365	4.52872
6.20432	5.18039	5.20674	4.26038	5.24278	4.12284	5.09075	3.80713	5.81253	4.04001	5.95365	4.52861
6.20385	5.18037	5.20672	4.2583	5.24268	4.12284	5.09063	3.80713	5.81249	4.03607	5.95364	4.52745
6.20381	5.18031	5.20672	4.25715	5.2426	4.12284	5.09028	3.80713	5.81234	4.03431	5.95364	4.52658
6.20356	5.1803	5.20666	4.25677	5.24248	4.12284	5.08934	3.80713	5.81144	4.0331	5.95364	4.52658
6.20308	5.1791	5.20664	4.25547	5.24179	4.12133	5.08882	3.80713	5.81139	4.03258	5.95344	4.52567
6.20271	5.1791	5.20652	4.25506	5.24156	4.12097	5.08859	3.80713	5.81137	4.02902	5.95344	4.52021
6.20233	5.1786	5.20652	4.25501	5.24086	4.12041	5.08815	3.80632	5.81064	4.02796	5.95303	4.52021
6.20233	5.17678	5.20651	4.25322	5.24059	4.12031	5.08782	3.80339	5.81054	4.02772	5.95294	4.52021
6.20233	5.17584	5.20649	4.25005	5.24006	4.11853	5.08764	3.80318	5.81014	4.02694	5.95294	4.5198
6.20233	5.17582	5.20604	4.24645	5.23988	4.11714	5.08745	3.80168	5.80979	4.02416	5.95294	4.51797
6.20221	5.17565	5.20556	4.24581	5.23984	4.11707	5.08724	3.80147	5.80974	4.02412	5.95294	4.51441
6.20198	5.17565	5.2053	4.23464	5.23975	4.11641	5.08667	3.79955	5.80974	4.02127	5.95265	4.51176
6.20194	5.17565	5.20519	4.23381	5.23971	4.11614	5.08657	3.79955	5.80949	4.02094	5.95229	4.51138
6.2017	5.17565	5.20517	4.23373	5.23971	4.11511	5.08642	3.79955	5.80949	4.01916	5.95199	4.51138
6.20097	5.17565	5.20493	4.23373	5.23971	4.11371	5.08634	3.79085	5.8094	4.01787	5.95197	4.51028
6.20026	5.17437	5.20397	4.23277	5.2396	4.11334	5.08599	3.78305	5.80915	4.0159	5.95186	4.50777
6.20013	5.17372	5.20365	4.23203	5.23959	4.11327	5.08578	3.78039	5.80913	4.0159	5.95186	4.50609
6.20009	5.17306	5.20346	4.23139	5.23946	4.11193	5.0857	3.77822	5.80907	4.01292	5.95178	4.50432
6.20009	5.1723	5.20346	4.22907	5.23941	4.11193	5.08503	3.77714	5.80874	4.00638	5.95168	4.50398
6.19892	5.17198	5.20346	4.22858	5.23932	4.11193	5.08483	3.77663	5.80869	4.00156	5.95134	4.50383
6.19887	5.17079	5.20336	4.22822	5.23912	4.11193	5.08409	3.77634	5.80832	4.00156	5.95111	4.50142
6.19882	5.16996	5.20335	4.22814	5.23892	4.11193	5.08376	3.77561	5.80821	3.99712	5.95105	4.50099
6.19879	5.16952	5.2033	4.22809	5.23881	4.11106	5.08324	3.77093	5.80791	3.99712	5.95105	4.49973
6.19867	5.16857	5.20246	4.22717	5.23837	4.10941	5.08276	3.77004	5.80757	3.99171	5.95105	4.49973
6.19866	5.16546	5.20239	4.22435	5.23837	4.10721	5.08272	3.7693	5.80741	3.99127	5.95088	4.49407
6.19845	5.16457	5.20206	4.2224	5.23799	4.10633	5.08221	3.76901	5.80741	3.99038	5.95071	4.49385
6.19842	5.16446	5.20192	4.2224	5.23795	4.10271	5.08213	3.76768	5.80741	3.99038	5.95034	4.49385
6.19788	5.16361	5.20138	4.22047	5.23789	4.10154	5.08212	3.76664	5.80741	3.98945	5.95029	4.49191
6.19729	5.15936	5.20126	4.22032	5.23766	4.10154	5.08212	3.75989	5.80738	3.9882	5.95029	4.49049
6.19714	5.15918	5.20126	4.21593	5.23754	4.10154	5.08212	3.75989	5.80734	3.98789	5.95029	4.48855
6.19664	5.15635	5.20088	4.21574	5.23754	4.10154	5.08212	3.75959	5.80734	3.98682	5.95017	4.48792
6.19661	5.15514	5.2007	4.21362	5.23736	4.10003	5.08212	3.75694	5.80734	3.98682	5.95017	4.48722
6.19616	5.15514	5.20036	4.21315	5.23681	4.09653	5.08162	3.75565	5.80734	3.98682	5.95013	4.47741
6.19598	5.15488	5.20031	4.2124	5.23636	4.09649	5.08155	3.75397	5.80734	3.98682	5.95007	4.47653
6.19584	5.154	5.20021	4.2124	5.23635	4.09649	5.08131	3.74943	5.80733	3.98023	5.94953	4.47644
6.19574	5.15317	5.19942	4.2124	5.23594	4.09611	5.08083	3.74927	5.80733	3.97841	5.94933	4.47532
6.19568	5.15188	5.19938	4.21211	5.23577	4.09611	5.08074	3.74749	5.80727	3.97276	5.94923	4.47309
6.19552	5.15125	5.19836	4.21133	5.23577	4.09573	5.08074	3.7464	5.80683	3.97053	5.94922	4.47309
6.19552	5.14969	5.19825	4.21029	5.23532	4.09419	5.08074	3.74593	5.80683	3.97053	5.94922	4.47309
6.19544	5.14851	5.19769	4.20919	5.23471	4.09258	5.08073	3.74593	5.80681	3.96656	5.94913	4.47309
6.1953	5.14576	5.19734	4.20911	5.23469	4.08962	5.0807	3.74507	5.80671	3.96445	5.94904	4.47309
6.19489	5.1448	5.19734	4.20737	5.2343	4.08664	5.08059	3.74421	5.80592	3.96365	5.94843	4.47309
6.19465	5.14421	5.19734	4.20566	5.23416	4.085	5.08008	3.74178	5.80543	3.96341	5.94771	4.47309
6.19465	5.14364	5.19734	4.2017	5.23365	4.08117	5.08	3.73886	5.80543	3.95569	5.94771	4.47309
6.19465	5.14259	5.19734	4.19769	5.23318	4.08063	5.07985	3.73496	5.80536	3.95482	5.94771	4.47284
6.19465	5.1425	5.19717	4.19703	5.23245	4.08055	5.07938	3.73496	5.80444	3.95482	5.94771	4.46737
6.19465	5.14107	5.19651	4.19479	5.23233	4.07864	5.07923	3.73304	5.80341	3.9525	5.94768	4.46722
6.19402	5.14092	5.19638	4.19279	5.23227	4.07522	5.07891	3.73304	5.80311	3.9464	5.94768	4.46282
6.19345	5.14059	5.19629	4.19193	5.23222	4.07474	5.0787	3.73038	5.8016	3.94581	5.94676	4.46279
6.19336	5.13762	5.19615	4.19181	5.23203	4.07416	5.07867	3.72819	5.80126	3.94547	5.94656	4.45687
6.19332	5.13762	5.19582	4.19173	5.23181	4.07416	5.07866	3.72665	5.80112	3.94527	5.94656	4.45687
6.19316	5.13755	5.19569	4.19173	5.23152	4.07416	5.07866	3.72542	5.80088	3.94231	5.94601	4.45687
6.19294	5.13688	5.19547	4.19173	5.23114	4.07416	5.07721	3.72198	5.80049	3.94131	5.94582	4.45668
6.19274	5.13428	5.19524	4.18983	5.23097	4.07416	5.07694	3.72057	5.80036	3.94111	5.94576	4.447
6.19231	5.13382	5.19497	4.1869	5.23088	4.07144	5.07656	3.71559	5.80028	3.94007	5.94558	4.44537
6.19225	5.132	5.19495	4.18469	5.23084	4.07144	5.07645	3.71088	5.80013	3.93967	5.94557	4.44415
6.19202	5.13083	5.19442	4.18427	5.23068	4.07007	5.07628	3.71079	5.80006	3.93656	5.94532	4.44317
6.1918	5.12905	5.19437	4.18409	5.23001	4.06915	5.07557	3.70969	5.79971	3.93656	5.94484	4.44308
6.19175	5.12789	5.19419	4.18244	5.22917	4.06796	5.07533	3.70969	5.79969	3.93631	5.94469	4.44103
6.19162	5.12313	5.19398	4.18184	5.22908	4.06431	5.07524	3.70969	5.79906	3.93591	5.94405	4.43643
6.19128	5.12284	5.19391	4.18007	5.229	4.06318	5.07408	3.70969	5.79898	3.93359	5.94359	4.43462
6.19099	5.12272	5.19384	4.17995	5.22877	4.06183	5.07375	3.70969	5.79894	3.93273	5.94341	4.43374
6.19026	5.1208	5.19356	4.1788	5.22837	4.06134	5.07335	3.70969	5.79863	3.93085	5.94295	4.43331
6.19026	5.1181	5.19351	4.17754	5.22837	4.05721	5.07293	3.70969	5.79788	3.92998	5.94283	4.43082
6.19026	5.11764	5.19303	4.1767	5.22836	4.05488	5.07282	3.70969	5.79733	3.92819	5.94264	4.42933
6.18987	5.11764	5.19291	4.17566	5.22824	4.05473	5.0728	3.70969	5.79674	3.92583	5.94189	4.42593
6.18987	5.11764	5.1928	4.17173	5.22809	4.05192	5.07262	3.70969	5.79674	3.92531	5.94187	4.42119
6.18922	5.11674	5.19195	4.1714	5.22787	4.05119	5.07221	3.70969	5.79669	3.92526	5.94177	4.42075
6.18922	5.11509	5.19174	4.17114	5.22778	4.05077	5.07108	3.70969	5.79636	3.92169	5.94147	4.42073
6.18909	5.11355	5.19161	4.17067	5.22765	4.04922	5.07108	3.70969	5.79585	3.92158	5.94128	4.4201
6.18892	5.11192	5.19158	4.17056	5.22759	4.04902	5.07108	3.70969	5.79541	3.92132	5.94101	4.41589
6.18883	5.11027	5.19133	4.17011	5.22651	4.04564	5.07108	3.70969	5.79537	3.92132	5.94096	4.41534
6.18852	5.11019	5.19133	4.16838	5.22599	4.04564	5.07108	3.70969	5.79491	3.91651	5.94077	4.41499
6.18832	5.10954	5.19089	4.16779	5.22521	4.04427	5.07108	3.70969	5.79445	3.91587	5.93993	4.41474
6.18814	5.10839	5.1908	4.1677	5.22412	4.04368	5.07094	3.70969	5.79441	3.91387	5.93993	4.41137
6.18804	5.10415	5.19066	4.16764	5.22387	4.04332	5.07045	3.70969	5.79427	3.911	5.93993	4.40907
6.18733	5.10376	5.19012	4.16764	5.22345	4.04328	5.07038	3.70969	5.79425	3.90945	5.93986	4.4088
6.18728	5.09694	5.19012	4.16764	5.22344	4.04005	5.07038	3.70969	5.79389	3.90687	5.93985	4.40697
6.18716	5.09611	5.19012	4.16265	5.22341	4.03747	5.07037	3.70969	5.79357	3.90634	5.93938	4.40564
6.18661	5.09604	5.19012	4.1593	5.22296	4.03747	5.0703	3.70969	5.79303	3.90151	5.93932	4.39856
6.1866	5.09472	5.19008	4.15909	5.22289	4.03747	5.0703	3.70783	5.79273	3.89298	5.93922	4.39363
6.18595	5.09453	5.1899	4.15806	5.22212	4.03747	5.0703	3.70449	5.79273	3.89215	5.93909	4.39363
6.18576	5.09159	5.18986	4.15682	5.22136	4.03747	5.0703	3.70036	5.79248	3.88981	5.93883	4.3934
6.18531	5.09116	5.1891	4.15609	5.22136	4.03747	5.0703	3.7001	5.7921	3.88863	5.93871	4.39053
6.18517	5.0893	5.18894	4.15594	5.22136	4.03643	5.07005	3.69975	5.79187	3.88564	5.93834	4.38543
6.18485	5.08869	5.18882	4.15591	5.22136	4.03443	5.06985	3.6994	5.79164	3.88338	5.93821	4.38322
6.18465	5.08869	5.1888	4.15576	5.22136	4.03019	5.06962	3.69775	5.79062	3.87944	5.93801	4.38322
6.18458	5.08869	5.18878	4.15567	5.22136	4.02514	5.06907	3.69723	5.79026	3.87662	5.93798	4.37858
6.18409	5.08756	5.1882	4.15442	5.22111	4.0251	5.06907	3.69539	5.79026	3.87558	5.93773	4.37802
6.18385	5.08666	5.18808	4.15427	5.22063	4.02428	5.0685	3.69276	5.79012	3.87558	5.93764	4.37787
6.18385	5.08548	5.18808	4.15369	5.2206	4.02379	5.06826	3.68895	5.79012	3.87558	5.93759	4.37787
6.18364	5.08452	5.18787	4.15284	5.22034	4.02379	5.06812	3.68699	5.79012	3.87558	5.93724	4.37787
6.18349	5.08374	5.18787	4.15112	5.22014	4.02354	5.06771	3.68619	5.79012	3.87239	5.93692	4.37787
6.18232	5.08366	5.18787	4.15088	5.22001	4.02338	5.06766	3.68332	5.79012	3.86817	5.93678	4.37787
6.18231	5.08336	5.18775	4.15088	5.21999	4.02338	5.06766	3.67988	5.79012	3.86817	5.93678	4.37787
6.18225	5.08254	5.18773	4.15088	5.21941	4.02329	5.06766	3.67925	5.78969	3.86285	5.93678	4.37787
6.18191	5.08122	5.18773	4.15088	5.2194	4.02329	5.06766	3.67164	5.78946	3.85193	5.93672	4.37787
6.1819	5.07978	5.18773	4.15085	5.2194	4.02329	5.06755	3.67108	5.78887	3.85181	5.93648	4.37787
6.1819	5.07868	5.18773	4.15082	5.21905	4.01945	5.0674	3.67099	5.78837	3.85144	5.93604	4.37787
6.1819	5.07837	5.18773	4.15082	5.2185	4.01762	5.06738	3.6668	5.78817	3.84435	5.93572	4.37787
6.1819	5.07586	5.18771	4.15066	5.21833	4.01515	5.06723	3.66661	5.78765	3.8433	5.93559	4.37787
6.1819	5.07313	5.18766	4.15017	5.21787	4.01498	5.06694	3.66624	5.78714	3.84073	5.93558	4.37543
6.1819	5.06898	5.18749	4.15014	5.21783	4.01284	5.06675	3.66577	5.78714	3.83897	5.93557	4.37079
6.1819	5.06696	5.18741	4.14996	5.21772	4.01275	5.06675	3.65341	5.7871	3.83822	5.93536	4.36988
6.1819	5.06691	5.18719	4.14771	5.21738	4.01149	5.0661	3.65341	5.78653	3.83601	5.93506	4.36988
6.1819	5.06422	5.18719	4.14703	5.21713	4.00971	5.06609	3.65341	5.78645	3.83512	5.93495	4.36371
6.1819	5.06291	5.1871	4.14267	5.21692	4.00689	5.06606	3.65118	5.7864	3.83512	5.93452	4.35929
6.1819	5.05877	5.18658	4.14145	5.21673	4.00617	5.06605	3.65118	5.7861	3.82975	5.93405	4.35864
6.1819	5.05753	5.18656	4.14104	5.21668	4.00471	5.06604	3.6507	5.78556	3.8293	5.93393	4.35778
6.1819	5.05535	5.18597	4.1396	5.21654	4.00363	5.06545	3.64933	5.78556	3.82445	5.93393	4.35482
6.1819	5.05369	5.18565	4.1378	5.21651	4.00065	5.06515	3.64591	5.78524	3.82256	5.93369	4.35195
6.18188	5.05148	5.18505	4.13754	5.21648	3.99572	5.06511	3.64591	5.78512	3.82217	5.93362	4.35193
6.18188	5.05148	5.1849	4.13348	5.21568	3.99419	5.06464	3.64591	5.78498	3.81558	5.93317	4.351
6.18182	5.05148	5.18474	4.13348	5.21567	3.99405	5.06445	3.64582	5.78483	3.81351	5.93287	4.35089
6.18176	5.05148	5.1842	4.13348	5.21566	3.99282	5.06327	3.64542	5.78441	3.80726	5.93285	4.34189
6.18158	5.05148	5.18397	4.13348	5.21543	3.99087	5.06301	3.64008	5.78351	3.80462	5.93283	4.34058
6.18122	5.04939	5.18389	4.13348	5.21484	3.98905	5.06294	3.63859	5.78344	3.80421	5.93267	4.34033
6.1812	5.04463	5.18385	4.13188	5.21484	3.98851	5.0626	3.63619	5.78277	3.80065	5.93256	4.33899
6.18088	5.04142	5.1838	4.13188	5.21484	3.9878	5.06246	3.63488	5.78227	3.79982	5.9324	4.33544
6.18083	5.03883	5.18365	4.13149	5.21484	3.98245	5.06176	3.6288	5.78205	3.799	5.93239	4.33478
6.1806	5.03883	5.18365	4.12917	5.21478	3.97896	5.06155	3.62829	5.78173	3.79879	5.93232	4.32773
6.18026	5.03712	5.1836	4.12811	5.21441	3.9774	5.06112	3.62624	5.78138	3.79734	5.93206	4.32453
6.1798	5.03586	5.18355	4.12749	5.21437	3.9774	5.06077	3.62572	5.78128	3.79407	5.93132	4.32274
6.17966	5.03503	5.1833	4.12723	5.21406	3.9774	5.06032	3.62428	5.78055	3.79386	5.93124	4.32129
6.17964	5.03442	5.18325	4.12506	5.21392	3.9774	5.06025	3.62428	5.78054	3.79204	5.93107	4.31975
6.17963	5.03315	5.18298	4.12398	5.21385	3.97713	5.06012	3.62408	5.78045	3.79176	5.93069	4.3149
6.17951	5.02662	5.18288	4.12379	5.2138	3.97225	5.05997	3.62107	5.77982	3.79014	5.93059	4.31465
6.17927	5.02662	5.18281	4.12379	5.21352	3.97132	5.05925	3.61584	5.77943	3.78923	5.92973	4.3061
6.17889	5.02662	5.18277	4.12379	5.21326	3.97132	5.05893	3.61225	5.77907	3.78923	5.9289	4.3061
6.17878	5.02662	5.1824	4.12379	5.21287	3.96988	5.05852	3.60981	5.77887	3.78923	5.92888	4.30585
6.17819	5.02662	5.1824	4.12208	5.21282	3.96988	5.05808	3.60874	5.77887	3.78923	5.9284	4.30561
6.17786	5.02662	5.1824	4.12044	5.21258	3.96558	5.0579	3.60874	5.77881	3.78923	5.92808	4.30561
6.17737	5.02662	5.18228	4.12008	5.21171	3.9653	5.05789	3.60874	5.77868	3.78923	5.92808	4.30192
6.17718	5.02662	5.18211	4.11955	5.21167	3.96464	5.05742	3.60874	5.77836	3.78923	5.92794	4.29973
6.17699	5.02662	5.18211	4.11638	5.21155	3.96341	5.0574	3.60874	5.77833	3.78923	5.92776	4.29732
6.17687	5.02662	5.1819	4.11601	5.21095	3.96322	5.05715	3.60874	5.7781	3.78923	5.92766	4.29175
6.17638	5.02662	5.18182	4.11518	5.21016	3.96308	5.05697	3.60874	5.77757	3.78923	5.9276	4.29068
6.17631	5.02649	5.1817	4.11518	5.20994	3.96161	5.05696	3.60874	5.77711	3.78923	5.92711	4.28948
6.17596	5.02569	5.18131	4.11508	5.20978	3.96014	5.05695	3.60681	5.77692	3.78923	5.92655	4.28827
6.17577	5.02569	5.181	4.11244	5.20947	3.96004	5.05683	3.60606	5.77684	3.78923	5.92655	4.2872
6.17559	5.02425	5.18061	4.10813	5.2092	3.95947	5.05642	3.60444	5.77655	3.78923	5.9261	4.28151
6.17514	5.02269	5.18034	4.10728	5.2092	3.95794	5.05569	3.60444	5.77626	3.78923	5.92594	4.28071
6.17509	5.02233	5.1801	4.1068	5.2092	3.95521	5.05569	3.60054	5.77626	3.78923	5.92582	4.27807
6.1749	5.02071	5.17933	4.10565	5.2092	3.95501	5.05544	3.6001	5.77595	3.78923	5.92479	4.27173
6.17432	5.01932	5.17912	4.10527	5.2092	3.95501	5.05526	3.59539	5.77583	3.78923	5.9243	4.27173
6.17422	5.01878	5.17912	4.1035	5.2092	3.95405	5.05475	3.59284	5.77567	3.78923	5.92428	4.26979
6.17394	5.01779	5.17912	4.10161	5.2092	3.95366	5.05437	3.59028	5.77531	3.78923	5.92424	4.26205
6.1739	5.01779	5.17912	4.09899	5.20916	3.9489	5.05416	3.5858	5.77513	3.78923	5.92419	4.26143
6.17323	5.01582	5.17912	4.09826	5.20909	3.9465	5.05397	3.58035	5.77494	3.78923	5.92393	4.26033
6.17296	5.01582	5.17873	4.09753	5.20869	3.94047	5.05394	3.58035	5.77463	3.78753	5.92375	4.2578
6.17187	5.01582	5.17872	4.09656	5.20863	3.93902	5.05377	3.57749	5.77458	3.7864	5.92339	4.25438
6.17171	5.01471	5.17872	4.0924	5.20829	3.93621	5.05362	3.57576	5.77418	3.78462	5.92321	4.24748
6.17168	5.01445	5.17872	4.09058	5.20814	3.93586	5.05291	3.57113	5.77414	3.77988	5.92271	4.24704
6.17126	5.0129	5.17866	4.08846	5.20814	3.9351	5.05291	3.56785	5.774	3.77772	5.92207	4.24564
6.17115	5.0129	5.17846	4.08846	5.20813	3.93318	5.05257	3.56608	5.77377	3.7775	5.92086	4.24408
6.17094	5.0129	5.17818	4.08846	5.20785	3.93318	5.05227	3.56549	5.77341	3.77525	5.9205	4.24358
6.17015	5.0129	5.17782	4.08817	5.2077	3.93318	5.05205	3.56549	5.77231	3.77386	5.92043	4.24219
6.17014	5.01282	5.17775	4.08497	5.20753	3.93318	5.05204	3.56086	5.77216	3.77379	5.92024	4.24135
6.16998	5.01278	5.1776	4.08461	5.20739	3.93318	5.05197	3.55558	5.77214	3.77232	5.92014	4.24062
6.16969	5.01219	5.17759	4.08404	5.2072	3.93318	5.05183	3.54851	5.77186	3.77232	5.92009	4.23982
6.16946	5.01007	5.17755	4.08404	5.20645	3.93318	5.0514	3.54307	5.77169	3.77232	5.92001	4.23945
6.16939	5.00391	5.17748	4.08286	5.20642	3.93303	5.05025	3.53958	5.77167	3.77217	5.9196	4.23945
6.16919	5.00269	5.17685	4.07947	5.20614	3.93202	5.04995	3.53958	5.77161	3.76864	5.91926	4.23945
6.16901	5.00058	5.17658	4.07207	5.20604	3.92799	5.04993	3.53958	5.77137	3.76745	5.91925	4.23945
6.16871	4.99855	5.17646	4.07199	5.20597	3.92701	5.04977	3.53933	5.77136	3.76522	5.91918	4.23167
6.16845	4.99855	5.17644	4.07159	5.20582	3.92701	5.04912	3.53807	5.77119	3.76522	5.91858	4.23167
6.16809	4.99806	5.1762	4.07007	5.20582	3.92701	5.04911	3.53744	5.77101	3.76522	5.91812	4.23167
6.16795	4.99803	5.17609	4.06781	5.20574	3.92701	5.04755	3.53237	5.77018	3.76522	5.91802	4.22976
6.16792	4.99696	5.17602	4.06741	5.20574	3.92701	5.04739	3.53161	5.76977	3.76522	5.91779	4.22225
6.16792	4.9968	5.17595	4.06737	5.20567	3.92397	5.04726	3.52827	5.76926	3.76433	5.91767	4.22087
6.16792	4.9964	5.17595	4.06562	5.20518	3.92278	5.04712	3.52061	5.76894	3.76208	5.91757	4.21333
6.16792	4.99589	5.17556	4.06401	5.20508	3.92257	5.04711	3.51878	5.76883	3.76125	5.91752	4.20989
6.16779	4.9947	5.17535	4.06345	5.20421	3.92184	5.04648	3.51772	5.76882	3.76072	5.91752	4.20507
6.16746	4.9947	5.17535	4.06296	5.20373	3.92049	5.04647	3.51693	5.76864	3.75641	5.9174	4.2006
6.16723	4.98929	5.17527	4.06232	5.20373	3.91687	5.04636	3.51521	5.76861	3.75189	5.91723	4.1959
6.16723	4.98929	5.17444	4.06232	5.2034	3.91682	5.04625	3.51322	5.7686	3.74733	5.91698	4.19388
6.1672	4.98929	5.17436	4.06126	5.2031	3.91545	5.04577	3.51081	5.7686	3.74687	5.91638	4.18823
6.16684	4.98649	5.17428	4.06126	5.20278	3.91461	5.04566	3.51001	5.7686	3.7421	5.91594	4.188
6.16643	4.98517	5.17411	4.06115	5.20266	3.91228	5.04566	3.50813	5.7686	3.74099	5.9158	4.18797
6.16633	4.98028	5.17411	4.06028	5.20253	3.91212	5.04564	3.50705	5.7686	3.7406	5.91568	4.18715
6.16612	4.97773	5.17407	4.05843	5.20241	3.91212	5.04562	3.50256	5.76738	3.734	5.91552	4.18715
6.16585	4.97725	5.17393	4.05751	5.20231	3.90972	5.04526	3.50215	5.76625	3.734	5.91533	4.18455
6.16576	4.97725	5.17386	4.05607	5.20229	3.9059	5.04504	3.50174	5.76625	3.734	5.91492	4.17872
6.16542	4.97697	5.17381	4.0545	5.20208	3.90461	5.04499	3.50106	5.76625	3.73014	5.91452	4.17609
6.16515	4.97593	5.17329	4.05266	5.20208	3.89922	5.0445	3.50065	5.76625	3.72673	5.91434	4.17595
6.16511	4.97491	5.17315	4.05111	5.20195	3.8952	5.04448	3.50037	5.76625	3.72632	5.91421	4.17537
6.16507	4.97394	5.17261	4.04887	5.20194	3.89109	5.04402	3.49638	5.76625	3.72041	5.91365	4.17516
6.16505	4.97242	5.17242	4.04618	5.20179	3.88964	5.04382	3.49206	5.76621	3.7129	5.9133	4.17476
6.16478	4.97129	5.17231	4.04277	5.20177	3.88863	5.04359	3.48756	5.76606	3.71282	5.91274	4.17444
6.1644	4.97129	5.17226	4.04214	5.20133	3.88366	5.04331	3.48572	5.76579	3.71282	5.91251	4.17117
6.16417	4.9712	5.172	4.04092	5.20109	3.8836	5.04317	3.48373	5.76459	3.71257	5.91213	4.16838
6.16402	4.96925	5.172	4.03906	5.20097	3.88127	5.04312	3.4823	5.76419	3.71231	5.91195	4.16002
6.164	4.96884	5.17195	4.03906	5.20093	3.87823	5.04288	3.4823	5.76419	3.71214	5.91177	4.15966
6.16358	4.96815	5.17195	4.03475	5.20073	3.87806	5.0425	3.48044	5.764	3.71206	5.91155	4.15758
6.16348	4.96525	5.17195	4.03141	5.2005	3.87726	5.04221	3.4777	5.76387	3.71096	5.91139	4.15743
6.16347	4.96469	5.17152	4.02922	5.20049	3.87668	5.04197	3.46938	5.76364	3.70697	5.91139	4.15518
6.16321	4.96276	5.17152	4.02877	5.20037	3.87552	5.04134	3.4615	5.76351	3.70689	5.911	4.15051
6.16303	4.9623	5.17138	4.02845	5.20008	3.87518	5.0408	3.45984	5.76351	3.70689	5.91073	4.15051
6.16231	4.9596	5.17122	4.02531	5.19985	3.87408	5.04074	3.45909	5.76308	3.70689	5.91047	4.1502
6.16195	4.95767	5.17105	4.02342	5.19952	3.87361	5.04068	3.45712	5.76308	3.70689	5.9104	4.14167
6.16174	4.95564	5.17093	4.02305	5.1994	3.87116	5.0406	3.45194	5.76307	3.70689	5.90988	4.1412
6.16168	4.95508	5.17071	4.02305	5.19924	3.86988	5.04025	3.45071	5.76294	3.70689	5.90977	4.13824
6.16136	4.95471	5.17071	4.02251	5.1992	3.86906	5.04014	3.45071	5.76285	3.70689	5.90958	4.13341
6.16112	4.95471	5.17067	4.02214	5.19915	3.869	5.04002	3.45071	5.76283	3.70062	5.90953	4.13293
6.16081	4.9546	5.17035	4.01991	5.19903	3.869	5.03981	3.44932	5.76271	3.69793	5.90931	4.13213
6.16025	4.94806	5.17035	4.01749	5.19888	3.86882	5.03955	3.44762	5.76214	3.69636	5.909	4.12821
6.16025	4.94806	5.1695	4.01733	5.1984	3.86864	5.03865	3.4417	5.76179	3.69241	5.90865	4.12782
6.16025	4.94806	5.1695	4.01662	5.19837	3.86853	5.03848	3.4387	5.76118	3.69046	5.90854	4.1246
6.16025	4.94806	5.16903	4.01519	5.19834	3.86847	5.03845	3.43823	5.76115	3.68949	5.90823	4.11942
6.16025	4.94806	5.16903	4.01326	5.19834	3.8677	5.03843	3.43537	5.76098	3.68895	5.90823	4.11863
6.16017	4.94806	5.16887	4.0106	5.19806	3.86493	5.0378	3.42292	5.76038	3.68628	5.90823	4.11747
6.16017	4.94806	5.16872	4.01043	5.1979	3.86487	5.03738	3.42111	5.76017	3.68449	5.90742	4.11551
6.16004	4.94806	5.16791	4.00629	5.19776	3.86487	5.03729	3.42078	5.75993	3.67706	5.9067	4.11247
6.1598	4.94532	5.16765	4.00385	5.19774	3.86487	5.03711	3.42045	5.7595	3.6766	5.90628	4.10755
6.15973	4.94032	5.16764	4.00376	5.19767	3.86487	5.03598	3.41797	5.75947	3.67642	5.90628	4.10738
6.15958	4.93811	5.16744	4.0016	5.19758	3.86487	5.03586	3.41296	5.75946	3.67468	5.90614	4.10701
6.15916	4.93809	5.16739	3.99991	5.19754	3.86487	5.03586	3.41162	5.75937	3.67108	5.90509	4.10643
6.15916	4.93242	5.16735	3.99348	5.1975	3.86487	5.03577	3.40756	5.75909	3.66661	5.90484	4.10619
6.15833	4.92951	5.16735	3.99344	5.19725	3.86469	5.03576	3.40175	5.75902	3.66323	5.90462	4.10408
6.15796	4.92781	5.16691	3.99295	5.19693	3.86392	5.03576	3.39533	5.75882	3.66143	5.9045	4.09212
6.15795	4.92776	5.16684	3.98771	5.19575	3.86082	5.03576	3.39182	5.75788	3.66134	5.90447	4.08976
6.1577	4.92747	5.16626	3.98552	5.19532	3.85588	5.03559	3.3897	5.75784	3.65973	5.90447	4.0812
6.15748	4.92747	5.16544	3.98363	5.19532	3.85467	5.03558	3.38899	5.75751	3.64836	5.90383	4.08001
6.15712	4.92464	5.16531	3.98358	5.19517	3.85364	5.035	3.38686	5.75721	3.63225	5.90355	4.06729
6.15704	4.92401	5.16482	3.97699	5.19508	3.85278	5.03491	3.38184	5.75699	3.63022	5.90335	4.06141
6.15667	4.92401	5.16474	3.97699	5.19505	3.85095	5.03491	3.37894	5.75688	3.62294	5.90324	4.06123
6.1566	4.92388	5.16459	3.96605	5.19503	3.85065	5.0347	3.37639	5.75684	3.62294	5.90315	4.06104
6.15598	4.92388	5.16453	3.96605	5.19499	3.8504	5.03453	3.37603	5.75658	3.62159	5.90296	4.05858
6.15579	4.91583	5.16372	3.96605	5.19494	3.84485	5.03453	3.36884	5.75642	3.61899	5.90276	4.05683
6.15574	4.91469	5.16355	3.96567	5.19469	3.83897	5.03453	3.36791	5.75635	3.61773	5.90276	4.05392
6.15573	4.91423	5.16345	3.96369	5.19469	3.83891	5.03453	3.36324	5.75625	3.61773	5.90276	4.05115
6.15414	4.91191	5.16325	3.9618	5.19469	3.83512	5.0344	3.36248	5.7557	3.6114	5.90276	4.0436
6.15389	4.9089	5.16262	3.9608	5.19444	3.83385	5.03421	3.35717	5.75539	3.61077	5.90276	4.04009
6.15362	4.90563	5.16206	3.95885	5.19431	3.83245	5.03362	3.35717	5.75498	3.60206	5.90276	4.03499
6.15359	4.90562	5.16206	3.95818	5.19422	3.83206	5.03333	3.35717	5.75423	3.59162	5.90199	4.02946
6.15359	4.90456	5.1618	3.95574	5.19415	3.8293	5.03305	3.35507	5.75405	3.58749	5.90173	4.02857
6.15358	4.90447	5.16128	3.95574	5.19349	3.8286	5.03275	3.3485	5.7538	3.58749	5.90164	4.026
6.15357	4.90398	5.16114	3.95245	5.19332	3.82646	5.0327	3.34183	5.75361	3.5858	5.90164	4.02098
6.1535	4.90367	5.16113	3.94512	5.19292	3.82217	5.0327	3.33746	5.75352	3.5832	5.90085	4.02098
6.15348	4.90367	5.16086	3.93922	5.19287	3.82217	5.03269	3.33566	5.75333	3.57921	5.9007	4.01866
6.15345	4.90367	5.16071	3.93912	5.19254	3.82217	5.03199	3.33566	5.75272	3.56902	5.90052	4.01837
6.15337	4.90367	5.16071	3.93787	5.19224	3.82053	5.0319	3.33425	5.75262	3.56098	5.90014	4.01837
6.15337	4.90367	5.16063	3.93752	5.19224	3.81974	5.03173	3.33102	5.75262	3.55823	5.8999	4.01741
6.15299	4.90367	5.16051	3.93475	5.19218	3.81743	5.03173	3.30125	5.75262	3.55823	5.89967	4.01632
6.15202	4.90367	5.16029	3.93455	5.1918	3.81651	5.03146	3.3006	5.75163	3.55666	5.89966	4.01444
6.15201	4.90367	5.16026	3.92988	5.19174	3.81617	5.0311	3.29951	5.75157	3.55522	5.89938	4.01444
6.15181	4.9025	5.16015	3.92793	5.19141	3.81611	5.03078	3.29951	5.75157	3.55473	5.89932	4.01444
6.15141	4.9025	5.16011	3.92788	5.19141	3.81485	5.03077	3.29951	5.7512	3.55473	5.89915	4.01444
6.15112	4.90249	5.16005	3.9249	5.19141	3.81425	5.03058	3.29951	5.74977	3.55413	5.89884	4.01444
6.15083	4.90113	5.15975	3.92371	5.19136	3.81331	5.03048	3.29951	5.74912	3.55267	5.89876	4.01444
6.15062	4.89757	5.15971	3.92324	5.19131	3.81238	5.03026	3.29863	5.74887	3.5523	5.89751	4.01444
6.15032	4.89757	5.15971	3.92267	5.19127	3.81084	5.03023	3.29863	5.74887	3.55047	5.89723	4.0136
6.15031	4.89471	5.1596	3.92158	5.19121	3.80706	5.03009	3.29579	5.74875	3.54888	5.89713	4.01068
6.15024	4.89471	5.15956	3.91934	5.19086	3.80489	5.0299	3.29513	5.74773	3.54667	5.89641	4.00255
6.15007	4.89471	5.15955	3.91714	5.19058	3.80312	5.0291	3.29447	5.74737	3.54531	5.89634	4
6.14953	4.89471	5.15932	3.91593	5.1905	3.80312	5.02881	3.29048	5.74696	3.54531	5.89627	3.9987
6.14907	4.89393	5.15908	3.91418	5.1905	3.80257	5.02881	3.28914	5.74688	3.5412	5.89617	3.99677
6.14843	4.89321	5.15872	3.91105	5.19042	3.79211	5.02881	3.28735	5.74681	3.5392	5.89611	3.99599
6.1484	4.89264	5.15859	3.90488	5.19041	3.79092	5.02848	3.28601	5.74675	3.53668	5.89586	3.99599
6.14807	4.88988	5.15837	3.90331	5.1901	3.79085	5.02845	3.28443	5.74602	3.53428	5.89586	3.99432
6.14781	4.88909	5.15837	3.90146	5.18962	3.78979	5.02842	3.28103	5.74528	3.5339	5.89528	3.98963
6.14778	4.88882	5.15808	3.89998	5.18958	3.78817	5.02833	3.28058	5.7451	3.53148	5.89511	3.9882
6.14761	4.88881	5.15764	3.89785	5.18942	3.78767	5.02826	3.27738	5.74453	3.53148	5.8949	3.97179
6.14755	4.88881	5.1571	3.89553	5.18928	3.78554	5.02801	3.27508	5.74429	3.53148	5.8949	3.95789
6.14609	4.88881	5.15704	3.89092	5.1892	3.7834	5.028	3.27462	5.74423	3.52776	5.8949	3.95789
6.14601	4.88881	5.15682	3.88947	5.18894	3.78183	5.028	3.27114	5.74397	3.52724	5.89438	3.95395
6.14581	4.88881	5.15682	3.88835	5.18885	3.78118	5.02791	3.26198	5.74389	3.52647	5.89432	3.95386
6.14567	4.8847	5.15674	3.88756	5.18861	3.77844	5.02785	3.25888	5.74353	3.52517	5.8939	3.94841
6.14524	4.88435	5.15671	3.88694	5.18841	3.77786	5.02763	3.2584	5.74279	3.52517	5.89346	3.94635
6.14524	4.88435	5.1567	3.88677	5.18832	3.77554	5.02748	3.2572	5.74274	3.52375	5.89329	3.94433
6.14504	4.88435	5.15669	3.87754	5.188	3.77415	5.02748	3.25575	5.74273	3.52035	5.89307	3.94335
6.14493	4.88435	5.15653	3.87645	5.18798	3.77335	5.0269	3.25406	5.7427	3.51693	5.89191	3.94116
6.14463	4.88435	5.15639	3.87645	5.18782	3.77173	5.02682	3.24797	5.74268	3.51587	5.89187	3.93227
6.14452	4.88435	5.15633	3.87355	5.1875	3.771	5.02682	3.24699	5.74198	3.51428	5.89145	3.92418
6.14422	4.88435	5.15606	3.8732	5.18731	3.76901	5.02646	3.24304	5.74125	3.51375	5.8913	3.92257
6.14393	4.88367	5.156	3.87268	5.18683	3.76901	5.02613	3.23905	5.74103	3.51375	5.8913	3.92153
6.14381	4.88001	5.15577	3.87087	5.18676	3.76775	5.02613	3.22943	5.74074	3.51375	5.8913	3.91624
6.14253	4.87663	5.15576	3.86888	5.18664	3.7638	5.02603	3.22943	5.73916	3.51375	5.8913	3.91487
6.14245	4.87611	5.15572	3.868	5.18639	3.76238	5.026	3.22583	5.73916	3.51375	5.8913	3.91158
6.14227	4.87398	5.15554	3.86564	5.18623	3.76163	5.02585	3.2188	5.73878	3.51375	5.89102	3.9087
6.14193	4.87228	5.15539	3.86487	5.18547	3.7608	5.02585	3.21537	5.73878	3.51375	5.89029	3.90347
6.14174	4.87228	5.1549	3.86427	5.18542	3.75952	5.02585	3.20763	5.73868	3.51375	5.89028	3.90195
6.1415	4.87228	5.1549	3.86427	5.18493	3.75861	5.02585	3.2014	5.73841	3.50515	5.89025	3.90129
6.14147	4.87228	5.15444	3.86118	5.18491	3.75511	5.02585	3.2014	5.73822	3.50079	5.89004	3.88824
6.14146	4.87081	5.15427	3.8592	5.18476	3.75282	5.02585	3.2014	5.73805	3.49693	5.89	3.88627
6.14104	4.87006	5.15418	3.85582	5.1842	3.75282	5.02585	3.20058	5.73793	3.49693	5.88987	3.87332
6.14087	4.86944	5.154	3.85497	5.18417	3.75251	5.02568	3.1959	5.73689	3.49024	5.88972	3.87332
6.14079	4.86823	5.15395	3.85248	5.18406	3.75136	5.02547	3.19312	5.73609	3.49024	5.88954	3.87245
6.14037	4.86789	5.15348	3.85022	5.18372	3.73894	5.02507	3.18977	5.73545	3.487	5.88853	3.87064
6.14033	4.8669	5.15338	3.84305	5.18349	3.7328	5.02476	3.18384	5.73527	3.4843	5.88836	3.87064
6.14005	4.86564	5.15302	3.84073	5.18324	3.72925	5.02476	3.1827	5.73523	3.4833	5.88836	3.87064
6.14004	4.86206	5.15302	3.84073	5.18246	3.72852	5.02476	3.18041	5.73306	3.48259	5.88805	3.87005
6.14004	4.86206	5.15298	3.84004	5.18235	3.72493	5.02476	3.18041	5.73306	3.47625	5.88793	3.8697
6.14004	4.86183	5.15291	3.83998	5.18215	3.72469	5.02476	3.17898	5.73239	3.47246	5.88777	3.86841
6.13985	4.8575	5.15244	3.83967	5.18196	3.72346	5.02476	3.17173	5.73233	3.47246	5.88767	3.86427
6.1396	4.85634	5.15165	3.8341	5.1819	3.71999	5.02476	3.16554	5.73195	3.47246	5.88763	3.86201
6.13952	4.85634	5.15164	3.83232	5.18132	3.71725	5.02476	3.15776	5.73188	3.45423	5.88757	3.86171
6.13892	4.85213	5.15115	3.82975	5.18122	3.71717	5.02476	3.15776	5.73158	3.44994	5.88749	3.86112
6.13849	4.85111	5.15104	3.82975	5.1811	3.71315	5.02476	3.15473	5.7311	3.44886	5.88689	3.86106
6.1384	4.85024	5.15072	3.82975	5.18088	3.71003	5.02476	3.15351	5.73091	3.4484	5.88681	3.85181
6.13826	4.85009	5.15051	3.82975	5.18056	3.69992	5.02476	3.1532	5.73022	3.44545	5.88676	3.82197
6.13753	4.84895	5.15015	3.82834	5.18054	3.69958	5.02476	3.15106	5.73022	3.44326	5.88672	3.81763
6.13742	4.84343	5.1501	3.82789	5.18038	3.69775	5.02476	3.14737	5.73018	3.44279	5.88637	3.81285
6.13713	4.84343	5.15001	3.82705	5.18021	3.69461	5.02476	3.14675	5.72977	3.44279	5.88635	3.79989
6.13699	4.84073	5.14988	3.82705	5.17992	3.69346	5.02476	3.14582	5.72966	3.43696	5.8859	3.799
6.13699	4.83229	5.14982	3.82705	5.17962	3.68646	5.0247	3.13799	5.72926	3.43664	5.88584	3.78965
6.13699	4.82762	5.14905	3.82705	5.17957	3.68278	5.02448	3.13767	5.72888	3.42959	5.88552	3.78965
6.13692	4.8263	5.14879	3.82705	5.17956	3.68278	5.02402	3.1364	5.72843	3.42667	5.88524	3.77735
6.13666	4.82621	5.14861	3.82705	5.17915	3.68278	5.02375	3.12905	5.72832	3.4143	5.88524	3.77706
6.13631	4.82604	5.14838	3.82705	5.17877	3.67897	5.02348	3.12516	5.72779	3.4138	5.8848	3.77327
6.1363	4.82451	5.14837	3.82705	5.17866	3.67733	5.02343	3.11561	5.72726	3.4079	5.88435	3.77085
6.13629	4.82451	5.14804	3.82705	5.17861	3.66922	5.02342	3.1116	5.72692	3.405	5.88416	3.76967
6.13582	4.82307	5.1478	3.82705	5.17824	3.66633	5.02332	3.11093	5.72642	3.40312	5.88377	3.76967
6.13575	4.82297	5.1478	3.82705	5.1781	3.66614	5.02323	3.10619	5.7262	3.4014	5.88376	3.76967
6.13531	4.81989	5.14767	3.82705	5.17807	3.66521	5.02319	3.10312	5.72566	3.39933	5.88355	3.76967
6.13498	4.81817	5.14733	3.82705	5.17801	3.66408	5.02319	3.10209	5.72514	3.3955	5.88317	3.76967
6.13487	4.8171	5.14727	3.82705	5.1778	3.66295	5.02319	3.10072	5.72476	3.39111	5.88314	3.76604
6.13477	4.81478	5.14684	3.82705	5.17778	3.65877	5.02319	3.09934	5.72476	3.38435	5.88278	3.76057
6.13423	4.81478	5.14684	3.82705	5.17733	3.65877	5.02319	3.09691	5.72468	3.37803	5.8823	3.75967
6.13374	4.81361	5.14679	3.82705	5.17729	3.65552	5.02319	3.09691	5.72463	3.37803	5.88164	3.75724
6.13332	4.80647	5.14679	3.82705	5.17725	3.64532	5.02319	3.09272	5.7246	3.37621	5.88151	3.75724
6.13298	4.80322	5.14679	3.82705	5.17707	3.64008	5.02319	3.09202	5.7246	3.37236	5.88151	3.75724
6.13273	4.79833	5.14637	3.82705	5.17675	3.63799	5.02294	3.07809	5.72406	3.37199	5.88121	3.75724
6.13257	4.79828	5.14594	3.82705	5.1767	3.63799	5.02224	3.07262	5.72371	3.37199	5.88105	3.75213
6.13244	4.79743	5.14587	3.82705	5.17669	3.63236	5.02162	3.06893	5.72338	3.37199	5.88105	3.73767
6.13205	4.79743	5.14569	3.82679	5.1765	3.63175	5.02149	3.06893	5.72282	3.35295	5.88103	3.72713
6.13202	4.79743	5.1452	3.82341	5.17644	3.62397	5.02149	3.06221	5.72238	3.35141	5.88096	3.71273
6.13168	4.79743	5.14507	3.82282	5.17639	3.62366	5.02149	3.0607	5.72218	3.34084	5.88067	3.70561
6.13155	4.79743	5.14502	3.82191	5.17618	3.62335	5.02141	3.05614	5.72218	3.33686	5.88047	3.69801
6.13074	4.79743	5.14501	3.81604	5.17612	3.62335	5.02092	3.05269	5.72206	3.33122	5.88033	3.69688
6.13069	4.79743	5.14492	3.81358	5.17602	3.61511	5.02086	3.05269	5.722	3.33122	5.88028	3.69531
6.13056	4.79743	5.14487	3.81278	5.17533	3.61098	5.02059	3.05269	5.722	3.3249	5.88005	3.69223
6.13039	4.79551	5.14455	3.81111	5.17525	3.60938	5.02027	3.05269	5.72147	3.31785	5.87992	3.69161
6.13032	4.79095	5.14432	3.8099	5.17508	3.60863	5.01996	3.05231	5.72147	3.31681	5.8799	3.68115
6.13025	4.79064	5.14424	3.80767	5.17493	3.5966	5.01996	3.04844	5.721	3.30856	5.87956	3.67888
6.13012	4.78781	5.14413	3.8057	5.1749	3.58984	5.01989	3.04454	5.72096	3.29048	5.8794	3.67861
6.13012	4.78043	5.14406	3.8014	5.17449	3.58771	5.01973	3.03503	5.72045	3.28058	5.87911	3.66521
6.13011	4.77916	5.14388	3.79955	5.17418	3.5849	5.01951	3.03262	5.72017	3.27554	5.87892	3.66455
6.13011	4.77822	5.14375	3.79934	5.17415	3.57898	5.01881	3.02449	5.71946	3.27462	5.87887	3.66455
6.13004	4.7782	5.14374	3.79796	5.17402	3.57159	5.01858	3.01703	5.71908	3.27021	5.8786	3.65973
6.13004	4.77472	5.14359	3.79775	5.17364	3.57066	5.01815	3.01536	5.71861	3.266	5.8786	3.65244
6.12995	4.77269	5.14287	3.79727	5.17364	3.56573	5.01768	3.01536	5.71839	3.26221	5.87827	3.65215
6.12963	4.76921	5.14264	3.7926	5.17353	3.56289	5.01725	3.01368	5.71758	3.25696	5.87802	3.64028
6.12961	4.76801	5.14168	3.79204	5.17317	3.56241	5.01723	3.00647	5.71748	3.25696	5.87789	3.63599
6.12941	4.7659	5.14132	3.79204	5.17314	3.56134	5.01665	3.0026	5.71641	3.25575	5.87779	3.63337
6.12922	4.7605	5.1409	3.79106	5.17292	3.55546	5.01629	2.9987	5.7162	3.24969	5.87739	3.63225
6.12909	4.7595	5.14068	3.78972	5.17292	3.55413	5.01626	2.989	5.71546	3.24452	5.87678	3.62798
6.12872	4.75922	5.14068	3.78958	5.17266	3.55413	5.01615	2.98543	5.7152	3.24279	5.87648	3.62798
6.12818	4.75893	5.14059	3.78262	5.17251	3.55413	5.01605	2.98543	5.7152	3.2383	5.87644	3.61868
6.12805	4.757	5.14048	3.78262	5.17241	3.55413	5.01503	2.98543	5.71495	3.2383	5.8761	3.61836
6.12787	4.75452	5.14046	3.78097	5.17226	3.55413	5.01497	2.98408	5.71481	3.2383	5.876	3.60681
6.12785	4.7533	5.14006	3.77924	5.17202	3.55413	5.01493	2.98272	5.71474	3.2383	5.87591	3.60681
6.1274	4.75088	5.13959	3.77779	5.17184	3.55413	5.01491	2.98182	5.71435	3.2383	5.8757	3.60358
6.12734	4.75061	5.13867	3.77779	5.17164	3.55413	5.01483	2.98137	5.71358	3.2383	5.87562	3.59627
6.12727	4.75037	5.13845	3.77605	5.1715	3.55182	5.01483	2.97909	5.71332	3.2383	5.8755	3.59517
6.12695	4.75031	5.13842	3.77474	5.17147	3.55145	5.01483	2.97818	5.71319	3.2383	5.87534	3.59362
6.12695	4.75031	5.13754	3.77474	5.1712	3.54925	5.01466	2.97681	5.71319	3.23603	5.87529	3.58984
6.12695	4.75007	5.1374	3.77474	5.17101	3.54382	5.01451	2.97635	5.71265	3.23223	5.87529	3.58512
6.12681	4.74681	5.1374	3.77474	5.17096	3.54382	5.01442	2.97543	5.71256	3.22891	5.87529	3.58512
6.12678	4.74516	5.1374	3.77474	5.17071	3.54382	5.01441	2.96802	5.71231	3.22789	5.87529	3.5799
6.1265	4.74138	5.1374	3.77474	5.1704	3.54095	5.01431	2.96237	5.71231	3.21484	5.87529	3.5799
6.12644	4.74024	5.1374	3.77474	5.17003	3.53668	5.01431	2.95999	5.71231	3.20249	5.87529	3.5799
6.12636	4.73889	5.1374	3.77474	5.16997	3.53441	5.01431	2.95761	5.71231	3.18893	5.87529	3.57715
6.12636	4.73849	5.13725	3.77262	5.16964	3.53377	5.0139	2.95713	5.7123	3.17869	5.87529	3.57576
6.12622	4.7316	5.13706	3.76967	5.16961	3.52673	5.01364	2.95376	5.71208	3.16613	5.87518	3.56761
6.12606	4.73071	5.13704	3.76938	5.16955	3.52179	5.01344	2.95279	5.71187	3.15987	5.87516	3.5649
6.12606	4.73042	5.13704	3.76901	5.16954	3.52179	5.01318	2.95279	5.71142	3.15564	5.87514	3.5649
6.12606	4.72281	5.13626	3.76797	5.16942	3.52179	5.01313	2.95279	5.71142	3.15168	5.87505	3.56289
6.12601	4.72194	5.13581	3.76738	5.16918	3.49803	5.01312	2.95279	5.71142	3.14829	5.87497	3.55955
6.12527	4.71166	5.13538	3.76597	5.16898	3.49638	5.01312	2.95279	5.71136	3.14239	5.87423	3.55955
6.125	4.71102	5.1352	3.76418	5.16811	3.4922	5.01312	2.95279	5.71124	3.14019	5.87413	3.55955
6.12487	4.70909	5.13512	3.76418	5.16762	3.49206	5.01286	2.95085	5.71107	3.13956	5.87368	3.55955
6.1245	4.7045	5.13504	3.76418	5.16762	3.48515	5.01274	2.94596	5.71083	3.10619	5.87368	3.55618
6.1244	4.70417	5.13478	3.76418	5.16762	3.48487	5.01193	2.94201	5.71033	3.10585	5.87354	3.55255
6.12423	4.69912	5.13476	3.76223	5.16762	3.48187	5.01193	2.93752	5.71033	3.09552	5.87282	3.55108
6.12417	4.69518	5.13462	3.75952	5.16762	3.48087	5.01187	2.93601	5.71002	3.08027	5.87276	3.54986
6.12416	4.69518	5.13449	3.75952	5.1674	3.48001	5.01077	2.91434	5.70952	3.07773	5.87269	3.53453
6.12396	4.69518	5.13383	3.75952	5.16739	3.48001	5.0105	2.91169	5.70933	3.05385	5.87265	3.53377
6.12285	4.69518	5.13366	3.75952	5.1673	3.46894	5.01041	2.91009	5.70921	3.05154	5.87255	3.53377
6.12277	4.69518	5.13366	3.75952	5.16726	3.46598	5.01015	2.91009	5.70894	3.05154	5.87229	3.52362
6.12241	4.69518	5.13352	3.75952	5.16708	3.4609	5.00934	2.91009	5.70886	3.05154	5.87212	3.50826
6.12211	4.69518	5.13349	3.75952	5.16688	3.45209	5.00927	2.88986	5.70886	3.05154	5.87095	3.50745
6.12191	4.69518	5.13343	3.75952	5.16686	3.45209	5.00908	2.88762	5.70886	3.05154	5.87092	3.50651
6.12168	4.69518	5.13318	3.7558	5.16646	3.45025	5.00889	2.88195	5.70877	3.05115	5.87083	3.50447
6.12114	4.69518	5.13301	3.75243	5.16566	3.44638	5.00872	2.8791	5.70808	3.04571	5.87061	3.48756
6.12092	4.69518	5.13234	3.74671	5.16566	3.44467	5.00849	2.86864	5.70781	3.04571	5.87028	3.47712
6.12092	4.69518	5.13179	3.74186	5.16532	3.44467	5.00736	2.86864	5.70781	3.04571	5.87027	3.47012
6.12073	4.69518	5.13175	3.74186	5.16529	3.44467	5.00732	2.84819	5.70761	3.04571	5.8697	3.46494
6.1206	4.69518	5.13156	3.74162	5.16506	3.44326	5.00696	2.84819	5.70666	3.04571	5.8696	3.45621
6.1206	4.69518	5.13121	3.74115	5.16497	3.44264	5.00696	2.84386	5.70643	3.04571	5.86942	3.45621
6.12056	4.69518	5.13112	3.73989	5.16488	3.44248	5.00662	2.84386	5.70643	3.04571	5.86931	3.45621
6.12042	4.69518	5.13099	3.73512	5.16394	3.44028	5.00662	2.84136	5.70623	3.04571	5.86929	3.4553
6.12035	4.69518	5.13073	3.73408	5.16388	3.43727	5.0066	2.83822	5.706	3.04571	5.8689	3.4553
6.12034	4.69518	5.1307	3.73392	5.16299	3.42959	5.00635	2.82478	5.70589	3.04571	5.86885	3.45117
6.12029	4.69518	5.13068	3.73392	5.16274	3.42635	5.00559	2.82478	5.70292	3.04571	5.86877	3.45117
6.12025	4.69518	5.13062	3.73086	5.16254	3.42586	5.00543	2.82217	5.70247	3.04571	5.86854	3.45117
6.11993	4.69518	5.13055	3.7303	5.16219	3.4133	5.00543	2.81889	5.70237	3.03302	5.86851	3.45117
6.11963	4.69518	5.13051	3.7303	5.16201	3.4133	5.00543	2.81889	5.70234	3.03222	5.8685	3.45117
6.11921	4.69518	5.1305	3.72762	5.16201	3.40943	5.00538	2.81624	5.70232	3.02612	5.86844	3.45102
6.11921	4.69518	5.13039	3.72444	5.1618	3.40415	5.0051	2.81425	5.70223	3.01368	5.86801	3.44436
6.11921	4.69518	5.13039	3.71416	5.16174	3.40019	5.00508	2.81291	5.70168	3.01368	5.86792	3.44358
6.11894	4.69518	5.13038	3.71416	5.16166	3.3941	5.00476	2.80889	5.70156	3.01284	5.8679	3.44122
6.11888	4.69518	5.12954	3.71416	5.16149	3.39322	5.00471	2.79239	5.70113	2.99607	5.86751	3.44122
6.11866	4.69518	5.12943	3.71416	5.16107	3.39199	5.00448	2.78888	5.70113	2.97589	5.86742	3.44122
6.11846	4.69518	5.12941	3.71332	5.16104	3.39164	5.00432	2.77085	5.70095	2.97497	5.86727	3.44044
6.11825	4.69518	5.12929	3.70458	5.16101	3.38881	5.00376	2.74115	5.70086	2.97405	5.86707	3.44044
6.11823	4.69518	5.12859	3.70381	5.16064	3.38525	5.00294	2.74115	5.70064	2.97405	5.86691	3.43537
6.1181	4.69518	5.12851	3.69914	5.16061	3.37749	5.00275	2.74036	5.70055	2.96095	5.86599	3.43537
6.11756	4.69518	5.1281	3.69854	5.16044	3.37603	5.00252	2.7348	5.70018	2.95472	5.86592	3.43297
6.11756	4.69518	5.12791	3.6974	5.16012	3.36642	5.00216	2.7332	5.70008	2.95279	5.86545	3.42975
6.11647	4.69518	5.12783	3.69662	5.15986	3.36342	5.00209	2.72916	5.69999	2.95279	5.86535	3.39985
6.11615	4.69518	5.12778	3.69188	5.15986	3.36003	5.00209	2.72591	5.6999	2.9345	5.86465	3.39023
6.11534	4.69518	5.12775	3.6909	5.15938	3.35908	5.0018	2.72509	5.69989	2.93197	5.86382	3.38417
6.11508	4.69518	5.12757	3.6894	5.15931	3.34635	5.0018	2.72509	5.69975	2.92324	5.86304	3.37731
6.11389	4.69518	5.12747	3.68771	5.15869	3.34143	5.00167	2.72099	5.69959	2.92169	5.86297	3.37731
6.11377	4.69518	5.12745	3.68538	5.15857	3.34005	5.00159	2.71181	5.69957	2.92117	5.86211	3.37236
6.1136	4.69518	5.12744	3.68449	5.15819	3.33163	5.00153	2.70415	5.69937	2.91803	5.8621	3.37236
6.11341	4.69518	5.12734	3.68449	5.15818	3.33163	5.00137	2.70157	5.69937	2.91062	5.86208	3.37236
6.11336	4.69518	5.12729	3.68323	5.15813	3.32634	5.00065	2.6981	5.69884	2.90472	5.86198	3.36059
6.11333	4.69518	5.12717	3.68169	5.15782	3.32634	5.00047	2.68574	5.69878	2.90417	5.86198	3.35755
6.11293	4.69518	5.12652	3.68151	5.1578	3.32572	5.00047	2.68215	5.69878	2.89098	5.86149	3.35411
6.11269	4.69518	5.12651	3.6807	5.15777	3.3249	5.00046	2.68034	5.69877	2.88593	5.86117	3.34908
6.11263	4.69518	5.1261	3.68061	5.15774	3.31827	5.00035	2.67578	5.69855	2.87448	5.86114	3.34459
6.11236	4.69518	5.12553	3.67916	5.15771	3.31323	5.00001	2.66558	5.69778	2.8739	5.86071	3.33806
6.11234	4.69518	5.12524	3.6766	5.1574	3.30707	4.99981	2.62221	5.69764	2.86982	5.86051	3.3249
6.11191	4.69518	5.12505	3.6756	5.1568	3.30535	4.99981	2.61909	5.69703	2.86688	5.86015	3.3166
6.11109	4.69517	5.12493	3.6756	5.15661	3.29688	4.99981	2.6149	5.69702	2.86451	5.85993	3.31302
6.11089	4.69515	5.12461	3.6668	5.15658	3.29667	4.99981	2.61172	5.69671	2.85552	5.85982	3.31175
6.11034	4.69511	5.12458	3.66558	5.15646	3.29314	4.99981	2.60959	5.69661	2.85491	5.85904	3.30233
6.11031	4.69488	5.12433	3.65954	5.15619	3.28758	4.99956	2.60746	5.69627	2.84323	5.85896	3.29358
6.10961	4.69485	5.12373	3.65887	5.15588	3.28194	4.99928	2.60423	5.69627	2.82282	5.85895	3.27738
6.10953	4.69264	5.12363	3.65763	5.15526	3.26079	4.99887	2.58659	5.69627	2.8109	5.85888	3.27485
6.10952	4.68363	5.12361	3.65196	5.15501	3.26079	4.99856	2.58546	5.69609	2.79518	5.85877	3.27277
6.1088	4.6812	5.1233	3.65196	5.15478	3.25768	4.99856	2.58433	5.69527	2.79449	5.85852	3.27184
6.10879	4.67053	5.1233	3.65196	5.15439	3.256	4.99856	2.55871	5.69458	2.79169	5.85814	3.26928
6.10874	4.66485	5.1233	3.65196	5.15433	3.2531	4.99856	2.55871	5.69378	2.78604	5.85802	3.26102
6.10871	4.66382	5.12327	3.65196	5.15426	3.22968	4.99856	2.54777	5.6931	2.7839	5.85801	3.25912
6.1083	4.66199	5.12327	3.65196	5.15396	3.2222	4.99856	2.54654	5.69301	2.78104	5.85801	3.25527
6.10798	4.65797	5.12322	3.65196	5.15387	3.22115	4.99856	2.54654	5.69224	2.77815	5.85749	3.24748
6.10791	4.65583	5.12254	3.65196	5.15386	3.21511	4.99818	2.54654	5.69197	2.77379	5.85664	3.24601
6.10742	4.65184	5.12254	3.65196	5.15359	3.20194	4.99811	2.54654	5.69163	2.76268	5.85647	3.2307
6.10736	4.65087	5.12254	3.65196	5.15343	3.19424	4.99807	2.54654	5.6908	2.76042	5.85636	3.22994
6.10719	4.64104	5.12247	3.65196	5.15336	3.1934	4.99788	2.53148	5.69039	2.75358	5.85615	3.22789
6.10701	4.64102	5.12223	3.65196	5.15331	3.1934	4.99746	2.5302	5.68978	2.74974	5.85494	3.22531
6.10693	4.63748	5.12213	3.65196	5.1531	3.19312	4.99743	2.5302	5.68968	2.74974	5.85464	3.22324
6.10669	4.63707	5.12204	3.65186	5.1531	3.19285	4.99733	2.5302	5.68901	2.74974	5.85463	3.22324
6.10666	4.63609	5.12189	3.64963	5.1531	3.18921	4.99727	2.51851	5.68799	2.71349	5.85459	3.21669
6.10578	4.63598	5.12173	3.64709	5.1528	3.18724	4.99722	2.51055	5.68799	2.68395	5.85447	3.21325
6.10556	4.63124	5.1216	3.6465	5.15232	3.18526	4.99699	2.48996	5.68799	2.68305	5.85447	3.21219
6.10503	4.63	5.12134	3.63689	5.15179	3.18127	4.99673	2.48287	5.68799	2.68215	5.85439	3.20602
6.10502	4.61918	5.12121	3.63083	5.15159	3.17955	4.99662	2.47276	5.68799	2.67943	5.85415	3.20385
6.10444	4.6137	5.12105	3.63053	5.15091	3.17811	4.99662	2.46982	5.68799	2.6721	5.85384	3.19061
6.10398	4.61254	5.12105	3.62634	5.15051	3.17231	4.99648	2.45939	5.68799	2.65801	5.85347	3.18554
6.10391	4.61254	5.12094	3.62634	5.15034	3.15259	4.9961	2.45788	5.68799	2.64738	5.85346	3.18355
6.10383	4.61054	5.12044	3.62469	5.15023	3.13481	4.99605	2.42651	5.68775	2.64542	5.85345	3.16613
6.10352	4.61003	5.1204	3.62201	5.15013	3.13481	4.99605	2.41497	5.68734	2.64345	5.85327	3.15897
6.10334	4.60919	5.1202	3.6149	5.15013	3.13481	4.99532	2.41162	5.68708	2.63649	5.85321	3.15534
6.10331	4.609	5.12003	3.61055	5.1501	3.1329	4.99489	2.40993	5.68706	2.62014	5.85319	3.15229
6.10303	4.60738	5.11999	3.61055	5.15002	3.12516	4.99459	2.40654	5.68693	2.61805	5.85303	3.15168
6.10303	4.59705	5.11996	3.60735	5.14986	3.11959	4.99392	2.38917	5.68665	2.60959	5.85252	3.1427
6.10244	4.59705	5.11996	3.60347	5.14936	3.11594	4.9939	2.3784	5.68607	2.59988	5.85243	3.13925
6.10182	4.5936	5.11994	3.60043	5.14916	3.11025	4.99388	2.36922	5.68574	2.5955	5.85178	3.13704
6.10151	4.58641	5.11952	3.59988	5.14913	3.10857	4.99385	2.36736	5.68535	2.58433	5.85063	3.13513
6.10139	4.5831	5.11952	3.59988	5.14906	3.10857	4.9937	2.35603	5.68443	2.57749	5.85056	3.11428
6.10097	4.58045	5.11944	3.59966	5.14893	3.10209	4.99356	2.35603	5.6842	2.57519	5.8505	3.10721
6.10094	4.5722	5.11928	3.59912	5.14893	3.086	4.99356	2.35603	5.6841	2.57519	5.85047	3.10415
6.10094	4.56745	5.11922	3.59428	5.14893	3.05576	4.99304	2.35603	5.68385	2.57403	5.85034	3.10415
6.10093	4.56665	5.11907	3.58906	5.14893	3.05576	4.99282	2.35603	5.68296	2.54531	5.85033	3.09202
6.10067	4.56482	5.11799	3.58771	5.14892	3.05231	4.99267	2.35603	5.68294	2.54158	5.85014	3.09026
6.10046	4.56121	5.11789	3.57921	5.14853	3.05231	4.99259	2.35218	5.68287	2.53275	5.84991	3.08707
6.10034	4.55451	5.11789	3.57623	5.1484	3.05115	4.99248	2.35218	5.68256	2.5172	5.84983	3.08493
6.10033	4.5542	5.11789	3.57136	5.14824	3.04844	4.99236	2.35218	5.68255	2.50379	5.84966	3.07628
6.10007	4.55261	5.11757	3.56714	5.14798	3.03222	4.99226	2.35218	5.68246	2.50379	5.84956	3.07482
6.09988	4.54857	5.11706	3.56667	5.14786	3.02898	4.99208	2.35218	5.68123	2.50379	5.84948	3.07335
6.09985	4.54614	5.11664	3.56597	5.14763	3.02898	4.99201	2.34439	5.68107	2.50379	5.84948	3.0693
6.0997	4.54027	5.11626	3.56301	5.14728	3.02898	4.99166	2.32634	5.68097	2.50106	5.84948	3.05538
6.09963	4.53749	5.11598	3.56122	5.14704	3.02898	4.99164	2.32634	5.68029	2.48714	5.84948	3.04766
6.09938	4.53455	5.11587	3.55895	5.14695	3.02735	4.99125	2.31806	5.68021	2.4624	5.84933	3.04766
6.0993	4.53301	5.11574	3.54307	5.14674	3.02735	4.99105	2.3032	5.67959	2.45025	5.84925	3.04532
6.09929	4.53301	5.11566	3.53933	5.14639	3.02612	4.99076	2.29003	5.67953	2.43136	5.84922	3.041
6.09909	4.53301	5.11566	3.53832	5.14639	3.0187	4.99074	2.27416	5.67903	2.42488	5.84912	3.0249
6.09905	4.53159	5.11562	3.53732	5.14608	3.0086	4.99072	2.27416	5.67815	2.41996	5.84891	3.00988
6.09764	4.52922	5.11562	3.53732	5.14604	3.00432	4.99061	2.27416	5.67806	2.40483	5.84882	3.00604
6.09759	4.52922	5.11562	3.53668	5.14602	3.00432	4.99059	2.27416	5.67802	2.36549	5.84832	3.00604
6.09743	4.52735	5.11544	3.53631	5.14594	3.0026	4.99029	2.26007	5.67798	2.35984	5.8483	3.00475
6.09725	4.52627	5.11523	3.53415	5.14541	2.99476	4.98936	2.24055	5.67791	2.33244	5.8481	3.0026
6.09713	4.5226	5.11522	3.53339	5.14541	2.99255	4.98896	2.24055	5.67783	2.2878	5.84752	2.95999
6.09713	4.52167	5.11486	3.52969	5.14531	2.99211	4.98854	2.22789	5.67744	2.28556	5.84699	2.95569
6.09713	4.51419	5.11486	3.52634	5.14495	2.98767	4.98847	2.22789	5.67697	2.28103	5.8465	2.95328
6.09713	4.50705	5.11458	3.52608	5.14468	2.98767	4.98775	2.22789	5.67645	2.26245	5.84649	2.95182
6.097	4.50402	5.1143	3.52466	5.14464	2.98046	4.98636	2.22789	5.67635	2.25527	5.84579	2.94547
6.09681	4.50327	5.1143	3.52101	5.14447	2.97267	4.98636	2.22531	5.6763	2.24055	5.84576	2.93852
6.09675	4.50143	5.11356	3.51415	5.14372	2.95999	4.98544	2.21484	5.67618	2.21484	5.84576	2.93852
6.09673	4.50109	5.11352	3.51308	5.14317	2.94201	4.98544	2.18469	5.67556	2.20412	5.84506	2.93852
6.0966	4.49899	5.11351	3.51308	5.14316	2.92428	4.9854	2.17609	5.67542	2.18752	5.84496	2.89763
6.0962	4.49786	5.11351	3.50542	5.14224	2.89927	4.98489	2.17609	5.67522	2.17898	5.84496	2.89042
6.09598	4.49786	5.11346	3.50515	5.14223	2.84323	4.98488	2.16435	5.67502	2.17898	5.84496	2.88252
6.09576	4.49786	5.11346	3.49872	5.14198	2.84198	4.98486	2.16435	5.67472	2.15534	5.84496	2.87564
6.09562	4.49786	5.11331	3.49665	5.14187	2.83569	4.98453	2.16137	5.67472	2.15229	5.84465	2.85733
6.09554	4.49277	5.1121	3.49164	5.14182	2.82413	4.98453	2.15534	5.6747	2.08636	5.84459	2.84819
6.09553	4.4924	5.11199	3.4915	5.14179	2.81823	4.98453	2.07555	5.6726	2.08279	5.84458	2.84011
6.09547	4.48804	5.11193	3.4853	5.14178	2.8055	4.98453	2.06819	5.6722	2.06819	5.84451	2.8293
6.09534	4.48084	5.11187	3.4748	5.14178	2.80277	4.98437	2.06819	5.67183	1.98677	5.84421	2.82672
6.09534	4.47887	5.11126	3.47188	5.14163	2.79657	4.98416	2.03743	5.67183	1.97772	5.84366	2.79727
6.09496	4.47712	5.11115	3.47188	5.14161	2.79588	4.98413	1.98677	5.67183	1.89763	5.84366	2.78319
6.09489	4.47062	5.11094	3.47188	5.14154	2.78675	4.98408	1.98227	5.67183	1.83251	5.84366	2.77597
6.0946	4.46911	5.11082	3.47188	5.1415	2.78104	4.98379	1.98227	5.67174	1.82607	5.84366	2.74429
6.09446	4.46356	5.11052	3.47188	5.14138	2.7679	4.98379	1.98227	5.6712	1.73239	5.84366	2.74429
6.09425	4.46356	5.11047	3.47188	5.14118	2.76343	4.98379	1.98227	5.6712	1.73239	5.84366	2.74429
6.09423	4.46325	5.11031	3.47188	5.14118	2.7348	4.98379	1.98227	5.67111	1.61278	5.84357	2.74429
6.09416	4.45932	5.11021	3.46165	5.14111	2.72428	4.98368	1.98227	5.67109	1.61278	5.84353	2.71517
6.09413	4.44668	5.11016	3.45102	5.1411	2.72016	4.98361	1.97313	5.67011	1.61278	5.84343	2.70757
6.09382	4.43802	5.11013	3.44963	5.1409	2.69108	4.98344	1.94448	5.66968	1.61278	5.84321	2.70329
6.09314	4.43786	5.11013	3.44778	5.1407	2.67578	4.98331	1.93952	5.66951	1.49136	5.8429	2.68485
6.09314	4.43766	5.11	3.44607	5.14054	2.66276	4.9827	1.9345	5.66919	1.49136	5.84248	2.68485
6.09314	4.43618	5.10974	3.44279	5.14045	2.65801	4.98264	1.90309	5.66892	1.38021	5.84239	2.68485
6.09314	4.43447	5.10971	3.43996	5.1404	2.64246	4.98263	1.83251	5.66886	1.34242	5.84226	2.68395
6.09314	4.43218	5.10971	3.43902	5.14017	2.62221	4.9825	1.82607	5.66837	1.34242	5.84225	2.68305
6.09304	4.42833	5.10971	3.43902	5.14	2.62118	4.98248	1.82607	5.66837	1.32222	5.84198	2.68215
6.09303	4.42833	5.10971	3.43441	5.1392	2.61805	4.98241	1.80618	5.66837	1.23045	5.84198	2.66839
6.09301	4.42438	5.10971	3.43088	5.1391	2.61172	4.9821	1.74819	5.66837	1.20412	5.84176	2.65896
6.09227	4.42289	5.10971	3.42619	5.1391	2.60746	4.98201	1.74036	5.66837	1	5.84135	2.65801
6.09216	4.42004	5.10971	3.42504	5.13898	2.60638	4.98116	1.74036	5.66837	0.954243	5.84099	2.64147
6.09191	4.41755	5.10971	3.4239	5.13898	2.60206	4.9811	1.74036	5.66837	0	5.84098	2.64048
6.09191	4.41676	5.10916	3.41913	5.13884	2.58771	4.98074	1.64345	5.66837	0	5.84089	2.62941
6.09191	4.41128	5.10867	3.41364	5.13859	2.57978	4.98067	1.63347	5.66837	0	5.84058	2.59988
6.09191	4.40953	5.10839	3.41364	5.13847	2.56937	4.98055	1.5682	5.66837	0	5.84029	2.59988
6.09121	4.40367	5.10792	3.40976	5.13844	2.56937	4.98037	1.51851	5.66837	0	5.84023	2.57978
6.0912	4.3927	5.10732	3.40037	5.13823	2.56937	4.9802	1.41497	5.66825	0	5.84023	2.55023
6.09119	4.39161	5.10725	3.39602	5.13822	2.56937	4.9802	1.34242	5.66738	0	5.84006	2.54283
6.09025	4.38929	5.10725	3.39146	5.13815	2.56348	4.9802	1.04139	5.66718	0	5.84006	2.54283
6.09015	4.38725	5.10725	3.39129	5.13807	2.55388	4.9802	1	5.6669	0	5.84006	2.54283
6.09003	4.38218	5.1069	3.39129	5.13802	2.55388	4.97988	1	5.6656	0	5.84006	2.54283
6.08998	4.38046	5.10689	3.39076	5.13739	2.53275	4.97987	0.69897	5.66542	0	5.83983	2.53782
6.08947	4.37892	5.10604	3.39023	5.13738	2.49136	4.9794	0.69897	5.66513	0	5.8396	2.52504
6.08917	4.37625	5.10587	3.38987	5.1371	2.46389	4.9793	0	5.66513	0	5.83873	2.50243
6.08898	4.37625	5.10585	3.3897	5.13659	2.46389	4.97914	0	5.66513	0	5.8386	2.50106
6.08876	4.36838	5.10563	3.38775	5.13656	2.4609	4.97877	0	5.66513	0	5.8386	2.49136
6.08876	4.36832	5.1047	3.38739	5.13582	2.42813	4.97824	0	5.66513	0	5.83852	2.4843
6.08823	4.3543	5.10465	3.38112	5.13568	2.4183	4.97812	0	5.66513	0	5.83842	2.4843
6.08789	4.35003	5.10456	3.37949	5.13549	2.40483	4.97803	0	5.66511	0	5.83819	2.4843
6.08789	4.34797	5.10419	3.37894	5.13535	2.39794	4.978	0	5.66511	0	5.83793	2.46835
6.08782	4.34545	5.10407	3.37876	5.13526	2.3962	4.97775	0	5.66477	0	5.83721	2.43457
6.08758	4.34155	5.10389	3.37876	5.13504	2.38917	4.97762	0	5.66461		5.8372	2.32222
6.08743	4.34155	5.10388	3.37876	5.13466	2.38202	4.97745	0	5.66459		5.83702	2.3075
6.08713	4.33306	5.10353	3.37876	5.13448	2.35793	4.97712	0	5.66448		5.83697	2.30535
6.08698	4.33278	5.10353	3.37876	5.13424	2.3483	4.97707	0	5.66435		5.83693	2.30535
6.08695	4.33278	5.10337	3.37876	5.1342	2.3483	4.97698	0	5.66409		5.83653	2.30535
6.08692	4.33054	5.10309	3.37876	5.13409	2.3483	4.97674	0	5.66398		5.83608	2.30535
6.08675	4.32736	5.10306	3.37438	5.13388	2.3483	4.97529	0	5.66334		5.83606	2.29885
6.08663	4.32156	5.10303	3.37346	5.13386	2.34635	4.97517	0	5.66299		5.83599	2.29667
6.08663	4.31804	5.10303	3.37346	5.13378	2.33041	4.9751	0	5.66273		5.8358	2.29226
6.08663	4.31804	5.10303	3.36959	5.13354	2.32222	4.9751	0	5.66254		5.83578	2.29003
6.08603	4.31783	5.10303	3.36959	5.1333	2.26951	4.97486	0	5.66212		5.83528	2.2878
6.08584	4.31001	5.10301	3.3604	5.1329	2.26951	4.97456	0	5.66162		5.83495	2.2878
6.08557	4.29522	5.10297	3.35908	5.1328	2.26482	4.97443	0	5.66157		5.83475	2.28556
6.08547	4.29323	5.10295	3.35908	5.1327	2.26482	4.97428		5.66157		5.83445	2.27646
6.0854	4.28387	5.10295	3.35908	5.13219	2.19866	4.97409		5.66157		5.83425	2.27646
6.08483	4.28137	5.10294	3.35908	5.13185	2.17609	4.97406		5.66062		5.83407	2.27646
6.08483	4.27736	5.10274	3.35908	5.1312	2.16435	4.9734		5.66042		5.83398	2.26951
6.08474	4.2714	5.10263	3.35889	5.1311	2.15534	4.9722		5.65979		5.83394	2.26951
6.08449	4.26799	5.10258	3.35411	5.13108	2.12385	4.97205		5.65972		5.83385	2.25527
6.08448	4.25749	5.10247	3.35334	5.13106	2.06446	4.9719		5.65943		5.8337	2.25285
6.08439	4.23035	5.10243	3.34967	5.13085	2.0607	4.97169		5.65938		5.83356	2.17898
6.08438	4.22968	5.10243	3.3438	5.13085	2.05308	4.9716		5.65919		5.8329	2.17898
6.08377	4.22515	5.10237	3.33746	5.13019	2.01703	4.97148		5.65919		5.83256	2.17898
6.08375	4.21932	5.10203	3.33224	5.12975	1.96848	4.97126		5.65898		5.83193	2.17898
6.08357	4.21067	5.10201	3.33021	5.12897	1.8451	4.97092		5.6589		5.83184	2.17898
6.08344	4.21067	5.10185	3.31827	5.12883	1.83251	4.97047		5.65862		5.83161	2.17898
6.08331	4.21067	5.10087	3.31618	5.12865	1.80618	4.97025		5.65841		5.83056	2.17898
6.08326	4.21067	5.10086	3.30255	5.12865	1.80618	4.97025		5.65816		5.83055	2.17898
6.08326	4.21067	5.10086	3.29951	5.12862	1.80618	4.97025		5.6581		5.8305	2.16137
6.08326	4.21067	5.1007	3.29181	5.12827	1.80618	4.97008		5.65802		5.83049	2.15534
6.08322	4.21067	5.10056	3.29181	5.12819	1.80618	4.96996		5.65755		5.83046	2.12385
6.08316	4.21067	5.10056	3.28959	5.1278	1.75587	4.9699		5.65732		5.82995	2.12057
6.08313	4.20634	5.10056	3.28511	5.1278	1.74819	4.96957		5.65686		5.82971	2.12057
6.08313	4.20629	5.10052	3.28488	5.12777	1.74036	4.9693		5.65656		5.82957	2.12057
6.08273	4.20629	5.10013	3.27898	5.12761	1.74036	4.96917		5.65652		5.82939	2.12057
6.08271	4.20629	5.09985	3.27508	5.12754	1.74036	4.96911		5.65651		5.82929	2.12057
6.08267	4.19882	5.09976	3.27207	5.12734	1.74036	4.96904		5.65649		5.82917	2.12057
6.0826	4.19198	5.09954	3.26174	5.12705	1.74036	4.9689		5.65648		5.82882	2.12057
6.08249	4.191	5.09945	3.24452	5.12685	1.72428	4.96839		5.65641		5.82868	1.83885
6.08243	4.18974	5.09926	3.23654	5.12665	1.72428	4.96839		5.65627		5.82862	1.80618
6.08213	4.18758	5.0992	3.23096	5.12653	1.6721	4.96827		5.65593		5.82814	1.41497
6.08213	4.18758	5.09891	3.23096	5.12633	1.6721	4.96819		5.65532		5.82814	1.27875
6.08213	4.1854	5.09886	3.22968	5.12633	1.47712	4.9681		5.65505		5.82807	0
6.08213	4.18099	5.09855	3.22376	5.12633	1.44716	4.96785		5.65458		5.82804	0
6.08213	4.17739	5.09831	3.22246	5.12627	1.44716	4.96767		5.65448		5.82803	0
6.08213	4.17272	5.09821	3.18384	5.1262	1.43136	4.96728		5.65405		5.82803	0
6.08213	4.16926	5.09821	3.17522	5.126	1.07918	4.96693		5.65398		5.82803	0
6.08213	4.16873	5.09821	3.16435	5.126	1	4.96678		5.6531		5.82803	0
6.08213	4.16447	5.09821	3.15564	5.1259	0	4.96673		5.65246		5.82798	0
6.08213	4.16143	5.09821	3.15564	5.1259	0	4.9667		5.65225		5.82774	0
6.082	4.14755	5.09821	3.11528	5.12571	0	4.96669		5.65212		5.82763	0
6.08185	4.14264	5.09821	3.11528	5.12524	0	4.96669		5.6521		5.82715	0
6.08161	4.14264	5.09809	3.08743	5.12524	0	4.96631		5.65172		5.82711	0
6.08115	4.14264	5.09806	3.07773	5.12488	0	4.96631		5.65094		5.8271	0
6.0809	4.14264	5.09776	3.07408	5.12487	0	4.96595		5.65082		5.82695	0
6.08087	4.14264	5.09759	3.06221	5.12486	0	4.96593		5.65076		5.8266	0
6.0808	4.14264	5.09733	3.06108	5.12485	0	4.96588		5.6506		5.82649	0
6.08079	4.14264	5.0972	3.05767	5.12447	0	4.96539		5.6502		5.82644	0
6.08069	4.14264	5.09711	3.04844	5.12447	0	4.96537		5.64974		5.82595	0
6.08053	4.14264	5.097	3.04218	5.12447	0	4.96529		5.64932		5.82549	0
6.08048	4.14264	5.09673	3.03981	5.12447	0	4.96521		5.64918		5.82475	0
6.0804	4.14264	5.09663	3.03703	5.12443	0	4.9652		5.64877		5.82428	0
6.08036	4.14264	5.09643	3.03383	5.12438	0	4.96498		5.64795		5.82397	0
6.0803	4.1372	5.0964	3.0249	5.12437	0	4.96469		5.64741		5.82387
6.08012	4.11468	5.09621	3.00817	5.12433	0	4.96453		5.64739		5.82347
6.08	4.10971	5.09615	2.99957	5.12429	0	4.96445		5.64729		5.82304
6.07997	4.07835	5.09521	2.98408	5.12427		4.96445		5.64686		5.82304
6.07994	4.05668	5.09517	2.98408	5.1242		4.96423		5.64678		5.82277
6.07968	4.05488	5.09517	2.98408	5.12404		4.96423		5.64659		5.82251
6.07913	4.05373	5.09505	2.98091	5.12398		4.96416		5.64636		5.8219
6.07891	4.04517	5.09484	2.93349	5.12374		4.96371		5.64603		5.82182
6.07886	4.03415	5.09478	2.92324	5.1236		4.96367		5.64575		5.82165
6.07886	4.03366	5.09476	2.92012	5.12354		4.9636		5.64574		5.8215
6.07886	4.02776	5.09455	2.89763	5.12329		4.96336		5.64533		5.82144
6.07886	4.02391	5.09422	2.88762	5.12296		4.96332		5.64453		5.82108
6.07886	4.02391	5.09421	2.88536	5.12291		4.96324		5.64428		5.82093
6.07879	4.02391	5.09409	2.88423	5.12265		4.96305		5.64371		5.82076
6.07863	4.01292	5.09406	2.85673	5.12255		4.96298		5.64331		5.82068
6.07861	4.01204	5.09364	2.84942	5.12248		4.96287		5.64307		5.82023
6.07855	4.00475	5.09354	2.84942	5.12235		4.96277		5.64305		5.82021
6.07763	3.99074	5.09347	2.84942	5.12208		4.96272		5.64282		5.81985
6.07759	3.98471	5.0931	2.84942	5.12208		4.96229		5.64262		5.81971
6.07759	3.97612	5.0927	2.84942	5.12208		4.96178		5.64136		5.81966
6.07734	3.96703	5.09257	2.84942	5.12208		4.96178		5.64136		5.81924
6.0773	3.95641	5.09253	2.84942	5.12151		4.96134		5.64136		5.81828
6.0773	3.9509	5.0921	2.84942	5.12129		4.9609		5.64136		5.81823
6.0773	3.9267	5.092	2.84198	5.1212		4.9609		5.64079		5.81823
6.0773	3.88429	5.09172	2.83378	5.12108		4.96084		5.64026		5.81815
6.07729	3.88429	5.09166	2.83187	5.12086		4.96084		5.63992		5.81812
6.07728	3.86847	5.09133	2.82607	5.12085		4.96084		5.63992		5.81809
6.07728	3.82033	5.09127	2.80754	5.12067		4.96084		5.63979		5.81807
6.07728	3.80996	5.09127	2.78888	5.12054		4.96048		5.63938		5.81803
6.07725	3.79678	5.09127	2.75358	5.12037		4.96		5.63918		5.81799
6.07724	3.78661	5.09116	2.73159	5.12015		4.95995		5.63918		5.81799
6.07724	3.78654	5.09108	2.716	5.11975		4.95977		5.63918		5.81733
6.07724	3.78647	5.09096	2.71096	5.11957		4.95942		5.6389		5.81704
6.07724	3.78168	5.09077	2.70757	5.11948		4.95925		5.6387		5.81702
6.07724	3.77327	5.09068	2.70501	5.1194		4.95922		5.63857		5.81642
6.07724	3.76723	5.09068	2.70501	5.11924		4.95839		5.63708		5.81642
6.07724	3.72981	5.09065	2.69197	5.11919		4.95822		5.63687		5.81623
6.07722	3.72973	5.09033	2.67302	5.11915		4.95816		5.63668		5.81623
6.07722	3.71257	5.0901	2.6721	5.11915		4.95798		5.63661		5.81606
6.07722	3.71088	5.09002	2.66652	5.11912		4.95744		5.63661		5.81532
6.07721	3.71088	5.09	2.62014	5.11889		4.95744		5.63645		5.81511
6.07718	3.71088	5.08971	2.60853	5.11884		4.95744		5.63553		5.81511
6.07717	3.70561	5.08971	2.60531	5.11835		4.95744		5.63541		5.81489
6.07716	3.65725	5.08947	2.60531	5.11809		4.95742		5.6348		5.81448
6.07714	3.63669	5.08939	2.60423	5.11788		4.95707		5.63464		5.81386
6.07707	3.60531	5.08923	2.60314	5.11781		4.95702		5.63464		5.81384
6.07698	3.57054	5.08915	2.59988	5.11759		4.95688		5.63321		5.81342
6.07692	3.55871	5.08891	2.5611	5.1175		4.95687		5.63309		5.81328
6.07658	3.51996	5.08883	2.51983	5.11746		4.95685		5.6327		5.81326
6.07627	3.51957	5.08881	2.51851	5.11717		4.95662		5.63257		5.81326
6.07615	3.48044	5.08858	2.47857	5.11697		4.95635		5.63246		5.81326
6.0761	3.47683	5.08831	2.46389	5.11695		4.95625		5.63246		5.81317
6.07607	3.45194	5.08768	2.45484	5.11687		4.95613		5.63246		5.813
6.0759	3.44932	5.08761	2.42813	5.11652		4.95591		5.63239		5.8129
6.07574	3.38112	5.08757	2.40654	5.11626		4.95591		5.63236		5.81281
6.07572	3.32449	5.0875	2.40483	5.11626		4.95588		5.6323		5.81271
6.07572	3.32449	5.08747	2.40312	5.11626		4.95527		5.63189		5.81261
6.07518	3.32222	5.08723	2.38739	5.11626		4.95523		5.63139		5.81239
6.07509	3.30406	5.0871	2.36922	5.11602		4.95507		5.63099		5.81212
6.07478	3.30341	5.0871	2.31175	5.11589		4.95485		5.63088		5.81195
6.07472	3.29491	5.0871	2.2833	5.11569		4.95418		5.63043		5.81173
6.07465	3.29491	5.0871	2.26007	5.11554		4.95364		5.62972		5.81169
6.07444	3.20925	5.0871	2.20952	5.11546		4.95343		5.62965		5.81169
6.07444	3.20925	5.0871	2.20952	5.11521		4.95336		5.62888		5.81154
6.07438	3.15137	5.0871	2.08636	5.11497		4.95336		5.62863		5.81126
6.07417	3.0461	5.0871	2.07918	5.1149		4.95333		5.62801		5.81126
6.07388	3.01494	5.0871	2.03342	5.11473		4.95332		5.6278		5.81126
6.07366	2.97174	5.0871	2.0086	5.11467		4.95321		5.62741		5.81126
6.07357	2.93601	5.0871	1.97313	5.11448		4.95319		5.62714		5.81091
6.0735	2.93197	5.0871	1.95904	5.11272		4.9523		5.62714		5.81088
6.07272	2.90037	5.0871	1.88081	5.11257		4.95102		5.62703		5.81077
[truncated: 11,075 more rows]
