# Supplementary material for: Barcoded HIV-1 reveals viral persistence driven by clonal proliferation and distinct epigenetic patterns
Source: Nat Commun. 2025 Feb 14;16:1641. doi: 10.1038/s41467-025-56771-4 (PMC11829055; doi:10.1038/s41467-025-56771-4)
Supplement: Supplementary file 6 — Source Data [file 41467_2025_56771_MOESM6_ESM.zip › SourceData-Fig7c.xlsx]

## Sheet: Fig. 7c
Log10 transformed chromosomal distance in bp to the nearest transcription start site (TSS),
same direction TSS, and ATAC-peak among proviruses associated with or without viremia
Log10 transformed chromosomal distance in bp to the nearest transcription start site (TSS) among proviruses associated with or without viremia			Log10 transformed chromosomal distance in bp to the nearest same direction transcription start site (TSS) among proviruses associated with or without viremia			Log10 transformed chromosomal distance in bp to the nearest ATAC-peak among proviruses associated with or without viremia
+viremia	-viremia		+viremia	-viremia		+viremia	-viremia
5.34116	4.92387		5.34116	3.39182		7.48496	7.47965
4.05854	3.39182		5.67736	4.11631		7.48473	7.47965
4.40152	5.2261		4.2629	4.05649		7.47972	6.53762
4.47654	5.18542		4.75712	3.99238		7.47965	6.53762
3.92179	4.28634		4.92746	3.80774		7.47965	6.52057
4.72912	5.18292		5.75866	4.96044		7.47965	6.51516
3.39863	4.45134		4.12843	4.66897		7.47958	6.50432
3.33826	4.11631		4.75791	3.95337		7.47954	6.49792
5.09913	3.57944		5.76986	3.95027		6.69879	6.4896
4.00488	4.79931		3.61972	4.99315		6.6965	6.48799
2.04922	4.05649		5.3047	3.99238		6.69033	6.48391
4.1417	2.57403		4.97886	4.06119		6.68745	6.47671
4.47842	4.5108		5.36725	4.65875		6.68342	6.45591
4.66772	3.85345		4.87226	4.62007		6.66745	6.45591
3.79351	4.72623		2.65031	3.95371		6.6555	6.42932
4.45134	3.86118		3.98023	4.65036		6.64585	6.42697
4.45693	2.9489		4.78237	3.99238		6.6398	6.36616
5.67736	4.43086		4.6078	4.35852		6.6303	6.35555
4.2629	3.67256		2.65031	4.61959		6.62992	6.35548
4.75712	4.36071		5.17961	4.22446		6.62868	6.32107
3.1529	5.09736		5.1918	2.57403		6.62564	6.30938
3.07078	3.70749		4.49585	4.79613		6.62321	6.30938
1.04139	5.33778		5.81575	4.05285		6.6056	6.28651
5.39047	4.61701		5.37225	4.35852		6.59229	6.28439
4.37579	3.99238		5.37335	5.26413		6.57921	6.27532
5.07511	4.78854		4.75761	4.5617		6.57714	6.24021
5.73377	4.51817		5.31479	4.9172		6.5756	6.23988
4.1395	3.70919		3.76418	3.95366		6.55938	6.22766
5.6835	4.15622		3.11826	5.5153		6.55784	6.21337
4.17528	3.86338		3.23121	3.39041		6.54626	6.21093
5.54618	4.65997		4.58786	3.25864		6.5386	6.2024
4.45693	3.80774		3.89182	2.69897		6.53762	6.19811
3.22994	4.82585		4.71081	3.95027		6.53762	6.19035
3.59616	4.81198		5.28818	5.17981		6.53762	6.18304
3.80536	4.12782		4.11244	3.95027		6.53762	6.17846
4.92746	3.8638		5.34116	5.18078		6.53762	6.1736
5.75866	3.8638		3.66661	5.0243		6.53762	6.15258
4.12843	4.96044		4.573	3.69082		6.53762	6.14704
5.25197	4.08757		4.64711	3.68842		6.53762	6.14374
2.70415	4.66897		4.52114	5.16968		6.53762	6.13452
4.06498	4.88176		3.75282	4.75965		6.53762	6.13297
4.75791	2.80482		5.51185	5.12546		6.53762	6.11404
4.96021	5.11627		5.62414	5.08049		6.53159	6.10285
5.76986	3.95337		3.51521	5.14275		6.5265	6.10037
4.55309	3.05805		2.43775	3.69302		6.52594	6.09228
5.42849	5.44448		3.8264	4.67621		6.5234	6.0921
5.22011	5.9895		3.54531	4.76876		6.51795	6.08004
5.3763	4.72758		2.81757	4.3605		6.4965	6.07603
5.21805	3.75043		3.78254	4.71448		6.48954	6.07493
4.98893	3.09934		4.67753	3.46923		6.4862	6.07253
4.43406	2.6981		4.71081	4.50642		6.4862	6.07253
3.61972	5.2817		4.88233	4.45699		6.4862	6.07253
3.62839	3.95027		4.69801	4.49332		6.48408	6.05175
2.64147	4.99315		4.42377	3.50583		6.47865	6.04766
4.88937	4.00428		4.25322	4.75712		6.47671	6.04732
4.90345	3.97653		5.37662	4.98148		6.47005	6.04564
3.06483	5.14539		2.59879	5.80854		6.46903	6.04461
4.34528	4.50237		5.18957	5.02614		6.46859	6.03951
5.3047	4.92688		4.62208	4.79613		6.46816	6.0332
3.75335	3.01912		5.39085	3.95027		6.46799	6.01836
4.47654	2.11394		1.20412	4.80188		6.46222	6.01038
2.87448	3.99238		3.49941	4.89469		6.46222	6.00772
3.60649	4.24888		5.46231	4.94089		6.46222	6.006
4.13647	4.27221		4.25246	4.14666		6.46222	6.00574
4.24291	4.31635		5.84602	4.37528		6.46222	6.004
5.35324	3.67256		4.92509	4.87125		6.46222	5.99975
4.02268	4.57543		4.76099	4.74695		6.46057	5.9953
5.09913	4.06119		3.8926	5.05197		6.45591	5.98959
3.66276	3.899		5.46282	5.34116		6.45591	5.98933
4.49925	4.65875		4.63391	4.11521		6.45591	5.98575
4.43857	3.77232		3.86705	4.97283		6.45591	5.98454
4.97886	5.09698		4.81184	3.95032		6.45591	5.98152
4.1124	4.76725		4.19193	4.63503		6.45591	5.9788
4.13037	4.68921		4.55291	5.34113		6.45591	5.97492
5.81674	3.88655		4.49168	4.16176		6.45591	5.97484
4.21556	4.48123		4.63709	4.79861		6.45591	5.97484
5.08271	4.58921		4.6135	4.09205		6.45591	5.97471
5.29971	5.24089		3.88224	5.28841		6.45591	5.9741
4.47619	1.96379		5.2891	4.19376		6.45591	5.9675
5.36725	4.99704		3.77692	4.23111		6.44841	5.96505
4.96405	4.40749		4.23631	3.80774		6.44657	5.96443
3.97959	5.52518		4.9061	4.63317		6.44657	5.95437
3.66661	5.03491		4.92794	4.27089		6.44657	5.95017
5.23319	4.62007		4.12581	2.57403		6.44657	5.94827
4.47204	5.30502		4.11237	4.72291		6.43721	5.94691
4.68235	2.98498		3.3516	4.74083		6.43246	5.94682
4.41409	3.05652		5.42225	4.0089		6.43188	5.93652
4.18766	4.45134		5.34131	4.26312		6.42977	5.93482
3.76193	4.45134		3.51081	2.57403		6.42899	5.93427
4.87226	3.95371		5.14673	4.87455		6.41549	5.92501
4.79931	4.57346		5.08576	4.75667		6.41419	5.92259
4.28131	3.53656		3.82737	4.40233		6.41418	5.92084
2.65031	4.65036		3.81391	4.55085		6.41409	5.91401
3.34577	4.42408		3.8055	4.87187		6.4119	5.91297
4.40577	5.14539		4.30557	2.78817		6.41002	5.91147
4.89721	5.25598		5.32227	5.10744		6.40712	5.9023
4.85956	4.25532		4.90847	5.42753		6.40409	5.89863
4.52313	4.81657		4.41095	3.2408		6.39245	5.8956
4.13386	4.22709		4.55607	4.95495		6.39054	5.88905
4.82692	3.99238		4.11691	3.95366		6.39011	5.88749
3.88389	4.45134		5.17535	4.19312		6.38533	5.88308
4.21197	4.06666		4.39756	4.76725		6.38494	5.88299
3.98023	3.61426		4.88323	5.12968		6.38323	5.88048
4.93218	5.05242		4.98269	3.6902		6.36955	5.87864
4.7018	2.53656		5.66555	4.20393		6.36671	5.87808
2.77525	3.63729		4.90147	3.86635		6.364	5.87653
4.13919	4.35852		2.57403	4.1503		6.35833	5.87304
4.78237	5.52947		4.05538	3.9526		6.35731	5.86458
4.6078	4.61959		5.42753	3.95323		6.35033	5.85108
2.65031	2.9489		4.92743	3.95352		6.34937	5.85108
4.52805	4.25849		4.47229	5.55028		6.34542	5.84885
5.17961	4.22446		4.04489	4.39585		6.34369	5.84801
5.22183	4.97476		5.16717	4.40233		6.34255	5.8457
3.35122	3.6504		4.37616	3.80502		6.33546	5.84392
4.82349	2.95761		4.25947	4.8309		6.33546	5.83979
3.06893	4.09205		2.85612	5.42753		6.33534	5.83776
5.1918	2.57403		3.24378	4.61796		6.33107	5.83745
4.97068	4.79613		4.39443	3.95027		6.32865	5.83455
5.44827	3.899		4.55151	4.37722		6.32836	5.83004
4.586	3.899		3.15564	4.25753		6.32539	5.82938
4.5218	4.89593		5.87332	4.68193		6.32539	5.82726
4.36637	5.14021		4.72848	4.70973		6.32493	5.82353
4.60369	5.31869		5.49483	4.70558		6.32462	5.82271
4.47654	3.26951		3.2235	4.54058		6.32306	5.82179
4.27471	5.22824		4.27775	4.31294		6.31956	5.81849
4.73421	4.6248		4.8598	3.68797		6.31811	5.81849
5.68327	2.8488		4.81632	4.48514		6.3181	5.81423
4.13647	5.46852		4.51599	3.81637		6.31768	5.81222
4.40331	3.83998		4.69789	4.0845		6.3164	5.81057
4.49585	4.19882		4.06648	4.48748		6.31008	5.80409
4.13701	4.76828		4.79613	5.18731		6.30958	5.79946
5.12024	4.05285		4.78937	5.36044		6.30938	5.79771
4.2443	4.35852		4.59608	5.18292		6.30938	5.79645
4.33135	4.58073		4.1176	4.79931		6.30867	5.79354
5.81575	4.37118		3.88745	2.57403		6.30335	5.79269
5.09775	4.96087		4.07809	3.85345		6.29677	5.78765
4.54716	4.45134		4.8142	4.72623		6.29529	5.77352
5.37225	4.04809		4.68862	3.86118		6.29433	5.77352
5.37335	4.45134		4.64775	3.86338		6.29391	5.76827
2.68931	4.45134		4.72135	4.50237		6.29116	5.76773
5.69016	4.79611		3.43249	4.92688		6.29081	5.76773
4.36018	3.64826		3.78986	4.76725		6.28948	5.76417
4.4175	4.45134		4.67205	4.40749		6.28842	5.76268
4.10629	4.45134		5.29607	4.22709		6.28191	5.76209
4.80083	4.45134		5.42753	3.63729		6.28056	5.76131
4.45134	4.45134		4.40741	4.09205		6.2799	5.7596
5.7145	4.45134		4.57179	3.26951		6.27919	5.75032
4.38342	4.92776		2.9058	4.96087		6.27696	5.74983
5.19307	5.38598		4.4338	5.57064		6.27164	5.74941
3.70859	4.46522		4.38668	5.18078		6.26819	5.74463
5.4038	5.26413		5.54184	3.92681		6.26778	5.74353
4.13037	4.98731		4.39616	5.32698		6.26361	5.73646
4.71523	4.5617		3.71834	4.35852		6.2591	5.73424
4.14026	4.09632		3.50583	4.7583		6.25526	5.72895
4.90568	4.16557		4.35738	4.81168		6.25154	5.72516
4.92217	2.97497		4.32919	4.23111		6.24919	5.72419
4.43769	4.9172		5.09215	4.77548		6.24858	5.72199
2.9652	4.35311		5.05456	5.29534		6.24659	5.71761
5.34116	4.09555		3.63799	3.64924		6.24613	5.71504
4.91307	4.27221		4.96774	4.97133		6.24538	5.71058
3.64454	5.57064		5.35117	4.81006		6.24538	5.70546
4.75761	4.55063		5.10411	4.12594		6.24538	5.7049
4.60606	5.18078		4.96972	5.03593		6.24317	5.7049
4.0089	3.95366		4.79613	4.0966		6.24297	5.69344
4.2701	4.34688		4.44734	4.91895		6.24297	5.69329
4.9855	4.84062		4.6725	5.79128		6.24115	5.69283
4.40929	5.5153		4.24952	5.12614		6.24037	5.68736
4.63648	3.94557		3.99397	3.47857		6.23988	5.68682
4.13037	2.11394		4.79273	4.66781		6.23952	5.68373
4.73919	2.11394		4.76116	4.09597		6.23777	5.6786
4.32498	3.19618		4.1214	4.79613		6.23663	5.6773
4.63169	3.33284		5.73217	4.1964		6.23638	5.6755
4.20145	4.81415		3.72346	5.47695		6.23638	5.67223
4.79747	3.92681		5.0817	6.28656		6.23551	5.67171
3.72099	3.75012		5.52031	5.90925		6.23464	5.6711
3.1245	5.32698		4.86285	5.67205		6.2339	5.66832
5.31479	4.80785		4.70896	5.67205		6.23117	5.66778
3.76418	3.8221		5.03166	5.67205		6.23116	5.66646
3.95468	4.80325		4.84351	5.67205		6.23108	5.66212
4.34887	4.21974		3.8687	5.68638		6.2298	5.6575
4.71926	4.13037		3.50934	5.64841		6.22845	5.65501
4.70528	4.56731		3.16495	3.81849		6.22574	5.65012
4.45134	4.35852		4.79613	4.67344		6.22541	5.64695
3.11826	4.12743		3.08279	3.80814		6.22463	5.64236
4.13037	3.39041		3.89597	4.32552		6.223	5.64232
3.11926	2.97497		4.99961	4.79613		6.22238	5.63959
4.28049	4.7583		4.89601	4.79613		6.22191	5.63888
3.716	4.78714		3.34557	5.08608		6.22161	5.63695
4.47654	4.81168		4.75799	2.87448		6.22135	5.63626
4.82692	4.23111		5.07949	5.18898		6.219	5.63274
4.32135	4.9347		3.72469	3.14082		6.21773	5.6319
3.23121	4.65562		4.50266	4.688		6.21641	5.63036
4.14026	4.77548		3.8464	4.3126		6.21181	5.62373
4.53214	4.58421		4.7482	4.65382		6.21012	5.62264
4.58786	5.27678		3.67779	5.48153		6.20892	5.61556
4.45134	4.27221		3.98874	4.7685		6.20782	5.60544
2.9489	3.76879		5.48656	2.42651		6.20782	5.59477
2.1271	4.00428		4.88046	4.5258		6.20782	5.59177
3.89182	3.8327		3.79609	4.92846		6.20782	5.5908
3.64266	4.28081		4.0089	5.09628		6.20698	5.58663
4.4587	3.25864		2.87448	5.02565		6.20569	5.58594
4.71081	5.08654		4.83862	5.16776		6.20217	5.58465
4.45134	3.92542		3.31952	5.90488		6.20064	5.57475
4.13037	3.899		3.80774	6.10979		6.19829	5.57322
4.54195	2.69897		3.26951	7.49308		6.1953	5.57008
5.00167	4.21698		5.08857	4.06157		6.19508	5.57008
5.57439	4.81201		5.67205	5.81055		6.19459	5.56733
4.45134	5.05943		5.34116	3.99247		6.19283	5.56602
5.28818	3.59461		4.56895	2.89653		6.19157	5.56302
4.41591	4.86675		4.76385	3.64914		6.19035	5.56103
4.11244	4.86675		5.13355	3.25503		6.19035	5.54422
4.56954	3.93151		4.30649	5.18617		6.18988	5.53931
4.02272	3.90336		3.80996	4.4063		6.18975	5.5362
4.45134	4.61205		4.48074	4.23111		6.1892	5.52753
0.60206	3.95027		3.7417	4.49168		6.18356	5.52752
3.33021	5.17981		4.91083	4.32329		6.17993	5.5214
4.47654	3.95027		5.1918	4.73057		6.1787	5.51271
4.45693	3.63998		4.02276	3.95027		6.17858	5.50993
5.34116	4.81198		3.94783	4.19312		6.174	5.5099
3.90445	4.0016		4.12359	3.95328		6.17041	5.50752
5.45708	5.18078		4.22809	4.28078		6.16775	5.49618
3.66661	4.80194		5.24341	4.14659		6.16693	5.49456
4.02845	5.0243		5.54864	4.28762		6.16651	5.48786
4.47371	3.94082		4.82153	3.32035		6.16651	5.48694
3.49164	4.0016		5.13254	4.6771		6.16649	5.48274
4.45134	4.01242		4.81608	3.7577		6.16479	5.48231
5.47661	5.03569		3.97225	3.80134		6.16309	5.48216
3.9566	5.29534		4.95735	3.83626		6.16152	5.47944
4.21819	4.02816		4.44943	4.9203		6.16104	5.4794
4.12908	4.04025		4.00531	4.18184		6.16066	5.47712
4.68764	3.64924		4.34223	3.60184		6.15942	5.47489
4.40702	4.97133		4.08508	3.27623		6.15749	5.46987
2.51188	4.97173		4.63276	3.85872		6.15733	5.46943
4.51235	3.70919		5.04323	5.02648		6.1542	5.4669
4.97511	4.81006		4.7482	4.50621		6.1533	5.46158
4.573	3.70919		2.64048	4.79613		6.15303	5.45891
5.07254	3.23198		3.50961	4.55792		6.1522	5.45801
4.64711	3.39515		5.09599	3.40278		6.15049	5.45734
2.33646	4.28131		4.11737	4.46439		6.15046	5.45526
2.17898	5.14539		4.06655	5.24937		6.14902	5.4545
4.85338	5.00579		5.48122	5.35167		6.14847	5.45025
4.09722	4.46177		3.30942	5.62754		6.14816	5.44638
4.52114	4.45891		2.44716	5.58823		6.14765	5.44483
3.75282	4.03125		4.49055	3.89387		6.14655	5.44458
5.25242	4.79812		4.4789	4.23905		6.14464	5.44455
5.47869	5.54818		4.12561	4.09205		6.14327	5.44274
4.85956	4.82692		4.50312	4.09205		6.14144	5.44044
4.00971	5.39932		4.8916	4.34807		6.14142	5.43979
3.69417	3.57113		2.89763	4.89209		6.13826	5.43717
5.51185	5.54254		4.59237	4.9282		6.13746	5.43543
4.44988	3.69082		5.1936	5.02708		6.13569	5.43281
3.70808	4.39275		4.58973	5.14716		6.13501	5.42935
2.4624	3.83187		4.75328	4.50439		6.13399	5.42935
5.62414	4.99895		4.0089	5.49257		6.13392	5.42935
5.00652	4.56374		5.70225	5.81402		6.13313	5.42935
5.31177	4.91408		4.76911	3.49693		6.13297	5.42616
4.75469	4.76903		5.33351	4.85161		6.13184	5.42132
4.8879	4.69767		4.1259	2.25768		6.13082	5.41922
5.20611	4.84657		2.76864	4.78937		6.12995	5.41922
4.64644	4.39354		3.10789	5.9094		6.12981	5.41922
4.13236	3.68842		4.15293	3.17984		6.1292	5.41922
4.80831	5.14539		3.10789	3.95308		6.12594	5.41922
4.38498	5.00435		4.75084	4.23055		6.12438	5.41891
4.30576	4.41953		3.75282	4.32681		6.12438	5.41731
4.98029	4.12594		5.47155	4.41742		6.12438	5.41422
4.91803	4.43857		4.87112	4.68336		6.12381	5.40661
2.31806	4.43857		5.54092	4.64923		6.12286	5.40622
2.86982	3.74881		4.42206	5.20465		6.12158	5.40442
4.45139	2.90146		4.79703	5.24508		6.11838	5.40311
3.51521	4.27221		3.9566	5.94616		6.11749	5.396
2.43775	4.27221		3.89631	5.58942		6.1136	5.39544
3.59835	4.27221		4.13379	4.74698		6.11141	5.38125
3.33826	4.27221		3.33325	3.71441		6.11071	5.37431
3.8264	5.29909		4.75585	2.9987		6.11047	5.37333
3.54531	5.03593		4.70896	2.62428		6.1104	5.3685
4.7913	5.44161		3.97206	6.51644		6.10914	5.3664
2.81757	5.22873		3.62798	3.95842		6.10914	5.36605
4.57899	3.48159		4.99464	4.38236		6.1056	5.3627
4.5921	3.48911		4.00363	4.62518		6.10492	5.35925
3.78254	5.26847		4.84882	4.22781		6.10392	5.35895
3.3731	5.16968		5.00499	4.04798		6.10371	5.35572
4.54072	3.70749		4.81623	5.28361		6.10366	5.35345
4.63317	4.0966		3.99996	5.51927		6.10366	5.34243
4.1304	4.11807		5.51666	4.99553		6.10226	5.33684
3.21537	4.27221		4.64634	4.87678		6.10184	5.33449
4.88069	4.75965		5.43431	3.69205		6.10164	5.32942
4.79962	4.91895		4.53706	2.64542		6.10086	5.32504
5.38942	5.79128		4.74737	4.39616		6.10025	5.32467
3.06521	5.84772		5.73377	3.50583		6.10019	5.32111
4.35725	5.12614		5.25505	4.06655		6.10001	5.31719
3.82066	5.12546		4.15836	4.61478		6.09939	5.31719
5.1618	5.08049		5.22701	4.3721		6.09925	5.31609
4.45436	3.47857		5.50076	5.9764		6.09833	5.30842
3.19893	4.66781		4.71081	4.19312		6.09567	5.30773
4.47654	4.45134		4.8922	3.55255		6.09425	5.30636
5.47021	4.30818		5.16385	5.18078		6.09328	5.30497
4.01106	4.09597		3.85101	3.90069		6.09275	5.30469
3.60206	4.79613		5.30506	4.19312		6.09263	5.30223
4.27026	4.69767		4.53142	4.09583		6.09244	5.30203
4.7193	4.51526		3.85278	4.34161		6.09244	5.30052
4.67753	4.69767		4.48319	5.01046		6.09244	5.29895
4.45577	4.27		5.29157	3.94151		6.09209	5.29754
4.93821	4.74732		4.12895	4.41694		6.08988	5.29674
4.71081	4.1964		5.19184	4.57253		6.08895	5.29331
4.88233	5.47695		4.23917	5.29809		6.08884	5.292
4.69801	6.28656		2.57864	4.45274		6.0867	5.2917
4.42377	5.90925		4.586	4.56652		6.08561	5.28814
3.5682	5.67205		3.5617	4.84694		6.08552	5.28442
5.29536	5.67205		5.12284	5.84602		6.08455	5.27907
4.39485	5.67205		4.4488	5.02079		6.08428	5.27714
4.2589	5.67205		5.43917	4.81095		6.08424	5.27553
3.6696	5.68638		3.83353	5.83524		6.08349	5.27224
5.0754	5.64841		5.14433	4.40572		6.08345	5.26141
3.20222	4.1456		4.79931	4.36163		6.08239	5.25941
4.82511	5.63313		3.39863	5.38751		6.0822	5.25858
2.36173	4.6382		4.50531	4.92794		6.08182	5.25818
4.25322	4.65121		4.79613	4.7831		6.08118	5.25163
3.86457	3.81849		4.79931	6.14178		6.08026	5.24861
5.37662	4.67344		4.87602	4.91201		6.07916	5.2484
3.56972	3.80814		4.7988	4.60397		6.07916	5.24696
5.22092	4.32552		4.66192	4.74083		6.07916	5.24603
3.99286	4.79613		3.88389	4.63024		6.07916	5.24572
2.59879	4.79613		3.89927	4.38636		6.0779	5.24197
4.11244	5.08608		4.95089	5.95771		6.07672	5.24181
5.7882	2.87448		4.28051	4.14659		6.07671	5.24116
5.18957	4.90973		4.45867	3.89829		6.07501	5.23965
2.17898	3.85751		4.64694	4.90099		6.0748	5.23919
4.56301	5.33094		5.65333	3.8601		6.07442	5.23444
3.48273	5.25662		3.90961	3.48629		6.07415	5.2334
4.02621	3.88958		3.98182	4.2137		6.07388	5.23337
4.62208	5.21362		5.20128	4.14659		6.07367	5.22837
5.03655	4.50813		3.3518	4.47992		6.07343	5.22516
3.99136	5.18898		4.79307	5.84369		6.07182	5.22431
4.54922	3.14082		4.55609	2.89432		6.07166	5.21961
2.57519	4.688		4.28818	2.9987		6.07132	5.21473
6.09503	4.3126		5.10498	3.86237		6.07009	5.21471
3.1529	4.65382		4.04017	3.86237		6.0695	5.21384
4.79447	5.48153		4.9037	4.69567		6.06948	5.21367
5.39085	4.7685		4.79931	4.91895		6.06752	5.21052
3.4764	2.42651		4.11244	4.95093		6.06695	5.20883
5.00324	4.5258		5.0495	4.99263		6.06657	5.20883
2.91009	4.92846		4.23345	4.08611		6.06651	5.2057
3.9026	5.09628		5.94616	5.27304		6.06646	5.20457
4.55932	5.02565		4.7335	5.27666		6.06361	5.20451
4.23654	5.16776		4.79613	5.28584		6.06304	5.20326
5.45207	5.90488		5.60588	3.95027		6.0629	5.20301
4.85854	6.10979		4.18766	5.94616		6.06252	5.19563
4.65139	7.49308		4.67625	5.01367		6.06071	5.19107
3.79637	4.06157		4.48987	4.13805		6.0601	5.19095
4.85311	5.81055		5.18415	5.69237		6.05854	5.19016
5.04313	4.46456		3.23855	5.62721		6.05713	5.18915
4.66297	4.2243		3.84825	5.9148		6.05713	5.18882
1.20412	5.39675		4.18455	5.9148		6.05713	5.18774
4.17771	4.61806		4.42213	5.41184		6.05713	5.18768
3.49941	4.57029		4.38628	5.38187		6.05713	5.186
5.0122	4.25062		4.17947	5.82313		6.0567	5.18554
4.02768	4.64547		4.70975	4.09205		6.0547	5.18513
5.07587	5.1808		5.53822	4.09205		6.05443	5.18406
4.6295	4.15339		4.33959	4.09205		6.05426	5.17962
4.4078	5.1446		4.13675	4.09205		6.05412	5.1783
3.85968	3.98064		4.36715	4.09205		6.05296	5.17829
4.6269	5.08771		3.94621	4.09205		6.05203	5.17796
5.48719	4.80699		3.88213	4.09205		6.05201	5.17137
3.87046	3.84479		3.53631	4.09205		6.04949	5.16979
5.30006	3.73807		4.35191	4.38311		6.04915	5.1638
5.46231	4.3324		4.1124	4.89209		6.04874	5.16281
3.90445	3.67089		5.73377	5.28355		6.04794	5.16281
4.25246	4.66622		5.14373	5.08095		6.04564	5.16186
5.84602	4.9419		4.38661	4.35873		6.04544	5.16124
4.81039	5.44079		4.39477	5.17832		6.04489	5.1595
4.92509	4.26217		4.71878	4.8806		6.04223	5.15721
5.87391	4.29504		5.13496	5.39933		6.04217	5.15627
2.7767	4.53733		4.67068	5.52707		6.04197	5.15587
5.21809	5.31579		3.34479	5.41685		6.04061	5.15189
4.45349	4.3616		5.95553	5.91886		6.03934	5.14958
5.19318	4.35038		5.62249	5.51895		6.03919	5.14574
4.37963	4.86675		3.79588	4.52538		6.03759	5.14328
4.68369	4.86675		4.09597	4.78937		6.0375	5.14328
5.81251	5.22393		4.39616	5.45852		6.03634	5.13925
1.44716	4.15094		3.10789	5.88529		6.03296	5.13901
4.86953	5.13682		4.77548	6.13861		6.03195	5.13228
5.11292	4.27376		4.29132	6.23282		6.03132	5.13206
5.27508	5.25075		4.06164	7.49308		6.03121	5.13088
3.74052	5.96713		4.33648	2.83822		6.03106	5.12672
5.24247	3.97391		4.05169	3.53071		6.02835	5.12596
4.76099	5.07884		4.73197	4.42856		6.0281	5.12026
4.66805	4.30643		4.73749	4.41742		6.02674	5.1175
4.83742	5.40654		4.586	4.7379		6.02599	5.114
4.03826	5.31669		4.26098	4.32474		6.02593	5.11318
3.8926	4.0016		5.24867	5.30874		6.02564	5.11034
5.46282	0		4.45803	4.67165		6.02526	5.10605
4.63391	1.80618		5.00448	2.1038		6.02423	5.10539
4.21179	4.472		4.18718	4.50621		6.02294	5.1022
4.8532	5.3434		4.19279	4.63191		6.02137	5.09996
3.05805	5.21887		3.13767	4.46028		6.0198	5.09944
3.86705	5.15974		4.028	5.17943		6.01956	5.09793
5.10849	4.24638		5.12893	5.23897		6.01933	5.09748
5.3743	3.03583		4.0089	5.8985		6.01929	5.09657
4.81184	5.83018		5.38291	6.16828		6.01812	5.0964
2.44716	2.94101		4.29802	5.92265		6.017	5.09265
4.12678	4.97792		4.24025	5.00948		6.0167	5.08901
3.62469	4.34846		4.38636	4.63472		6.01602	5.08798
4.19193	4.9136		5.02162	4.79613		6.01236	5.08701
3.83206	5.27085		4.25122	4.79613		6.01235	5.08701
3.1878	2.91275		3.89631	4.9723		6.01136	5.08581
2.54777	6.11685		3.42275	3.35889		6.01111	5.08482
4.55291	2.83123		3.07298	3.48544		6.0089	5.08461
4.12743	5.09699		2.53403	4.12385		6.00857	5.084
4.49168	4.43686		3.79204	5.23768		6.00853	5.08284
5.34131	4.98427		4.586	6.17731		6.00778	5.08198
2.85974	4.473		4.67226	6.23282		6.00742	5.08175
4.70777	5.1166		4.21426	5.55921		6.00649	5.08112
5.05077	0		5.42753	2.87448		6.00649	5.08112
4.75128	0		4.9293	4.88569		6.00576	5.0798
5.3056	5.17351		4.85195	4.79613		6.00533	5.07768
5.24476	2.97267		4.38801	4.79613		6.00513	5.07669
4.70059	5.56318		4.79225	5.28391		6.00408	5.07597
3.69452	4.81164		5.02096	3.89148		6.004	5.07408
3.23779	5.11765		5.26187	3.3251		6.00253	5.07129
4.63709	5.49945		5.18605	4.38657		6.00184	5.07129
4.6135	5.22352		5.21388	4.89599		5.99975	5.07086
2.96142	3.62726		4.47279	5		5.99908	5.0705
3.88224	4.99125		4.67749	5.67205		5.99771	5.06695
5.2891	3.90031		3.7277	3.5783		5.99683	5.06433
3.63998	4.88619		2.59218	4.79613		5.99614	5.06325
4.34805	4.43993		4.38277	5.71037		5.99598	5.06211
2.70842	4.43019		4.82362	4.74237		5.99547	5.05174
5.28584	5.14275		5.57887	4.94133		5.99547	5.05033
3.50583	4.83077		5.17793	4.79613		5.99513	5.04656
4.35083	3.69732		4.4927	3.48911		5.99477	5.04498
4.45134	3.69302		5.26848	4.79613		5.99338	5.04439
5.25907	2.85126		4.63317	4.12782		5.99135	5.04154
2.69285	5.69891		4.11992	4.38101		5.99134	5.04069
5.64319	4.94227		5.34116	3.90336		5.99095	5.03586
3.34577	4.48055		4.07671	3.08991		5.99021	5.0333
3.07518	3.9491		4.63	4.95865		5.9884	5.03025
4.0553	4.23462		3.82517	3.08991		5.98552	5.02924
5.43431	4.00428		5.92296	3.08991		5.98505	5.02367
4.44256	4.94498		4.94376	5.11627		5.98481	5.02264
4.76903	3.5392		4.87691	5.10271		5.98454	5.02234
4.67407	4.89811		4.62272	4.57543		5.98307	5.01892
5.22065	3.75105		4.46821	2.0607		5.98211	5.0185
3.65292	4.67621		4.46656	4.23106		5.98152	5.01291
5.44804	3.23198		4.62666	3.91709		5.98076	5.00887
3.83059	4.76876		5.0322	5.71348		5.97914	5.0049
3.35813	4.75481		5.57901	6.18126		5.97885	4.99325
4.13037	4.49159		3.3485	5.06926		5.97851	4.99018
4.75799	4.88534		4.31856	4.5459		5.97815	4.98895
3.77692	4.3605		4.50459	3.68726		5.97766	4.98884
3.53744	3.99247		4.79613	3.57194		5.97684	4.98884
4.95903	4.10988		4.06367	4.17193		5.97495	4.98884
4.96504	5.04545		5.28841	4.75419		5.97484	4.98884
4.23631	4.71448		4.38326	4.92387		5.97484	4.98884
5.69636	5.90317		4.43938	4.37491		5.97484	4.98851
4.9061	4.11032		4.75799	4.9251		5.97484	4.9816
4.03977	3.53719		4.48968	3.5392		5.97484	4.98156
3.26647	4.16322		3.80774	3.88958		5.97433	4.97674
4.7692	3.899		5.06577	4.75651		5.97236	4.97311
3.06108	2.53656		4.55792	5.52947		5.97047	4.96915
3.96421	2.89653		4.95307	5.52947		5.9701	4.96462
4.55028	3.64914		3.78483	5.52947		5.97006	4.95754
4.19	3.46923		5.37225	4.03977		5.96922	4.95374
5.47524	4.37627		3.69862	3.63998		5.96898	4.94908
3.17638	4.50642		4.83038	3.63998		5.96742	4.94906
4.92794	3.04415		3.25261	3.63998		5.96714	4.94867
4.31207	4.24908		4.1557	3.63998		5.96692	4.94556
4.63968	4.12743		4.99535	4.61806		5.96584	4.94556
4.32199	3.98547		5.18292	3.63998		5.9656	4.94415
4.12581	4.45699		4.53726	3.63998		5.96443	4.93958
4.41556	4.75999		4.27344	3.63998		5.96348	4.93504
4.5885	4.54553		4.39616	3.63998		5.96327	4.93445
4.60995	3.77735		2.69897	4.08757		5.96239	4.9322
5.31765	3.98552		3.33826	3.05805		5.96224	4.93017
4.11237	4.30784		4.63317	5.86907		5.96202	4.92797
3.68664	4.68361		4.66494	4.70544		5.96165	4.92787
5.09775	4.94661		4.2923	4.99115		5.96131	4.92669
3.32449	4.30948		4.22355	5.25814		5.96084	4.92378
3.70834	4.40376		4.56926	4.59209		5.96051	4.92378
3.45209	4.47842		4.75343	4.35073		5.96051	4.92292
5.19595	4.81571		3.82918	5.11913		5.96048	4.92291
4.36382	4.59596		4.586	4.50813		5.95986	4.92188
4.37723	4.11421		4.86668	5.11913		5.95984	4.92188
5.09913	5.69891		4.41123	3.9087		5.95882	4.92188
3.3516	1.96848		4.91306	5.12147		5.95752	4.92069
5.42225	2.9489		4.2748	4.88534		5.95714	4.91924
4.85339	4.44001		2.83632	5.73952		5.9569	4.91866
3.14613	4.49332		4.42256	5.44804		5.95659	4.91716
5.35872	5.14069		4.44287	2.96284		5.95602	4.9167
4.31931	5.01045		4.25542	3.8025		5.9559	4.91633
4.51679	2.04532		4.51921	2.96284		5.95564	4.91324
5.34131	5.00579		5.25332	5.88023		5.95416	4.91214
5.04443	4.22334		4.59701	3.8607		5.95413	4.9095
3.99546	3.56573		4.07185	4.82519		5.9538	4.90864
3.51081	3.93867		4.22451	5.62187		5.95336	4.9043
4.78341	4.36322		3.9566	4.43086		5.95272	4.89832
5.14673	4.91662		4.56317	5.14069		5.95156	4.89764
3.71667	3.50583		4.586	5.48272		5.95118	4.89709
5.08576	4.75712		4.55234	4.81198		5.951	4.89282
4.99704	4.11538		4.27545	4.81198		5.95017	4.89282
4.0786	4.06393		4.21838	4.66805		5.94891	4.89184
4.56234	4.96463		3.36586	4.66805		5.9489	4.8889
4.98947	4.98148		4.39338	4.81198		5.94889	4.88705
4.95491	5.09522		4.71646	3.12222		5.94682	4.88638
3.81697	5.77772		4.7629	4.81198		5.94582	4.8852
3.84621	5.11913		1.69897	4.45022		5.94542	4.88452
4.30818	3.25503		4.77548	4.13672		5.94509	4.88387
3.96071	4.41858		4.67287	5.77334		5.94328	4.88216
4.00325	4.69767		4.75799	5.02767		5.94075	4.87754
4.04836	4.9606		4.63317	5.77334		5.9402	4.87701
5.2068	4.47169		5.34116	4.16557		5.93929	4.87598
3.64256	5.18617		4.74633	3.8295		5.93789	4.87174
3.82737	5.80854		4.48374	4.60669		5.93692	4.86338
3.81391	4.52132		2.59879	4.78116		5.93628	4.86338
4.34404	4.4063		2.69897	4.03125		5.9356	4.86281
4.81245	3.44824		3.92758	2.11394		5.93526	4.86186
2.26245	4.81713		4.86423	4.36553		5.93427	4.85961
4.1178	2.6721		5.20339	4.45134		5.93427	4.85917
4.74079	4.47884		2.02938	4.45134		5.93427	4.85736
3.8055	4.23111		4.39616	4.45134		5.93427	4.8571
4.54594	4.49168		4.40897	4.45134		5.93427	4.85649
4.3285	3.04727		4.59672	4.45134		5.93427	4.8515
4.30557	2.64836		4.71848	4.45134		5.93427	4.85101
4.32406	4.42549		4.48528	4.45134		5.93427	4.85054
5.32227	4.45134		3.69793	4.45134		5.93277	4.85054
4.90847	4.45134		4.59867	4.45134		5.93271	4.84818
3.94106	4.45134		3.27021	4.45134		5.9325	4.84633
4.21756	4.45134		4.61356	4.45134		5.93206	4.8446
2.90687	4.41447		4.44287	4.45134		5.93161	4.84252
4.92915	5.33619		4.9285	4.45134		5.92982	4.84229
4.30378	4.45134		4.5205	4.45134		5.92975	4.83901
3.81842	4.45134		2.69897	4.45134		5.9288	4.83685
4.67379	4.45134		4.16155	4.45134		5.92871	4.83573
5.43377	4.45134		4.50002	4.45134		5.92871	4.8341
4.41095	3.71966		4.36493	4.45134		5.92783	4.82929
2.27416	4.45134		3.78204	4.45134		5.92774	4.82907
4.75898	4.56845		4.72118	4.45134		5.92733	4.82583
5.29646	4.45134		4.14445	4.45134		5.92723	4.82477
2.0569	4.66009		4.71035	4.45134		5.92531	4.82447
4.24832	5.02614		5.00754	4.45134		5.92501	4.82368
5.2308	4.09089		4.54622	4.45134		5.92501	4.82155
2.33846	4.45134		4.38324	4.45134		5.92367	4.81971
2.76641	4.45134		3.0013	4.45134		5.92335	4.81916
4.51362	4.9732		3.49693	4.45134		5.92326	4.81788
4.55607	4.79613		4.38328	4.45134		5.92312	4.81649
4.52538	5.77334		5.40364	4.45134		5.92262	4.81337
4.46522	4.45134		3.9566	4.45134		5.92259	4.812
3.9959	3.95027		3.06446	4.45134		5.92157	4.812
5.72514	4.45134		4.03189	4.45134		5.92136	4.812
4.89157	4.45134		3.39863	4.45134		5.92136	4.81076
4.2858	4.45133		4.586	4.45134		5.92028	4.80932
4.97026	4.45123		4.13758	4.45134		5.91859	4.80701
4.82593	4.80188		4.94885	4.45134		5.91715	4.80623
4.7586	5.11913		4.65138	4.45134		5.9171	4.80466
3.11727	4.82692		4.90734	4.45134		5.91653	4.80245
4.69106	4.85339		3.34947	4.45134		5.9155	4.80233
4.41686	4.66755		4.18441	4.45134		5.91547	4.79874
5.89209	4.89469		4.15302	4.45134		5.91475	4.79673
5.10701	5.30856		4.80231	4.45134		5.91435	4.7944
4.27621	4.94089		3.92158	4.45134		5.91423	4.79023
4.47852	3.66894		4.86242	4.45134		5.91412	4.78902
4.33425	4.37482		3.11826	4.45134		5.91253	4.78805
3.61773	4.9395		4.88986	4.45134		5.9123	4.78789
4.48652	4.14666		5.35221	4.45134		5.91158	4.78767
3.52362	4.37528		4.34508	4.45134		5.91136	4.78706
4.11691	3.42406		3.28307	4.45134		5.91125	4.78661
4.74831	4.22178		4.41835	4.45134		5.91042	4.78412
5.17535	4.3948		4.40152	4.45134		5.90941	4.78044
4.68997	5.2013		4.72912	4.45133		5.90941	4.778
3.63518	5.50326		3.39863	4.87537		5.90933	4.77242
5.09901	5.02596		4.1417	3.86705		5.9087	4.76836
4.1086	3.85769		4.66772	4.2243		5.90718	4.76812
3.45939	4.27221		3.79351	4.6512		5.90707	4.7669
3.62726	4.2333		5.73377	2.79309		5.90567	4.76674
5.86335	4.13332		4.17528	3.6287		5.9056	4.76477
4.23759	4.93013		5.54618	5.4703		5.90299	4.76477
4.39756	4.94492		3.22994	5.48073		5.90298	4.76159
4.07115	4.89522		3.80536	4.45123		5.9019	4.7601
4.16684	5.83806		5.25197	5.40492		5.90183	4.75745
4.88323	4.87125		5.22011	5.30869		5.90081	4.75725
4.38705	4.15412		2.87448	5.02259		5.90052	4.7571
4.02383	5.52947		5.35324	5.18542		5.90016	4.75626
4.12626	4.74695		4.02268	4.07354		5.89976	4.75403
4.41971	2.0607		4.1124	3.91408		5.89963	4.74849
4.98269	4.32329		3.97959	4.53344		5.89863	4.74372
5.39723	3.93151		4.47204	4.12366		5.89748	4.7437
4.76899	5.05197		4.18766	5.02905		5.89726	4.74099
3.52517	4.2718		4.79931	3.93252		5.89646	4.74005
5.66555	4.73057		4.40577	1.66276		5.89539	4.74005
5.64793	3.76328		4.89721	2.8488		5.89519	4.73969
4.90147	3.44012		4.52313	4.79611		5.89509	4.73761
5.24277	5.07856		4.21197	3.05843		5.89411	4.73756
4.93301	4.86407		5.22183	4.51526		5.8938	4.73693
5.4419	4.69022		4.586	4.473		5.89294	4.73438
4.85189	5.2817		4.27471	4.57029		5.89278	4.73165
4.48603	3.90255		5.12024	4.20164		5.89185	4.72913
5.04289	5.46881		4.38342	4.62157		5.89185	4.72884
4.96206	3.95027		4.71523	3.33486		5.89152	4.72663
3.92962	4.52813		5.34116	4.49925		5.89074	4.72414
2.69897	4.68629		4.60606	4.51511		5.8904	4.71649
4.51849	3.46494		4.0089	4.49925		5.88905	4.71591
3.77938	4.52816		4.63169	3.55751		5.88799	4.70492
3.42943	3.8295		3.95468	3.65782		5.88749	4.6968
3.75381	4.45778		4.28049	4.32329		5.88726	4.69418
5.48334	5.34116		4.53214	4.45719		5.88712	4.69134
4.42233	3.63998		5.57439	4.89593		5.88634	4.69103
5.84264	4.3276		4.56954	3.09272		5.8844	4.68731
4.59407	4.66718		3.33021	3.90031		5.88353	4.68665
3.39498	3.0162		5.45708	3.65147		5.88299	4.68651
4.43857	4.62506		4.02845	4.59864		5.88294	4.6828
4.10779	3.6766		4.47371	4.79799		5.88218	4.68011
4.79931	4.31765		3.9566	3.26364		5.88204	4.67916
5.30935	3.55751		5.07254	4.78864		5.87992	4.67732
2.57403	4.59525		2.33646	5.10583		5.87978	4.67724
4.93882	4.53344		4.85338	3.9987		5.87956	4.67699
3.93862	4.47654		3.70808	3.71206		5.87945	4.67699
5.7259	4.8322		5.00652	5.36373		5.87885	4.67213
2.02938	4.68981		4.8879	4.09587		5.87885	4.67213
3.63619	4.54215		4.91803	2.54777		5.87847	4.66942
4.45134	4.80783		4.57899	4.19758		5.87596	4.6684
4.99498	3.81371		4.54072	2.87157		5.87562	4.6684
5.43566	3.81371		4.63317	4.00294		5.87562	4.66695
3.64454	3.82679		4.35725	4.75565		5.87562	4.6604
4.14342	4.19312		5.47021	3.75105		5.87553	4.65735
4.05538	4.28081		4.39485	4.60133		5.87486	4.65663
4.55769	3.57194		5.0754	3.5427		5.87447	4.65303
4.62059	4.89811		5.22092	4.19882		5.87347	4.65041
5.25959	3.63998		3.99286	4.8322		5.87347	4.64967
5.42753	4.11521		4.11244	4.00156		5.87316	4.647
4.45134	3.899		3.48273	4.8322		5.87245	4.64673
4.36464	4.39583		4.02621	4.81201		5.87239	4.64562
4.13037	4.88136		4.85311	4.68485		5.87151	4.6445
5.72514	4.97475		5.04313	5.2013		5.87118	4.64346
2.95856	5.38942		4.66297	4.42807		5.87117	4.64272
4.72113	3.21906		5.0122	5.30856		5.87012	4.64222
5.22894	4.36327		4.6295	4.64547		5.87005	4.64207
4.84516	3.95328		4.4078	2.66087		5.87	4.64177
4.48959	4.44745		4.6269	5.24089		5.86955	4.64129
3.42943	4.97243		5.48719	5.48596		5.86894	4.64093
5.48308	4.97283		5.30006	4.86662		5.8685	4.63914
4.44409	5.12828		5.87391	5.09919		5.86807	4.63817
4.23109	4.00156		4.37963	3.60681		5.86661	4.63619
3.03981	2.06446		4.68369	3.07445		5.86611	4.63586
4.92743	4.2905		5.81251	4.28558		5.86507	4.63514
4.45134	3.95032		4.86953	5.1808		5.86462	4.6337
4.47229	3.94359		5.11292	3.42406		5.86397	4.63115
4.8956	4.28078		5.27508	4.48055		5.86358	4.62575
4.13386	3.94522		5.24247	5.8062		5.86348	4.62499
4.04489	4.14659		4.03826	3.7273		5.86332	4.62465
5.16717	4.82692		4.21179	3.7273		5.86331	4.62439
5.13763	3.65782		4.8532	5.07226		5.86256	4.62439
4.64308	4.63503		5.10849	4.24908		5.86256	4.62439
5.07366	2.70927		3.62469	4.66755		5.86256	4.62439
4.39929	3.41162		4.70777	4.48715		5.85631	4.62439
3.64217	3.91105		5.05077	3.44824		5.85496	4.62439
4.82692	5.37641		5.3056	4.43865		5.8539	4.62439
4.57104	4.2393		3.23779	5.44448		5.85307	4.62439
4.98039	3.14644		5.28584	5.44448		5.85254	4.61537
4.37616	4.28762		3.50583	3.04727		5.85236	4.61404
4.11912	4.74145		4.35083	4.90973		5.85147	4.61308
4.73919	3.32035		5.25907	4.54922		5.85134	4.6129
4.73919	4.29944		5.64319	3.82666		5.8508	4.61166
4.79662	4.94492		5.43431	3.48159		5.85027	4.61139
4.25947	3.91105		4.67407	4.25062		5.85027	4.61073
3.1345	4.64638		4.75799	5.24476		5.84959	4.60584
3.36717	4.33642		4.7692	4.25062		5.8491	4.60271
3.35774	3.4239		4.55028	4.63082		5.84855	4.6023
4.82692	5.36582		4.19	3.76418		5.84773	4.60183
3.76253	2.5955		3.17638	4.7367		5.84664	4.599
2.85612	4.85235		4.32199	5.01474		5.84579	4.59825
5.34492	4.95865		4.5885	4.28634		5.84523	4.59539
4.24428	3.08991		4.37723	5.42534		5.84498	4.59532
3.24378	4.22347		5.35872	5.42534		5.84425	4.59523
4.39443	5.68195		3.99546	4.42549		5.84397	4.59349
4.6867	4.6994		4.0786	2.53656		5.84365	4.59255
4.55151	4.64545		4.56234	2.53656		5.84344	4.59015
4.34766	5.33778		4.98947	4.69264		5.84324	4.58528
4.0553	3.03423		5.2068	5.97677		5.84115	4.58474
4.44034	4.74887		3.64256	3.8221		5.84087	4.58446
5.4427	3.8607		4.54594	2.65031		5.84087	4.58388
4.54229	4.21727		4.3285	4.68921		5.84087	4.58066
4.33379	4.07994		3.94106	4.89811		5.84085	4.57941
4.64778	4.6771		4.92915	4.89811		5.83941	4.57833
4.75086	4.38101		4.52538	4.32265		5.83866	4.5762
4.97233	3.63809		5.72514	5.09467		5.83859	4.57492
5.65749	4.45134		4.89157	2.82478		5.83828	4.57387
3.65543	5.3411		4.97026	4.53173		5.83819	4.57135
3.15564	3.7577		3.61773	5.40187		5.83766	4.57036
4.79359	3.80134		3.63518	3.99463		5.83722	4.56909
4.69721	4.82692		3.45939	3.56573		5.83627	4.56781
5.87332	3.83626		4.23759	4.13475		5.8355	4.564
4.7482	5.6674		4.02383	4.69144		5.83516	4.56228
5.19056	5.50236		3.52517	4.2968		5.83511	4.56024
4.72848	4.13037		5.24277	4.2968		5.83482	4.55993
4.41118	4.11836		5.4419	5.39932		5.83385	4.55858
4.53772	4.44025		3.92962	4.56374		5.8325	4.55588
4.7408	4.9251		2.69897	4.69767		5.83236	4.5541
4.1304	5.91663		4.51849	4.69767		5.83196	4.55283
5.49483	5.34113		4.79931	4.69767		5.83134	4.55251
5.6531	4.5459		4.93882	4.06393		5.83066	4.55116
4.10975	4.0717		3.93862	4.69767		5.83007	4.55067
3.2235	3.4823		2.02938	4.69767		5.83003	4.54814
4.69286	5.21831		4.99498	3.50501		5.83003	4.54435
4.25246	4.87251		4.14342	4.97015		5.83003	4.5429
4.27775	4.79929		4.62059	3.31133		5.82961	4.5429
4.8598	3.14364		5.72514	3.31133		5.82945	4.53671
4.81632	2.69636		4.72113	3.31133		5.82944	4.53603
2.33041	4.85339		4.44409	4.42408		5.82815	4.53565
2.59988	4.34232		4.23109	4.13332		5.82764	4.53297
4.76165	3.7273		4.8956	4.54475		5.82746	4.53157
4.13152	4.05162		5.13763	5.60264		5.82724	4.5315
4.56944	4.3276		3.64217	4.62169		5.82691	4.53131
4.88323	3.71012		4.98039	5.32851		5.8266	4.53038
4.69019	5.15533		4.11912	4.0508		5.8261	4.52915
4.36504	4.35822		4.79662	4.23241		5.8253	4.52892
4.51599	3.61374		3.1345	4.34688		5.82388	4.52471
4.69789	4.78962		3.36717	4.78546		5.82271	4.52338
4.06648	2.66181		5.34492	4.51817		5.8218	4.52264
4.88207	4.99857		4.24428	4.71395		5.82164	4.52243
4.64421	4.05346		4.79359	5.27953		5.82157	4.52161
3.33766	5.40492		4.69721	4.71395		5.8215	4.52031
4.79613	4.45735		4.7482	4.74451		5.82025	4.51801
4.78937	4.9203		4.41118	4.17929		5.81998	4.51419
3.55413	4.17929		5.6531	5.39675		5.81981	4.51318
4.59608	4.99041		4.69286	4.52867		5.8191	4.50942
4.42809	4.27221		4.25246	4.44336		5.81902	4.50776
4.14026	3.9058		4.56944	5.39843		5.81886	4.50776
5.82586	4.27221		4.88323	3.05652		5.81847	4.50172
4.69354	4.27221		4.36504	5.41326		5.81847	4.49952
3.13704	4.27221		4.64421	3.19618		5.81843	4.49864
4.74748	4.27221		4.69354	4.07994		5.81738	4.49864
4.25508	4.27221		3.13704	4.67591		5.81705	4.49491
3.28353	4.27221		3.28353	4.28648		5.81626	4.49466
4.47654	4.27221		5.38291	3.77232		5.81545	4.49466
4.1176	4.27221		5.17803	4.80194		5.81479	4.49203
4.13146	4.91942		3.92215	4.47654		5.81298	4.49072
3.6193	4.18184		5.29706	4.47654		5.81298	4.48942
3.88745	3.13513		4.23631	4.47654		5.81282	4.48851
3.04532	3.75717		4.7482	4.52816		5.81262	4.4876
4.13037	3.21722		5.28841	4.34232		5.81255	4.48712
4.07809	3.60184		5.57439	4.10779		5.81255	4.4865
3.38987	3.27623		4.28103	5.17866		5.81255	4.48579
4.85887	4.17418		4.68797	4.39212		5.81255	4.48537
4.22904	3.85872		5.05843	4.07878		5.81255	4.48174
5.16341	5.02648		4.44085	3.39515		5.81175	4.48146
3.64454	3.10857		4.85984	4.49159		5.81168	4.48018
4.8142	3.34889		4.19042	4.49159		5.81116	4.47635
4.23603	4.7343		4.75328	6.35559		5.81036	4.47489
4.58644	3.67062		4.79931	3.96393		5.81017	4.46948
3.03862	4.00428		4.79613	3.96393		5.81008	4.46839
5.00262	4.21943		4.67609	5.02596		5.80999	4.46839
4.74258	5.15296		4.09844	5.15047		5.80982	4.46839
5.38291	4.40157		5.02852	4.79243		5.80946	4.46592
4.68862	3.25551		4.77531	2.06446		5.8093	4.46592
5.28517	5.27263		3.76797	5.28339		5.80902	4.46575
4.91046	4.16176		4.76152	4.98457		5.80847	4.46546
4.99645	4.50621		4.02094	4.6382		5.80831	4.46528
4.64775	4.79613		5.51158	4.6382		5.80545	4.46528
3.42341	3.899		4.49629	5.15533		5.80525	4.46528
5.07636	4.55792		3.92054	5.72632		5.80304	4.46416
4.72135	3.899		4.42825	4.98731		5.80243	4.46289
4.49159	3.899		4.32	3.61426		5.80093	4.46069
3.43249	3.40278		4.77548	4.65258		5.80059	4.45859
4.86636	4.79861		5.36108	4.08643		5.7995	4.45767
4.85926	4.66042		3.99978	2.80482		5.79924	4.45609
4.76903	2.89209		3.25575	4.80925		5.79915	4.45364
3.78986	4.18974		4.34141	4.86765		5.79915	4.44703
4.30818	5.01332		4.34074	3.81783		5.79864	4.44195
3.63998	4.46439		4.52307	4.55506		5.79786	4.43618
3.63998	4.49111		5.30511	4.58921		5.79692	4.43589
4.45133	5.24937		4.08927	5.19174		5.79673	4.43451
4.46709	4.09205		5.34116	5.88287		5.79666	4.43291
5.17803	4.19758		3.42975	4.80785		5.79666	4.43082
4.10339	5.54957		4.73339	5.10011		5.79528	4.42975
4.08561	4.50241		3.67468	3.14644		5.79438	4.42953
3.41913	5.35167		4.22639	5.2822		5.79381	4.42898
3.92215	5.62754		4.2303	3.84547		5.79341	4.427
4.1304	5.58823		3.90703	3.71012		5.79339	4.42654
3.67256	3.89387		4.68801	2.81358		5.79321	4.42566
3.34577	4.23905		4.87583	2.46538		5.79306	4.42555
5.29706	4.09205		4.85653	5.90317		5.7921	4.42375
4.23631	4.09205		4.23835	1.14613		5.79196	4.42037
2.62325	4.34807		4.74436	4.28131		5.79181	4.41614
4.7482	4.89209		4.05767	3.97621		5.79162	4.41332
5.28841	4.9282		4.42698	4.40376		5.79119	4.41332
5.57439	5.02708		4.43132	5.29427		5.7903	4.41223
5.37764	5.14716		5.36707	4.29332		5.78926	4.41194
4.58921	4.50439		4.33624	4.84657		5.78887	4.40776
4.28103	5.49257		3.50583	3.67256		5.78869	4.40744
4.68797	5.81402		4.06367	3.67256		5.78786	4.40589
3.73336	3.49693		4.58116	3.67256		5.78782	4.40589
5.09913	4.85161		4.05358	5.69016		5.7863	4.40576
3.30643	2.25768		3.99458	5.69016		5.7863	4.40576
5.10213	4.78937		4.83608	3.23198		5.78603	4.40576
4.30818	5.9094		5.1745	3.23198		5.78577	4.40576
4.67205	3.17984		3.87512	3.23198		5.78577	4.40576
3.2079	3.95308		4.97869	4.87529		5.78387	4.40576
5.05843	4.23055		5.05224	3.07846		5.78274	4.40576
4.66043	4.32681		4.26823	3.90445		5.78108	4.40576
3.80543	4.41742		4.298	4.21974		5.78035	4.40557
3.59162	4.68336		4.69789	4.33959		5.78032	4.40557
4.37363	4.64923		4.27379	4.5108		5.78028	4.40157
5.29607	5.20465		5.73377	4.62506		5.77851	4.40076
3.64157	5.24508		3.64137	4.747		5.77837	4.39664
5.39723	5.86907		4.2594	3.19396		5.77811	4.39431
3.11227	4.87537		5.08606	4.91761		5.77736	4.38943
4.44085	3.05843		4.23027	4.13647		5.77654	4.38943
4.34969	3.84547		5.66814	4.04446		5.7765	4.38943
5.42753	3.19396		5.1099	4.22334		5.77646	4.38721
4.54112	4.63962		4.53042	4.32966		5.77538	4.38382
4.40741	4.39212		4.78808	5.54442		5.77523	4.38355
4.47654	4.17193		4.2748	3.6682		5.77523	4.38317
5.09875	5.02905		4.40413	4.37627		5.77457	4.3831
4.57179	4.00294		4.55565	4.61701		5.77457	4.38254
4.47614	4.28558		3.19535	4.13037		5.77282	4.38218
4.85984	5.19174		5.37479	4.13037		5.77247	4.37985
2.9058	5.45581		4.84667	4.13037		5.77224	4.37967
4.19042	2.63749		3.59966	5.24627		5.77192	4.37967
4.49259	5.48073		3.63518	5.00435		5.77089	4.37752
3.53326	3.33486		4.14348	2.68931		5.76759	4.37727
4.4338	4.43865		5.73484	4.63962		5.76747	4.37533
4.38668	4.10779		3.54654	2.14613		5.76687	4.37533
5.36907	5.17866		5.80529	2.95761		5.76542	4.37311
4.75328	4.80925		4.50335	3.26623		5.76537	4.37306
4.30397	5.69016		4.43702	2.97497		5.76493	4.37099
4.34015	4.33959		3.39863	2.97497		5.76385	4.37053
4.7102	5.73952		3.97165	4.47884		5.76385	4.36979
1.41497	5.62187		4.64878	5.09522		5.7635	4.36948
4.19346	3.12222		5.33129	5.09522		5.76337	4.36892
5.54184	3.93252		4.78779	3.21722		5.76283	4.36877
2.60746	4.68485		5.22323	4.97173		5.76262	4.3686
4.31833	2.66087		5.81575	4.28171		5.76255	4.36812
5.0947	5.42534		4.80885	3.66894		5.76255	4.36726
5.09608	5.42534		4.76377	3.03423		5.76145	4.36726
5.01474	5.40187		4.27694	5.28151		5.75953	4.36713
4.28181	4.91761		3.39358	5.42248		5.75943	4.3608
4.45134	5.71006		4.1931	4.37482		5.75916	4.36037
4.18119	5.0823		5.00408	3.09691		5.75757	4.35966
4.47654	5.92992		3.52284	4.37769		5.7569	4.35966
4.79931	3.38202		4.09117	4.37769		5.75364	4.35862
4.45134	5.94616		4.96466	3.57944		5.7531	4.35852
4.47654	5.58942		2.65514	3.97653		5.75259	4.35214
5.01669	4.74698		4.34629	5.12303		5.7519	4.35214
4.25343	3.71441		5.34728	5.50348		5.7515	4.35214
4.79613	2.9987		4.63366	5.09563		5.75133	4.35067
4.39616	2.62428		4.64898	2.69636		5.75109	4.3492
4.39104	6.51644		4.75799	5.54254		5.74941	4.34803
4.21267	3.95842		3.34143	4.90925		5.74873	4.34721
4.34224	4.38236		4.72401	5.09973		5.74873	4.34543
4.1395	4.62518		4.5386	2.69285		5.74873	4.34539
4.67609	5.60264		4.49488	2.60423		5.74869	4.34506
4.62547	4.03977		5.32778	5.09698		5.74863	4.34132
4.09844	5.88287		3.30707	4.45693		5.74778	4.34124
5.02852	4.22781		4.11384	4.45693		5.74749	4.34038
3.10789	4.04798		5.26158	4.69435		5.74726	4.33268
4.85322	5.28361		3.64335	5.38942		5.7472	4.3285
3.71834	5.51927		5.42753	3.6504		5.74652	4.3276
4.45693	4.99553		4.70532	3.69732		5.74646	4.32646
4.35019	3.6287		5.12048	3.85751		5.74541	4.32623
4.74392	4.28271		3.87558	5.2261		5.74525	4.32552
5.50345	5.26518		3.95105	4.46456		5.74508	4.31879
3.2783	5.22758		4.25983	5.71006		5.74412	4.31861
3.50583	5.09085		4.15894	2.76641		5.74397	4.31846
4.77531	4.70874		4.88862	4.95612		5.74376	4.31626
3.76797	5.60855		4.22704	4.76903		5.74261	4.31515
4.35738	3.84745		4.05373	4.76903		5.74227	4.31387
4.88195	4.15042		3.64719	3.1486		5.74194	4.31256
4.02115	4.33009		2.81624	5.67616		5.74161	4.31197
4.76152	4.52494		4.15314	4.3948		5.74161	4.31182
3.07151	4.76907		4.62194	3.09934		5.74137	4.30995
5.52947	4.50187		4.00898	4.11032		5.73952	4.3066
4.47654	4.55799		4.02751	4.25849		5.73937	4.3066
3.54045	3.67089		4.27319	2.5955		5.73915	4.3066
4.32919	4.66622		4.63961	3.94557		5.73911	4.3066
5.09913	4.73529		4.90588	5.0823		5.73911	4.3066
4.1486	4.2755		3.76507	5.0823		5.73699	4.30632
5.09215	5.08769		4.70975	5.06217		5.73666	4.30079
4.45134	5.08619		4.66081	4.94661		5.73603	4.30038
5.05456	5.10596		4.37565	4.43857		5.73552	4.30038
3.63799	5.35357		5.85601	4.43857		5.73472	4.294
4.02094	6.03222		4.78897	4.43857		5.73458	4.28934
4.96774	5.18284		3.50037	4.82585		5.73398	4.28852
5.30725	5.40709		5.05786	3.4823		5.73388	4.28827
5.35117	5.40904		4.99469	5.68195		5.73365	4.28827
5.4427	5.43896		4.51968	5.13063		5.73336	4.28827
4.72868	5.69747		5.24825	5.32943		5.73163	4.28827
5.10411	5.60438		7.498	4.10988		5.7316	4.287
3.96393	5.58546		4.7887	5.45581		5.73104	4.28691
4.42919	4.21088		4.38507	4.35501		5.73101	4.28625
5.51158	4.26152		3.84392	2.04532		5.73067	4.28276
4.49629	4.98924		4.74043	4.99041		5.73007	4.28244
3.18724	5.02384		4.31296	4.21698		5.73006	4.28181
5.06427	5.25075		4.5584	4.91942		5.73004	4.28169
4.96972	5.32482		4.2537	4.56731		5.72959	4.28169
3.97109	4.60321		4.15445	3.93151		5.72959	4.28165
4.10779	5.53184		4.32611	3.93151		5.72959	4.28083
1.88649	5.55611		4.41209	4.19092		5.72959	4.27788
3.92054	5.28408		5.38301	3.24477		5.72757	4.27706
4.1304	0		4.72661	3.04336		5.72716	4.27584
4.62777	0		5.57737	5.63313		5.72703	4.27577
4.02338	0		4.45057	4.9395		5.726	4.27538
4.79613	0		3.86237	3.13513		5.72593	4.27538
5.52947	5.30967		4.59187	3.53719		5.72587	4.27538
4.44734	5.30967		2.20412	4.62609		5.72456	4.27538
4.82692	5.30967		4.38392	5.25662		5.72426	4.27538
3.96393	5.31579		4.54286	3.4239		5.7236	4.27538
4.42825	5.31589		4.99004	4.73919		5.7235	4.27538
4.30818	5.66273		5.15506	4.08164		5.72312	4.27538
4.6725	0		5.28584	4.9347		5.72291	4.27346
4.24952	0		5.94959	5.26231		5.72185	4.27344
5.02175	0		5.14507	4.85339		5.72164	4.27203
3.99397	4.89482		5.23969	4.85339		5.72163	4.27056
4.61161	4.91186		5.16481	5.38598		5.72154	4.26647
4.79273	2.89209		3.48686	4.42118		5.72136	4.26371
4.76116	5.01162		4.79613	3.98552		5.72064	4.26171
4.1214	4.33862		4.79613	3.76005		5.7201	4.26062
4.24259	4.29837		5.77138	3.38775		5.71998	4.25986
5.73217	4.38205		4.33558	5.77772		5.71914	4.2571
3.85534	4.91763		2.65031	3.59934		5.71864	4.25493
3.72346	5.0455		5.1308	2.63749		5.71845	4.25433
5.0817	4.32276		5.32853	4.65562		5.71797	4.25353
5.52031	3.79036		5.24895	4.80325		5.71683	4.25322
4.32	5.8423		4.86681	4.64638		5.71627	4.25259
2.47712	5.05614		4.5678	4.99125		5.71604	4.25122
5.1753	5.73688		2.25768	4.81571		5.71594	4.25108
3.70808	3.60217		4.25157	4.48123		5.71582	4.24868
4.48054	5.08477		4.22825	4.82692		5.71505	4.24827
5.52408	4.34108		3.79477	4.82692		5.71392	4.24827
5.36343	5.31262		4.41852	4.82692		5.71319	4.24827
4.77548	4.95793		4.55792	4.82692		5.71268	4.24827
4.39651	3.56372		5.29436	2.70927		5.71268	4.24807
4.86285	4.86675		5.31727	2.86982		5.71239	4.24694
5.06926	4.27		4.27112	4.92776		5.71238	4.24679
4.70896	4.71521		4.79224	4.43505		5.71224	4.24578
3.85546	4.87044		2.87448	4.64545		5.7122	4.24541
4.65447	5.93212		4.39616	3.70096		5.71108	4.2445
4.82162	5.18209		3.06893	3.62726		5.71034	4.24438
5.03166	4.74602		5.17885	2.65225		5.71027	4.24368
5.36108	4.22804		4.06711	4.56233		5.71024	4.24309
4.17754	4.54137		3.70355	5.2817		5.71014	4.23995
4.46418	5.74923		4.27207	5.2817		5.70943	4.23712
4.62476	4.23068		4.56247	5.49981		5.70875	4.23681
4.84351	5.18717		4.25215	3.76343		5.70807	4.23656
3.99978	3.05385		4.73776	4.88847		5.70755	4.23565
3.35755	4.76045		4.78134	4.81415		5.70722	4.23167
4.4025	4.20523		3.89254	5.32127		5.70683	4.23132
3.25575	3.71054		5.16191	4.4414		5.70599	4.2292
5.09775	4.22094		4.56027	4.63014		5.70561	4.22799
4.00552	5.15178		4.63571	4.79108		5.70512	4.22755
4.34141	4.55689		5.20074	4.28271		5.70466	4.22704
4.54177	5.40279		5.56423	3.1529		5.70436	4.22334
4.92616	5.54925		5.92419	4.25343		5.70376	4.22212
4.34074	0		4.79224	5.26518		5.70376	4.22181
3.8687	4.61739		5.67444	5.92992		5.70376	4.21503
4.52307	4.00117		4.66961	4.54893		5.70368	4.21429
4.21972	4.32226		4.89319	3.96558		5.70267	4.21338
4.16557	3.7356		5.06324	4.44081		5.70255	4.20833
2.62531	5.55695		5.32366	4.69022		5.70221	4.20745
2.24055	5.45461		4.69159	4.86366		5.70192	4.20731
3.49262	5.08902		5.39187	4.98728		5.70108	4.2048
5.11966	4.48207		4.99565	4.99704		5.70076	4.20423
4.96232	3.83645		5.78517	4.61205		5.70054	4.20254
5.30511	4.43686		4.85161	5.37641		5.70034	4.20039
4.64377	5.86041		4.36271	5.54818		5.70017	4.19877
1.14613	4.74239		2.87216	3.44311		5.69993	4.19871
4.13037	5.62304		4.09847	4.47169		5.69993	4.19857
5.09913	5.44207		2.93952	3.48911		5.69963	4.19786
3.50934	3.97025		4.83045	4.3195		5.69961	4.19496
3.88292	4.52746		5.07178	4.87001		5.69907	4.19321
4.10616	5.39579		5.3724	4.1456		5.699	4.19134
2.57054	5.31579		5.47599	4.1456		5.69874	4.18096
3.42078	0		3.85854	4.6994		5.69711	4.1809
4.97381	5.31476		5.95719	4.02816		5.6971	4.1801
4.94267	5.3574		4.78772	4.63648		5.69706	4.17655
5.09839	4.97897		4.55792	5.21362		5.69705	4.1756
4.49624	4.69715		4.4598	4.92318		5.69701	4.17513
3.08314	4.04372		4.65994	3.8638		5.69662	4.17499
3.81258	4.27		4.79613	3.8638		5.69658	4.17287
2.69108	4.44323		4.79931	4.34809		5.69604	4.17138
3.16495	4.74768		4.79613	4.47842		5.69596	4.16956
3.04532	5.17342		3.51891	4.53687		5.69499	4.16879
3.70001	4.77568		4.79931	5.51666		5.69418	4.16732
4.79613	4.747		4.79613	5.06309		5.69329	4.16714
5.09994	4.10887		4.79613	4.3744		5.69285	4.16658
3.77495	4.83663		4.16331	3.45697		5.69232	4.16397
4.08927	4.40233		4.31775	5.21831		5.69198	4.16298
4.04195	4.54662		4.98562	4.76828		5.69182	4.16137
3.08279	5.28841		5.09567	3.38202		5.69019	4.16029
5.34116	4.74729		2.79865	0		5.68979	4.15963
3.67191	3.70749		4.11207	2.3075		5.68967	4.15473
4.72011	4.76576		4.76877	4.30818		5.68872	4.15421
4.41226	5.36373		4.55607	4.30818		5.68859	4.15421
4.79933	4.03113		3.60788	4.30818		5.68855	4.15397
3.89597	4.2742		5.25836	4.30818		5.68853	4.15391
3.42975	4.19376		5.41405	3.83187		5.68814	4.15391
4.96512	4.8456		4.5678	4.65121		5.68808	4.15391
3.39794	4.81198		4.50531	4.65121		5.68808	4.15333
4.99961	4.39168		6.01238	3.34577		5.68803	4.15223
4.89601	4.45984		5.67147	2.89209		5.68763	4.1494
3.28194	4.23111		5.46231	2.66181		5.68761	4.149
4.74079	5.003		4.02845	3.75043		5.68736	4.1482
5.89792	4.84016		4.14283	3.18298		5.68735	4.14749
4.61103	4.39669		4.62348	4.46522		5.68735	4.1465
3.14829	4.87678		4.7561	4.46522		5.68735	4.14557
4.24373	2.97864		5.63782	5.33094		5.68735	4.14479
4.71755	3.69205		4.2755	2.9489		5.68735	4.14439
4.73339	4.2742		5.67205	2.9489		5.68726	4.14308
4.23747	4.59753		5.59777	2.9489		5.68726	4.14308
3.34557	5.12348		4.84315	2.9489		5.68714	4.14308
5.10448	5.27485		4.53023	2.9489		5.68708	4.14208
4.6491	3.80774		5.68638	5.12302		5.68667	4.13991
3.1529	4.45134		4.76388			5.68546	4.13754
4.75799	3.65147		4.79613			5.68543	4.1364
4.44714	4.7555		4.44734			5.68536	4.13411
3.67468	3.07445		4.79613			5.68464	4.13168
4.18364	3.9433		4.3865			5.68434	4.12875
4.40921	4.63317		4.36282			5.68409	4.12846
4.22639	4.63708		2.89763			5.68376	4.12846
3.93782	2.64542		5.38327			5.68376	4.12772
5.76246	2.60423		4.50807			5.68373	4.12681
5.07949	3.62315		4.55609			5.6833	4.12467
3.72469	3.63998		6.1192			5.6833	4.12251
4.02272	3.63998		4.4598			5.6833	4.12179
4.95209	4.3276		5.48328			5.68304	4.12113
4.50266	3.63998		5.74637			5.68304	4.11972
4.2303	4.66479		3.85491			5.6828	4.11902
4.45384	3.96647		4.55609			5.68262	4.11541
2.84198	4.52295		4.41785			5.68228	4.1123
2.96284	4.39583		4.97068			5.6821	4.1123
2.78888	4.87001		4.87312			5.68013	4.1119
4.45428	5.10583		5.34116			5.68004	4.1119
4.14026	4.40453		4.79613			5.6795	4.1119
4.14857	3.83998		5.18486			5.67912	4.1119
4.43857	4.27089		5.00077			5.679	4.1119
4.43857	5.10271		4.55609			5.67821	4.1119
4.46522	3.46523		4.79613			5.67748	4.1119
5.29016	4.80696		5.24842			5.67726	4.1119
5.39723	4.11836		2.25768			5.67726	4.1119
4.30818	4.39616		4.95782			5.67696	4.1119
4.42593	5.23323		4.91271			5.6765	4.1119
3.90703	4.49159		4.05675			5.6762	4.11136
3.8464	4.16391		5.32847			5.67573	4.11049
4.77633	5.05468		4.64694			5.6757	4.11039
4.7482	5.44448		4.75019			5.6755	4.10944
4.13386	3.86705		5.71745			5.67516	4.10938
4.13647	4.30818		4.92846			5.67486	4.10622
5.1632	4.62157		5.44895			5.67476	4.10476
3.67779	4.4812		4.55609			5.67408	4.10462
3.99193	3.29754		4.7482			5.67406	4.10384
4.68801	4.23106		5.1918			5.67406	4.10219
3.98874	4.0508		3.70209			5.67394	4.10034
4.10697	1.99123		4.99434			5.67354	4.09771
5.48656	4.05994		5.05702			5.67288	4.09733
5.17869	2.90526		2.81558			5.67076	4.09698
1.5682	3.90445		4.72135			5.67067	4.09698
4.88046	2.57403		3.65792			5.67062	4.09601
3.79609	4.47654		4.62246			5.6704	4.09146
4.13037	3.50583		4.69011			5.66977	4.09008
4.47654	4.72291		3.97695			5.66909	4.08636
4.82692	5.75426		4.78527			5.66862	4.08611
3.8221	5.667		3.69557			5.66801	4.08415
4.87583	4.06655		5.28841			5.66778	4.08404
4.85653	2.52375		3.19257			5.66778	4.08311
4.23835	2.65031		3.69636			5.6673	4.08311
3.9102	5.54442		4.07493			5.66722	4.08311
4.79542	4.4505		4.10585			5.66662	4.08311
4.0089	4.94222		5.37617			5.66661	4.08311
4.1304	1.66276		5.07764			5.66654	4.08311
2.87448	5.02205		5.08695			5.66631	4.08311
5.02842	4.61478		5.42449			5.66574	4.08311
5.28175	4.21582		4.68505			5.6656	4.08311
4.74436	4.28664		4.73814			5.66516	4.08311
5.10271	4.25343		4.18044			5.66432	4.08311
4.05767	4.35149		4.5076			5.66317	4.08311
3.17348	4.07354		4.7887			5.66301	4.08311
4.42698	2.3075		5.51266			5.66297	4.08311
5.35773	2.82478		2.87506			5.66279	4.08311
4.83862	1.14613		5.4067			5.66258	4.08311
3.5563	4.74083		4.3082			5.66258	4.08311
3.92101	3.6682		4.63191			5.66208	4.08311
3.44994	1.59106		4.74513			5.66043	4.08311
2.57749	4.0089		4.97643			5.66005	4.08311
4.43132	4.26312		4.63575			5.66005	4.08311
5.36707	4.44081		4.46709			5.66005	4.08311
5.39812	5.14539		5.94616			5.65849	4.08311
4.15366	2.57403		5.15779			5.65794	4.08311
4.33624	2.11394		5.2932			5.6575	4.08311
4.74688	4.66233		5.59258			5.6575	4.08311
3.65753	4.67595		4.78937			5.65696	4.08311
4.01733	3.71206		5.19241			5.65696	4.08311
3.31952	5.01474		5.40658			5.6564	4.08311
3.50583	2.11394		5.43825			5.65605	4.08311
4.76344	2.99739		5.49069			5.65575	4.08311
3.80774	2.0607		3.3941			5.65554	4.08311
4.45134	4.78872		4.10209			5.65497	4.08311
4.06367	4.3721		4.36282			5.65496	4.08311
3.26951	4.22378		4.41562			5.65435	4.08311
4.58116	5.12016		4.46216			5.65414	4.08311
5.30725	4.13647		4.53885			5.65307	4.08311
4.05358	5.9764		4.08636			5.65302	4.08311
3.99458	3.87181		4.70177			5.65267	4.08311
4.83608	4.70544		4.7041			5.65212	4.08311
5.1745	4.64024		4.78124			5.6519	4.08311
3.87512	4.41206		4.83253			5.65068	4.08311
4.64461	4.19312		4.75677			5.65067	4.08311
5.08857	2.14613		4.57363			5.65054	4.08311
4.97869	3.96393		4.90213			5.65007	4.08311
2.11059	4.87455		4.86674			5.64873	4.08311
3.98726	4.08354		4.87048			5.64872	4.08311
4.13123	4.75667		4.97797			5.64826	4.08311
5.67205	4.40233		4.99628			5.64773	4.08311
5.05224	4.45134		5.10351			5.64764	4.08311
4.09153	3.55255		5.12588			5.64715	4.08311
4.26823	4.14411		4.26548			5.64684	4.08307
3.09272	5.55634		5.17607			5.64654	4.08307
5.20327	1.75587		5.17671			5.64608	4.08286
5.21258	3.67256		5.22708			5.64595	4.0821
3.50529	5.18078		4.83391			5.64381	4.0816
4.8337	4.22665		5.07573			5.64283	4.08073
4.82692	5.28339		5.87077			5.6426	4.07933
3.96393	3.90069		5.21562			5.64221	4.07762
4.77308	3.96393		5.34172			5.64202	4.07185
5.34116	4.19312		5.36044			5.64202	4.07181
5.02064	4.72199		5.58942			5.6414	4.07162
3.93064	4.55085		5.61155			5.64138	4.06971
4.298	4.80077		5.66053			5.64134	4.06959
4.65212	4.09583		5.64928			5.64097	4.06893
5.28994	5.54329		5.83285			5.63973	4.06595
4.69789	4.34161		5.87771			5.63959	4.06524
4.27379	3.9087		5.89929			5.63959	4.06296
5.73377	5.76066		5.39004			5.63959	4.06277
3.64137	5.01046		5.73878			5.63867	4.06157
4.56895	5.14189		5.64419			5.63826	4.06138
4.2594	4.55506		5.68716			5.63741	4.06021
5.08606	5.24861		5.9955			5.63695	4.05534
4.40948	2.81358		5.69626			5.63695	4.05457
4.3041	4.87187		5.54185			5.63695	4.05273
4.11744	3.94151		3.71717			5.63695	4.05158
4.23027	3.50501		3.69679			5.63695	4.05104
5.04532	5.55109		4.22068			5.63695	4.05104
4.76385	3.19673		3.90779			5.63695	4.05084
5.66814	3.899		5.56125			5.63695	4.05084
4.66641	3.9882		3.96946			5.63452	4.04681
4.83715	4.88847		3.28035			5.63452	4.04379
5.13355	4.82941		4.12333			5.63452	4.04301
1.47712	4.63519		4.1769			5.63437	4.04281
2.98632	2.71096		4.17621			5.63435	4.03937
5.1099	4.59209		4.22373			5.6343	4.03894
4.42711	3.73878		4.29724			5.63382	4.03379
4.13037	4.13037		4.54034			5.63274	4.03242
3.44358	3.89293		4.89403			5.63236	4.03193
4.53042	3.60681		4.64898			5.63143	4.03003
5.47562	4.63901		4.66474			5.63112	4.0278
4.30649	4.46644		4.23932			5.63106	4.02739
4.73763	4.42382		3.09552			5.63104	4.02686
4.78808	3.74562		4.84553			5.63088	4.02576
3.56949	2.78817		4.85916			5.63077	4.02226
3.80996	4.79799		4.9282			5.63023	4.02222
4.48074	4.98728		5.13988			5.63023	4.01816
5.04809	4.45134		3.93842			5.62939	4.01486
3.7417	3.31133		4.98904			5.62916	4.01098
5.1632	4.86662		5.00309			5.6291	4.01022
4.411	4.85716		5.04433			5.62893	4.00847
3.03981	4.8926		5.05225			5.62819	4.00518
3.78097	3.7214		5.27003			5.62814	4.00479
5.07226	5.10744		5.30156			5.62795	4.00204
4.71442	4.41694		5.32384			5.6266	4.00156
4.63897	2.77525		5.32356			5.6266	4.00134
3.84862	2.68931		5.27742			5.6266	3.99817
4.81961	5.71348		5.65013			5.6266	3.9973
5.02859	4.57253		5.77497			5.62645	3.9973
5.52947	4.47654		5.47075			5.62589	3.9973
4.91083	4.19092		5.21423			5.62566	3.9973
4.43643	4.7632		5.72544			5.62536	3.9973
5.40271	5.09522		5.88647			5.6252	3.9973
5.1918	4.45693		5.87119			5.62479	3.9973
4.54401	4.29416		5.2748			5.62459	3.9973
2.96284	4.46858		4.90078			5.62444	3.9973
5.02312	4.45693		3.34674			5.62417	3.9973
4.2833	5.40093		3.05423			5.62373	3.9973
4.13386	3.1486					5.62373	3.9973
4.13647	4.78007		4.78936			5.62373	3.9973
4.13903	2.11394		5.16776			5.62326	3.99277
4.02276	5.29809		5.42122			5.6232	3.99131
4.72308	4.46177		5.09533			5.6231	3.99078
4.2748	5.42753		5.83599			5.62276	3.98998
4.30814	4.28074		5.88529			5.62264	3.98998
3.38364	3.04336		5.87216			5.62259	3.98565
3.94783	4.21838		5.96088			5.62233	3.98426
4.40413	4.08246		6.08469			5.62216	3.9829
4.73104	3.2408		6.15701			5.62143	3.98254
4.12359	4.36592		6.22501			5.61992	3.98114
4.55565	4.45274		6.49311			5.61983	3.97996
4.22809	3.82328		3.30211			5.61948	3.97717
3.6287	2.16435		3.80868			5.61833	3.97575
3.19535	3.83525		3.67357			5.61821	3.97456
4.8185	4.56652		4.68838			5.61816	3.97442
4.79042	4.66417		4.78014			5.61702	3.97327
4.66798	4.66294		4.90786			5.61667	3.97271
3.05805	3.28035		5.09126			5.61621	3.97035
3.58286	4.54922		5.21341			5.61556	3.96872
2.99695	4.94522		4.36284			5.61523	3.96731
5.24341	3.83828		5.36499			5.61487	3.96708
5.37479	4.21582		4.66277			5.61375	3.96454
5.08173	4.5392		5.13134			5.61351	3.96289
4.84667	4.95495		3.43233			5.6132	3.96199
4.13325	4.28171		2.84696			5.6132	3.96023
4.99528	4.32329		3.59912			5.6124	3.95909
4.47654	4.45719		3.79351			5.61188	3.95785
4.61701	4.36553		3.7888			5.61132	3.95405
3.34577	4.23241		3.89332			5.60953	3.95187
4.0834	4.39583		4.01999			5.60905	3.95143
4.76327	3.26623		4.1522			5.60899	3.95012
3.13735	4.45134		4.15628			5.60862	3.94983
3.59966	4.45134		4.28675			5.60855	3.94895
3.03981	4.45134		4.33377			5.60778	3.94802
2.65514	4.1642		4.43767			5.60699	3.94714
3.63518	4.45134		4.51834			5.60699	3.9464
4.3133	4.45134		4.56941			5.6068	3.94424
4.23206	4.45134		3.59118			5.6068	3.9425
4.65562	5.80864		4.72768			5.6068	3.93732
5.54864	4.45134		4.70902			5.6068	3.93566
4.17774	4.45134		4.73663			5.6068	3.93561
4.82153	4.45134		4.51807			5.6068	3.93556
2.74115	4.45134		4.81391			5.60659	3.93556
4.92074	4.45134		4.84419			5.60657	3.93546
5.0805	4.45134		4.8531			5.60653	3.93541
3.6696	4.73737		4.85293			5.60611	3.93526
4.14348	4.45134		4.88616			5.60611	3.93515
4.69065	4.45134		5.28647			5.60552	3.9351
4.82586	4.78375		4.07544			5.60449	3.93445
5.13254	5.40992		4.96559			5.60438	3.93207
1.41497	4.75754		5.37918			5.60328	3.93202
4.81608	4.45134		5.25268			5.60269	3.93202
5.73484	4.54871		5.27516			5.60207	3.93202
3.52815	5.2822		5.51519			5.60173	3.93202
4.42711	4.93051		5.54495			5.60093	3.93202
3.54654	3.87169		5.30874			5.60076	3.93202
3.97225	5.27337		5.90699			5.59933	3.93202
4.95095	5.42727		3.85968			5.59778	3.92921
4.85181	4.48117		3.39863			5.59757	3.92701
3.75082	2.96237		2.64147			5.59749	3.92059
4.22144	4.30732		4.90232			5.59743	3.91635
4.13242	4.45134		2.63548			5.59708	3.91635
5.13864	4.45989		4.66494			5.59519	3.91635
4.55892	4.58434		4.37251			5.59477	3.91635
3.25624	3.95366		4.95274			5.59477	3.91429
5.24089	2.9489		4.24244			5.59442	3.91424
5.80529	4.19312		4.35889			5.59394	3.91424
4.95735	4.67595		4.49055			5.59369	3.91233
4.50335	2.69285		5.06381			5.59195	3.9066
1.39794	5.02767		4.37471			5.59146	3.9052
3.3897	4.76725		4.64834			5.59116	3.90493
5.16294	4.79243		4.46935			5.59002	3.90358
3.96539	2.96284		4.73337			5.58946	3.90064
4.35501	4.473		4.39065			5.58945	3.89254
4.44943	4.76903		4.80168			5.58887	3.89237
4.77878	2.46538		3.84273			5.58826	3.89037
4.43702	4.62169		4.03715			5.58826	3.89014
3.84862	4.23907		4.46669			5.58811	3.88986
4.00531	4.40671		7.49308			5.58774	3.88711
3.39863	4.88074		5.18527			5.58731	3.87973
3.97165	5.50326		2.87448			5.58618	3.87961
5.15951	5.50326		5.07817			5.58592	3.87898
3.53097	4.90925		2.51983			5.58518	3.87852
4.34223	3.99463		3.81571			5.58472	3.87743
5.07244	4.16847		3.97072			5.58432	3.8757
3.55618	4.48715		4.75203			5.58406	3.87535
4.46779	5.41727		3.93414			5.58386	3.87116
4.91022	4.27221		5.07402			5.58363	3.87058
4.64878	4.73919		5.2957			5.58228	3.87058
4.80024	4.84694		5.25997			5.58175	3.87058
4.08508	4.28081		5.13656			5.5815	3.86994
4.27942	2.95856		5.16366			5.58126	3.86958
3.27207	4.18825		5.16596			5.58126	3.86864
4.63276	3.9987		5.15059			5.58126	3.86835
5.04323	3.45697		5.9331			5.58111	3.86611
4.28865	4.45134		5.3049			5.58061	3.86457
4.7482	5.84602		5.38661			5.57948	3.86415
5.40895	3.52994		4.79999			5.57948	3.86374
2.61909	4.53173		5.21473			5.57903	3.86273
5.33129	4.65258		5.13142			5.57822	3.86273
4.62526	5.26728		5.57231			5.57609	3.86219
3.90048	5.02079		5.77197			5.57583	3.861
2.64048	3.40088		5.07473			5.57575	3.86082
3.6869	4.69767		5.46377			5.57509	3.8592
5.75473	3.97621		5.84148			5.57469	3.85612
3.50961	3.62315		5.81044			5.57332	3.85612
4.12629	4.53687		5.78951			5.573	3.85503
4.78779	4.81095		5.7736			5.57247	3.85345
0.30103	5.83524		3.71231			5.57233	3.8512
5.09599	5.2215		3.77269			5.57224	3.85022
4.98878	5.19496		4.44584			5.57201	3.85022
5.24476	5.34456		4.24396			5.57067	3.84763
4.11737	4.9219		4.30233			5.57061	3.84652
3.65543	4.33564		4.55136			5.57008	3.84255
4.70776	3.56832		4.88876			5.5697	3.84255
2.61066	4.68909		4.91432			5.56951	3.83979
4.99038	3.91709		5.28355			5.5693	3.8396
2.90255	4.33933		4.78701			5.56888	3.83853
5.17817	4.87873		5.20734			5.5686	3.8367
4.06655	5.12968		5.96144			5.56832	3.83575
5.22323	4.40572		5.70704			5.56809	3.83232
5.81575	2.86982		5.94985			5.5679	3.82911
3.91709	4.8746		4.79224			5.56666	3.82911
4.68609	4.69264		4.79224			5.56664	3.82885
4.99125	4.36163		4.7998			5.56664	3.82814
4.72869	3.70749		4.80122			5.56664	3.82698
4.82692	4.79353		5.01994			5.56664	3.82692
3.89785	5.10011		5.35641			5.5661	3.82692
4.80885	4.00753		5.60499			5.56594	3.82478
5.48122	2.54407		5.71103			5.56486	3.82406
3.30942	3.26364		5.64841			5.56475	3.82334
2.44716	4.78864		6.35828			5.5647	3.82289
4.49055	5.38751		4.94444			5.5647	3.82276
4.14	4.20887		5.08342			5.5647	3.82243
3.3731	4.34809		5.48841			5.56413	3.81954
4.76377	4.24376		5.33687			5.56208	3.81882
3.42943	4.52076		5.26865			5.56194	3.81882
4.68082	4.63648		5.87732			5.56194	3.81856
4.4789	4.92794		3.48686			5.56045	3.8169
1.04139	4.45936		3.56773			5.56032	3.81551
4.40035	4.51561		4.1623			5.56004	3.81491
4.64461	3.6902		4.76665			5.55982	3.81445
4.12561	4.68405		4.48324			5.5598	3.81398
4.50312	4.76708		4.4598			5.55968	3.81345
4.2701	4.69435		4.48061			5.55899	3.81191
3.82086	3.97197		5.02086			5.55794	3.81023
4.27694	2.95856		4.89312			5.55791	3.81023
4.12011	4.7831		4.32474			5.55762	3.81023
3.39358	4.20393		5.37028			5.55757	3.80706
5.05651	3.94934		5.53128			5.55749	3.80638
5.00821	3.86635		5.95678			5.5572	3.80216
4.1931	4.28879		5.25737			5.55695	3.80024
5.09913	4.6837		4.06655			5.55661	3.79699
3.52022	4.81713		5.34116			5.55642	3.79421
3.45347	4.2809		5.34132			5.55616	3.78902
3.62726	4.35501		4.9248			5.55528	3.78675
4.48292	4.08153		3.50433			5.55495	3.78547
5.00408	5.32634		4.59545			5.55495	3.7854
1.79934	6.35559		5.41882			5.55446	3.78526
4.8916	5.15047		4.85278			5.55435	3.78526
4.19758	6.14178		4.51921			5.55433	3.78512
4.75199	5.52947		4.91059			5.55362	3.77996
2.89763	4.63948		6.23282			5.5529	3.77988
3.23401	3.09272		4.13024			5.5529	3.77728
3.31513	2.65418		3.87523			5.5529	3.77107
4.76302	3.80277		3.4764			5.55255	3.76989
2.65992	2.43136		3.8391			5.55215	3.76856
4.0408	4.53758		4.17202			5.55145	3.76842
4.20858	4.91201		4.12817			5.55135	3.76485
4.57342	4.91662		3.9933			5.55102	3.76042
4.08203	5.23156		4.55792			5.55055	3.75504
4.29702	4.30818		5.27304			5.55041	3.75488
4.45849	4.60397		5.2891			5.54796	3.75128
4.33056	4.64139		5.67205			5.5478	3.75005
4.90568	3.50718		5.67787			5.54515	3.74997
4.12882	4.88412		4.44536			5.54485	3.74912
3.52284	4.74083		4.55609			5.54393	3.74912
4.59237	4.69144		5.35537			5.54369	3.74624
3.90811	5.09467		5.18898			5.54358	3.74335
4.26453	5.55247		5.79534			5.54271	3.7432
3.38525	4.30818		2.71433			5.54266	3.74218
4.09117	2.9489		5.02809			5.54249	3.73767
5.1936	2.54777		3.81624			5.54249	3.73735
4.42441	3.82834		3.8728			5.54245	3.73304
4.96466	3.09587		3.81677			5.54243	3.73167
3.97763	4.54893		3.8177			5.54225	3.73054
4.58973	4.66428		3.83334			5.54118	3.73054
4.81993	4.29332		4.37451			5.54088	3.72705
4.21972	4.82519		4.11817			5.54087	3.72616
2.65514	3.70096		4.66428			5.54078	3.72222
4.11929	4.78923		4.17452			5.5395	3.72156
4.76891	4.96186		4.38041			5.53891	3.71983
4.34629	5.48596		4.31116			5.5387	3.71941
4.1717	3.74453		4.32432			5.53793	3.7165
5.1414	4.52867		4.57351			5.53781	3.71508
3.48968	4.71395		4.38267			5.53742	3.71458
5.37715	4.28081		4.55102			5.5362	3.71164
4.75328	2.11394		4.72447			5.53573	3.71113
3.82053	4.28081		5.11707			5.53573	3.70944
5.34728	4.28081		4.75416			5.53543	3.708
2.70927	5.28151		5.43141			5.53417	3.70791
4.63366	4.1503		5.45535			5.53206	3.70441
4.56639	4.28081		4.36581			5.53156	3.70441
3.34577	4.26442		5.17565			5.53116	3.70432
4.33425	4.39168		3.5867			5.53078	3.70406
4.64898	2.54777		3.9163			5.53074	3.70226
5.69016	4.56998		4.25307			5.53074	3.70105
2.52634	3.94522		4.43342			5.53074	3.70105
4.75799	3.63998		4.67755			5.53074	3.70105
4.0089	2.90146		4.86853			5.53074	3.69636
6.01301	4.41271		4.94619			5.53059	3.69417
4.56155	3.76343		5.02708			5.53001	3.69417
3.34143	3.9526		5.2747			5.52993	3.69249
4.5164	3.95323		4.50439			5.52925	3.69037
4.49586	4.63024		5.4324			5.52825	3.69028
3.2307	4.3744		5.88814			5.52818	3.6886
3.3668	4.42118		6.07568			5.52812	3.6886
4.72401	4.45809		2.25768			5.52804	3.6852
5.70225	3.7577		5.30646			5.52764	3.68278
4.76911	4.8322		6.11598			5.52763	3.68015
4.5386	4.47716		6.4429			5.52753	3.67916
4.13956	4.38636		4.02804			5.52753	3.67706
4.13647	3.95352		4.24132			5.52753	3.67706
5.33351	5.13791		2.66464			5.52753	3.67523
4.37042	4.33979		3.96797			5.52753	3.67523
3.31408	4.46514		3.98164			5.52753	3.67514
4.05358	5.95771		4.1025			5.52753	3.67191
4.49488	5.72632		4.3468			5.52753	3.67117
4.1259	2.65225		5.08892			5.52753	3.67062
5.09775	5.06926		4.92432			5.52753	3.67034
2.76864	3.73263		5.7212			5.52753	3.66876
4.21123	3.96558		5.45372			5.52753	3.66848
5.32778	5.55028		3.92937			5.52753	3.66839
3.30707	5.51666		4.79613			5.52753	3.66558
3.60304	4.3628		4.37173			5.52752	3.66549
4.84185	4.35073		3.89454			5.52752	3.66266
4.11384	4.46177		4.79613			5.52743	3.66229
4.43124	5.08138		5.01968			5.52725	3.65887
4.16557	2.70243		5.54923			5.52719	3.6583
5.41656	3.8025		5.5439			5.52647	3.65792
3.10789	4.39585		2.87448			5.52635	3.65658
4.15293	4.95612		4.79613			5.52626	3.64699
4.84354	4.24343		3.65782			5.52576	3.64493
4.3951	3.54332		4.79613			5.52539	3.63988
4.14026	4.52363		4.79613			5.52533	3.63468
2.55991	5.11655		4.586			5.52489	3.63306
5.26158	4.40233		2.69897			5.52482	3.63134
3.10789	4.79626		4.91762			5.52482	3.63043
4.75084	3.81043		4.80224			5.52482	3.62931
4.43263	4.31635		4.02882			5.52401	3.6291
3.64335	5.14539		4.24358			5.52395	3.62726
5.34742	4.98457		4.52373			5.52378	3.62418
4.46051	4.27166		4.58839			5.52307	3.62315
3.75282	3.7273		3.4621			5.52305	3.62211
4.10517	4.52132		4.72639			5.52302	3.62024
5.42753	3.36624		4.59199			5.52265	3.61847
5.47155	4.11853		4.69112			5.52186	3.6169
4.95279	4.40936		5.70386			5.52181	3.6169
4.85259	1.89209		4.30709			5.5203	3.61268
4.82178	4.74716		4.49046			5.51946	3.61172
5.21535	3.06183		5.59172			5.51943	3.61151
4.70532	4.92318		4.17782			5.51901	3.61109
4.9057	3.91408		4.21945			5.51889	3.6081
5.02258	2.82995		2.87448			5.51886	3.60692
4.87112	3.80502		4.64948			5.51767	3.60627
3.58001	4.63014		3.61584			5.51705	3.60574
5.05651	4.88847		4.86221			5.51702	3.60574
5.12048	5.49156		4.91044			5.51472	3.60541
5.54092	4.12911		4.23157			5.51469	3.6052
4.42206	4.46522		4.03826			5.51358	3.60325
5.06626	1.68124		4.04179			5.51344	3.60304
5.26997	3.71892		4.67857			5.51344	3.60173
3.1209	3.71892		4.85181			5.51294	3.60054
4.79703	3.09691		4.94021			5.51271	3.59748
3.87558	3.08991		5.00066			5.51268	3.59627
3.10415	3.51495		5.06712			5.51264	3.59329
3.95192	4.99115		4.82041			5.51221	3.59017
5.29027	2.11394		5.28584			5.51124	3.58883
4.09618	2.11394		5.38025			5.51124	3.58365
3.24155	4.66805		5.94616			5.51124	3.58331
4.91528	4.97015		5.51154			5.51124	3.58331
3.9566	4.85679		4.81377			5.51062	3.58331
3.89631	4.00095		5.08563			5.51042	3.57761
3.95105	4.66805		4.793			5.50978	3.57484
3.8638	4.14659		5.77936			5.50875	3.56808
4.25983	4.62609		4.1702			5.5082	3.56632
4.13037	5.29427		4.08073			5.50819	3.56585
3.92722	5.77334		4.64694			5.50809	3.56372
4.15894	3.31133		4.64898			5.50807	3.56348
4.88862	4.8309		3.8334			5.50799	3.56253
4.22704	3.23198		5.01091			5.50728	3.56253
4.54356	5.42753		4.98904			5.50703	3.56194
4.05373	3.1529		5.27741			5.50701	3.56182
4.13379	4.61796		5.18366			5.5069	3.56158
5.34703	3.59934		5.53661			5.50524	3.5611
3.64719	3.95027		3.34674			5.5047	3.55303
4.36596	4.43857		4.79224			5.50436	3.55108
3.69073	4.87529		4.28925			5.50371	3.55108
4.01068	3.82158		5.34655			5.5032	3.55108
4.82005	3.89829		3.36959			5.5025	3.54753
4.03185	4.37722		3.85914			5.50237	3.54469
3.33325	2.35218		3.88429			5.50215	3.54283
4.82692	3.07846		5.26181			5.50205	3.54245
4.75585	4.0136		5.39866			5.50182	3.5407
5.72289	3.93364		2.87448			5.50087	3.53895
4.57631	4.25753		3.74068			5.50058	3.53807
2.81624	2.96284		4.26368			5.50045	3.52866
5.03867	4.27251		4.3605			5.49961	3.52827
4.70896	4.68193		3.62931			5.49956	3.52192
4.15314	5.39843		4.50122			5.49955	3.51891
3.97206	5.27033		4.00839			5.49936	3.51851
3.28556	5.11605		3.75944			5.49909	3.51799
3.62798	4.70973		4.91131			5.49903	3.51746
4.97068	4.45134		5.32413			5.49875	3.5172
4.28632	4.81141		5.45765			5.49854	3.51601
4.99464	4.56233		5.49923			5.4977	3.51508
4.62194	4.99399		5.42753			5.49749	3.51481
3.05843	2.64738		4.37223			5.49669	3.51441
3.71933	5.27046		3.93742			5.49663	3.51255
4.45134	5.24476		4.1433			5.49662	3.51255
4.39777	4.86765		6.47876			5.49641	3.51202
4.00363	4.6271		7.49315			5.49637	3.50893
4.84882	4.95191		4.03411			5.49562	3.50718
4.00898	3.9729		5.43631			5.49549	3.50461
4.02751	5.40332		4.40247			5.49535	3.50461
5.00499	4.70558		4.83301			5.49485	3.50461
4.81623	4.76425		4.25334			5.49338	3.50161
3.10755	5.06628		5.28472			5.49246	3.48416
5.26547	4.90099		5.82975			5.49233	3.4833
4.52952	3.81783		5.74146			5.49206	3.4823
4.27319	4.66235		4.07			5.49155	3.48101
4.63961	3.24477		4.86377			5.49146	3.47756
3.1245	3.76418		4.97996			5.49138	3.47669
4.90588	5.23066		5.26851			5.49138	3.47625
4.46973	4.54058		5.5848			5.49103	3.47582
3.76507	3.34577		5.41379			5.49058	3.47246
5.2854	4.31294		5.24484			5.49049	3.47246
4.70975	3.8601		5.28919			5.4893	3.47144
3.80604	2.84136		2.25768			5.48863	3.47041
3.38399	4.08643		4.79224			5.48824	3.46997
4.42123	4.92149		5.67205			5.48797	3.46938
4.60659	4.59059		3.20978			5.48786	3.46657
4.99336	3.48629		3.45071			5.48525	3.45969
5.10037	5.20279		3.94557			5.48517	3.45834
3.99996	4.04175		4.50459			5.48509	3.45484
5.02576	3.38775		4.26435			5.48509	3.45194
2.74819	4.43257		4.60679			5.48509	3.45163
2.04532	4.2137		4.24573			5.48499	3.45086
4.15927	4.14659		3.86237			5.48449	3.44855
3.6052	4.27		4.38979			5.48432	3.44855
2.58659	5.02259		4.40138			5.48389	3.44855
4.66081	4.12366		4.93871			5.48304	3.44855
5.51666	4.44336		4.51574			5.48262	3.44809
4.37565	3.82918		3.89614			5.48227	3.44809
5.85601	4.28603		4.15103			5.48188	3.44716
4.64634	4.05346		4.55792			5.48167	3.44669
4.45134	4.64699		4.52085			5.48156	3.44669
4.4205	4.39354		4.57405			5.48129	3.44669
5.49721	4.75171		4.97985			5.48129	3.44669
4.49159	4.45134		4.75038			5.48126	3.44623
4.94377	3.05729		5.12391			5.48104	3.44623
4.78897	3.31133		5.21093			5.48099	3.44623
4.02865	5.07226		5.32338			5.47983	3.44623
4.14	2.90146		5.71598			5.47977	3.44389
5.43431	4.27221		2.25768			5.47963	3.43473
3.79595	4.45022		6.23282			5.47935	3.43201
3.6696	4.27221		4.79548			5.47932	3.43152
3.50037	4.27221		5.05895			5.47872	3.42635
4.43659	4.20485		5.38987			5.4787	3.42488
5.05786	0.845098		5.15228			5.47817	3.41797
2.45484	2.99388		4.78185			5.47806	3.41797
4.53706	3.9433		2.02531			5.47803	3.41797
5.89966	4.47992		3.00087			5.47738	3.41347
4.99469	4.73268		5.77197			5.47705	3.41347
2.61909	5.44161		3.71341			5.47691	3.41347
4.08725	5.31574		4.64898			5.47671	3.41347
4.74737	4.78961		4.87648			5.4763	3.41347
4.05979	3.75159		4.79224			5.47557	3.41347
4.51968	3.68797		5.12783			5.47498	3.41347
5.73377	5.12303		5.47946			5.47464	3.41347
5.5179	4.76998		3.9566			5.47446	3.41347
5.25505	5.50348		3.81637			5.47401	3.40705
3.46225	3.80693		5.13995			5.47345	3.40637
5.09913	3.18384		5.18999			5.47329	3.405
4.15836	5.84369		5.20734			5.47308	3.40381
4.76839	2.89432		5.29508			5.47261	3.39811
5.24825	4.46177		3.46045			5.47255	3.39777
4.22243	4.48514		4.58344			5.47241	3.39585
5.22701	3.81637		4.55394			5.47156	3.39498
5.38942	2.88536		5.77539			5.47115	3.39199
7.498	4.52084		5.2212			5.47099	3.39129
4.7887	3.08991		5.30285			5.47079	3.38757
3.99974	2.9987		4.33005			5.47062	3.38292
4.98281	1.96379		4.91895			5.47062	3.38202
4.20739	3.86237		4.32978			5.47028	3.38021
5.22036	3.86237		4.65419			5.47003	3.37785
5.4038	3.7344		4.41742			5.46987	3.37585
4.52683	4.69567		4.36884			5.46916	3.37291
4.92988	4.50355		4.0845			5.46845	3.37273
4.47654	4.58573		4.16056			5.46824	3.37107
4.38507	4.91895		5.43474			5.46805	3.3694
3.84392	4.0845		5.84753			5.46775	3.36903
5.50076	4.95093		5.15369			5.46737	3.36866
4.74043	4.54718		5.34116			5.4669	3.36642
3.72819	4.38471		4.54072			5.46682	3.36642
4.79962	4.99263		5.04666			5.46665	3.36624
3.98318	4.12149		3.99913			5.46536	3.36624
4.1395	4.08611		4.36282			5.46519	3.36342
4.93913	4.48748		5.73377			5.46508	3.35965
4.71081	5.18731		3.51733			5.46473	3.35736
4.31296	3.9433		4.18724			5.46288	3.35679
5.05702	5.27304		6.01116			5.46221	3.35679
4.12914	5.27666		4.47835			5.46221	3.35679
4.8922	5.28584		5.13516			5.46201	3.34928
4.5584	5.36044		5.23505			5.46182	3.34479
4.28264	5.58585		5.17924			5.46158	3.34282
4.47654	3.95027		4.26442			5.46156	3.33965
5.16385	4.81198		2.25768			5.46141	3.33965
4.2537	3.98245		5.67205			5.46124	3.33726
4.99498	3.41179		4.65336			5.46124	3.33405
4.91093	3.95366		4.92347			5.46122	3.33385
4.47654	5.21109		5.69661			5.46072	3.32797
3.85101	3.95366		3.55023			5.46064	3.32715
4.45134	3.95366		3.63134			5.45988	3.32715
5.41265	4.05162		4.24866			5.45968	3.3249
4.13647	5.54957		4.8788			5.45905	3.32181
5.30506	5.57645		5.02453			5.45842	3.31931
4.2701	5.54957		5.39121			5.45808	3.31848
5.65808	4.74732		4.53035			5.45796	3.31723
3.9578	5.94616		5.15621			5.45785	3.31597
5.61933	5.01367		6.01146			5.4576	3.31323
4.15445	4.13805		5.12385			5.45758	3.31112
4.56355	5.69237		5.14404			5.45707	3.30899
5.98762	5.62721		4.3605			5.45696	3.3075
6.0134	5.9148		4.53827			5.45682	3.30707
0	5.9148		4.65641			5.45608	3.30233
3.75012	5.41184		4.57379			5.45599	3.3006
4.72704	5.38187		5.80763			5.45511	3.28914
4.45972	5.82313		4.61108			5.4547	3.28466
4.53142	4.09205		4.46407			5.45426	3.2833
5.00391	4.09205		4.97625			5.45382	3.2833
5.00503	4.09205		5.22317			5.45363	3.2833
4.42711	4.09205		4.15351			5.4533	3.28171
3.899	4.09205		5.57055			5.45299	3.27554
5.01188	4.09205		5.34722			5.45254	3.27416
5.31276	4.09205		4.55607			5.45206	3.27277
5.4972	4.09205		5.18898			5.45189	3.27161
4.32611	4.38311		3.92236			5.45189	3.27161
4.41209	4.89209		4.27323			5.45136	3.27138
4.86675	5.28355		4.5825			5.45136	3.26975
5.38301	5.08095		4.69819			5.45136	3.26881
3.46538	4.35873		5.39342			5.45098	3.26764
4.72661	5.17832		4.92846			5.45052	3.26764
4.32035	4.8806		4.25916			5.45046	3.26764
4.98674	5.39933		4.79613			5.44984	3.2667
4.49159	5.52707		3.90064			5.44957	3.2667
4.86139	5.41685		4.60626			5.44863	3.26529
4.00428	5.91886		5.46713			5.44788	3.26174
4.1304	5.51895		4.46613			5.44772	3.26079
4.40543	4.52538		5.28355			5.44764	3.25744
3.85278	4.78937		4.78986			5.44706	3.24822
4.48319	5.45852		5.34504			5.44638	3.24155
5.57737	5.88529		5.36871			5.44638	3.2388
4.44177	6.13861		4.41209			5.44611	3.23779
4.42048	6.23282		4.32474			5.44521	3.23553
4.97772	7.49308		4.79613			5.44458	3.23198
5.29157	2.83822		5.01633			5.44455	3.22479
5.45278	3.53071		3.40415			5.44455	3.2235
3.92169	4.42856		7.49297			5.44427	3.22167
4.45057	4.41742		5.21226			5.44397	3.22115
4.27	4.7379		3.71883			5.44357	3.22115
4.97142	4.32474		4.79613			5.44347	3.21801
5.07606	5.30874		4.59322			5.44321	3.21801
1.87506	4.67165		4.42431			5.44302	3.21801
4.65121	2.1038		4.43543			5.44276	3.21801
3.86237	5.4703		4.24147			5.44274	3.21032
4.59187	4.20164		4.49874			5.44274	3.20817
2.20412	4.59864		4.49657			5.44274	3.20602
5.36687	4.1456		4.97934			5.44274	3.19893
4.36594	5.48272		4.7482			5.44251	3.19838
5.14175	2.87157		3.77612			5.44047	3.19451
4.38392	4.78546		5.46012			5.44001	3.18949
5.20323	4.32966		4.59993			5.43979	3.18724
4.79885	5.42248		4.19376			5.43924	3.18611
2.64345	3.68726		4.91895			5.43867	3.18213
4.27128	4.09587		3.71717			5.43852	3.17231
1.59106	4.25062		2.25768			5.43812	3.17056
4.77599	5.27953		3.79183			5.43685	3.16997
4.50241	4.74451		3.44483			5.4366	3.16584
2.42488	5.13063		4.65313			5.4365	3.16584
4.99783	5.26231		4.63191			5.43624	3.16197
2.01284	4.79108		4.77289			5.43575	3.16047
3.74562	6.18126		4.82569			5.4351	3.15987
5.44714	4.75419		4.84459			5.4329	3.15806
4.90874	5.25814		4.90037			5.43219	3.15442
4.6666	5.12147		4.90996			5.43153	3.15229
4.05457	5.44804		5.03529			5.43135	3.15045
4.11803	4.49925		5.37463			5.43089	3.14799
3.9918	4.63082		4.92311			5.42975	3.14799
4.90813	4.13475		5.21054			5.42954	3.14457
4.4091	4.54475		5.21914			5.42935	3.13545
3.60152	4.6382		5.22502			5.42935	3.13418
4.70907	5.06217		5.22608			5.42935	3.13354
5.53512	0		5.25907			5.42935	3.13194
4.65367	4.60669		5.35313			5.42935	3.12743
4.48336	4.51511		5.22217			5.42935	3.12548
5.20633	5.8062		5.39509			5.42935	3.12516
5.33971	4.7367		5.40915			5.42935	3.12483
4.8899	5.97677		5.90088			5.42935	3.12287
4.88126	4.32265		5.08563			5.42935	3.12287
5.33034	4.2968		5.08563			5.42935	3.12287
5.69891	4.2968		5.64815			5.42935	3.12222
4.71184	5.41326		5.25256			5.42935	3.12222
3.70919	4.07878		5.77197			5.42935	3.12189
4.94668	4.37769		4.03619			5.42935	3.11826
4.05108	4.37769		5.61588			5.42935	3.11059
4.28081	5.09973		3.60509			5.42935	3.10106
4.57206	5.0823		3.97202			5.42935	3.09621
3.96095	4.08164		4.22804			5.42923	3.09621
5.17698	4.86366		4.46085			5.42923	3.09307
3.66106	5.12302		4.50089			5.42909	3.09272
3.77034	4.50621		4.4817			5.42863	3.08778
3.99909	4.63191		3.85352			5.42853	3.07372
5.12798	4.46028		4.60323			5.42799	3.07335
3.34577	5.17943		4.72775			5.42799	3.07298
3.93937	5.23897		4.81376			5.42753	3.07298
3.85727	5.8985		4.62878			5.42641	3.07298
4.54286	6.16828		3.22583			5.42593	3.06819
4.12048	5.92265		4.93209			5.42589	3.06819
3.76087	5.00948		5.01091			5.42583	3.06633
3.61321	4.63472		4.37392			5.42582	3.06183
4.81789	4.79613		5.17656			5.42556	3.0569
4.50011	4.79613		5.56689			5.42538	3.05192
4.46779	4.9723		5.24712			5.42513	3.05077
4.07133	5.67616		5.60621			5.42513	3.04766
2.99607	4.67591		5.75955			5.42453	3.04766
4.05607	4.28648		3.24204			5.42386	3.04532
3.25018	5.32127		2.14922			5.42319	3.04179
4.0724	5.88023		5.01841			5.423	3.04139
3.36474	3.35889		4.78196			5.42222	3.03782
4.83631	3.48544		5.26526			5.42202	3.03782
4.30647	4.12385		5.63822			5.42135	3.03782
2.31597	5.23768		5.92265			5.42028	3.03782
4.02329	6.17731		6.05128			5.41997	3.03782
4.13037	6.23282		6.29694			5.41922	3.03782
4.112	5.55921		6.38692			5.41922	3.03782
5.58988	2.87448		4.77044			5.41922	3.03782
4.27	4.88569		5.19673			5.41922	3.03782
4.99004	4.79613		5.70847			5.41922	3.03782
5.15506	4.79613		3.12352			5.41922	3.03782
5.28584	5.28391		3.57322			5.41922	3.03782
5.94959	3.89148		4.14479			5.41922	3.03383
5.14507	3.3251		4.14777			5.41906	3.03181
5.23969	4.60133		4.36367			5.41891	3.03181
5.16481	5.32943		4.44706			5.41815	3.03181
3.48686	4.3195		4.45229			5.41803	3.02572
4.79613	4.13672		4.27727			5.41761	3.0249
4.79613	4.6512		4.51771			5.41723	3.02449
5.77138	4.75565		4.50915			5.41584	3.01494
2.76418	3.82666		4.5716			5.41545	3.00432
4.07254	5.32851		4.76533			5.41543	2.99957
5.90294	4.04446		4.6602			5.41537	2.9987
4.7662	5.49981		4.63468			5.41498	2.99695
3.97708	2.76641		4.88616			5.41496	2.99651
2.63749	2.79309		4.32474			5.41354	2.99123
4.98093	3.5427		4.91627			5.41297	2.98543
3.47756	4.37491		4.14724			5.41297	2.98543
5.19669	5.30869		5.2302			5.41276	2.98408
5.69016	5.69016		5.54371			5.4125	2.98408
5.58988	5.24627		5.8927			5.4125	2.98408
5.8062	4.65121		5.39701			5.41199	2.98408
4.7593	4.42807		5.01075			5.41144	2.98182
5.29284	4.43505		5.18078			5.41062	2.97955
3.70672	3.44311		4.75129			5.4104	2.97955
3.82905	5.06309		4.27628			5.41031	2.97909
4.94893	5.09563		2.69897			5.41013	2.97405
4.36901	3.49859		4.38636			5.4097	2.97035
5.36687	5.16849		4.0187			5.40947	2.96848
5.44683	3.98064		2.84634			5.40885	2.96802
4.16888	4.33598		3.22505			5.40805	2.9652
5.19641	3.88638		4.01603			5.40738	2.95665
4.8851	5.10304		3.98232			5.40713	2.95617
5.44946	4.47998		4.93871			5.407	2.95569
3.61469	5.19544		4.40577			5.40677	2.95085
4.39947	3.20898		4.39705			5.40654	2.94939
5.72238	5.36687		4.75807			5.40622	2.94939
4.86675	5.58353		5.19633			5.40465	2.9489
4.71883	5.36687		5.25871			5.40464	2.93095
5.01893	4.79689		5.34744			5.40447	2.92993
4.82514	3.94699		5.27848			5.40442	2.9284
5.31201	5.064		5.37209			5.40426	2.92583
0	3.98064		5.77197			5.40353	2.9248
4.29409	4.7562		4.44579			5.40352	2.91751
5.30043	4.65752		4.33921			5.40339	2.9154
4.00813	4.5307		3.50826			5.40315	2.90741
5.45238	4.3102		4.60759			5.40226	2.90037
4.9793	4.41429		4.61195			5.40168	2.89542
5.51707	4.42901		4.64898			5.40146	2.89154
4.93109	3.97722		4.75921			5.40101	2.87737
4.96947	5.14494		4.78965			5.40031	2.87157
0	4.08753		5.27623			5.40028	2.86451
3.9433	4.02946		4.8788			5.39993	2.86273
4.59248	4.19637		4.89993			5.39989	2.86213
5.05322	4.23073		5.28355			5.39981	2.86153
3.78944	5.06237		6.00754			5.39885	2.85854
4.19496	4.53108		4.78596			5.39885	2.85673
3.54827	4.66622		4.85778			5.39869	2.85491
4.60395	4.63165		5.88414			5.39867	2.84136
3.53542	4.93165		7.49308			5.39864	2.83569
2.70927	4.93545		4.25696			5.39864	2.83123
2.88309	5.07972		3.95477			5.39864	2.82995
2.94694	5.13791		4.16859			5.39824	2.82995
4.83725	5.15823		4.21825			5.39824	2.82607
4.45134	5.1044		4.39506			5.39824	2.81757
3.79844	4.10442		4.7979			5.39817	2.80346
4.27221	5.36687		5.42182			5.39783	2.80346
4.19995	5.40058		5.32366			5.39774	2.80277
5.91601	5.0678		5.76186			5.39717	2.79934
4.82692	5.85108		3.39863			5.39697	2.78462
4.24472	4.51242		4.38557			5.39688	2.78104
5.14876	4.8474		4.14569			5.39684	2.78032
4.49159	4.36569		4.38277			5.39662	2.78032
4.33558	5.89886		3.64256			5.39662	2.78032
3.10312	5.34148		4.56461			5.3961	2.77525
3.6193	5.84208		2.13354			5.39568	2.77525
4.61701	5.95233		3.80943			5.39546	2.77232
5.36341	4.16967		4.76444			5.39541	2.77159
1.51851	0		3.32613			5.3952	2.76118
4.71008	0		4.24167			5.39472	2.74741
4.00689	5.31579		4.12352			5.39425	2.72835
2.65031	5.31579		4.60809			5.39388	2.72591
4.40446	5.31579		4.33889			5.3937	2.72428
4.79314	5.8115		4.38088			5.39201	2.71767
2.9425	5.96755		4.47911			5.39181	2.71684
4.05744	0		4.55609			5.39169	2.71684
4.05477	0		4.61318			5.39123	2.70243
4.05461	3.98574		5.02653			5.39029	2.69108
4.05457	4.13947		5.0189			5.39025	2.68753
4.17632	4.86415		5.18898			5.38792	2.68753
3.47553	4.77908		5.24947			5.38781	2.68124
4.8031	5.0455		2.74819			5.38776	2.68124
4.13091	5.52587		5.30803			5.38615	2.67852
5.1308	3.05077		3.91355			5.38607	2.67578
5.32853	3.57841		4.07122			5.38582	2.67394
5.24895	4.38308		4.20301			5.3849	2.67117
4.86681	3.9285		4.35633			5.3845	2.67117
4.5678	5.90226		4.47142			5.38436	2.67117
2.25768	4.34108		4.52664			5.38416	2.67117
4.25157	5.14096		4.60737			5.38337	2.67117
4.22825	4.95793		4.59124			5.38234	2.67117
2.4456	4.61917		4.67448			5.38213	2.65992
3.8311	4.86675		4.74513			5.38203	2.65418
3.93252	4.27		4.87383			5.38193	2.64836
4.17482	4.27		5.28584			5.38172	2.64738
4.97646	5.10987		5.42383			5.38135	2.64147
5.44804	5.05936		5.83911			5.38095	2.63949
5.24379	5.05698		4.52538			5.38058	2.63849
3.68815	5.13138		3.72941			5.38033	2.63448
4.55227	5.13138		4.64694			5.38032	2.63448
5.34718	5.27979		4.65617			5.3803	2.63448
0	4.54576		4.98904			5.37779	2.61805
3.73807	5.16923		5.23515			5.37749	2.5966
4.46792	5.14085		5.23622			5.37724	2.59439
3.67089	4.81489		4.96582			5.37641	2.58771
4.95886	3.71054		5.21552			5.37561	2.58206
4.29059	5.37607		5.70878			5.37527	2.57864
4.9685	4.95759		5.30983			5.37431	2.56585
5.72474	5.59143		5.05895			5.3734	2.56229
3.4707	5.3983		4.79613			5.37178	2.55751
3.87442	2.47129		4.88146			5.37147	2.5563
4.47835	5.2471		5.34116			5.37119	2.55388
4.86675	5.03633		5.72514			5.37094	2.55388
5.10477	5.1033		3.81505			5.37066	2.54777
5.27121	3.94929		4.14063			5.37015	2.53782
4.42251	4.14383		4.68193			5.37009	2.51851
4.14019	4.60668		5.36053			5.36955	2.49693
3.18213	4.08174		5.47601			5.36925	2.49693
4.43451	2.14922		4.57288			5.36909	2.49693
3.17926	3.58704		4.67713			5.3685	2.49693
2.48855	4.45126		4.04332			5.3685	2.49693
3.89271	0		3.80774			5.3685	2.49693
4.24472	5.43045		4.17482			5.3685	2.49693
2.11394	2.91645		4.64572			5.3685	2.49276
4.13037	4.62588		3.89581			5.3685	2.49136
2.35218	4.09743		5.53005			5.36808	2.47422
3.83809	3.29907		5.34367			5.36748	2.45332
4.39506	2.45939		4.16903			5.3656	2.44716
4.346	5.65508		5.05486			5.36521	2.4456
4.21566	4.15942		4.586			5.3649	2.43457
4.38021	3.79477		4.38126			5.36487	2.43136
2.48144	3.06408		5.23886			5.36476	2.42975
3.79477	5.03752		7.49308			5.36444	2.42813
4.12895	5.08085		5.27304			5.36395	2.41996
3.52595	5.08902		4.64898			5.36389	2.41497
5.19184	5.77048		2.25768			5.36385	2.4133
4.43894	4.96374		5.67205			5.3629	2.41162
3.50529	5.63527		2.87448			5.36264	2.41162
4.87076	5.06454		2.87448			5.36203	2.39445
3.899	5.0772		4.27323			5.36183	2.39445
4.67586	5.15413		4.87987			5.36164	2.3927
3.64157	5.26801		4.69027			5.36164	2.38021
4.41852	4.29288		4.69249			5.36113	2.37658
4.55792	4.32803		4.79601			5.3607	2.36173
5.29436	5.03233		2.83187			5.36045	2.36173
5.31727	5.41848		4.74666			5.36045	2.35603
4.27112	0		3.83588			5.36015	2.32428
4.79224	0		4.04179			5.36011	2.31597
2.87448	0		3.46702			5.35893	2.31387
4.85837	3.57657		4.32709			5.35797	2.29667
3.70646	4.74953		4.50621			5.35787	2.29003
3.94689	4.24638		4.24438			5.35734	2.29003
5.60768	4.34108		4.77883			5.3572	2.27184
4.13799	5.48743		4.71757			5.35669	2.25768
3.74257	4.86675		4.85181			5.3564	2.24797
4.19857	3.95366		4.91895			5.35606	2.24797
3.76834	3.84392		4.88022			5.35558	2.22531
3.72575	1.57978		4.82816			5.35558	2.21484
4.19435	4.42998		4.69556			5.35558	2.21484
4.61912	5.63187		4.94219			5.35558	2.21484
4.21733	4.74176		4.35974			5.35539	2.21484
5.23914	4.52515		4.97554			5.35534	2.21484
4.1685	4.40695		5.02396			5.3537	2.21484
3.5799	4.68374		4.28042			5.3537	2.21484
4.38052	3.73159		5.10913			5.3537	2.21484
4.04879	4.42152		3.98731			5.3537	2.21484
4.06446	3.67089		5.47651			5.3537	2.21484
5.84928	4.62037		5.05061			5.35369	2.21484
3.37144	4.78393		5.27304			5.353	2.21484
5.69891	5.36687		5.27477			5.35298	2.21484
4.65642	4.27376		5.55514			5.35285	2.21484
5.37695	3.51943		5.39098			5.35285	2.21484
1.49136	4.78342		5.94616			5.35285	2.21484
4.26804	4.81918		5.42294			5.35167	2.21484
4.47217	4.58054		5.21333			5.35156	2.21484
4.2978	5.28408		4.95054			5.35134	2.21484
4.68001	5.53789		5.13189			5.35122	2.21484
4.17181	0		5.36151			5.35088	2.21484
2.97635	0		5.19333			5.3495	2.21484
4.4004	5.30967		5.08563			5.34939	2.18469
4.56884	5.55017		5.58606			5.34872	2.18184
5.40389	5.69767		5.00145			5.34787	2.17898
4.18227	5.66207		5.77197			5.34785	2.14922
3.9173	5.82182		5.7719			5.34686	2.13354
4.60801	4.82999		5.86911			5.34662	2.12057
5.58628	5.55689		5.71425			5.34574	2.09691
3.31765	5.96826		5.94546			5.3456	2.08636
4.69489	5.0109		5.80559			5.34549	2.02938
3.78916	3.10517		4.98876			5.34547	2.02938
4.81333	3.27738		3.71441			5.34496	1.98677
4.79913	2.89209		3.92962			5.34469	1.96379
2.84634	4.46682		4.09503			5.34402	1.95904
4.08354	4.73381		4.07496			5.34395	1.89763
4.94956	3.60617		4.91074			5.34271	1.89209
5.6406	5.20445		4.52354			5.34253	1.88081
4.57654	5.07905		4.63473			5.34249	1.85126
5.53882	5.70776		3.38828			5.34248	1.80618
2.33041	4.86675		4.46883			5.34233	1.74819
2.64836	5.18346		4.36899			5.34233	1.70757
4.44254	4.27		4.88928			5.34073	1.70757
4.68836	3.95366		4.89209			5.34021	1.68124
4.94716	3.95366		4.96807			5.33996	1.66276
4.58395	5.20532		5.01473			5.33974	1.66276
4.71188	4.54137		5.02708			5.33904	1.5563
4.44807	4.56121		5.03699			5.33698	1.53148
4.65979	5.51596		5.03573			5.33663	1.50515
4.46537	5.31778		5.05555			5.336	1.50515
4.76609	4.39749		5.09983			5.3358	1.50515
3.64933	4.57187		5.11872			5.33507	1.50515
3.93334	4.31954		5.13504			5.33487	1.32222
4.81507	4.78511		4.8888			5.33482	1.32222
5.09452	5.31625		5.20734			5.33408	1.32222
5.19097	5.16095		5.20734			5.33303	1.32222
4.4326	4.75909		5.80612			5.33294	1.32222
4.27823	5.04316		4.6766			5.33165	1.32222
2.80956	4.15094		5.27561			5.33146	1.32222
4.94945	4.94933		5.52707			5.33085	1.32222
5.62876	5.34462		5.57793			5.33038	1.17609
4.05346	0		5.58338			5.33018	1.11394
4.80567	4.45752		4.96942			5.33012	1.07918
4.39616	5.16786		5.24883			5.32989	0.69897
5.4341	3.66839		5.24018			5.32989	0.30103
3.80229	5.08329		5.49019			5.32989	0.30103
4.92205	5.30678		5.42368			5.32989	0.30103
4.79426	6.02232		4.94267			5.32952	0
4.41034	3.40054		4.89612			5.32942	0
4.28081	4.89442		4.96954			5.32874	0
4.77576	4.07033		5.60664			5.32857	0
5.22322	4.6516		5.68638			5.32811	0
3.15442	4.9929		5.90951			5.32759	0
4.02877	4.65028		6.0407			5.32727	0
2.43775	4.25575		3.82827			5.32719	0
4.67423	5.81335		3.88891			5.32595	0
5.36148	5.60982		4.66567			5.32391	0
2.79518	5.50789		4.33379			5.32365	0
4.585	3.45652		4.61095			5.32327	0
4.1754	4.54952		4.91848			5.32323	0
3.60874	3.8613		4.56404			5.32321	0
4.94492	1.62325		5.66573			5.32313	0
4.2409	4.1837		2.82543			5.32307	0
4.23917	4.59366		3.58614			5.32265	0
3.82575	3.27045		3.9886			5.32215	0
2.57864	4.95865		3.91312			5.32095	0
4.86045	4.38657		4.16823			5.32093	0
4.83724	4.71395		4.62388			5.32013	0
5.38229	4.3373		4.3605			5.31989	0
4.76903	4.41809		4.33284			5.3197	0
4.80088	3.94699		4.4598			5.31901	0
4.66728	3.63998		4.62143			5.31897	0
4.586	4.75651		4.69991			5.31877	0
4.49845	3.18298		4.56975			5.31872	0
3.06893	4.43761		4.88908			5.31793	0
4.83728	4.65145		4.88908			5.31792
4.16414	4.407		4.93595			5.31731
3.81578	2.31175		5.00795			5.31719
4.48736	4.49925		5.16253			5.31719
[truncated: 10,842 more rows]
