# Supplementary material for: Barcoded HIV-1 reveals viral persistence driven by clonal proliferation and distinct epigenetic patterns
Source: Nat Commun. 2025 Feb 14;16:1641. doi: 10.1038/s41467-025-56771-4 (PMC11829055; doi:10.1038/s41467-025-56771-4)
Supplement: Supplementary file 6 — Source Data [file 41467_2025_56771_MOESM6_ESM.zip › SourceData-Fig7d.xlsx]

## Sheet: Fig. 7d
Log10 transformed chromosomal distance in bp to nearest histone of proviruses associated with or without viremia among proliferated cell clones
H3K27me3	H3K27me3	H3K9me3	H3K9me3	H3K4me3	H3K4me3	H3K27ac	H3K27ac	H3K4me1	H3K4me1	H3K36me3	H3K36me3
+viremia	-viremia	+viremia	-viremia	+viremia	-viremia	+viremia	-viremia	+viremia	-viremia	+viremia	-viremia
7.08741	6.61546	6.05002	6.03479	5.80754	5.39524	5.94591	5.1959	6.67272	6.41835	6.67565	6.39775
7.08741	6.61546	6.03479	6.03479	5.80754	5.34007	5.64225	5.1959	6.4465	6.35629	6.50428	6.11125
7.07473	6.61546	5.85069	6.03479	5.72752	5.34007	5.64225	5.1959	6.3959	6.35629	6.4827	6.07465
7.01017	6.45479	5.63647	5.62135	5.72752	5.14285	5.59442	4.96767	6.39192	6.35629	6.41229	6.07465
6.95864	6.32968	5.6344	5.60028	5.71433	5.10224	5.52571	4.86098	6.3706	6.08861	6.39373	6.07465
6.77987	6.16609	5.6344	5.60028	5.68038	5.09687	5.52571	4.85386	6.30083	5.93064	6.35833	5.9829
6.77987	6.16609	5.62135	5.46972	5.68038	5.03876	5.46543	4.80971	6.29605	5.93064	6.34369	5.92944
6.72197	6.07109	5.62135	5.43253	5.68038	5.03876	5.45675	4.80971	6.24031	5.93064	6.33875	5.87463
6.68367	6.0574	5.62135	5.37706	5.68038	5.03876	5.41227	4.76023	6.23155	5.77467	6.29254	5.87463
6.66831	6.0574	5.62135	5.37706	5.67239	4.93598	5.39027	4.73194	6.21596	5.77467	6.29254	5.87463
6.66146	6.0574	5.60741	5.3477	5.65488	4.84715	5.36512	4.60514	6.20987	5.76762	6.26011	5.79842
6.65753	6.0574	5.60028	5.3477	5.63009	4.84715	5.35466	4.52991	6.18851	5.49201	6.25323	5.78562
6.64555	6.05372	5.60028	5.32296	5.62955	4.84715	5.35466	4.52991	6.14053	5.47186	6.24033	5.78562
6.64555	5.96201	5.60028	5.32296	5.6053	4.72648	5.35314	4.47341	6.14053	5.47186	6.23462	5.56445
6.64555	5.96201	5.60028	5.32296	5.60091	4.72648	5.34227	4.44048	6.13462	5.40411	6.23462	5.44262
6.64555	5.96201	5.60028	5.26629	5.60091	4.68171	5.34169	4.44048	6.12315	5.1691	6.23462	5.44262
6.61849	5.87366	5.60028	5.22149	5.59816	4.60848	5.33958	4.44048	6.12173	5.13988	6.20041	5.25261
6.60982	5.87366	5.60028	5.14492	5.58931	4.59996	5.33958	4.41086	6.1164	4.95399	6.1809	5.17273
6.60453	5.87366	5.60028	5.12312	5.57987	4.56153	5.33052	4.41086	6.1122	4.95399	6.16696	5.17273
6.60453	5.87366	5.60028	5.12312	5.54803	4.54925	5.3301	4.41086	6.10833	4.95399	6.16116	5.17273
6.59113	5.87366	5.60028	5.11431	5.51185	4.47985	5.31547	4.41086	6.10508	4.74567	6.1597	5.17273
6.59113	5.87362	5.60028	5.11431	5.51006	4.46936	5.30347	4.34143	6.09239	4.74567	6.15477	5.14005
6.58789	5.87362	5.60028	5.11431	5.51004	4.46936	5.30233	4.34143	6.08732	4.69133	6.14892	4.86027
6.58789	5.87362	5.60028	5.0871	5.50516	4.45609	5.30233	4.34143	6.08699	4.69133	6.14783	4.86027
6.58789	5.87362	5.59957	5.0871	5.48988	4.42737	5.29569	4.33351	6.08508	4.69133	6.14672	4.86027
6.58318	5.84763	5.5973	5.07628	5.48954	4.419	5.28113	4.3149	6.08508	4.53081	6.1241	4.84552
6.58318	5.84763	5.59418	5.00024	5.4831	4.4097	5.27394	4.3149	6.08508	4.43521	6.12345	4.84552
6.58318	5.84763	5.56689	4.99533	5.47963	4.4097	5.26375	4.3149	6.07252	4.43183	6.11495	4.84552
6.58318	5.83669	5.56587	4.98152	5.4745	4.4097	5.25832	4.29188	6.07111	4.40707	6.10646	4.81239
6.58318	5.80664	5.56178	4.97892	5.47116	4.4097	5.25236	4.21885	6.07111	4.40114	6.07605	4.69144
6.58318	5.80664	5.54444	4.97892	5.43381	4.35715	5.25201	4.21885	6.07111	4.40114	6.07554	4.69144
6.57759	5.74224	5.53918	4.89039	5.40264	4.35715	5.24539	4.21885	6.07111	4.40114	6.07554	4.69144
6.56572	5.73504	5.53012	4.89039	5.40177	4.35715	5.24539	4.21885	6.07111	4.40114	6.07554	4.69144
6.55937	5.71406	5.52978	4.89039	5.40177	4.31877	5.2392	4.14721	6.07109	4.27928	6.07554	4.52658
6.55907	5.69487	5.52814	4.89039	5.40177	4.31877	5.23369	4.14721	6.07108	4.25616	6.07554	4.47309
6.5554	5.67698	5.52814	4.77475	5.40176	4.31877	5.22474	4.12879	6.05243	4.18682	6.07551	4.45687
6.505	5.67698	5.52814	4.77475	5.39981	4.29944	5.22355	4.11568	6.04569	4.18682	6.07551	4.45687
6.49816	5.66669	5.52814	4.6506	5.39405	4.28827	5.22161	4.02189	6.03792	4.10271	6.07465	4.43374
6.46439	5.61975	5.52814	4.64632	5.38058	4.28827	5.21834	3.80713	6.0083	4.09541	6.07465	4.4201
6.45513	5.60877	5.52814	4.64632	5.37289	4.28827	5.21587	3.80713	5.98638	4.0917	6.07465	4.22087
6.44458	5.60877	5.4944	4.64632	5.37163	4.28827	5.21305	3.70969	5.96943	4.0159	6.07465	4.16002
6.44058	5.60877	5.4944	4.52679	5.35248	4.19764	5.20133	3.70449	5.9682	3.98682	6.07465	4.06123
6.43662	5.60877	5.4944	4.52679	5.34668	4.12736	5.20133	3.53958	5.95666	3.98682	6.07465	4.01444
6.43662	5.60877	5.4944	4.52679	5.34668	4.12284	5.20094	3.45713	5.95191	3.98682	6.07465	4.01444
6.43662	5.49096	5.4944	4.52679	5.34345	4.11371	5.19856	3.33566	5.95191	3.98682	6.07465	3.99599
6.41513	5.47085	5.48813	4.52679	5.34157	4.03747	5.19672	3.33566	5.95191	3.8293	6.07465	3.99599
6.40891	5.47085	5.48151	4.52574	5.34007	4.03747	5.1959	3.29863	5.93576	3.78923	6.07465	3.9087
6.40846	5.44632	5.47875	4.52512	5.34007	4.03747	5.1959	3.29579	5.93576	3.77232	6.07465	3.87064
6.38272	5.42157	5.46819	4.45562	5.34007	4.03747	5.1959	3.18041	5.93064	3.77232	6.07379	3.87064
6.38272	5.40915	5.45305	4.42846	5.34007	4.03747	5.1959	3.18041	5.93064	3.77232	6.0623	3.66455
6.38272	5.40062	5.44556	4.40345	5.34007	4.02329	5.1959	3.10209	5.93064	3.7129	6.0623	3.63337
6.35806	5.40062	5.44554	4.40345	5.34007	4.02329	5.1959	3.09933	5.93064	3.71282	6.06108	3.62798
6.35744	5.40062	5.44554	4.35405	5.34007	3.9774	5.1959	2.98588	5.93064	3.71282	6.06027	3.58512
6.35744	5.3957	5.44554	4.31825	5.34007	3.9774	5.1959	2.98543	5.93064	3.71257	6.06027	3.45621
6.35521	5.3806	5.42778	4.31825	5.34007	3.9774	5.1959	2.98543	5.93064	3.71231	6.04171	3.45621
6.33802	5.3806	5.42003	4.31825	5.34007	3.95501	5.1959	2.98408	5.93064	3.70689	6.04157	3.45621
6.33308	5.33431	5.41443	4.19173	5.34007	3.93318	5.1959	2.98272	5.93064	3.70689	6.0313	3.44122
6.32662	5.31916	5.41443	4.19173	5.34007	3.93318	5.19334	2.95279	5.93064	3.70689	6.02158	3.44122
6.32162	5.31916	5.39546	4.19173	5.34007	3.86906	5.19243	2.95279	5.93064	3.70689	6.01942	3.44044
6.31628	5.30413	5.39468	4.15442	5.33992	3.869	5.18982	2.95279	5.92095	3.58749	6.01942	3.37236
6.3131	5.29028	5.39323	4.15088	5.33682	3.869	5.18952	2.95279	5.90968	3.58749	6.00827	3.37236
6.30595	5.27537	5.39323	4.13187	5.332	3.86882	5.18627	2.93752	5.89052	3.49693	6.00619	3.24748
6.30364	5.25529	5.38663	4.12379	5.32793	3.86864	5.18453	2.91169	5.8895	3.49024	5.99331	3.04766
6.29061	5.21509	5.38146	4.12379	5.32793	3.86487	5.1765	2.91009	5.8895	3.25576	5.99074	3.04766
6.27042	5.21509	5.37986	4.12379	5.32419	3.86487	5.16405	2.91009	5.8895	3.17869	5.9906	2.93852
6.26867	5.21509	5.37536	4.12379	5.3171	3.86487	5.16405	2.91009	5.88931	2.82282	5.9906	2.89763
6.26544	5.17565	5.37337	4.09058	5.31536	3.86487	5.15695	2.81291	5.88684	2.77815	5.98541	2.74429
6.25883	5.17565	5.37337	4.05843	5.30371	3.82217	5.1496	2.74036	5.88153	2.74974	5.98146	2.74429
6.25876	5.17565	5.3659	3.90146	5.30371	3.82217	5.1173	2.7251	5.8764	2.74974	5.98058	2.74429
6.25596	5.15488	5.36052	3.82975	5.30371	3.80489	5.11674	2.7251	5.8764	2.50379	5.97831	2.3075
6.25569	5.11764	5.3477	3.82975	5.30371	3.78767	5.11674	1.98677	5.87555	2.50379	5.97301	2.30535
6.24495	5.03503	5.3477	3.82834	5.30371	3.67897	5.11674	1.9345	5.86967	2.35983	5.96101	2.30535
6.24495	5.02662	5.34535	3.82705	5.29845	3.66633	5.11411	1.9345	5.86967		5.95637	2.29885
6.24495	4.98929	5.34535	3.74186	5.29688	3.62335	5.11402		5.85733		5.95637	2.29226
6.241	4.98929	5.337	3.69914	5.28294	3.13481	5.11402		5.84685		5.95637	2.27646
6.21663	4.89471	5.337	3.65196	5.28072	3.13481	5.11402		5.8456		5.95526	2.27646
6.21663	4.89471	5.33043	3.65196	5.28014	3.11959	5.11402		5.84036		5.95524	2.27646
6.21541	4.89471	5.32122	3.65196	5.28014	3.02898	5.10782		5.83568		5.95365	2.12057
6.21426	4.88435	5.31541	3.59988	5.26956	3.02735	5.10776		5.83329		5.95364	2.12057
6.20221	4.88435	5.30985	3.51308	5.26893	3.02735	5.10776		5.80741		5.93678	2.12057
6.20009	4.8575	5.2996	3.39146	5.26893	2.99211	5.10776		5.80741		5.93678	2.12057
6.19552	4.84343	5.2996	3.39129	5.26893	1.6721	5.09618		5.80734		5.9196
6.19465	4.84343	5.29784	3.39129	5.26893		5.08642		5.80734		5.91177
6.18191	4.82604	5.28337	3.39076	5.26893		5.08212		5.80683		5.90276
6.18191	4.69912	5.28249	3.39023	5.26893		5.08212		5.79012		5.89617
6.18191	4.69517	5.28249	3.37876	5.26641		5.0728		5.79012		5.8949
6.18191	4.69517	5.28249	3.37876	5.26606		5.07108		5.77836		5.8913
6.18191	4.69517	5.27794	3.37876	5.26274		5.07108		5.75262		5.8913
6.18188	4.69517	5.27794	3.37876	5.25881		5.06907		5.72888		5.8913
6.18188	4.21067	5.27794	2.98408	5.25881		5.06766		5.71265		5.8859
6.17432	4.02391	5.26306	2.98408	5.25746		5.05853		5.71231		5.88151
6.16792	4.02391	5.26306	2.82607	5.25746		5.04503		5.69975		5.88105
6.16792	3.20925	5.25007	2.716	5.25746		5.03576		5.69661		5.88105
6.16025		5.25007		5.25157		5.0347		5.68799		5.87529
6.16025		5.25007		5.25071		5.03453		5.68799		5.87529
6.16025		5.25007		5.25071		5.02881		5.68799		5.87529
6.15573		5.25007		5.25071		5.028		5.68799		5.87529
6.14422		5.25007		5.23971		5.02585		5.68294		5.86051
6.13699		5.25007		5.22211		5.02476		5.67635		5.85904
6.13631		5.25007		5.21673		5.02476		5.67472		5.84948
6.13332		5.25007		5.21484		5.02476		5.67472		5.84832
6.12636		5.25007		5.21016		5.02476		5.67183		5.84366
6.11921		5.25007		5.20978		5.02476		5.66837		5.84366
6.11333		5.25007		5.2092		5.02476		5.66837		5.8329
6.11191		5.25007		5.2092		5.02319		5.66837		5.82803
6.10093		5.25007		5.2092		5.02319		5.66837		5.82803
6.10034		5.25007		5.2092		5.01996		5.66513		5.82711
6.09988		5.25007		5.20869		5.01483		5.66513		5.82277
6.09534		5.25007		5.20814		5.00543		5.64136		5.8219
6.09446		5.25006		5.20049		5.00216		5.64136		5.81126
6.09314		5.25006		5.19888		4.99981		5.63992		5.81126
6.09191		5.24873		5.1781		4.99856		5.63464		5.80269
6.08326		5.24667		5.16762		4.99856		5.63246		5.80245
6.08249		5.24667		5.16762		4.99856		5.60831		5.80105
6.08213		5.24661		5.1531		4.99856		5.60752		5.7929
6.08213		5.24652		5.1531		4.98453		5.59871		5.78793
6.08213		5.24252		5.14906		4.97775		5.59871		5.78015
6.08213		5.24239		5.14893		4.96593		5.59823		5.76684
6.08213		5.23878		5.1278		4.96084		5.59823		5.74899
6.08213		5.23878		5.1278		4.96084		5.59823		5.74858
6.08079		5.2358		5.12485		4.95687		5.59823		5.74681
6.07886		5.21666		5.12446		4.95102		5.59127		5.74579
6.07724		5.20652		5.12296		4.95021		5.58042		5.74289
6.07722		5.20346		5.12209		4.94131		5.57989		5.74258
6.07722		5.20346		5.12209		4.93837		5.5717		5.73275
6.07722		5.19734		5.11626		4.93419		5.5717		5.72321
6.07607		5.19734		5.11626		4.93051		5.5677		5.72321
6.07572		5.19495		5.11569		4.92467		5.56198		5.71971
6.06595		5.19158		5.11232		4.92467		5.55755		5.71337
6.06595		5.19012		5.10999		4.91518		5.5427		5.7084
6.06595		5.18787		5.10999		4.9137		5.54038		5.70658
6.05979		5.18787		5.10999		4.91233		5.53094		5.70568
6.05968		5.18787		5.10755		4.89703		5.52517		5.70184
6.05443		5.18773		5.09849		4.89595		5.52517		5.69593
6.05326		5.18741		5.09317		4.89595		5.50865		5.69188
6.04171		5.17818		5.09263		4.89128		5.48733		5.69089
6.04171		5.17602		5.09262		4.88088		5.48196		5.69089
6.04171		5.17195		5.09234		4.87817		5.4791		5.67642
6.03791		5.17195		5.09234		4.87817		5.47534		5.67273
6.03631		5.17152		5.09234		4.87817		5.47425		5.67273
6.0321		5.1695		5.09234		4.87817		5.47257		5.66865
6.0321		5.16903		5.09234		4.87817		5.47186		5.66865
6.0321		5.1478		5.08339		4.87772		5.47186		5.66844
6.03092		5.14679		5.08028		4.87769		5.47186		5.66844
6.01597		5.13741		5.07606		4.87725		5.47186		5.66844
6.01015		5.13741		5.07355		4.86865		5.47186		5.66844
6.00887		5.13704		5.07355		4.86865		5.47186		5.66795
6.00887		5.13512		5.06684		4.86865		5.47186		5.66631
5.99799		5.12327		5.06514		4.86377		5.47186		5.66301
5.99799		5.12223		5.05158		4.85795		5.47186		5.65919
5.99658		5.11789		5.05128		4.8532		5.47186		5.65529
5.99655		5.11566		5.0494		4.8532		5.47186		5.65476
5.98027		5.11562		5.04533		4.8532		5.47186		5.65052
5.98027		5.10971		5.03876		4.8532		5.47186		5.64183
5.97695		5.10971		5.03876		4.8532		5.47175		5.63677
5.97086		5.10971		5.03876		4.85023		5.45824		5.62104
5.97086		5.10971		5.03876		4.84993		5.446		5.61134
5.97086		5.10056		5.03876		4.84716		5.43283		5.60766
5.97086		5.09821		5.03876		4.84611		5.42262		5.60766
5.96895		5.09821		5.03876		4.84061		5.42048		5.60199
5.96895		5.08883		5.03876		4.84061		5.41184		5.60029
5.96835		5.0871		5.03876		4.83485		5.39778		5.59832
5.96591		5.0871		5.03876		4.83441		5.3955		5.5983
5.96481		5.0871		5.03876		4.83303		5.3955		5.59748
5.96201		5.0871		5.03593		4.83257		5.3955		5.59461
5.96201		5.0871		5.03593		4.83246		5.39507		5.59461
5.96201		5.0871		5.0343		4.83193		5.39183		5.59421
5.96201		5.0871		5.02972		4.82455		5.38		5.59303
5.96201		5.0871		5.02808		4.82455		5.37024		5.59224
5.96201		5.0871		5.02568		4.82455		5.36596		5.59108
5.96201		5.0871		5.02269		4.81893		5.35553		5.58629
5.96201		5.0871		5.02269		4.81868		5.35511		5.58605
5.96201		5.0871		5.02269		4.817		5.35511		5.58012
5.96201		5.0871		5.02269		4.80866		5.35276		5.58012
5.96201		5.0871		5.02109		4.80623		5.34798		5.58012
5.95988		5.08682		5.01865		4.80381		5.34798		5.57653
5.95747		5.08659		5.01834		4.80147		5.34798		5.56655
5.95461		5.0776		5.01745		4.79368		5.34518		5.55869
5.94282		5.07628		5.01725		4.79192		5.34382		5.55869
5.94171		5.07628		5.00474		4.79154		5.34322		5.55866
5.93466		5.07628		4.99892		4.79137		5.3415		5.55038
5.93411		5.07628		4.99467		4.78635		5.3368		5.54912
5.93368		5.07628		4.99114		4.78552		5.3368		5.54796
5.92655		5.07628		4.98716		4.78492		5.33555		5.54699
5.92625		5.07628		4.98177		4.78305		5.33259		5.54699
5.92568		5.07628		4.97337		4.78305		5.32635		5.54699
5.92568		5.07628		4.97337		4.78262		5.32635		5.54699
5.92568		5.07628		4.9726		4.78136		5.31654		5.54664
5.92119		5.07628		4.9596		4.77871		5.31241		5.54664
5.92119		5.07628		4.9596		4.77738		5.31241		5.54546
5.92119		5.07628		4.9596		4.77109		5.30521		5.53917
5.92119		5.07628		4.95639		4.76008		5.30202		5.5384
5.92119		5.07628		4.95594		4.76008		5.30172		5.5365
5.89837		5.07628		4.95381		4.76008		5.29879		5.53415
5.89755		5.07628		4.95326		4.76008		5.2794		5.53344
5.89669		5.07628		4.95326		4.76008		5.26988		5.53267
5.89625		5.07628		4.94736		4.76008		5.26952		5.52837
5.89426		5.07628		4.94641		4.76008		5.26952		5.52683
5.89426		5.07628		4.94395		4.76008		5.25866		5.52504
5.88716		5.07587		4.94368		4.76008		5.24095		5.52297
5.88673		5.07587		4.93689		4.75603		5.22749		5.51561
5.87328		5.07587		4.93689		4.75282		5.22749		5.51561
5.87191		5.07388		4.93689		4.75057		5.22749		5.50915
5.86581		5.07388		4.93551		4.74301		5.20725		5.5083
5.86273		5.07105		4.93551		4.737		5.20613		5.50821
5.86134		5.06766		4.93551		4.73597		5.2042		5.49155
5.86097		5.06298		4.9314		4.73596		5.2042		5.49155
5.8606		5.06047		4.93002		4.72897		5.2042		5.48774
5.85964		5.0581		4.92746		4.7283		5.2042		5.48324
5.85887		5.05514		4.92746		4.72737		5.2042		5.48324
5.85887		5.05494		4.92584		4.72737		5.20311		5.47456
5.85887		5.0532		4.92584		4.72737		5.20038		5.4614
5.85887		5.05196		4.91979		4.72737		5.19831		5.44765
5.85887		5.05196		4.91959		4.72669		5.19826		5.44747
5.85887		5.04953		4.91959		4.72585		5.19253		5.44413
5.85871		5.04953		4.91533		4.72363		5.19209		5.44262
5.85788		5.04415		4.91462		4.71646		5.18635		5.44262
5.85414		5.03957		4.91462		4.70728		5.16905		5.44262
5.85407		5.03957		4.90557		4.70728		5.16905		5.44262
5.85314		5.03957		4.89647		4.70728		5.16905		5.44262
5.85281		5.03879		4.88338		4.70728		5.16905		5.44262
5.84756		5.03809		4.88268		4.70728		5.16905		5.44262
5.84756		5.03366		4.87569		4.70728		5.16905		5.44262
5.84756		5.02967		4.87488		4.70728		5.16905		5.44262
5.84756		5.02379		4.87318		4.70728		5.16905		5.44262
5.83916		5.01884		4.86198		4.70728		5.16905		5.44262
5.8318		5.01879		4.85994		4.70728		5.15146		5.44262
5.82893		5.01879		4.85343		4.70728		5.15146		5.44262
5.82652		5.01463		4.85177		4.70239		5.14137		5.4425
5.82619		5.00693		4.85101		4.70083		5.14137		5.43559
5.8242		5.00641		4.85101		4.70083		5.14137		5.43559
5.82197		5.00207		4.85101		4.70083		5.14137		5.43096
5.81752		5.00207		4.85101		4.70083		5.11522		5.41653
5.81573		5.00207		4.85101		4.70083		5.10367		5.41653
5.81478		5.00024		4.85101		4.70083		5.10221		5.41653
5.81337		5.00024		4.85101		4.70083		5.09964		5.41333
5.80846		5.00024		4.85101		4.70083		5.09757		5.40765
5.80205		5.00024		4.85101		4.69595		5.09757		5.40612
5.79382		5.00024		4.85101		4.69353		5.09757		5.40349
5.79382		5.00024		4.85101		4.69132		5.09757		5.40349
5.78318		5.00024		4.85		4.68788		5.09757		5.40349
5.78108		5.00024		4.84907		4.68751		5.09757		5.40324
5.78108		5.00024		4.847		4.67726		5.09191		5.40317
5.78041		5.00024		4.847		4.67726		5.09185		5.40143
5.76897		5.00024		4.84696		4.67707		5.09134		5.39693
5.76464		5.00024		4.84683		4.67043		5.08791		5.39436
5.76436		5.00024		4.83853		4.66625		5.08791		5.39366
5.76289		4.99892		4.83853		4.66196		5.0836		5.39266
5.76136		4.99892		4.83853		4.6568		5.08032		5.39212
5.76041		4.99727		4.83783		4.6568		5.06918		5.39211
5.76041		4.99679		4.83437		4.65339		5.05452		5.39032
5.76041		4.99579		4.83434		4.65098		5.05168		5.38557
5.76041		4.9939		4.83319		4.65061		5.04247		5.38534
5.75587		4.99199		4.82726		4.65061		5.0368		5.38428
5.75453		4.99142		4.8222		4.64995		5.0315		5.38328
5.74901		4.99138		4.81642		4.64227		5.02744		5.38225
5.74062		4.99138		4.81642		4.63695		5.02543		5.37389
5.73911		4.99138		4.81642		4.63695		5.00115		5.37376
5.7331		4.98978		4.81469		4.63687		4.99829		5.37376
5.73214		4.98671		4.81044		4.63225		4.9912		5.37318
5.73184		4.98228		4.81044		4.62849		4.98837		5.37318
5.72755		4.98228		4.81044		4.62849		4.98146		5.37247
5.72716		4.9739		4.81044		4.62829		4.98146		5.37247
5.72704		4.97192		4.81044		4.62607		4.97937		5.37247
5.7205		4.97019		4.80787		4.62467		4.97597		5.36981
5.71028		4.96909		4.80477		4.61875		4.97211		5.36351
5.7053		4.96909		4.79652		4.61875		4.97153		5.35057
5.70124		4.96909		4.79433		4.61651		4.96914		5.35057
5.69973		4.96803		4.79433		4.60656		4.96914		5.34938
5.6979		4.9666		4.79433		4.6009		4.96914		5.34938
5.69379		4.96624		4.79433		4.60066		4.95871		5.34591
5.69379		4.96177		4.79059		4.59493		4.94579		5.34587
5.69379		4.95928		4.79049		4.59493		4.94458		5.33386
5.69379		4.95853		4.78979		4.59454		4.94325		5.33386
5.69231		4.95853		4.78607		4.59093		4.94325		5.33386
5.68541		4.95853		4.78166		4.58868		4.94325		5.33386
5.68169		4.95853		4.78095		4.57828		4.94325		5.33386
5.68148		4.95853		4.78095		4.574		4.94325		5.33386
5.67768		4.95842		4.78095		4.55551		4.94325		5.33386
5.6774		4.95645		4.78095		4.55517		4.93348		5.33386
5.67704		4.95322		4.77658		4.53928		4.93227		5.33386
5.67566		4.95162		4.77004		4.5309		4.9272		5.33386
5.67553		4.95162		4.7651		4.52991		4.92385		5.33386
5.66351		4.94918		4.7651		4.52991		4.92146		5.33386
5.65934		4.94918		4.7651		4.52991		4.92146		5.33386
5.65931		4.94918		4.76275		4.52991		4.92117		5.33386
5.65825		4.94918		4.76275		4.52991		4.92117		5.33386
5.65825		4.94918		4.76272		4.52991		4.92117		5.33386
5.6556		4.94918		4.76272		4.52991		4.91605		5.33386
5.65435		4.94918		4.76272		4.52991		4.89449		5.33386
5.65238		4.94918		4.76272		4.52991		4.88147		5.33385
5.65181		4.94918		4.76272		4.52991		4.87512		5.32198
5.65181		4.94637		4.76272		4.52991		4.86693		5.31082
5.65181		4.94503		4.76272		4.52991		4.86346		5.30567
5.65181		4.94461		4.76272		4.52991		4.86346		5.30521
5.65181		4.94222		4.76063		4.52661		4.85928		5.30427
5.65181		4.9407		4.74879		4.51809		4.85169		5.30427
5.65181		4.9407		4.74448		4.51586		4.84732		5.29931
5.65181		4.9407		4.74448		4.50868		4.84022		5.29833
5.65181		4.93566		4.74107		4.50868		4.83516		5.29449
5.65181		4.93352		4.74107		4.50768		4.8341		5.2935
5.65181		4.93192		4.74107		4.50768		4.8258		5.2927
5.65157		4.93033		4.73941		4.5058		4.80601		5.28945
5.65157		4.92668		4.73067		4.5058		4.79956		5.28904
5.64723		4.91622		4.73024		4.50542		4.79385		5.28904
5.64163		4.91326		4.72954		4.50499		4.79385		5.28902
5.64126		4.91326		4.7291		4.50318		4.79385		5.28742
5.64126		4.91169		4.72723		4.50266		4.79097		5.28304
5.64126		4.90203		4.7206		4.50225		4.79097		5.27715
5.63827		4.9018		4.7206		4.50121		4.79097		5.27587
5.63827		4.89687		4.71951		4.50121		4.78825		5.27337
5.63711		4.89354		4.71951		4.50091		4.78577		5.27234
5.63241		4.8917		4.71951		4.49758		4.77986		5.26615
5.62963		4.8917		4.71951		4.49758		4.77384		5.26537
5.62887		4.8917		4.70982		4.49667		4.77331		5.26128
5.62176		4.89128		4.7096		4.48521		4.77222		5.25798
5.61991		4.89128		4.70813		4.48349		4.76997		5.24105
5.61991		4.89039		4.70571		4.48349		4.7621		5.24088
5.61991		4.89039		4.70571		4.48336		4.76044		5.23778
5.60705		4.89039		4.7043		4.48309		4.76044		5.23534
5.5994		4.89039		4.70202		4.47109		4.76029		5.22387
5.59538		4.89039		4.70146		4.47109		4.75977		5.21781
5.59387		4.89039		4.69498		4.47084		4.75316		5.21476
5.59292		4.89039		4.69442		4.4691		4.75122		5.21166
5.59233		4.89039		4.69235		4.46814		4.75122		5.2114
5.59061		4.89039		4.69108		4.46586		4.75122		5.21104
5.58332		4.89039		4.69108		4.46586		4.75122		5.21104
5.58296		4.89039		4.68144		4.46586		4.75122		5.21104
5.58131		4.89039		4.67991		4.45914		4.75122		5.21104
5.58106		4.89039		4.67991		4.45076		4.75122		5.21104
5.57899		4.89039		4.67991		4.45076		4.75122		5.20855
5.57632		4.89039		4.67931		4.44972		4.74472		5.20209
5.57632		4.89039		4.67676		4.44849		4.74472		5.20209
5.57632		4.89039		4.67481		4.44523		4.74472		5.20209
5.57504		4.89039		4.67216		4.44523		4.74472		5.20209
5.57504		4.89039		4.66914		4.43924		4.73622		5.18004
5.56866		4.89039		4.66708		4.42697		4.73235		5.17447
5.56611		4.89039		4.66519		4.42195		4.72853		5.17447
5.5651		4.89039		4.66417		4.42195		4.72834		5.17273
5.56133		4.89039		4.6641		4.42195		4.71694		5.17273
5.55886		4.89039		4.63795		4.41372		4.70161		5.17273
5.55274		4.89039		4.63795		4.41086		4.70161		5.17273
5.55026		4.88387		4.62855		4.41086		4.70156		5.17273
5.54519		4.8812		4.62738		4.41086		4.70014		5.17273
5.5419		4.8812		4.62738		4.41086		4.69652		5.17273
5.54036		4.87532		4.62287		4.41086		4.68881		5.17273
5.53938		4.87532		4.62024		4.41086		4.68875		5.17273
5.53459		4.86925		4.61444		4.41086		4.68875		5.17273
5.53459		4.86884		4.61444		4.41086		4.68045		5.17273
5.53304		4.86857		4.61384		4.41086		4.67505		5.17273
5.53304		4.86857		4.60933		4.41086		4.67348		5.17273
5.53304		4.86857		4.6086		4.41086		4.66236		5.17273
5.53222		4.86336		4.60288		4.41086		4.64557		5.17273
5.5306		4.86336		4.59996		4.41086		4.64557		5.17273
5.53051		4.85976		4.59996		4.41086		4.64556		5.17273
5.53051		4.85224		4.59912		4.41086		4.63606		5.17273
5.53051		4.85224		4.59595		4.41086		4.6345		5.17273
5.51875		4.85224		4.58618		4.41086		4.6345		5.17273
5.51483		4.85199		4.58617		4.41086		4.6345		5.17273
5.5105		4.85061		4.58617		4.41086		4.6313		5.17273
5.50456		4.85061		4.58495		4.41086		4.6313		5.17273
5.50456		4.85061		4.58495		4.41086		4.62724		5.17273
5.5032		4.85061		4.58495		4.41086		4.62724		5.17273
5.49314		4.85061		4.58185		4.41086		4.6245		5.17108
5.48671		4.85061		4.57959		4.41086		4.62391		5.16831
5.48472		4.84101		4.57755		4.41086		4.62391		5.16766
5.48063		4.84075		4.57755		4.40714		4.62208		5.1559
5.47997		4.8356		4.56481		4.40121		4.62141		5.15354
5.47997		4.83509		4.56092		4.39641		4.6163		5.14618
5.47997		4.82456		4.56092		4.39365		4.6163		5.14618
5.47997		4.82456		4.55802		4.37533		4.61158		5.14618
5.47997		4.82456		4.54902		4.36979		4.60738		5.14011
5.47997		4.82456		4.54902		4.36734		4.60677		5.14011
5.473		4.81875		4.54902		4.36167		4.6055		5.14011
5.473		4.81875		4.54902		4.36167		4.6048		5.14011
5.47255		4.81399		4.54902		4.36167		4.58591		5.14011
5.47006		4.81092		4.54902		4.36167		4.57332		5.14011
5.46549		4.80781		4.54902		4.36167		4.56633		5.14011
5.46534		4.79584		4.54902		4.36167		4.56633		5.14011
5.46534		4.78284		4.54902		4.36074		4.55353		5.14011
5.46534		4.77885		4.5426		4.35803		4.55353		5.13374
5.46121		4.77856		4.5421		4.3571		4.55028		5.13066
5.45784		4.77299		4.54155		4.35639		4.55028		5.12962
5.45782		4.77288		4.54139		4.35631		4.55028		5.12905
5.45782		4.77034		4.53829		4.35336		4.55028		5.12779
5.45642		4.76749		4.53829		4.35124		4.55028		5.12409
5.45066		4.76556		4.53829		4.34153		4.54954		5.12409
5.44949		4.75993		4.53172		4.335		4.54949		5.12409
5.43925		4.7596		4.52827		4.33429		4.54949		5.12409
5.43925		4.75081		4.52818		4.33399		4.54949		5.12409
5.43925		4.75075		4.52655		4.33238		4.53778		5.12409
5.43845		4.74985		4.52425		4.33207		4.53529		5.12275
5.43664		4.74144		4.51762		4.33187		4.53433		5.12275
5.43664		4.73731		4.51735		4.31948		4.53433		5.10041
5.43664		4.73731		4.51247		4.3194		4.52598		5.09771
5.43347		4.7287		4.51247		4.31929		4.51648		5.09771
5.43084		4.7284		4.50499		4.31406		4.51088		5.09771
5.43084		4.72799		4.50235		4.29181		4.49908		5.09771
5.43039		4.7255		4.49944		4.28592		4.49752		5.09771
5.43039		4.7229		4.49918		4.28122		4.49397		5.09771
5.43039		4.72203		4.49613		4.27471		4.48772		5.09639
5.42924		4.71797		4.49477		4.27156		4.4861		5.09612
5.4286		4.71797		4.49375		4.27003		4.47213		5.09572
5.42643		4.71481		4.49333		4.26586		4.47213		5.09572
5.42425		4.71422		4.49191		4.26248		4.46301		5.08721
5.42425		4.71417		4.48095		4.26167		4.46301		5.07731
5.4242		4.7139		4.47516		4.2605		4.45981		5.06963
5.42395		4.713		4.47516		4.25907		4.45981		5.06377
5.42157		4.70987		4.47516		4.25406		4.45981		5.0585
5.42157		4.70987		4.47406		4.25297		4.45938		5.05665
5.4189		4.70745		4.46967		4.23847		4.44635		5.05208
5.41649		4.70384		4.45552		4.23426		4.44517		5.05208
5.41649		4.70305		4.45193		4.23068		4.43212		5.05208
5.41649		4.70184		4.45193		4.22899		4.42867		5.05208
5.41494		4.70031		4.45193		4.22794		4.4237		5.04643
5.41209		4.69602		4.45193		4.22794		4.41509		5.04453
5.41209		4.69165		4.45193		4.22261		4.41066		5.04051
5.41049		4.69076		4.45193		4.21998		4.40559		5.03395
5.41038		4.68339		4.45193		4.21875		4.40471		5.03369
5.40917		4.67952		4.45193		4.21333		4.40471		5.0315
5.40915		4.67742		4.45193		4.21149		4.40471		5.02949
5.40915		4.67012		4.45193		4.2112		4.40471		5.01176
5.40915		4.6634		4.45193		4.20634		4.40471		5.00774
5.40915		4.66336		4.45193		4.20485		4.40471		5.00178
5.40915		4.66231		4.44498		4.20295		4.40471		4.99567
5.40915		4.65988		4.44487		4.19825		4.40471		4.99274
5.40915		4.65951		4.44451		4.19413		4.40471		4.99036
5.40915		4.65216		4.4402		4.18935		4.40471		4.98452
5.40915		4.65058		4.43673		4.18631		4.40471		4.98375
5.40915		4.64675		4.43673		4.18461		4.40114		4.98375
5.40915		4.64171		4.43673		4.18449		4.40114		4.98332
5.40915		4.64171		4.43535		4.18182		4.40114		4.98332
5.40915		4.64065		4.43315		4.16143		4.40114		4.98332
5.40915		4.64065		4.43109		4.16143		4.40114		4.98332
5.40915		4.64065		4.43016		4.16083		4.40114		4.98332
5.40915		4.64023		4.4287		4.1557		4.40114		4.98332
5.4066		4.63745		4.4287		4.1543		4.40114		4.98301
5.40659		4.63586		4.42862		4.1543		4.40114		4.97871
5.40185		4.63586		4.42862		4.14145		4.40114		4.97871
5.40185		4.63586		4.42737		4.13701		4.40114		4.96359
5.39954		4.63122		4.42737		4.13558		4.40114		4.96359
5.39933		4.63023		4.42737		4.13558		4.40114		4.96271
5.39933		4.63023		4.42737		4.13558		4.40114		4.95628
5.39933		4.63023		4.42737		4.13558		4.40114		4.95162
5.3957		4.63023		4.42737		4.12633		4.40114		4.95082
5.3957		4.62464		4.42737		4.11945		4.40114		4.9489
5.3957		4.61943		4.42737		4.11945		4.40114		4.94773
5.3957		4.61813		4.42737		4.11945		4.40114		4.93703
5.39054		4.61629		4.42737		4.11634		4.40114		4.93703
5.38668		4.61401		4.42737		4.11568		4.40114		4.93659
5.37954		4.61143		4.42737		4.11568		4.40114		4.93366
5.37729		4.60992		4.42737		4.11568		4.40114		4.92518
5.37389		4.60744		4.42477		4.11568		4.40114		4.92184
5.35746		4.60456		4.42452		4.11568		4.40114		4.92138
5.35746		4.60456		4.42452		4.11568		4.40111		4.92138
5.35746		4.60456		4.42452		4.11568		4.40012		4.92138
5.35548		4.60456		4.42229		4.11568		4.39778		4.92069
5.35173		4.60456		4.41974		4.11568		4.39778		4.92069
5.35146		4.60456		4.419		4.11568		4.39778		4.92069
5.35146		4.59974		4.419		4.11568		4.39775		4.91869
5.34749		4.59771		4.419		4.11568		4.39161		4.91869
5.34749		4.59771		4.419		4.11568		4.39127		4.9128
5.34092		4.59611		4.41777		4.11568		4.39028		4.91071
5.34069		4.59187		4.41521		4.11568		4.38743		4.8885
5.33705		4.59164		4.41497		4.11568		4.38593		4.88028
5.33394		4.58165		4.41469		4.11568		4.38555		4.86806
5.33251		4.57879		4.4097		4.11568		4.3782		4.86806
5.33026		4.5672		4.4097		4.11568		4.3768		4.86806
5.32539		4.5672		4.4097		4.11568		4.37293		4.86763
5.32539		4.5672		4.4097		4.11568		4.37293		4.86302
5.31975		4.56597		4.4097		4.11468		4.37293		4.85743
5.31916		4.56216		4.4097		4.11451		4.36046		4.85266
5.31916		4.56093		4.4097		4.11254		4.36046		4.85189
5.31916		4.55843		4.4097		4.10195		4.36044		4.8476
5.31916		4.55837		4.4097		4.0974		4.35734		4.84648
5.31916		4.55657		4.4097		4.0974		4.34594		4.84558
5.31916		4.55272		4.4097		4.0974		4.33925		4.84558
5.31916		4.55272		4.4097		4.09719		4.33925		4.84558
5.31916		4.54908		4.4097		4.09248		4.33925		4.84306
5.31916		4.54752		4.4097		4.09248		4.33925		4.8414
5.31916		4.54752		4.4097		4.09248		4.33925		4.83817
5.31916		4.54752		4.4097		4.09248		4.33925		4.83682
5.31916		4.54673		4.4097		4.09248		4.33925		4.83005
5.31916		4.54628		4.4097		4.09248		4.33925		4.83005
5.319		4.54628		4.4097		4.08551		4.33925		4.83005
5.31868		4.54118		4.4097		4.07831		4.33925		4.83005
5.31656		4.5388		4.4097		4.07697		4.33925		4.83005
5.31562		4.53749		4.4097		4.07357		4.33925		4.83005
5.31224		4.53411		4.4097		4.07033		4.3374		4.82651
5.31124		4.52638		4.4097		4.07026		4.33114		4.82649
5.30976		4.52488		4.4097		4.07026		4.32911		4.82085
5.30976		4.52488		4.40956		4.07026		4.3276		4.82022
5.30853		4.52488		4.40746		4.07026		4.32593		4.81854
5.3045		4.52488		4.40085		4.07026		4.32578		4.81239
5.3045		4.52488		4.40002		4.07026		4.31693		4.81239
5.29485		4.52488		4.39973		4.07026		4.29772		4.81239
5.29452		4.52488		4.39571		4.07026		4.29186		4.81239
5.28557		4.52488		4.39412		4.07026		4.29186		4.81239
5.28557		4.52488		4.39401		4.07026		4.29186		4.81239
5.28367		4.52093		4.39401		4.07026		4.28903		4.81239
5.28334		4.51355		4.39101		4.07026		4.27928		4.81239
5.27897		4.51101		4.38823		4.07026		4.27928		4.81239
5.27846		4.50151		4.38739		4.07026		4.27928		4.81239
5.27533		4.50087		4.38632		4.07026		4.27928		4.81239
5.27533		4.49949		4.38632		4.07026		4.27928		4.81239
5.27533		4.49949		4.38632		4.07022		4.27928		4.81239
5.27533		4.49046		4.38586		4.07022		4.27928		4.81239
5.27533		4.48369		4.38321		4.06104		4.27928		4.81239
5.27533		4.48369		4.373		4.06104		4.27928		4.81239
5.27533		4.48105		4.37251		4.05691		4.27928		4.81239
5.27533		4.48105		4.36689		4.05691		4.27928		4.81239
5.27533		4.47172		4.36676		4.05691		4.27928		4.81239
5.26329		4.47128		4.36676		4.04937		4.27928		4.81239
5.26312		4.47128		4.36676		4.04848		4.2751		4.81239
5.2585		4.47128		4.36676		4.04848		4.26745		4.81163
5.25503		4.46973		4.36676		4.04848		4.26604		4.81163
5.25503		4.46973		4.36676		4.04848		4.25621		4.81163
5.25444		4.46973		4.36237		4.04848		4.25616		4.81031
5.25319		4.46973		4.36237		4.03423		4.25616		4.80086
5.25319		4.46839		4.36237		4.03117		4.25198		4.79313
5.25319		4.46715		4.35972		4.01678		4.23598		4.79203
5.24956		4.45761		4.35972		4.01263		4.23571		4.77825
5.24798		4.45248		4.35936		4.00711		4.23068		4.77712
5.2436		4.4518		4.35564		4.00225		4.23065		4.77606
5.2436		4.45045		4.35189		3.99269		4.22645		4.76803
5.2436		4.44942		4.3516		3.99269		4.22518		4.76649
5.2436		4.44925		4.35102		3.99269		4.21368		4.76538
5.2436		4.44806		4.35079		3.99269		4.21032		4.7595
5.2436		4.44806		4.34694		3.99269		4.2075		4.75462
5.24357		4.44637		4.34476		3.99269		4.20561		4.75418
5.23894		4.44375		4.34429		3.98883		4.20164		4.75418
5.23894		4.43247		4.33766		3.98109		4.19518		4.75418
5.23382		4.42724		4.33766		3.97996		4.15912		4.75222
5.23224		4.4218		4.33624		3.97809		4.1574		4.74824
5.23224		4.41903		4.33441		3.9735		4.13669		4.73633
5.2213		4.41727		4.32724		3.9735		4.13373		4.73633
5.2213		4.41659		4.32443		3.9735		4.13252		4.73633
5.2213		4.41419		4.31158		3.9735		4.13252		4.73633
5.2213		4.41419		4.30445		3.9735		4.12959		4.73633
5.2213		4.41419		4.30352		3.9735		4.12473		4.73633
5.2213		4.41338		4.2791		3.9735		4.12473		4.73633
5.2213		4.41219		4.2757		3.9735		4.09937		4.73633
5.2213		4.41207		4.27265		3.9735		4.09937		4.7358
5.2213		4.40905		4.27258		3.9735		4.09937		4.7358
5.22045		4.40615		4.27258		3.9735		4.09541		4.72416
5.21798		4.40405		4.27258		3.9735		4.09541		4.72416
5.21539		4.39681		4.27258		3.97276		4.09541		4.72416
5.21539		4.39681		4.27258		3.96844		4.09541		4.72416
5.21509		4.39679		4.27258		3.96844		4.09541		4.72416
5.21429		4.39477		4.27258		3.96844		4.09541		4.72416
5.21377		4.39471		4.27258		3.96223		4.09541		4.72416
5.20824		4.39421		4.27258		3.9589		4.09541		4.72416
5.20803		4.39421		4.27258		3.9589		4.09541		4.72416
5.20803		4.39379		4.27254		3.95876		4.09541		4.72416
5.20803		4.39379		4.2714		3.95876		4.09541		4.72416
5.20803		4.39379		4.2714		3.95876		4.09541		4.72366
5.20803		4.39352		4.2714		3.95823		4.09541		4.72087
5.20803		4.38867		4.26304		3.94072		4.09541		4.71121
5.20803		4.37754		4.23578		3.93334		4.09541		4.70473
5.20803		4.37745		4.23226		3.92567		4.09541		4.69672
5.20803		4.37486		4.22976		3.92304		4.09541		4.6936
5.20688		4.37322		4.22953		3.90811		4.09541		4.69345
5.20688		4.37162		4.22909		3.90531		4.09541		4.69232
5.19337		4.37162		4.22778		3.88891		4.09541		4.68991
5.19259		4.37162		4.22778		3.88891		4.09541		4.68991
5.18344		4.37162		4.22572		3.88891		4.08842		4.65707
5.18344		4.37162		4.2193		3.88863		4.08842		4.6553
5.18344		4.37029		4.21648		3.88121		4.08461		4.64557
5.18039		4.36135		4.21299		3.88013		4.08189		4.64557
5.17377		4.36116		4.20941		3.878		4.07813		4.64556
5.17079		4.36059		4.20607		3.87419		4.07151		4.64448
5.17079		4.35965		4.198		3.867		4.07067		4.63782
5.16924		4.35801		4.19764		3.867		4.07067		4.63338
5.16593		4.35713		4.19764		3.867		4.07067		4.63338
5.16593		4.35484		4.19764		3.86201		4.07067		4.62769
5.16144		4.35393		4.19764		3.85968		4.07067		4.62608
5.16144		4.35393		4.19764		3.85769		4.06356		4.61052
5.16144		4.35393		4.19764		3.85071		4.05869		4.59717
5.15938		4.35297		4.19764		3.85071		4.05169		4.5942
5.1589		4.3516		4.19764		3.85071		4.0491		4.5942
5.15807		4.35027		4.19764		3.85046		4.04902		4.59093
5.15793		4.35027		4.19764		3.85046		4.04902		4.59093
5.15154		4.35027		4.19764		3.85046		4.04902		4.59093
5.14693		4.3459		4.19764		3.85046		4.04902		4.59021
5.13762		4.3459		4.19764		3.84448		4.04902		4.58971
5.13762		4.33335		4.19764		3.84248		4.04902		4.58971
5.13676		4.32818		4.19764		3.83992		4.04902		4.5847
5.12724		4.32584		4.19764		3.83992		4.04902		4.57676
5.12084		4.32552		4.18786		3.83992		4.04902		4.57676
5.11887		4.32447		4.18497		3.83493		4.04902		4.57676
5.1184		4.32156		4.18497		3.82079		4.04902		4.57178
5.11607		4.31865		4.18497		3.8202		4.04902		4.57018
5.11509		4.31685		4.18013		3.81743		4.04902		4.56983
5.11509		4.31605		4.17493		3.8072		4.04902		4.56967
5.11355		4.31169		4.16965		3.80713		4.04902		4.56784
5.10846		4.31169		4.16593		3.80713		4.04902		4.56337
5.09949		4.31156		4.16367		3.80713		4.04899		4.55938
5.0946		4.31156		4.15972		3.80713		4.04899		4.55057
5.0946		4.31156		4.15564		3.80713		4.03511		4.54246
5.08868		4.30302		4.14242		3.80713		4.02772		4.54246
5.08681		4.27681		4.13997		3.80713		4.02473		4.54246
5.08474		4.27494		4.13764		3.80713		4.00578		4.53619
5.08452		4.27258		4.13194		3.80713		4.00273		4.53619
5.08254		4.26649		4.12866		3.80713		4.00156		4.53619
5.08254		4.26649		4.12866		3.80713		4.00156		4.53619
5.08141		4.26167		4.12655		3.80713		4.00156		4.51623
5.08141		4.26112		4.12655		3.80147		4.00156		4.51391
5.08042		4.24588		4.12655		3.80147		4.00156		4.51391
5.07558		4.24588		4.12284		3.80147		4.00156		4.51391
5.07104		4.24546		4.12284		3.80127		3.99712		4.51391
5.06898		4.24509		4.12284		3.79955		3.99712		4.51391
5.06696		4.24495		4.12284		3.79955		3.99712		4.5136
5.06696		4.24262		4.12284		3.79955		3.99712		4.51138
5.06696		4.23752		4.12284		3.78618		3.99712		4.51138
5.06696		4.22626		4.12284		3.78547		3.99712		4.51138
5.06696		4.2124		4.12284		3.78547		3.99052		4.50768
5.06146		4.21133		4.12284		3.78305		3.98807		4.49973
5.06146		4.21133		4.12284		3.77488		3.98695		4.49392
5.05423		4.21133		4.12284		3.76283		3.98064		4.49385
5.05148		4.21133		4.12284		3.76185		3.98023		4.48463
5.05148		4.20246		4.12284		3.75899		3.97841		4.48124
5.05148		4.197		4.12284		3.75374		3.978		4.47309
5.05148		4.19457		4.12284		3.7406		3.97451		4.47309
5.05148		4.19173		4.12284		3.73304		3.9722		4.47309
5.05148		4.18515		4.12284		3.72665		3.96656		4.47309
5.04988		4.18426		4.12284		3.71079		3.94007		4.47309
5.03883		4.18426		4.12284		3.70969		3.94007		4.47309
5.03883		4.17754		4.12284		3.70969		3.94007		4.47309
5.03883		4.17592		4.12284		3.70969		3.93671		4.47309
5.03883		4.17012		4.12018		3.70969		3.93656		4.47309
5.02662		4.16026		4.11518		3.70969		3.9207		4.47309
5.02662		4.15779		4.11193		3.70969		3.91556		4.47309
5.02662		4.15779		4.11193		3.70969		3.91461		4.47309
5.02662		4.15779		4.10445		3.70969		3.90945		4.47309
5.02662		4.15113		4.10185		3.70969		3.89597		4.47047
5.02662		4.15082		4.10168		3.70969		3.88986		4.44317
5.02662		4.15082		4.10154		3.70969		3.88958		4.42949
5.02662		4.15042		4.10154		3.70969		3.87662		4.42393
5.02662		4.14429		4.10154		3.70969		3.87558		4.42119
5.02662		4.14327		4.10154		3.70969		3.87558		4.42119
5.02662		4.14327		4.10154		3.70969		3.87558		4.42075
5.02662		4.14289		4.10154		3.70969		3.87558		4.41169
5.02662		4.1407		4.10154		3.70114		3.87558		4.39363
5.02662		4.1407		4.10154		3.68619		3.87558		4.39363
5.02662		4.1407		4.10154		3.68619		3.87558		4.39053
5.02662		4.13732		4.08679		3.68619		3.87558		4.38374
5.02662		4.13347		4.08643		3.6807		3.87558		4.38374
5.02662		4.13347		4.08497		3.67706		3.87157		4.38322
5.02662		4.13226		4.07842		3.67706		3.86964		4.37976
5.02662		4.12603		4.07828		3.67706		3.86817		4.37836
5.02662		4.12398		4.07423		3.66941		3.86817		4.3768
5.02616		4.12398		4.07416		3.66848		3.86817		4.36927
5.02616		4.12398		4.07416		3.65254		3.86052		4.36696
5.02616		4.12398		4.07416		3.65118		3.85144		4.36006
5.01779		4.12307		4.07416		3.64934		3.84819		4.35778
5.01291		4.12044		4.07416		3.64934		3.83973		4.35342
5.0129		4.11518		4.07416		3.63919		3.83512		4.34727
5.0129		4.11444		4.07416		3.63719		3.83512		4.34122
5.0129		4.11254		4.07416		3.62583		3.83512		4.33477
5.0129		4.10054		4.07416		3.62428		3.83512		4.32116
5.0129		4.09809		4.07416		3.62428		3.81278		4.31439
5.0129		4.09729		4.07416		3.62428		3.81278		4.3092
5.0129		4.09705		4.07416		3.62408		3.80726		4.3061
5.0129		4.09219		4.07416		3.62408		3.80044		4.30585
5.0129		4.08845		4.07416		3.62408		3.79028		4.28731
5.0129		4.08845		4.07416		3.62408		3.79014		4.28538
5.0129		4.08845		4.07416		3.60874		3.79		4.28504
5.0129		4.08845		4.07412		3.60874		3.78923		4.28432
5.0129		4.08845		4.07412		3.60874		3.78923		4.28432
5.0129		4.08845		4.06897		3.60874		3.78923		4.27807
5.0129		4.08845		4.06845		3.60874		3.78923		4.27609
5.0129		4.08845		4.06845		3.60874		3.78923		4.26245
5.0129		4.08845		4.06677		3.60874		3.78923		4.25426
5.0129		4.08845		4.0642		3.60874		3.78923		4.23945
5.01282		4.08845		4.05725		3.60874		3.78923		4.23945
5.00376		4.08845		4.04922		3.60874		3.78923		4.23945
5.00372		4.08718		4.04191		3.58648		3.78923		4.23945
5.00372		4.08497		4.04191		3.58035		3.78923		4.23945
5.00372		4.08497		4.04092		3.58035		3.78923		4.23945
5.00335		4.08404		4.03934		3.58035		3.78923		4.23945
5.00315		4.08203		4.02379		3.58035		3.78923		4.23945
5.00315		4.07962		4.02379		3.57415		3.78923		4.23945
4.99803		4.07784		4.02379		3.57415		3.78923		4.23882
4.99803		4.06232		4.02379		3.56062		3.78852		4.23167
4.98827		4.06126		4.02379		3.55763		3.7788		4.2173
4.97725		4.06126		4.02379		3.54183		3.77539		4.20726
4.97725		4.06126		4.02127		3.54083		3.76522		4.20153
4.97725		4.06126		4.01762		3.53958		3.76522		4.19607
4.97593		4.06126		4.01762		3.53958		3.76522		4.17249
4.97581		4.05557		4.01284		3.53807		3.76522		4.15051
4.97528		4.05454		4.01123		3.53326		3.76522		4.15051
4.97303		4.03298		4.00689		3.53161		3.76522		4.15051
4.97129		4.0323		4.00591		3.53161		3.75709		4.15051
4.95483		4.0323		4.00591		3.52543		3.75641		4.14678
4.95471		4.02514		4.00591		3.50188		3.75572		4.13875
4.9542		4.02502		4.00591		3.50065		3.74687		4.12199
4.94806		4.02498		4.00591		3.50065		3.74687		4.10003
4.94806		4.02305		3.99542		3.50065		3.74084		4.0984
4.94806		4.02305		3.99405		3.4823		3.73727		4.08009
4.94806		4.02305		3.99405		3.463		3.734		4.06543
4.94806		4.02305		3.99087		3.45985		3.734		4.05115
4.94806		4.02305		3.98286		3.45576		3.7328		4.05115
4.94806		4.02028		3.98245		3.45071		3.71941		4.05115
4.94806		4.01296		3.98041		3.45071		3.71941		4.05115
4.94806		4.00156		3.98		3.43807		3.71941		4.05115
4.94806		3.99822		3.98		3.42374		3.71324		4.04179
4.94699		3.99335		3.98		3.42078		3.70723		4.02894
4.93737		3.99335		3.97548		3.41797		3.68869		4.02633
4.93702		3.98668		3.97341		3.41128		3.66238		4.02403
4.92776		3.98363		3.97303		3.40993		3.66238		4.01837
4.92747		3.98286		3.96525		3.39777		3.66238		4.01444
4.92481		3.97132		3.95809		3.39568		3.63225		4.01444
4.92481		3.9598		3.9567		3.3731		3.61023		4.01444
4.92481		3.95799		3.95617		3.36791		3.58749		4.01444
4.91952		3.94817		3.94017		3.34986		3.58749		4.01444
4.91516		3.94285		3.94017		3.34674		3.58331		4.01444
4.9135		3.93872		3.94017		3.32201		3.57391		4.01444
4.90367		3.92819		3.93404		3.29951		3.57287		4.01444
4.90367		3.92752		3.93318		3.29951		3.57287		4.01444
4.90367		3.92526		3.93318		3.29951		3.57287		4.01444
4.90367		3.9249		3.93318		3.29951		3.57008		4.01444
4.90367		3.92324		3.93318		3.29951		3.56277		4.01444
4.90367		3.92158		3.93318		3.29951		3.55413		4.0144
4.90367		3.90918		3.93318		3.29951		3.55145		4.01229
4.90367		3.88975		3.93318		3.29951		3.53995		3.99769
4.89971		3.88321		3.93318		3.29951		3.53504		3.99599
4.89197		3.88287		3.93318		3.29863		3.53504		3.99599
4.88881		3.88161		3.93318		3.29863		3.53148		3.99388
4.88435		3.87639		3.93318		3.2907		3.53148		3.99388
4.88435		3.86427		3.93318		3.27485		3.52776		3.95876
4.88435		3.86118		3.93313		3.27462		3.52776		3.95789
4.88435		3.86118		3.92701		3.27462		3.52776		3.95789
4.88435		3.85986		3.92701		3.27462		3.52776		3.95453
4.88435		3.84862		3.92701		3.26079		3.51706		3.9526
4.88435		3.8446		3.92701		3.23376		3.51706		3.94052
4.88435		3.84073		3.92701		3.21431		3.51706		3.93425
4.88435		3.84073		3.92701		3.20629		3.51375		3.93034
4.88435		3.84073		3.92701		3.2014		3.51375		3.93034
4.88435		3.84073		3.92701		3.1959		3.51375		3.91158
4.88435		3.84073		3.92701		3.1878		3.51375		3.91158
4.88435		3.84073		3.91965		3.13386		3.51375		3.86153
4.87228		3.82814		3.91798		3.12352		3.49693		3.86153
4.87228		3.82789		3.91254		3.12123		3.49693		3.86153
4.87228		3.82705		3.91212		3.11793		3.49024		3.86112
4.87228		3.82705		3.91212		3.1126		3.49024		3.8501
4.87228		3.82705		3.91212		3.10346		3.49024		3.82969
4.87228		3.82705		3.90714		3.09933		3.49024		3.78269
4.87228		3.82705		3.90086		3.09933		3.4843		3.76967
4.87137		3.82705		3.90086		3.09933		3.45225		3.76967
4.8669		3.82705		3.87679		3.09933		3.44731		3.76967
4.8669		3.82705		3.85932		3.09621		3.44279		3.76967
4.8669		3.82705		3.85818		3.06221		3.43584		3.76967
4.85634		3.82705		3.84973		3.06108		3.43104		3.76967
4.85634		3.82705		3.80462		3.06108		3.43056		3.76057
4.85634		3.82705		3.77721		3.06108		3.40415		3.76057
4.85634		3.82705		3.77173		3.05269		3.40415		3.76057
4.85634		3.82705		3.75648		3.05192		3.39533		3.75724
4.84895		3.82705		3.75648		3.05192		3.37199		3.75724
4.84895		3.82705		3.75648		3.05192		3.35449		3.75724
4.84749		3.82171		3.74531		3.04493		3.33905		3.75724
4.84343		3.81358		3.73488		3.02407		3.33062		3.75724
4.84343		3.81244		3.73231		3.00775		3.32572		3.75724
4.82576		3.80943		3.73006		2.98945		3.32572		3.75724
4.82307		3.80394		3.72469		2.98632		3.32572		3.7417
4.8171		3.80284		3.69897		2.98091		3.30685		3.72436
4.81478		3.80257		3.69897		2.97818		3.30514		3.71273
4.80149		3.79989		3.68278		2.97818		3.30514		3.71273
4.79743		3.79989		3.68278		2.97818		3.30276		3.71273
4.79743		3.79989		3.67733		2.97359		3.29666		3.66455
4.79743		3.79789		3.66792		2.97081		3.27853		3.66455
4.79743		3.77779		3.65877		2.96708		3.26741		3.65215
4.79743		3.77779		3.63175		2.94201		3.2615		3.64068
4.77472		3.77474		3.63175		2.94201		3.24452		3.59627
4.77472		3.77474		3.63175		2.94201		3.2383		3.58512
4.77472		3.77474		3.63175		2.91645		3.2383		3.58512
4.77472		3.77474		3.62397		2.89597		3.2383		3.58512
4.77038		3.77474		3.62335		2.88762		3.2383		3.58512
4.7694		3.77474		3.62335		2.88762		3.2383		3.5799
4.75893		3.77474		3.59977		2.88762		3.2383		3.5799
4.75893		3.77474		3.58962		2.86332		3.2383		3.5799
4.75893		3.77474		3.5876		2.84819		3.2383		3.56879
4.75843		3.77474		3.55413		2.84819		3.2383		3.55955
4.75031		3.77474		3.55413		2.81888		3.2383		3.55955
4.74516		3.77386		3.55413		2.81888		3.21669		3.55218
4.74516		3.76418		3.55413		2.81888		3.18949		3.55218
4.74486		3.76418		3.55413		2.81888		3.14551		3.55218
4.74113		3.76418		3.54555		2.81358		3.11992		3.54814
4.73039		3.76418		3.54469		2.79519		3.09237		3.52231
4.72543		3.76418		3.54469		2.7796		3.05154		3.47871
4.72138		3.76418		3.54469		2.77743		3.03941		3.47012
4.72138		3.76418		3.54382		2.77743		3.03822		3.4606
4.71892		3.76418		3.54382		2.77743		3.03543		3.45117
4.71429		3.76418		3.50866		2.74115		2.99739		3.45056
4.70536		3.75952		3.50772		2.74115		2.99739		3.45056
4.70364		3.75952		3.50542		2.73957		2.99739		3.44669
4.69912		3.75952		3.48756		2.68485		2.99344		3.44044
4.69912		3.75952		3.45209		2.65128		2.97405		3.44044
4.69517		3.75952		3.44467		2.65128		2.97405		3.43981
4.69517		3.75952		3.44467		2.65128		2.89265		3.3934
4.69517		3.75952		3.44326		2.61805		2.85673		3.38238
4.69517		3.75952		3.44044		2.56585		2.84011		3.34947
4.69517		3.75952		3.43743		2.54654		2.77159		3.31702
4.69517		3.75952		3.43743		2.54531		2.76641		3.31639
4.69517		3.75656		3.41431		2.5302		2.74036		3.24675
4.69517		3.75641		3.4133		2.5302		2.7348		3.22789
4.69517		3.75542		3.4133		2.5302		2.68305		3.22737
4.69517		3.74695		3.4133		2.5302		2.68305		3.22737
4.69517		3.74492		3.39759		2.5302		2.64836		3.21325
4.69517		3.74492		3.38792		2.47422		2.62014		3.21325
4.69517		3.74492		3.37985		2.40654		2.62014		3.21325
4.69517		3.73207		3.37731		2.37107		2.62014		3.21325
4.69517		3.7303		3.36549		2.37107		2.61909		3.18356
4.69517		3.729		3.36078		2.36173		2.61805		3.16997
4.69517		3.72444		3.35812		2.35603		2.61805		3.13513
4.69517		3.72444		3.34518		2.35603		2.61805		3.1176
4.69517		3.72247		3.33866		2.35603		2.44091		3.1014
4.69517		3.71958		3.32838		2.35603		2.29666		3.09899
4.69517		3.71709		3.31387		2.35603		2.18752		3.00604
4.69517		3.71475		3.28623		2.35603		2.18752		3.00604
4.69517		3.71416		3.28623		2.35603		2.17026		3.00604
4.69517		3.71416		3.28103		2.35218		2.09691		3.00604
4.69517		3.71416		3.26079		2.35218		2.0607		3.00604
4.69019		3.71416		3.26079		2.35218		1.98227		3.00604
4.68752		3.71416		3.26079		2.35218		1.98227		2.98453
4.68603		3.71416		3.26079		2.35218		1.61278		2.9058
4.67931		3.71416		3.22531		2.35218		1.61278		2.86688
4.6786		3.70817		3.15806		2.35218		1.61278		2.74429
4.66892		3.69914		3.13065		2.33244		1.61278		2.71517
4.66199		3.69914		3.12222		2.33244		1.61278		2.69897
4.65742		3.68449		3.07188		2.29885		1.61278		2.68485
4.65742		3.68449		3.05385		2.29885		1.61278		2.68485
4.65007		3.68449		3.05231		2.27875		1.5563		2.68305
4.64577		3.68449		3.04727		2.27416		1.43136		2.68305
4.64577		3.68449		3.02776		2.27416		0.954243		2.66464
4.64576		3.68449		3.02735		2.27416				2.65896
4.64047		3.66969		3.02735		2.22789				2.65896
4.61054		3.65581		3.02653		2.22789				2.65801
4.58699		3.65196		3.01452		2.17609				2.65801
4.58528		3.65196		3.01199		2.17609				2.65801
4.57801		3.65196		3.00817		2.16137				2.65418
4.56378		3.65196		3.00432		2.16137				2.63548
4.55912		3.65196		3.00432		2.11727				2.55871
4.55508		3.65196		3.00432		2.06819				2.54654
4.53301		3.65196		3.00432		2.0607				2.54283
4.53301		3.65196		3.00432		1.98227				2.54283
4.53301		3.65196		3.00432		1.98227				2.54283
4.53301		3.65196		2.9619		1.9345				2.54283
4.53301		3.65196		2.9489		1.9345				2.54283
4.53301		3.64992		2.90956		1.81291				2.54283
4.53301		3.62634		2.90849		1.74036				2.54283
4.53301		3.62634		2.79588		1.74036				2.54283
4.53301		3.62634		2.79588		1.74036				2.54283
4.53301		3.62634		2.79588		1.74036				2.52634
4.53301		3.62634		2.71349		1.74036				2.52634
4.53301		3.61055		2.56937		1.74036				2.4843
4.52923		3.61055		2.56937		1.74036				2.4843
4.51065		3.61055		2.55388		1.74036				2.4843
4.5015		3.61055		2.52114		1.74036				2.45179
4.49786		3.6066		2.48855		1.72428				2.38381
4.49786		3.6066		2.48855		1.68124				2.38381
4.48804		3.59988		2.46389		1.6721				2.38381
4.48532		3.59988		2.4609		1.62325				2.26951
4.48522		3.58444		2.42814		1.5563				2.26951
4.48088		3.58444		2.38202		1				2.26951
4.47887		3.56714		2.3483		0.69897				2.26951
4.47611		3.56714		2.3483		0.69897				2.17898
4.46357		3.56714		2.3483		0.69897				2.17898
4.46357		3.55823		2.3483						2.17898
4.46357		3.54382		2.3483						2.17898
4.46357		3.53731		2.3483						2.17898
4.44668		3.53731		2.3483						2.17898
4.40838		3.53731		2.34044						2.17898
4.39351		3.53731		2.33846						2.17898
4.39161		3.50037		2.33846						2.17898
4.37681		3.49886		2.33846						2.17898
4.37625		3.47188		2.26482						2.03743
4.37625		3.47188		2.26482						2
4.35004		3.47188		2.22789						2
4.33278		3.47188		2.20683						2
4.33278		3.47188		2.0607						1.68124
4.32666		3.47188		2.05308						1.61278
4.31804		3.47188		2.05308						1.27875
4.31802		3.46731		2.04922
4.28226		3.43918		1.94939
4.25986		3.42226		1.80618
4.21288		3.42078		1.80618
4.21067		3.40993		1.80618
4.21067		3.40943		1.80618
4.21067		3.35908		1.80618
4.21067		3.33224		1.80618
4.21067		3.33021		1.74036
4.21067		3.33021		1.44716
4.21067		3.33021		1.44716
4.21067		3.32674		1.32222
4.21067		3.32035		0.954243
4.21067		3.31513
4.21067		3.30103
4.21067		3.29181
4.21067		3.28578
4.20911		3.28511
4.20615		3.28511
4.18318		3.26811
4.16465		3.23578
4.16447		3.23578
4.16397		3.23578
4.16397		3.21112
4.16397		3.19117
4.16397		3.14239
4.16397		3.12189
4.15143		3.1038
4.13972		3.04571
4.1372		2.95037
4.1372		2.92324
4.13586		2.90741
4.08853		2.88762
4.0687		2.84942
4.05488		2.84942
3.88812		2.84942
3.88655		2.84942
3.88429		2.84942
3.86993		2.84942
3.78654		2.84942
3.78654		2.84942
3.71088		2.80754
3.71088		2.80754
3.65725		2.80754
3.52349		2.78887
3.41564		2.78887
3.37438		2.78887
3.32449		2.75358
3.31681		2.74036
3.29491		2.73719
3.15564		2.7356
3.13704		2.67117
3.13704		2.60423
3.07188		2.60423
2.70842		2.51851
2.55871		2.5172
2.29885		2.38202
0		2.36922
0		2.28103
0		2.28103
		2.24304
		1.82607
		1.62325
		1.62325
