# Supplementary material for: Barcoded HIV-1 reveals viral persistence driven by clonal proliferation and distinct epigenetic patterns
Source: Nat Commun. 2025 Feb 14;16:1641. doi: 10.1038/s41467-025-56771-4 (PMC11829055; doi:10.1038/s41467-025-56771-4)
Supplement: Supplementary file 6 — Source Data [file 41467_2025_56771_MOESM6_ESM.zip › SourceData-Fig7e.xlsx]

## Sheet: Fig. 7e
Log10 transformed chromosomal distance in bp to the nearest transcription
start site (TSS), same direction TSS, and ATAC-peak of proviruses associated
with or without viremia among proliferated cell clones
Log10 transformed chromosomal distance in bp to the nearest transcription start site (TSS) of proviruses associated with or without viremia among proliferated cell clones		Log10 transformed chromosomal distance in bp to the nearest same direction transcription start site (TSS) of proviruses associated with or without viremia among proliferated cell clones		Log10 transformed chromosomal distance in bp to the nearest ATAC-peak of proviruses associated with or without viremia among proliferated cell clones
+viremia	-viremia	+viremia	-viremia	+viremia	-viremia
7.49823	7.49308	6.26494	5.77334	6.57921	6.07253
7.498	6.35559	6.23282	5.77334	6.53762	6.07253
7.49315	6.23282	6.23282	5.667	6.53762	6.07253
7.49308	6.23282	6.21805	5.57645	6.53762	5.85108
7.49308	6.18126	5.99054	5.54957	6.53762	5.77352
7.49308	6.17731	5.94616	5.54957	6.46222	5.77352
7.49301	6.16828	5.94616	5.54957	6.46222	5.76773
7.49297	6.14178	5.93081	5.36687	6.46222	5.75032
6.49311	6.13861	5.91601	5.36687	6.45591	5.42935
6.48417	6.0395	5.89357	5.21109	6.45591	5.42935
6.47876	6.02232	5.87718	5.14539	6.45591	5.41422
6.4429	5.97677	5.87718	5.14539	6.45591	5.14328
6.38692	5.9764	5.85601	5.14539	6.45591	4.74005
6.37946	5.96826	5.81575	5.14539	6.45591	4.74005
6.35828	5.96755	5.80537	5.14539	6.44841	4.61404
6.35756	5.95771	5.79854	5.09919	6.44657	4.59532
6.29694	5.95233	5.767	5.09919	6.38533	4.55858
6.28327	5.94616	5.76038	5.00579	6.35731	4.38943
6.27	5.92265	5.73377	4.81198	6.30938	4.38943
6.26494	5.91886	5.73377	4.81198	6.24919	4.38943
6.26494	5.9148	5.73377	4.81198	6.24538	4.35214
6.23282	5.9148	5.73377	4.81198	6.21012	4.35214
6.23282	5.90226	5.72513	4.79613	6.20782	4.3066
6.23282	5.89886	5.72513	4.79613	6.19508	4.3066
6.23127	5.8985	5.72513	4.79613	6.13297	4.3066
6.22614	5.88529	5.7145	4.79613	6.12381	4.28827
6.22501	5.88023	5.71232	4.79613	6.12158	4.28827
6.21805	5.86041	5.71172	4.74083	6.10086	4.28827
6.21805	5.85108	5.69891	4.69767	6.09244	4.28827
6.21805	5.84602	5.69891	4.69767	6.07916	4.24827
6.21805	5.84369	5.69891	4.69767	6.06361	4.24827
6.21526	5.84208	5.69891	4.61701	6.05713	4.24827
6.19601	5.83524	5.69891	4.56731	6.05203	4.14308
6.18687	5.8288	5.69016	4.51526	6.02599	4.1119
6.18491	5.82313	5.69016	4.50241	6.02423	4.08311
6.17739	5.82182	5.69016	4.46177	5.97484	4.08311
6.16112	5.81335	5.69016	4.45134	5.93789	4.08311
6.15701	5.8115	5.69016	4.45134	5.93427	4.08311
6.1192	5.80864	5.68327	4.45134	5.93427	4.0821
6.11673	5.8062	5.67787	4.45134	5.93427	4.03242
6.11668	5.77334	5.67787	4.45134	5.93206	3.9973
6.11598	5.77334	5.67205	4.45134	5.92531	3.9973
6.08815	5.77334	5.67205	4.45134	5.92136	3.9973
6.08469	5.77048	5.67205	4.42901	5.90183	3.93561
6.07568	5.76066	5.67205	4.40233	5.87562	3.93556
6.06037	5.75426	5.67205	4.40233	5.86256	3.93556
6.05894	5.74897	5.67205	4.39583	5.82025	3.93541
6.05894	5.72632	5.67205	4.39583	5.81255	3.93526
6.05197	5.71348	5.65413	4.39583	5.81255	3.93202
6.05197	5.71037	5.64921	4.35853	5.7903	3.93202
6.05128	5.70776	5.64319	4.35853	5.77523	3.93202
6.04231	5.69767	5.64319	4.3373	5.74873	3.93202
6.0407	5.69237	5.63934	4.28131	5.74194	3.91424
6.03794	5.69016	5.61944	4.27221	5.73388	3.81023
6.03642	5.67616	5.61539	4.27	5.72959	3.81023
6.03419	5.67205	5.60831	4.23111	5.72959	3.71941
6.02995	5.667	5.59468	4.23111	5.70376	3.708
6.02029	5.667	5.59258	4.23111	5.64202	3.69417
6.01496	5.66207	5.59258	4.19313	5.64202	3.60173
6.0134	5.65508	5.58988	4.19313	5.63695	3.59627
6.01301	5.63527	5.58988	4.19313	5.62373	3.56253
6.01238	5.63187	5.58988	4.0016	5.62373	3.44855
6.01146	5.62721	5.58988	3.99238	5.58228	3.44669
6.01143	5.62304	5.58988	3.99238	5.58126	3.44669
6.01116	5.60982	5.5843	3.98064	5.58126	3.39129
6.0111	5.59143	5.57439	3.98064	5.56664	3.3075
6.00754	5.58585	5.57439	3.97722	5.56664	3.2833
5.9971	5.58353	5.57439	3.95371	5.55495	3.2833
5.9955	5.57645	5.56318	3.95366	5.53074	3.12287
5.99458	5.57645	5.56318	3.95366	5.53074	3.12287
5.99396	5.55921	5.55881	3.95366	5.53074	3.12189
5.99265	5.55695	5.55172	3.95366	5.52764	3.09621
5.99054	5.55689	5.49721	3.95352	5.52763	3.03181
5.99054	5.55634	5.49607	3.95337	5.52753	3.03181
5.98887	5.55247	5.47661	3.95027	5.52753	3.03181
5.98878	5.55109	5.4623	3.95027	5.52753	3.00432
5.98762	5.55028	5.45782	3.95027	5.52753	2.98408
5.98761	5.55017	5.44804	3.95027	5.52753	2.97955
5.98541	5.54957	5.44804	3.899	5.51268	2.97955
5.98352	5.54957	5.4427	3.86338	5.51124	2.95617
5.97715	5.54957	5.43766	3.85769	5.50809	2.82995
5.97679	5.54957	5.43431	3.73878	5.49049	2.67117
5.97551	5.54957	5.42753	3.70919	5.48188	2.67117
5.97545	5.54442	5.42297	3.70749	5.47498	2.67117
5.97545	5.54329	5.39723	3.47857	5.45052	2.67117
5.97545	5.53789	5.38616	3.31133	5.44274	2.67117
5.97369	5.52947	5.36687	3.31133	5.44274	2.63448
5.9702	5.52707	5.36687	3.0899	5.42935	2.63448
5.97	5.52587	5.36687	2.97497	5.42935	2.49693
5.96678	5.51895	5.36687	2.80482	5.42935	2.49693
5.96644	5.51666	5.36687	2.57403	5.42935	2.21484
5.9653	5.51596	5.36687	2.57403	5.42935	1.32222
5.96259	5.51413	5.36687	2.57403	5.42935
5.96144	5.51133	5.36687		5.42935
5.96088	5.50789	5.36687		5.42935
5.95859	5.50348	5.36687		5.42935
5.95859	5.50326	5.36687		5.42935
5.95737	5.50326	5.36673		5.42935
5.95719	5.49981	5.36258		5.42935
5.95678	5.49156	5.34534		5.42935
5.95618	5.48743	5.34132		5.42923
5.95553	5.48596	5.34131		5.42135
5.95425	5.48272	5.34115		5.41922
5.94985	5.4703	5.34115		5.41922
5.94959	5.45852	5.34115		5.41922
5.94616	5.45461	5.34115		5.41922
5.94616	5.44804	5.34115		5.41922
5.94616	5.44448	5.34115		5.41922
5.94616	5.44207	5.33971		5.38213
5.94616	5.44161	5.33971		5.35558
5.94616	5.43045	5.33779		5.35558
5.94546	5.42753	5.33779		5.3537
5.94218	5.42753	5.33035		5.35285
5.94082	5.42727	5.32851		5.336
5.93755	5.42248	5.32482		5.32989
5.93747	5.41848	5.32482		5.32989
5.93689	5.41727	5.32433		5.31719
5.93689	5.41685	5.31869		5.3119
5.93566	5.41326	5.31869		5.29158
5.9331	5.41184	5.31579		5.29158
5.93081	5.40992	5.31456		5.28899
5.93081	5.40332	5.31262		5.28899
5.9304	5.40093	5.30968		5.25869
5.93024	5.40058	5.30968		5.24318
5.92668	5.39933	5.30968		5.23402
5.92419	5.39843	5.30968		5.20883
5.92311	5.3983	5.30968		5.20883
5.92296	5.39628	5.30968		5.20883
5.92265	5.39579	5.30968		5.20883
5.92148	5.38751	5.30725		5.20803
5.92084	5.38187	5.2932		5.20525
5.92046	5.37607	5.2932		5.20442
5.91629	5.36687	5.29016		5.19913
5.91601	5.36687	5.29016		5.19361
5.91601	5.36687	5.28911		5.19095
5.91601	5.36687	5.28911		5.18921
5.91475	5.36687	5.2891		5.18375
5.91236	5.36687	5.2891		5.16728
5.91058	5.36373	5.28584		5.15721
5.90951	5.36044	5.28584		5.15721
5.90922	5.3574	5.28062		5.15063
5.90901	5.34462	5.27304		5.13937
5.90713	5.34456	5.27304		5.1167
5.90699	5.34148	5.27304		5.10871
5.90567	5.32943	5.27127		5.09408
5.90294	5.32851	5.25907		5.09279
5.90195	5.32634	5.25907		5.08182
5.90088	5.32127	5.25257		5.08182
5.89966	5.31778	5.24855		5.08112
5.89929	5.31625	5.24855		5.08112
5.89799	5.31579	5.24476		5.07911
5.89792	5.31579	5.24195		5.07911
5.89749	5.31579	5.22542		5.07742
5.89567	5.31579	5.22373		5.07695
5.89478	5.31574	5.22323		5.07277
5.89467	5.31476	5.22065		5.07129
5.89466	5.30967	5.22065		5.07129
5.89441	5.30874	5.21814		5.07129
5.89357	5.30869	5.19974		5.07129
5.89357	5.30678	5.19286		5.07129
5.89277	5.29809	5.19286		5.05959
5.8927	5.29427	5.18527		5.05612
5.89233	5.28841	5.18527		5.05343
5.89209	5.28584	5.18416		5.04069
5.89199	5.28408	5.18078		5.04069
5.89033	5.28391	5.18078		5.00887
5.88857	5.28355	5.17816		4.99136
5.88814	5.28339	5.16827		4.98884
5.88721	5.2822	5.1632		4.98884
5.88647	5.28151	5.15779		4.98871
5.88529	5.27979	5.15779		4.98285
5.88414	5.27953	5.14828		4.98285
5.88329	5.27666	5.1446		4.98092
5.88316	5.27485	5.14305		4.93148
5.88234	5.27337	5.13049		4.93107
5.88084	5.27304	5.12828		4.92188
5.88024	5.27046	5.12378		4.92188
5.88009	5.27033	5.12147		4.92188
5.87921	5.26801	5.12147		4.91307
5.87771	5.26728	5.11803		4.91307
5.87754	5.26231	5.11701		4.91036
5.87732	5.25814	5.11627		4.9091
5.87721	5.24861	5.11627		4.90864
5.87718	5.2471	5.11627		4.90864
5.87718	5.24627	5.1099		4.90237
5.87718	5.24476	5.10849		4.90014
5.87718	5.23897	5.10849		4.88756
5.87667	5.23768	5.10477		4.88705
5.87666	5.23323	5.10315		4.88591
5.87216	5.23156	5.09913		4.88543
5.87119	5.23066	5.09913		4.88192
5.87086	5.2215	5.09913		4.86764
5.87077	5.21109	5.09913		4.86488
5.86911	5.21109	5.09913		4.86338
5.86758	5.20532	5.09913		4.84951
5.86758	5.20445	5.09913		4.84415
5.86758	5.20279	5.09913		4.84228
5.86758	5.19544	5.09913		4.8361
5.86758	5.19496	5.09913		4.8346
5.8674	5.18731	5.09913		4.83426
5.86632	5.18346	5.09699		4.83204
5.86632	5.18078	5.09452		4.83155
5.86632	5.17943	5.08902		4.82983
5.86632	5.17832	5.0823		4.80731
5.86632	5.17342	5.0823		4.80731
5.86632	5.16923	5.0823		4.80731
5.86589	5.16849	5.0805		4.80623
5.86182	5.16786	5.072		4.80428
5.86182	5.16095	5.064		4.80428
5.86041	5.15823	5.06196		4.80428
5.85628	5.15413	5.05816		4.80233
5.85601	5.15047	5.04805		4.79673
5.85601	5.14539	5.04549		4.79213
5.85504	5.14539	5.04549		4.78044
5.85487	5.14539	5.04549		4.78044
5.85142	5.14539	5.04549		4.78044
5.85142	5.14539	5.04443		4.78044
5.85142	5.14539	5.04443		4.77444
5.84928	5.14539	5.04316		4.7717
5.84928	5.14494	5.03213		4.77123
5.84897	5.14189	5.01883		4.76477
5.84897	5.14096	5.00324		4.76409
5.84897	5.14085	4.99125		4.76409
5.84846	5.13791	4.99125		4.76159
5.84845	5.13791	4.99125		4.75381
5.84753	5.13138	4.98641		4.75381
5.84705	5.13138	4.98269		4.75322
5.84497	5.13063	4.98269		4.73102
5.84476	5.12968	4.97736		4.72247
5.84343	5.12348	4.97643		4.72189
5.84333	5.12303	4.97643		4.72022
5.84183	5.12302	4.97233		4.7026
5.84148	5.12147	4.97233		4.7026
5.84075	5.12016	4.97091		4.70038
5.83911	5.11655	4.97068		4.69699
5.83599	5.11605	4.9683		4.69555
5.83562	5.10987	4.9683		4.69555
5.83478	5.10744	4.95901		4.69555
5.83478	5.10583	4.95274		4.69307
5.83458	5.1044	4.94492		4.6684
5.83285	5.1033	4.94492		4.6684
5.83137	5.10304	4.94492		4.6684
5.82975	5.10277	4.94274		4.6684
5.82798	5.10271	4.91895		4.65233
5.82762	5.10011	4.91662		4.64474
5.82627	5.09973	4.91662		4.64272
5.82251	5.09919	4.91518		4.64272
5.82205	5.09919	4.91518		4.64129
5.82195	5.09563	4.91446		4.64129
5.81989	5.09522	4.91446		4.64129
5.81893	5.09467	4.90225		4.64076
5.81781	5.08902	4.89831		4.63619
5.81575	5.08902	4.89157		4.63504
5.81575	5.08329	4.8899		4.63115
5.8143	5.0823	4.88234		4.62499
5.81335	5.08138	4.88195		4.62439
5.81335	5.08095	4.87987		4.62439
5.81044	5.08085	4.86675		4.62439
5.81029	5.07972	4.86675		4.62439
5.80904	5.07905	4.86675		4.62439
5.80884	5.0772	4.86675		4.62439
5.80798	5.07226	4.86675		4.62439
5.80763	5.06926	4.86675		4.62439
5.80667	5.0678	4.86675		4.62227
5.80667	5.06628	4.86675		4.6219
5.8063	5.06454	4.86675		4.62018
5.8062	5.064	4.86045		4.61693
5.80612	5.06309	4.86045		4.61404
5.80562	5.06237	4.86045		4.61404
5.80559	5.06217	4.85895		4.6085
5.80559	5.05936	4.8569		4.60314
5.80559	5.05698	4.85339		4.60292
5.8054	5.05468	4.84123		4.59853
5.80537	5.0455	4.83724		4.59553
5.80537	5.04316	4.83341		4.59553
5.80529	5.03752	4.82941		4.59553
5.8046	5.03633	4.82941		4.59553
5.80426	5.03233	4.82941		4.59553
5.80284	5.02767	4.82692		4.59553
5.80218	5.02259	4.82692		4.59553
5.80172	5.02205	4.82692		4.59553
5.79975	5.02079	4.82692		4.59553
5.79854	5.01474	4.82692		4.59164
5.79854	5.01367	4.82692		4.58333
5.79854	5.0109	4.82692		4.56909
5.79854	5.01046	4.82692		4.55251
5.79818	5.00948	4.82692		4.55251
5.79724	5.00579	4.82692		4.54345
5.79714	5.003	4.81231		4.5429
5.79714	5	4.80783		4.54234
5.79665	4.99399	4.80783		4.53964
5.79624	4.9929	4.80567		4.53131
5.79534	4.99263	4.80176		4.52683
5.79186	4.99115	4.79933		4.52608
5.79183	4.98728	4.79933		4.52525
5.79138	4.98457	4.79933		4.51318
5.79138	4.97897	4.79931		4.50776
5.79047	4.9723	4.79931		4.50776
5.79034	4.97015	4.79931		4.50776
5.78951	4.96374	4.79931		4.50776
5.78843	4.96186	4.79867		4.50776
5.78678	4.95865	4.79613		4.50229
5.78573	4.95793	4.79613		4.50039
5.78572	4.95793	4.79613		4.49896
5.78517	4.95759	4.79613		4.49864
5.78442	4.95612	4.79613		4.49864
5.78416	4.95495	4.79613		4.49502
5.78416	4.95191	4.79613		4.49466
5.78373	4.95093	4.79613		4.4923
5.78247	4.94933	4.79613		4.48537
5.78115	4.94522	4.79613		4.48537
5.77936	4.94222	4.79613		4.48048
5.77776	4.94133	4.79613		4.48048
5.77708	4.93545	4.79613		4.46839
5.77692	4.93165	4.79428		4.46839
5.77656	4.93051	4.78937		4.46839
5.77539	4.92794	4.78937		4.46839
5.77497	4.92318	4.78937		4.46839
5.77493	4.9219	4.7887		4.46839
5.7748	4.92149	4.77548		4.46839
5.77431	4.91895	4.76903		4.46839
5.77423	4.91662	4.76903		4.46839
5.7736	4.91201	4.76677		4.46839
5.77309	4.90925	4.75799		4.46839
5.77197	4.90099	4.75799		4.46839
5.77197	4.89599	4.75296		4.45658
5.77197	4.89442	4.75042		4.45209
5.77197	4.8926	4.7482		4.45162
5.77197	4.89209	4.74797		4.44451
5.77197	4.88847	4.74513		4.43589
5.7719	4.88847	4.74513		4.43583
5.77168	4.88569	4.73155		4.43159
5.77138	4.88412	4.72869		4.42988
5.77058	4.88074	4.72777		4.42436
5.76953	4.8806	4.72414		4.41223
5.76881	4.87873	4.71498		4.40938
5.767	4.87678	4.71081		4.40589
5.767	4.87529	4.70528		4.40576
5.76457	4.8746	4.70528		4.40576
5.76291	4.87455	4.69863		4.40576
5.76246	4.87187	4.68609		4.40576
5.76236	4.87001	4.68405		4.40576
5.76186	4.86765	4.68405		4.40576
5.76105	4.86675	4.67626		4.40576
5.76038	4.86675	4.67586		4.40576
5.75955	4.86675	4.67407		4.40576
5.75772	4.86662	4.67168		4.40576
5.75772	4.86415	4.67168		4.40576
5.75602	4.86366	4.66903		4.40384
5.75598	4.85716	4.66805		4.40076
5.75473	4.85679	4.66622		4.37278
5.75422	4.8474	4.66622		4.37267
5.75356	4.84694	4.66375		4.36806
5.75295	4.8456	4.66224		4.36726
5.75295	4.84016	4.6609		4.36726
5.75279	4.83936	4.65981		4.36726
5.75263	4.83663	4.65863		4.36726
5.75186	4.8322	4.65654		4.36726
5.75184	4.8309	4.65254		4.36726
5.75125	4.82999	4.65139		4.35966
5.75101	4.82941	4.65121		4.35803
5.74988	4.82519	4.64898		4.35491
5.74872	4.81918	4.64898		4.34339
5.74791	4.81713	4.64804		4.34331
5.74753	4.81489	4.64633		4.33784
5.74698	4.81198	4.64621		4.33698
5.74637	4.81198	4.64496		4.33698
5.74623	4.81198	4.63575		4.33698
5.74579	4.81198	4.63575		4.3362
5.74566	4.81198	4.63366		4.33361
5.74551	4.81198	4.63316		4.3282
5.74349	4.81141	4.63191		4.32623
5.74282	4.81095	4.63191		4.32623
5.74146	4.80696	4.62615		4.32623
5.74101	4.80077	4.62395		4.32513
5.74101	4.79799	4.62395		4.32319
5.74068	4.79689	4.62036		4.31875
5.73952	4.79626	4.61917		4.31178
5.73878	4.79613	4.61701		4.30038
5.73803	4.79613	4.61701		4.30038
5.73796	4.79613	4.61457		4.30038
5.73789	4.79613	4.60828		4.30038
5.73565	4.79613	4.60744		4.30038
5.73557	4.79613	4.60744		4.30038
5.7351	4.79613	4.5981		4.2903
5.73484	4.79613	4.59606		4.27605
5.73377	4.79613	4.59606		4.27538
5.73377	4.79613	4.59606		4.27538
5.73377	4.79353	4.59248		4.27538
5.73377	4.79243	4.59248		4.27538
5.73377	4.79108	4.59248		4.27538
5.73377	4.78961	4.586		4.27538
5.73377	4.78937	4.586		4.27538
5.73329	4.78923	4.586		4.27538
5.73258	4.78872	4.5859		4.27538
5.73011	4.78864	4.57654		4.27538
5.73	4.78546	4.57288		4.26654
5.72979	4.78511	4.57206		4.26569
5.72838	4.78393	4.57206		4.25108
5.72577	4.78375	4.57206		4.25108
5.72544	4.78342	4.5692		4.25049
5.72514	4.7831	4.56785		4.24927
5.72513	4.78116	4.56639		4.24768
5.72513	4.78007	4.56066		4.24482
5.72513	4.77908	4.56058		4.24314
5.72474	4.77568	4.55792		4.24314
5.72422	4.76998	4.55792		4.24314
5.72344	4.76903	4.55792		4.24314
5.72289	4.76725	4.55769		4.24314
5.72238	4.76708	4.55693		4.24314
5.72151	4.76576	4.55609		4.23912
5.7212	4.76425	4.55609		4.23644
5.71828	4.7632	4.55609		4.23333
5.71757	4.75909	4.55607		4.21611
5.71745	4.75754	4.55607		4.21053
5.71696	4.75667	4.54982		4.20925
5.71649	4.75651	4.54871		4.20499
5.71598	4.7562	4.5425		4.19877
5.71578	4.75565	4.53982		4.19877
5.7145	4.7555	4.53951		4.19877
5.7145	4.75477	4.53474		4.19877
5.7145	4.75419	4.53474		4.19036
5.7145	4.75171	4.53053		4.18446
5.71425	4.74953	4.52538		4.16319
5.71419	4.74768	4.52538		4.16298
5.71416	4.74732	4.52538		4.16298
5.71357	4.74729	4.52363		4.16137
5.71232	4.74716	4.51921		4.16062
5.71232	4.747	4.51362		4.15097
5.71172	4.74451	4.51362		4.15097
5.71172	4.74239	4.50918		4.15097
5.71124	4.74237	4.50531		4.14273
5.7112	4.74176	4.49925		4.13953
5.71103	4.74083	4.49925		4.13773
5.70927	4.74083	4.49159		4.13602
5.70878	4.74083	4.49159		4.13485
5.70867	4.73919	4.49159		4.12623
5.70847	4.7379	4.49159		4.12525
5.70845	4.73737	4.48801		4.11571
5.70807	4.7367	4.4812		4.11571
5.70802	4.73381	4.47654		4.11571
5.70737	4.73268	4.47654		4.1119
5.70711	4.72291	4.47654		4.1119
5.70704	4.72199	4.47654		4.1119
5.7064	4.71395	4.47654		4.1119
5.70632	4.71395	4.47654		4.1119
5.70632	4.70973	4.47654		4.1119
5.70595	4.70558	4.47654		4.1119
5.70583	4.70544	4.47654		4.1119
5.70477	4.69767	4.47654		4.1119
5.70444	4.69767	4.47654		4.1119
5.70429	4.69767	4.47654		4.1119
5.70408	4.69767	4.47654		4.1119
5.70386	4.69715	4.46779		4.1119
5.7038	4.69567	4.46779		4.1119
5.70312	4.69435	4.46779		4.1119
5.70227	4.69264	4.46709		4.1119
5.70225	4.69144	4.46709		4.1119
5.70186	4.68909	4.46522		4.1119
5.70075	4.68405	4.46522		4.1119
5.70035	4.68374	4.45849		4.1119
5.70022	4.6837	4.45693		4.1119
5.70022	4.68193	4.45693		4.11126
5.69928	4.67595	4.45693		4.11039
5.69891	4.67595	4.45693		4.11039
5.69891	4.67591	4.45693		4.11039
5.69891	4.67165	4.45693		4.10701
5.69891	4.66805	4.45693		4.10622
5.69891	4.66805	4.45693		4.10622
5.69891	4.66622	4.45693		4.10622
5.69891	4.66479	4.45134		4.10578
5.69891	4.66428	4.45134		4.0992
5.69891	4.66417	4.45134		4.0992
5.69891	4.66294	4.45134		4.09691
5.69891	4.66235	4.45134		4.0887
5.69891	4.66233	4.45134		4.0887
5.69891	4.65752	4.45134		4.0887
5.69891	4.65258	4.45134		4.08636
5.69891	4.6516	4.45134		4.08636
5.69891	4.65145	4.45134		4.08636
5.69891	4.65121	4.45134		4.08311
5.69891	4.6512	4.45134		4.08311
5.69869	4.65079	4.45134		4.08311
5.69842	4.65028	4.45134		4.08311
5.69842	4.64699	4.45134		4.08311
5.69754	4.64139	4.45134		4.08311
5.69661	4.64024	4.45134		4.08311
5.69626	4.63948	4.45134		4.08311
5.69582	4.63901	4.45134		4.08311
5.69432	4.6382	4.45134		4.08311
5.69368	4.63708	4.45134		4.08311
5.69305	4.63648	4.45134		4.08311
5.69244	4.63645	4.45134		4.08311
5.69197	4.63519	4.45134		4.08311
5.69053	4.63472	4.45134		4.08311
5.69016	4.63317	4.45134		4.08311
5.69016	4.63191	4.45134		4.08311
5.69016	4.63165	4.45134		4.08311
5.69016	4.63082	4.45134		4.08311
5.69016	4.63024	4.45134		4.08311
5.69016	4.63014	4.45134		4.08311
5.69016	4.6271	4.44734		4.08311
5.69016	4.62609	4.44287		4.08311
5.69016	4.62588	4.44256		4.08311
5.69016	4.62169	4.43944		4.08311
5.69016	4.62157	4.43857		4.06893
5.69016	4.62037	4.43857		4.06232
5.69016	4.61917	4.43857		4.05687
5.69016	4.61912	4.43686		4.05687
5.68908	4.61796	4.43686		4.05591
5.688	4.61739	4.43494		4.05104
5.68716	4.61701	4.4338		4.05104
5.68638	4.61478	4.42711		4.04108
5.68638	4.61459	4.42711		4.03822
5.68622	4.60669	4.42177		4.03643
5.68548	4.60668	4.42152		4.03607
5.68501	4.60397	4.4205		4.03607
5.68474	4.60203	4.41751		4.03607
5.68417	4.60133	4.41546		4.02841
5.68328	4.59864	4.41409		4.02796
5.68327	4.59753	4.40953		4.02206
5.68327	4.59366	4.40815		4.02049
5.68224	4.59209	4.4004		4.0204
5.6821	4.59059	4.4004		4.0204
5.68188	4.58573	4.39981		4.0204
5.68186	4.58434	4.39616		4.01022
5.68062	4.58054	4.39616		4.00847
5.67966	4.57253	4.39616		4.00847
5.67921	4.57187	4.39616		4.00847
5.67919	4.56998	4.39616		4.00479
5.67835	4.56731	4.39443		4.00385
5.6783	4.56652	4.39168		3.99887
5.67787	4.56233	4.39168		3.99822
5.67787	4.56121	4.38507		3.9973
5.67787	4.55506	4.38324		3.9973
5.6778	4.55085	4.3829		3.9973
5.67764	4.54952	4.38077		3.9973
5.67764	4.54922	4.37671		3.9973
5.67703	4.54893	4.3543		3.9973
5.6767	4.54871	4.35311		3.9973
5.67452	4.54718	4.35083		3.9973
5.67444	4.54662	4.34805		3.9973
5.67362	4.54576	4.34805		3.9973
5.67206	4.54475	4.34508		3.99686
5.67205	4.54137	4.34329		3.98851
5.67205	4.54058	4.34223		3.98695
5.67205	4.5392	4.34223		3.98299
5.67205	4.53758	4.33979		3.98118
5.67205	4.53744	4.33889		3.981
5.67205	4.53687	4.33706		3.97978
5.67205	4.53173	4.33425		3.97598
5.67205	4.53108	4.33425		3.97483
5.67205	4.53076	4.33135		3.96152
5.67205	4.5307	4.32919		3.95995
5.67205	4.52867	4.32881		3.95995
5.67205	4.52746	4.32881		3.95516
5.67205	4.52538	4.32881		3.95516
5.67205	4.52515	4.3276		3.95371
5.67157	4.52363	4.3276		3.94507
5.67147	4.52295	4.31775		3.94096
5.67078	4.52132	4.31675		3.93732
5.67034	4.52084	4.31635		3.92392
5.66814	4.52076	4.30974		3.91635
5.66764	4.51561	4.30818		3.91635
5.66579	4.51526	4.30818		3.91635
5.66573	4.51511	4.30818		3.91635
5.66568	4.51242	4.30818		3.91635
5.66567	4.50621	4.30818		3.91635
5.66522	4.50355	4.30818		3.91635
5.6652	4.50241	4.30818		3.91635
5.66487	4.49925	4.30818		3.91635
5.66427	4.49925	4.30818		3.91572
5.66332	4.49159	4.28988		3.91424
5.66306	4.48748	4.28908		3.91424
5.66304	4.48715	4.28099		3.91424
5.66178	4.48514	4.2809		3.91424
5.66108	4.48283	4.28081		3.91196
5.66053	4.48207	4.28081		3.90493
5.65951	4.4812	4.28081		3.9038
5.65906	4.48117	4.28081		3.89988
5.65808	4.47998	4.28081		3.89098
5.65684	4.47992	4.28081		3.88885
5.65652	4.47716	4.28081		3.88762
5.65615	4.47654	4.28081		3.88218
5.65583	4.47654	4.28081		3.87743
5.65456	4.473	4.2742		3.87668
5.65432	4.46858	4.2742		3.87442
5.65413	4.46682	4.27323		3.87442
5.65413	4.46644	4.27252		3.87087
5.65352	4.46522	4.27221		3.86273
5.65333	4.46514	4.27221		3.86273
5.65323	4.46177	4.27221		3.86273
5.65319	4.46177	4.27221		3.86273
5.65292	4.46177	4.27221		3.85914
5.65191	4.46177	4.27221		3.85612
5.65115	4.46028	4.27221		3.84997
5.65115	4.45989	4.27221		3.84336
5.65115	4.45984	4.27221		3.84305
5.65023	4.45936	4.27221		3.84255
5.65013	4.45809	4.27221		3.84255
5.64964	4.45752	4.27221		3.83588
5.64928	4.45719	4.27221		3.82808
5.64921	4.45693	4.27221		3.82692
5.64921	4.45693	4.2701		3.82692
5.64921	4.45274	4.2701		3.82692
5.64897	4.45134	4.27		3.82125
5.64859	4.45134	4.27		3.81882
5.64841	4.45134	4.27		3.81882
5.64839	4.45134	4.27		3.81882
5.64837	4.45134	4.27		3.81882
5.64815	4.45134	4.27		3.81525
5.64778	4.45134	4.27		3.80855
5.64661	4.45134	4.27		3.80814
5.64642	4.45134	4.263		3.80516
5.64531	4.45134	4.25983		3.79372
5.645	4.45134	4.25061		3.78625
5.64419	4.45134	4.25061		3.77619
5.6439	4.45134	4.25032		3.76842
5.64319	4.45134	4.24983		3.75899
5.64209	4.45134	4.24637		3.75891
5.64123	4.45134	4.24637		3.75891
5.64089	4.45134	4.24637		3.75549
5.64065	4.45134	4.24615		3.75328
5.6406	4.45134	4.24472		3.74492
5.63934	4.45134	4.24472		3.73448
5.63934	4.45134	4.24472		3.72738
5.63883	4.45134	4.24472		3.72156
5.63883	4.45134	4.24472		3.71164
5.63822	4.45134	4.23078		3.70105
5.63808	4.45134	4.23068		3.70105
5.63788	4.45134	4.21885		3.69417
5.63788	4.45126	4.21756		3.69417
5.63782	4.4505	4.21582		3.69028
5.63761	4.45022	4.21556		3.68993
5.6376	4.44336	4.2078		3.68824
5.63634	4.44323	4.20583		3.6852
5.63579	4.4414	4.19984		3.6852
5.63455	4.44081	4.19984		3.6852
5.63416	4.43857	4.19857		3.6852
5.63264	4.43761	4.19758		3.68323
5.63173	4.43761	4.19758		3.68323
5.63166	4.43761	4.19758		3.68323
5.62995	4.43686	4.19521		3.68323
5.62899	4.43505	4.18766		3.68323
5.62879	4.43383	4.18313		3.68251
5.62876	4.43257	4.17843		3.68115
5.62876	4.42998	4.17455		3.66652
5.62785	4.42901	4.16415		3.66549
5.62746	4.42901	4.1486		3.66219
5.62711	4.42856	4.14026		3.66049
5.62648	4.42807	4.14019		3.6467
5.62605	4.42382	4.13799		3.6464
5.62592	4.42152	4.13647		3.64395
5.62538	4.42118	4.1304		3.62315
5.62491	4.41809	4.1304		3.6169
5.62461	4.41742	4.13037		3.6169
5.62342	4.41694	4.13037		3.61679
5.62331	4.41429	4.13037		3.61532
5.62249	4.41271	4.13037		3.61532
5.62187	4.41206	4.13037		3.60735
5.62145	4.40936	4.13037		3.60574
5.62037	4.407	4.13037		3.59726
5.61944	4.40695	4.13037		3.58961
5.61944	4.40671	4.13037		3.58883
5.61933	4.40572	4.13037		3.58331
5.61908	4.40453	4.13037		3.58331
5.61789	4.40233	4.13037		3.57449
5.61744	4.40233	4.13037		3.56348
5.6173	4.40233	4.13037		3.56348
5.61592	4.40233	4.13037		3.56348
5.61588	4.40233	4.13037		3.55449
5.61539	4.39749	4.13037		3.5534
5.61539	4.39669	4.13037		3.55218
5.61539	4.39616	4.13037		3.55108
5.61539	4.39585	4.13037		3.54679
5.6149	4.39583	4.1303		3.52802
5.61369	4.39583	4.12917		3.52297
5.61343	4.39583	4.11991		3.51255
5.61339	4.39583	4.1178		3.51255
5.61337	4.39583	4.11035		3.51255
5.61319	4.39354	4.10988		3.5088
5.61246	4.39168	4.10988		3.5088
5.61225	4.39168	4.10988		3.50461
5.61155	4.38657	4.10887		3.50461
5.6104	4.38636	4.10779		3.50215
5.61003	4.38471	4.10779		3.49996
5.60953	4.38311	4.10779		3.49996
5.60937	4.38308	4.09388		3.48982
5.60833	4.37769	4.09124		3.47625
5.60831	4.37769	4.09117		3.47625
5.60831	4.37722	4.07809		3.47246
5.60831	4.37491	4.07328		3.4685
5.60825	4.3744	4.07133		3.46195
5.60798	4.3721	4.06655		3.45621
5.60768	4.36592	4.06655		3.45621
5.60713	4.36569	4.06367		3.45591
5.60665	4.36553	4.05934		3.45484
5.60664	4.3628	4.0553		3.45194
5.60663	4.36163	4.05492		3.4501
5.60621	4.35873	4.05457		3.44669
5.60588	4.35853	4.05457		3.44623
5.60499	4.35853	4.05457		3.44623
5.60469	4.35501	4.05346		3.44044
5.60366	4.35149	4.05346		3.43712
5.60329	4.35073	4.05346		3.43489
5.60299	4.34809	4.05346		3.42911
5.60263	4.34161	4.05346		3.42504
5.60136	4.34108	4.05023		3.41347
5.6011	4.34108	4.03121		3.41347
5.60101	4.33979	4.02947		3.41347
5.60048	4.33933	4.02845		3.41347
5.59924	4.3373	4.02338		3.41347
5.59777	4.3373	4.02115		3.40637
5.59711	4.33598	4.0089		3.39967
5.59546	4.33564	4.0089		3.39881
5.59468	4.32966	4.0089		3.39199
5.59468	4.32803	4.00428		3.39199
5.59408	4.3276	4.00428		3.39199
5.5935	4.32474	3.99952		3.38274
5.59349	4.32329	3.9959		3.37585
5.59335	4.32265	3.98068		3.37438
5.59288	4.32226	3.97708		3.37273
5.59258	4.31954	3.96393		3.36059
5.59258	4.3195	3.96393		3.35717
5.5919	4.31635	3.96393		3.35679
5.59172	4.31294	3.96393		3.35679
5.59151	4.3102	3.96393		3.35679
5.59107	4.30818	3.96393		3.35122
5.59017	4.30818	3.96346		3.34792
5.59	4.30818	3.96161		3.33965
5.58988	4.30732	3.95947		3.33965
5.58988	4.2968	3.95919		3.32715
5.58988	4.2968	3.9566		3.3189
5.58988	4.29416	3.95366		3.31408
5.58988	4.29332	3.95366		3.30233
5.58988	4.29288	3.95366		3.2667
5.58988	4.28879	3.95366		3.25382
5.58988	4.28664	3.95366		3.25382
5.58943	4.28648	3.95366		3.2413
5.58942	4.28603	3.95366		3.2413
5.5892	4.28171	3.95366		3.23401
5.58859	4.28131	3.95366		3.21854
5.58823	4.2809	3.95366		3.21801
5.58715	4.28081	3.95362		3.21801
5.58709	4.28081	3.94714		3.21801
5.58628	4.28081	3.94689		3.21801
5.58606	4.28081	3.94689		3.21801
5.5859	4.28081	3.9433		3.21801
5.58532	4.28081	3.9433		3.21801
5.5848	4.28074	3.9433		3.21801
5.58443	4.2742	3.92901		3.21801
5.58438	4.2742	3.91709		3.21801
5.5843	4.27376	3.91105		3.21801
5.5843	4.27251	3.91105		3.21801
5.5843	4.27221	3.91105		3.21801
5.5843	4.27221	3.91105		3.21801
5.5843	4.27221	3.91105		3.21801
5.5843	4.27221	3.90698		3.21801
5.5843	4.27221	3.90444		3.21775
5.58401	4.27166	3.899		3.21775
5.58338	4.27089	3.899		3.2159
5.58329	4.27	3.899		3.2071
5.58293	4.27	3.899		3.20003
5.58153	4.27	3.899		3.18498
5.58088	4.27	3.899		3.17231
5.58046	4.27	3.899		3.17231
5.57918	4.27	3.899		3.17056
5.57906	4.27	3.899		3.16346
5.57901	4.26442	3.899		3.15625
5.57887	4.26312	3.899		3.14829
5.57793	4.25753	3.899		3.13704
5.57737	4.25575	3.899		3.12548
5.5754	4.25532	3.89271		3.12548
5.57473	4.25343	3.89271		3.12516
5.57439	4.25062	3.89271		3.12222
5.57439	4.24638	3.8823		3.12222
5.57425	4.24376	3.86445		3.12222
5.57401	4.24343	3.8638		3.11826
5.57305	4.23907	3.86237		3.11561
5.57231	4.23241	3.85968		3.09899
5.57189	4.23111	3.85534		3.09899
5.57121	4.23111	3.85534		3.09307
5.57115	4.23111	3.85534		3.08849
5.57101	4.23111	3.85534		3.07298
5.57061	4.23106	3.85534		3.07004
5.57055	4.23073	3.85534		3.05956
5.56972	4.22665	3.85534		3.04766
5.56963	4.22378	3.85394		3.04766
5.56903	4.22248	3.84627		3.03222
5.569	4.21838	3.84392		3.03222
5.56866	4.21582	3.8391		3.03222
5.56859	4.21582	3.8391		3.01199
5.56831	4.2137	3.83834		3.01199
5.56793	4.20887	3.83834		2.99123
5.5677	4.20485	3.83525		2.98722
5.56742	4.20393	3.83059		2.98543
5.56742	4.20164	3.8262		2.97955
5.56689	4.19637	3.81935		2.97955
5.56658	4.19376	3.81809		2.97818
5.56622	4.19313	3.81697		2.97543
5.56464	4.19313	3.81043		2.96988
5.56462	4.19313	3.75831		2.96567
5.56446	4.19312	3.75282		2.96567
5.56423	4.19312	3.75012		2.96567
5.5637	4.19312	3.75012		2.92686
5.56318	4.19126	3.75012		2.91434
5.56318	4.19092	3.75012		2.91222
5.56318	4.18825	3.74507		2.91222
5.56318	4.1837	3.7356		2.90849
5.56318	4.16967	3.73336		2.90255
5.56318	4.16847	3.71892		2.88705
5.56318	4.1642	3.71892		2.88309
5.56318	4.16391	3.71892		2.86153
5.56198	4.15942	3.71717		2.84448
5.56177	4.15094	3.70919		2.79169
5.5614	4.1503	3.70919		2.78032
5.5614	4.14659	3.70885		2.78032
5.56125	4.14659	3.70885		2.72016
5.5611	4.1456	3.70885		2.71684
5.56075	4.14411	3.7014		2.69285
5.56058	4.14383	3.69775		2.69108
5.55997	4.14158	3.69461		2.69108
5.55881	4.13947	3.68869		2.68124
5.55881	4.13805	3.67256		2.68124
5.55881	4.13672	3.67256		2.67943
5.55881	4.13647	3.67089		2.66558
5.55881	4.13475	3.66913		2.62325
5.55881	4.13037	3.6602		2.62325
5.55669	4.12911	3.65292		2.62325
5.55608	4.12385	3.64157		2.61909
5.55585	4.12366	3.63998		2.61805
5.55558	4.12149	3.63998		2.60638
5.55551	4.11853	3.63998		2.57864
5.55549	4.11836	3.63998		2.57287
5.55532	4.10887	3.63998		2.55388
5.55514	4.10442	3.63919		2.55023
5.55345	4.09743	3.63789		2.54407
5.55343	4.09587	3.6287		2.49693
5.55325	4.09583	3.6287		2.49693
5.55312	4.09205	3.6287		2.49693
5.55282	4.09205	3.62726		2.49693
5.55267	4.09205	3.6193		2.49693
5.55265	4.09205	3.61045		2.49693
5.55236	4.09205	3.59649		2.49693
5.55172	4.09205	3.58704		2.49693
5.55172	4.09205	3.54046		2.49693
5.55147	4.09205	3.50583		2.49693
5.55139	4.08753	3.4764		2.49693
5.55137	4.08643	3.4764		2.49693
5.55102	4.08611	3.45424		2.49554
5.55018	4.0845	3.44498		2.48001
5.55012	4.08354	3.44358		2.45788
5.55003	4.08246	3.43632		2.45788
5.54923	4.08174	3.42943		2.43457
5.54864	4.08164	3.42943		2.41497
5.54789	4.08153	3.4239		2.41162
5.54586	4.07878	3.40088		2.41162
5.54539	4.07354	3.39863		2.41162
5.54534	4.07218	3.39863		2.41162
5.54528	4.07033	3.39863		2.41162
5.54495	4.06655	3.39498		2.41162
5.54467	4.05994	3.39357		2.38561
5.54437	4.05346	3.38525		2.38561
5.544	4.05162	3.38003		2.38561
5.5439	4.0508	3.35812		2.35603
5.54371	4.04446	3.35812		2.29003
5.54329	4.04372	3.34577		2.26482
5.5432	4.04175	3.34577		2.24797
5.54188	4.03113	3.34577		2.21484
5.54185	4.02946	3.34577		2.21484
5.54139	4.0136	3.34577		2.21484
5.54092	4.0089	3.34203		2.21484
5.54016	4.00753	3.34144		2.21484
5.53988	4.0016	3.32634		2.21484
5.53949	4.00117	3.31911		2.21484
5.53949	4.00095	3.30642		2.21484
5.53924	3.9987	3.2982		2.21484
5.53912	3.99463	3.2982		2.21484
5.53882	3.99238	3.29623		2.21484
5.53856	3.99238	3.29425		2.21484
5.53854	3.9882	3.273		2.21484
5.53822	3.98574	3.26951		2.21484
5.53806	3.98245	3.24871		2.21484
5.53801	3.98064	3.2335		2.21484
5.53661	3.98064	3.23198		2.18184
5.53614	3.98064	3.2222		2.18184
5.53585	3.98064	3.17348		2.14922
5.53512	3.97722	3.10789		2.14922
5.53282	3.97722	3.07518		2.14922
5.53184	3.97621	3.06633		2.13988
5.5313	3.9729	3.06108		2.13988
5.53128	3.97197	3.06108		1.96379
5.53089	3.97025	3.05805		1.94939
5.53005	3.96647	3.03981		1.86923
5.52993	3.96558	3.00604		1.83251
5.52973	3.96393	2.99564		1.53148
5.52968	3.96393	2.98632		1.50515
5.52947	3.95371	2.96284		1.50515
5.52947	3.95366	2.96284		1.50515
5.52773	3.95366	2.95856		1.50515
5.52707	3.95366	2.9489		1.50515
5.52695	3.95366	2.9489		1.50515
5.52656	3.95366	2.94645		1.50515
5.52608	3.95366	2.94645		1.50515
5.52607	3.95366	2.89209		1.50515
5.52606	3.95366	2.89154		1.49136
5.52544	3.95366	2.87506		1.49136
5.52426	3.95366	2.87448		1.49136
5.52386	3.95366	2.87448		1.32222
5.5232	3.95366	2.87448		1.32222
5.52302	3.95352	2.87448		1.32222
5.52236	3.95352	2.87448		1.32222
5.52219	3.95337	2.87448		1.32222
5.52168	3.95323	2.87448		1.32222
5.52168	3.9526	2.85673		1.32222
5.52022	3.95027	2.85003		1.32222
5.52004	3.95027	2.83948		1.32222
5.51847	3.95027	2.82737		1.32222
5.51847	3.95027	2.76641		1.32222
5.51809	3.95027	2.73159		1.32222
5.51807	3.95027	2.73159		1.32222
5.5179	3.94934	2.73159		0
5.51707	3.94929	2.70842		0
5.51673	3.94699	2.70842		0
5.51666	3.94699	2.69897
5.51663	3.94522	2.69285
5.51604	3.9433	2.64147
5.51526	3.9433	2.57403
5.51519	3.9433	2.52634
5.51469	3.94151	2.47129
5.51415	3.93364	2.47129
5.51363	3.9285	2.4456
5.51308	3.91709	2.25768
5.51266	3.91408	2.25768
5.51244	3.9087	2.25768
5.51194	3.90445	2.17898
5.51165	3.90069	2.17898
5.51154	3.899	2.16435
5.51076	3.899	2.13354
5.51004	3.899	2.12057
5.51002	3.89829	2.11394
5.50963	3.89293	2.11394
5.50915	3.89148	2.11394
5.50896	3.88638	2.11394
5.50782	3.87181	2.11394
5.5075	3.87169	2.11394
5.50708	3.86705	2.1038
5.507	3.86635	2.0607
5.50698	3.86338	0
5.50623	3.86237	0
5.50583	3.86237	0
5.50502	3.8613
5.50498	3.8601
5.50458	3.85769
5.50458	3.84392
5.50458	3.83998
5.50415	3.83828
5.5038	3.83645
5.50367	3.83525
5.50348	3.82918
5.50173	3.82834
5.50166	3.82666
5.50112	3.82328
5.50076	3.82158
5.50008	3.81783
5.49923	3.81637
5.49885	3.81043
5.49802	3.80774
5.49763	3.80693
5.4976	3.80502
5.49721	3.80277
5.49721	3.8025
5.4972	3.79948
5.4964	3.79477
5.49607	3.76418
5.49607	3.76343
5.49454	3.76005
5.49272	3.7577
5.49251	3.75159
5.49202	3.74562
5.49133	3.74453
5.49117	3.73878
5.49099	3.73878
5.49069	3.7356
5.49033	3.7344
5.49019	3.73263
5.48841	3.73159
5.48801	3.7273
5.48743	3.7214
5.48676	3.71892
5.48656	3.71892
5.48641	3.71206
5.48611	3.71054
5.48592	3.70919
5.48557	3.70749
5.48542	3.70749
5.48437	3.70749
5.48384	3.70096
5.48384	3.69205
5.48379	3.6902
5.48328	3.68797
5.48279	3.68726
5.48272	3.67256
5.48196	3.67089
5.48195	3.66839
5.48122	3.6682
5.48084	3.65147
5.48056	3.63998
5.47989	3.63998
5.47946	3.63998
5.47815	3.63998
5.47776	3.63998
5.47721	3.62315
5.47661	3.62315
5.47661	3.60681
5.47661	3.60617
5.47651	3.59934
5.47612	3.58704
5.47601	3.57841
5.47599	3.5783
5.47597	3.57657
5.47594	3.56832
5.47583	3.55255
5.47582	3.54332
5.47564	3.5427
5.47562	3.53071
5.47519	3.52994
5.47514	3.51943
5.47425	3.51495
5.47397	3.50718
5.47391	3.50583
5.47341	3.50501
5.47295	3.49859
5.47213	3.48911
5.47155	3.48629
5.47087	3.48544
5.47087	3.47857
5.4708	3.46523
5.47075	3.45697
5.47064	3.45652
5.4703	3.44498
5.4703	3.44311
5.4703	3.41179
5.46988	3.40088
5.46969	3.40054
5.46888	3.38775
5.46814	3.36624
5.46753	3.35889
5.46713	3.34577
5.46711	3.3251
5.46705	3.31133
5.46433	3.31133
5.46377	3.31133
5.46319	3.31133
5.46313	3.31133
5.46298	3.29907
5.46246	3.29754
5.46243	3.28035
5.46243	3.27738
5.46231	3.27045
5.4623	3.26623
5.46219	3.26364
5.46214	3.24477
5.46168	3.2408
5.46168	3.23198
5.46102	3.20898
5.461	3.19673
5.46072	3.18384
5.4604	3.18298
5.46037	3.1529
5.46037	3.1486
5.46012	3.10517
5.46005	3.09691
5.45904	3.09587
5.45891	3.09272
5.45866	3.08991
5.45837	3.08991
5.45816	3.0899
5.45792	3.07846
5.45782	3.07445
5.45782	3.06408
5.45765	3.06183
5.45712	3.05729
5.45706	3.05077
5.45611	3.04336
5.45594	2.9987
5.45566	2.99739
5.45564	2.99388
5.45535	2.98272
5.4545	2.97864
5.45422	2.97497
5.45372	2.96284
5.45337	2.96284
5.45298	2.96237
5.45287	2.95856
5.45286	2.95856
5.45278	2.9489
5.45278	2.9489
5.45238	2.91645
5.45234	2.90526
5.45207	2.90146
5.45152	2.90146
5.45108	2.90146
5.45086	2.90146
5.45086	2.89432
5.45086	2.89209
5.45086	2.88536
5.44946	2.87448
5.44915	2.87157
5.44895	2.86982
5.44839	2.84136
5.44804	2.83822
5.44804	2.82995
5.44804	2.82478
5.44804	2.81358
5.44799	2.80482
5.44779	2.79309
5.44751	2.78817
5.44714	2.77525
5.44683	2.76641
5.44574	2.71096
5.44541	2.70243
5.4452	2.69285
5.44458	2.68931
5.4427	2.65418
5.4427	2.65225
5.4427	2.65031
5.4427	2.64738
5.4427	2.64542
5.44254	2.60423
5.44207	2.57403
5.442	2.57403
5.4408	2.57403
5.44047	2.57403
5.44035	2.57403
5.44028	2.54777
5.44022	2.54777
5.44015	2.54407
5.44015	2.52375
5.43917	2.47129
5.43825	2.46538
5.43766	2.45939
5.43766	2.43136
5.43766	2.35218
5.43766	2.31175
5.43754	2.3075
5.4372	2.16435
5.43631	2.14922
5.43591	2.14613
5.43587	2.11394
5.43474	2.11394
5.43472	2.11394
5.43431	2.11394
5.43431	2.11394
5.4341	2.11394
5.43396	2.1038
5.43396	2.0607
5.4338	1.99123
5.43361	1.96379
5.43357	1.96379
5.43315	1.96379
5.4324	1.89209
5.43231	1.75587
5.43228	1.68124
5.43184	1.66276
5.43141	1.62325
5.43126	1.59106
5.43104	1.57978
5.43096	1.14613
5.43085	0.845098
5.43045	0
5.4301	0
5.42964	0
5.42952	0
5.42951	0
5.42943	0
5.42932	0
5.42833	0
5.42779	0
5.42753	0
5.42753	0
5.42753	0
5.42753	0
5.42752	0
5.42729	0
5.42703
5.42703
5.42698
5.4269
5.42661
5.42599
5.42544
5.42534
5.42534
5.42534
5.42532
5.42514
5.42455
5.42449
5.42383
5.42368
5.42358
5.42297
5.42297
5.42294
5.42249
5.42198
5.42182
5.42168
5.42127
5.42122
5.41882
5.41861
5.41835
5.41784
5.41697
5.41693
5.41658
5.41656
5.41606
5.41601
5.4158
5.4158
5.4155
5.41487
5.4144
5.41405
5.41404
5.41392
5.41379
5.41354
5.41265
5.41045
5.40915
5.4091
5.40901
5.40895
5.40895
5.40838
5.40751
5.40724
5.4071
5.40699
5.4067
5.40658
5.40603
5.40586
5.40556
5.40544
5.40501
5.40448
5.40442
5.40439
5.40413
5.40394
5.40389
5.4038
5.4038
5.40364
5.4033
5.40279
5.40272
5.40271
5.40252
5.40252
5.40252
5.4023
5.402
5.40163
5.40154
5.40093
5.40071
5.40058
5.40058
5.40047
5.40016
5.40014
5.3999
5.39915
5.39903
5.3989
5.39872
5.39866
5.3983
5.39827
5.39812
5.39774
5.39723
5.39723
5.39701
5.39695
5.3968
5.39616
5.39538
5.39516
5.39509
5.39503
5.3949
5.3941
5.39357
5.39344
5.39342
5.39316
5.39316
5.39262
5.39254
5.39243
5.39239
5.3919
5.39188
5.39187
5.39137
5.39121
5.39116
5.39111
5.39108
5.39098
5.39028
5.39004
5.38987
5.38984
5.38965
5.38942
5.38942
5.38918
5.38849
5.38786
5.38778
5.38771
5.38661
5.38616
5.38616
5.38616
5.38616
5.38616
5.38575
5.3845
5.38383
5.38375
5.38327
5.38301
5.38298
5.38291
5.38283
5.38229
5.38202
5.382
5.38025
5.37918
5.37894
5.37866
5.37841
5.37803
5.37715
5.37704
5.37695
5.37695
5.37692
5.37657
5.37617
5.37607
5.37595
5.37536
5.37529
5.37493
5.37479
5.37463
5.37425
5.37389
5.37343
5.37273
5.3724
5.37225
5.37211
5.37209
5.37127
5.37127
5.37114
5.37088
5.3707
5.37028
5.36955
5.36955
5.36933
5.36871
5.36777
5.36759
5.36743
5.3672
5.36707
5.36687
5.36687
5.36687
5.36687
5.36687
5.36687
5.36687
5.36687
5.36687
5.36687
5.36687
5.36687
5.36687
5.36687
5.36687
5.36687
5.36687
5.36687
5.36687
5.36687
5.36687
5.36687
5.36687
5.36687
5.36687
5.36687
5.36687
5.36687
5.36687
5.36687
5.36687
5.36674
5.36673
5.36673
5.36657
5.36656
5.3655
5.36538
5.36536
5.36499
5.36485
5.36471
5.36441
5.36438
5.36407
5.36399
5.36341
5.36341
5.36336
5.3631
5.36266
5.36258
5.36258
5.36218
5.36179
5.36151
5.36148
5.36115
5.36114
5.36053
5.36044
5.36037
5.35904
5.35831
5.35799
5.35773
5.35765
5.35706
5.35655
5.35641
5.35638
5.35547
5.35537
5.35484
5.35427
5.35323
5.35317
5.35313
5.35221
5.35177
5.35174
5.35168
5.35134
5.35134
5.35126
5.35115
5.35107
5.35036
5.34827
5.34764
5.34745
5.34744
5.34742
5.34741
5.3474
5.34731
5.34728
5.34722
5.34718
5.34714
5.34703
5.34696
5.34655
5.3465
5.34566
5.34534
5.34533
5.34521
5.34504
5.34462
5.34456
5.34435
5.34413
5.34411
5.34367
5.34351
5.34206
5.34172
5.34163
5.34132
5.34132
5.34131
5.34116
5.34116
5.34116
5.34116
5.34116
5.34116
5.34116
5.34116
5.34116
5.34115
5.34115
5.34115
5.34115
5.34115
5.3411
5.34104
5.34064
5.34023
5.33984
5.33971
5.33971
5.33971
5.33971
5.33971
5.33971
5.33971
5.33969
5.33924
5.33918
5.33906
5.33796
5.33779
5.33779
5.33779
5.33779
5.33778
5.33778
5.33778
5.33778
5.33778
5.33778
5.33778
5.33778
5.33775
5.3369
5.33687
5.33659
5.33524
5.33517
5.3351
5.3351
5.33396
5.33351
5.33261
5.33232
5.33217
5.33203
5.33189
5.33139
5.33131
5.33129
5.33086
5.33035
5.33034
5.33034
5.33034
5.33034
5.33034
5.33034
5.33015
5.3293
5.32858
5.32853
5.32851
5.32851
5.32851
5.32851
5.32851
5.32847
5.32778
5.32767
5.32767
5.32751
5.32643
5.32609
5.326
5.32503
5.32498
5.32482
5.32482
5.32482
5.32482
5.32482
5.32482
5.32482
5.32482
5.32482
5.32482
5.32482
5.3246
5.32433
5.32433
5.32433
5.32433
5.32433
5.32413
5.32384
5.32374
5.32374
5.32374
5.32374
5.32366
5.32366
5.32356
5.32338
5.32328
5.32328
5.32265
5.32233
5.32196
5.3216
5.32103
5.32087
5.32041
5.32021
5.31877
5.31877
5.31869
5.31869
5.31869
5.31869
5.31869
5.31869
5.31868
5.31837
5.31829
5.31814
5.31727
5.31725
5.31719
5.31653
5.31625
5.31607
5.31596
5.31579
5.31579
5.31579
5.31579
5.31579
5.31579
5.31532
5.31456
5.31456
5.31424
5.31312
5.31276
5.31262
5.31262
5.31262
5.31262
5.31262
5.31246
5.31201
5.31196
5.31194
5.31153
5.31153
5.31153
5.31121
5.31063
5.31036
5.30983
5.30968
5.30968
5.30968
5.30968
5.30968
5.30968
5.30968
5.30967
5.30967
5.30967
5.30967
5.30967
5.30967
5.30967
5.30967
5.30967
5.30911
5.30874
5.30819
5.30817
5.30803
5.30797
5.30791
5.3075
5.30736
5.30725
5.30725
5.30725
5.30689
5.30687
5.30673
5.30673
5.30646
5.30622
5.30579
5.30544
5.30511
5.30506
5.30496
5.3049
5.30374
5.30366
5.30314
5.30285
5.30198
5.30172
5.30169
5.30163
5.30156
5.30088
5.30086
5.30043
5.30043
5.30008
5.29929
5.29929
5.29918
5.29888
5.29873
5.2986
5.29848
5.29844
5.29835
5.29833
5.29828
5.29733
5.29673
5.29668
5.2957
5.29508
5.29506
5.29487
5.29436
5.29418
5.2932
5.2932
5.29312
5.29284
5.29284
5.29284
5.29269
5.29254
5.29157
5.29131
5.29122
5.29052
5.29027
5.29016
5.29016
5.29016
5.29016
5.29016
5.29016
5.29016
5.28999
5.28994
5.28937
5.2892
5.28919
5.28911
5.2891
5.2891
5.28898
5.28877
5.28864
5.28844
5.28841
5.28841
5.28829
5.28825
5.28817
5.28813
5.28771
5.28695
5.28686
5.2867
5.28651
5.28647
5.28605
5.28599
5.28585
5.28584
5.28584
5.28584
5.28584
5.28584
5.28584
5.28583
5.28564
5.2854
5.28516
5.28504
5.28472
5.28465
5.28415
5.28363
5.28355
5.28355
5.28355
5.28355
5.28353
5.28302
5.28301
5.28267
5.28264
5.28175
5.28175
5.28154
5.28125
5.28084
5.28062
5.28062
5.28062
5.28062
5.28062
5.28059
5.28036
5.27991
5.27983
5.27979
5.27861
5.27848
5.2783
5.27777
5.27742
5.27742
5.27741
5.27706
5.2769
5.27678
5.27678
5.27659
5.27623
5.27561
5.27555
5.27533
5.27516
5.27485
5.2748
5.27477
5.2747
5.27468
5.27451
5.27377
5.27363
5.27356
5.27304
5.27304
5.27304
5.27304
5.27304
5.27226
5.27212
5.27197
5.27127
5.27127
5.27121
5.27103
5.27087
5.27003
5.26997
5.26985
5.26964
5.26897
5.26865
5.26851
5.26848
5.2682
5.26693
5.26622
5.2662
5.26547
5.26526
5.26524
5.26486
5.26463
5.2646
5.26452
5.26355
5.26338
5.26302
5.26291
5.26274
5.2624
5.26187
5.26181
5.2617
5.26168
5.26158
5.26098
5.26041
5.26034
5.26033
5.26002
5.25997
5.25994
5.25992
5.25988
5.25988
5.25988
5.25972
5.25968
5.2594
5.25924
5.25907
5.25907
5.25871
5.25869
5.25861
5.2584
5.25836
5.25737
5.25715
5.25713
5.25702
5.25687
5.25674
5.25667
5.25641
5.25613
5.25575
5.25521
5.25518
5.25512
5.25505
5.25474
5.25447
5.25446
5.25418
5.25379
5.25351
5.25345
5.25332
5.25294
5.25293
5.25291
5.25291
5.25291
5.25268
5.25257
5.25257
5.25257
5.25257
5.25257
5.25256
5.25252
5.25251
5.2525
5.25172
5.25129
5.25036
5.25022
5.25022
5.24989
5.24988
5.24947
5.24938
5.2493
5.24895
5.24883
5.24872
5.24867
5.24855
5.24855
5.24855
5.24848
5.24842
5.24825
5.24824
5.24808
5.24788
[truncated: 9,972 more rows]
